# Supplementary material for: Perception of a conserved family of plant signalling peptides by the receptor kinase HSL3
Source: eLife. 2022 May 26;11:e74687. doi: 10.7554/eLife.74687 (PMC9191895; doi:10.7554/eLife.74687)
Supplement: Supplementary file 3. [file elife-74687-supp3.csv]

ATG	Col_CTNIP4_30min_L2FC	Col_CTNIP4_30min_padj	hsl3-1_CTNIP4_30min_L2FC	hsl3-1_CTNIP4_30min_padj	Col_hsl3-1_mock_L2FC	Col_hsl3-1_mock_padj
AT1G01010	0.075400269	0.476548519	0.005081679	0.974654474	-0.024360674	0.822907753
AT1G01020	-0.158842116	0.140043068	-0.005924401	0.974129707	-0.007925625	0.984044139
AT1G01030	-0.082771951	0.461286509	-0.060674587	0.546915094	-0.005205443	0.992235773
AT1G01040	0.000574985	0.997073447	-0.092304477	0.491240103	0.010614368	0.967789398
AT1G01050	-0.016068052	0.886603094	-0.082650445	0.538533246	-0.017121565	0.904012771
AT1G01060	-0.061769101	0.415769327	-0.020380184	0.90352314	0.335233562	0.006962585
AT1G01070	0.09718066	0.44005445	-0.009475925	0.928789881	0.040024563	0.597942984
AT1G01080	0.016082712	0.867175636	-0.010909152	0.950062035	0.004605483	0.992235773
AT1G01090	0.008124968	0.933061029	0.099028974	0.483983316	0.003579925	0.993631942
AT1G01100	0.022967397	0.83515183	0.056995334	0.677755947	0.020409738	0.872630673
AT1G01110	0.041769314	0.762228857	0.03514766	0.689377712	-0.003199031	0.992860315
AT1G01120	0.646596704	1.12E-05	0.152014587	0.330928299	-0.045600426	0.601953358
AT1G01130	0.324936083	0.106184375	0.073863525	0.357167733	0.005758689	0.98626067
AT1G01140	-0.049177295	0.669834977	-0.103766461	0.393196445	0.001813256	0.998324525
AT1G01160	0.038281525	0.603747415	0.112265907	0.448237024	-0.004031556	0.992235773
AT1G01170	-0.008186844	0.948123936	0.055018129	0.696593866	0.041186946	0.644720417
AT1G01180	0.589800259	0.000779837	0.107924345	0.411334631	0.000992594	0.998895416
AT1G01190	0.091715437	0.435636398	0.014166624	0.904818557	0.039926448	0.617120724
AT1G01200	0.037030451	0.816041482	0.010965028	0.886244029	-0.00071879	0.998895416
AT1G01210	-0.112790378	0.290502056	0.125481812	0.363165056	-0.020779422	0.868511329
AT1G01220	0.002706071	0.98270346	-0.032057582	0.838314168	-0.000804801	0.999201334
AT1G01225	0.307385812	0.109113673	-0.006171874	0.939926446	-0.001443515	0.998324525
AT1G01230	-0.010458964	0.920980847	-0.028950087	0.857755471	-0.016245209	0.916091925
AT1G01240	-0.028289636	0.832813196	-0.057784692	0.553199707	-0.009218689	0.97166714
AT1G01250	-0.017284999	0.925619136	-0.002650484	0.977617396	0.006039305	0.984996595
AT1G01260	1.320869882	1.12E-35	-0.030117278	0.849672447	-0.003504966	0.993631942
AT1G01290	-0.011992526	0.921752802	-0.049410567	0.712037061	0.012150688	0.947473487
AT1G01300	-0.080511711	0.407907825	0.112745842	0.425189447	-0.014675342	0.925230411
AT1G01320	-0.034474144	0.777772183	-0.013779273	0.922380973	0.006263185	0.989699547
AT1G01340	1.284496998	3.98E-19	0.056007098	0.672720925	-0.035836731	0.699554303
AT1G01350	0.280398377	0.06022875	-0.064268161	0.566716786	0.003842097	0.992235773
AT1G01355	-0.016095512	NA	0.003473106	NA	0.001521568	NA
AT1G01360	-0.073958058	0.468560967	-0.186976009	0.144485076	0.032114199	0.735466798
AT1G01370	0.179655378	0.234906884	0.024796494	0.763407201	0.013815402	0.905239802
AT1G01380	0.014814498	0.937374065	0.005212804	0.952057986	0.024010913	0.750014666
AT1G01390	0.024948088	0.892765975	0.010775438	NA	-0.007387221	0.965174411
AT1G01420	-0.921747271	1.26E-06	0.054262312	0.661186725	0.007870918	0.98282794
AT1G01430	-0.38948159	0.00011568	0.081066922	0.559466547	-0.003194119	0.995484867
AT1G01440	0.770354156	4.30E-13	-0.012317958	0.942234089	-0.025305144	0.825763247
AT1G01448	-0.010339288	0.940005886	-0.051195586	0.669725615	-0.008426266	0.980387463
AT1G01453	0.023364121	0.889868156	0.058330549	0.412917676	-0.02713281	0.67716298
AT1G01470	0.047308358	0.565010922	0.022275199	0.894392921	-0.025762022	0.822802433
AT1G01480	1.277963814	0.002037848	0.039395962	0.509632054	-0.002231014	0.996083414
AT1G01490	-0.072419769	0.279975287	-0.046471548	0.751232204	0.006178936	0.992235773
AT1G01500	0.036350517	0.728760867	0.03411022	0.807131541	0.012322285	0.944173203
AT1G01510	0.015153253	0.867537549	0.110076654	0.453998273	0.003152966	0.99614891
AT1G01520	-0.340348693	0.151759227	0.018934652	NA	0.000981459	0.998324525
AT1G01530	0.01758404	0.943465139	-0.016607126	NA	0.011688006	NA
AT1G01540	0.053443233	0.482621205	0.063318095	0.658948059	-0.021014886	0.870414849
AT1G01550	0.393117276	6.53E-10	0.091739758	0.481086164	-0.057231582	0.468072673
AT1G01560	4.013712463	8.41E-37	-0.042417733	0.456391643	0.007159806	0.977631512
AT1G01570	-0.007873181	0.964613125	-0.000261408	0.99836765	-0.011446111	0.94042657
AT1G01580	-0.013243009	0.942333395	-0.009146779	0.915208423	-0.006330478	0.985292986
AT1G01590	-0.12811033	0.451941036	0.019302831	NA	-0.001615456	0.997863043
AT1G01600	-0.198456829	0.160051492	0.057037683	0.556566218	-0.061369479	0.456905814
AT1G01610	-0.379818075	0.002125447	0.15566165	0.33413496	-0.026901805	0.814120054
AT1G01620	0.059556843	0.544458094	0.076459187	0.550931414	0.051440615	0.553302321
AT1G01630	-0.017233643	0.811353721	-0.044351392	0.76409213	-0.053642028	0.51118814
AT1G01640	0.016070357	0.912500726	0.012442966	0.921383357	0.000196453	1
AT1G01650	-0.011706627	0.898966263	-0.018581586	0.913371235	-0.001803202	0.998324525
AT1G01660	0.027977277	0.852708828	0.004567443	0.966925903	-0.005834233	0.989382902
AT1G01670	-0.050831898	0.73608138	-0.005550654	0.944267681	0.000570295	0.999201334
AT1G01680	-0.200678095	0.310854552	0.00319122	NA	-0.015384694	0.746706268
AT1G01690	0.115907045	0.35435161	0.020778141	0.837094416	0.003023755	0.993631942
AT1G01695	-0.112391247	0.615294164	0.003597955	NA	-0.008153564	NA
AT1G01700	-0.008922866	0.970158732	-0.010471364	NA	0.007026084	0.947473487
AT1G01710	-0.053377823	0.482193528	-0.039132028	0.801214105	-0.014995079	0.926696518
AT1G01715	0.014378407	0.932912528	-0.04852334	0.511000216	0.004243384	0.992235773
AT1G01720	-0.102584006	0.334097785	0.087116055	0.486021047	0.008748743	0.977631512
AT1G01725	-0.082639986	0.508665313	-0.013567266	0.890997885	-0.010313803	0.950374346
AT1G01730	0.012909363	0.913625161	0.060066952	0.654359782	0.003973005	0.992235773
AT1G01740	-0.057403863	0.602485174	-0.077282229	0.457423751	-0.021596213	0.849087559
AT1G01750	-0.011074252	0.952525507	0.076942935	0.351780885	-0.038755705	0.558870651
AT1G01760	-0.007526054	0.965724721	0.013567624	0.899967923	0.002764489	0.995237551
AT1G01770	0.01052434	0.936286732	0.038293005	0.786340404	0.002442023	0.998225006
AT1G01780	0.057846805	0.524344629	0.008712967	0.958095492	-0.00579233	0.992235773
AT1G01790	0.000386971	0.997198463	-0.119197337	0.429842382	-0.013792177	0.937559026
AT1G01800	0.006391613	0.944919634	-0.082712282	0.546915094	0.012345676	0.947632678
AT1G01810	-0.016277809	0.93987978	-0.014148076	NA	0.008763096	0.93637973
AT1G01820	0.0122516	0.872541715	-0.043930132	0.762698033	0.022244806	0.86142896
AT1G01830	-0.524969676	6.36E-06	0.010073189	0.952583231	-0.005165935	0.992235773
AT1G01860	-0.330444643	0.031131617	0.003605556	0.984549841	0.044526216	0.607720898
AT1G01880	-0.01134255	0.952049344	-0.025353399	0.734061185	0.009629987	0.953905089
AT1G01900	0.016843896	0.91068924	0.035209834	0.737664277	0.005953608	0.989991516
AT1G01910	-0.018131031	0.82532411	0.020152508	0.904349269	0.00272599	0.997110559
AT1G01920	0.008421695	0.94744727	-0.073376493	0.570345224	0.008531405	0.981379907
AT1G01930	0.03244576	0.726136848	-0.043725688	0.760980512	0.007921035	0.984913534
AT1G01940	0.033051408	0.736005056	0.080279315	0.537622943	-0.005122681	0.992235773
AT1G01950	0.240123879	0.008153852	0.005614666	0.978185195	-0.0104938	0.969583212
AT1G01960	0.080807492	0.208465796	0.047307382	0.740584372	0.007206543	0.987165526
AT1G01970	-0.024472816	0.78938928	0.107172328	0.461721488	-0.002119105	0.998324525
AT1G01990	0.027727175	0.770767013	0.114315034	0.440228912	0.028264756	0.795651255
AT1G02000	-0.036798803	0.749009178	0.068326677	0.560228034	-0.00168264	0.998324525
AT1G02010	-0.031909118	0.788263	-0.013183784	0.926918697	0.015856092	0.910155126
AT1G02020	-0.049682632	0.588623831	0.16991571	0.255477196	-0.013134317	0.939806248
AT1G02030	0.245111706	0.264249616	-0.008462614	NA	0.007738783	0.91119272
AT1G02050	-0.077988004	0.456720006	0.080089295	0.499858724	-0.00792061	0.98282794
AT1G02060	-0.015484111	0.897801475	0.031218445	0.826323534	0.001938049	0.998324525
AT1G02065	-0.057476155	0.700238648	-0.001641437	0.98533059	-0.004973598	0.990111003
AT1G02070	0.068580601	0.685682655	-0.001735698	NA	0.004456636	0.986031446
AT1G02080	0.00243978	0.986040919	-0.048138441	0.72327482	-0.005491156	0.992235773
AT1G02090	-0.004131838	0.971190457	0.079248324	0.56672717	0.022042681	0.864448615
AT1G02100	0.02049207	0.799558451	-0.026366582	0.874698417	0.001300523	0.998324525
AT1G02110	0.017386689	0.875133681	0.153616732	0.332192061	-0.004298126	0.992235773
AT1G02120	0.096487839	0.139227078	0.044295651	0.759340451	-0.001728217	0.998324525
AT1G02130	-0.00584881	0.953457565	-0.010936975	0.950055411	-0.001338455	0.998324525
AT1G02140	0.01046867	0.929806665	-0.001007512	0.995986175	0.011809638	0.952892215
AT1G02145	0.042939126	0.598530752	0.007887331	0.966041839	0.010786649	0.968463565
AT1G02150	-0.005423016	0.964485192	0.059854761	0.674432674	0.013036754	0.944173203
AT1G02160	0.01250762	0.915798347	-0.049384514	0.714939064	0.018176772	0.899890287
AT1G02170	0.628067492	1.06E-07	0.091889055	0.508347246	-0.01066098	0.968827747
AT1G02180	0.024922132	0.880810478	0.031852065	0.666349196	-0.004572235	0.992235773
AT1G02205	-0.177741453	0.178055849	-0.013035699	0.920083387	-0.014499384	0.918265097
AT1G02220	0.069463187	0.545188151	-0.08350988	0.429960722	0.026433699	0.787878329
AT1G02230	0.311696094	0.200387205	-0.011030884	NA	0.020676851	0.544646793
AT1G02250	-0.01751677	0.956043955	0.005028625	NA	0.003880078	NA
AT1G02260	0.126423706	0.133710882	-0.001092941	0.995986175	0.037959426	0.67469288
AT1G02270	0.004704419	0.968703208	0.051501942	0.722031911	-0.006160056	0.992235773
AT1G02280	0.027231938	0.790329344	-0.048417822	0.73456497	0.010153719	0.969583212
AT1G02290	-0.03188529	0.832280965	-0.072936971	0.402600185	-0.001014405	0.998654963
AT1G02300	-0.188503742	0.151640151	-0.021085606	0.872891609	0.009751096	0.969583212
AT1G02305	-0.120597804	0.115925452	-0.005806375	0.976804479	-0.025021165	0.829219938
AT1G02310	-0.037253747	0.850116427	0.003986102	NA	-0.012496097	0.831804257
AT1G02330	-0.011106426	0.958088172	-0.052740376	0.440669834	0.000704125	0.998895416
AT1G02335	0.02594126	0.841594743	0.062300438	0.570345224	-0.007356893	0.984996595
AT1G02340	-0.084457908	0.596140001	-0.015319358	NA	-0.005601464	0.982249568
AT1G02350	-0.095711178	0.545052328	-0.020153055	NA	-0.000343319	0.999365259
AT1G02360	2.008627956	1.74E-27	0.014120793	0.921807389	-0.003302141	0.993631942
AT1G02370	0.012283251	0.929806665	-0.000823182	0.995986175	0.01054573	0.965174411
AT1G02380	-0.00609696	0.971190457	-0.027315056	0.770582368	-0.021909684	0.833818985
AT1G02390	-0.084209231	0.517465446	0.013097072	0.884629793	-0.02331791	0.788933625
AT1G02400	4.831037418	8.19E-153	0.052453616	0.615199048	0.015514964	0.908333292
AT1G02405	0.124437823	0.435446528	0.034522554	NA	0.016018711	0.822317009
AT1G02410	0.002869121	0.98270346	0.010382163	0.949561514	-0.005444542	0.992235773
AT1G02420	0.10631157	0.470539438	-0.015418106	0.804058959	0.016225642	0.847344588
AT1G02430	-0.046219276	0.820638414	-0.009008503	NA	-0.007798723	NA
AT1G02440	0.066815759	0.72240114	0.022553726	NA	-0.007026469	NA
AT1G02460	0.027326614	0.886603094	0.014280488	NA	0.012283836	0.883659273
AT1G02470	-0.024074697	0.854232458	-0.001353493	0.994161089	-0.040107787	0.63706349
AT1G02475	-0.080401003	0.428433721	-0.055950934	0.659332078	-0.017014359	0.90368143
AT1G02500	0.078347471	0.302966782	0.12447011	0.409711635	-0.003905135	0.992446262
AT1G02520	0.005890204	0.965724721	-0.020704961	0.890193546	-0.004057	0.992235773
AT1G02530	-0.023736139	0.91068924	-0.014598564	NA	-0.000830396	0.998324525
AT1G02560	0.006167128	0.940005886	-0.043512238	0.757022883	0.000476527	0.999422023
AT1G02570	0.055256922	0.728908744	0.02354253	0.644134533	-0.010807291	0.909772872
AT1G02575	0.084353741	0.69181529	0.008758138	NA	0.000642925	NA
AT1G02580	-0.140081098	0.443411963	0.020060711	NA	-0.012680801	0.822317009
AT1G02610	-0.016416872	0.925619136	-0.004463025	0.963103788	-0.003332734	0.992235773
AT1G02620	0.037009538	0.883772284	-0.002094713	NA	0.002057082	NA
AT1G02640	0.003581062	0.982672303	0.091755916	0.440669834	-0.02438546	0.822317009
AT1G02650	0.077653929	0.485042109	0.00615693	0.965025473	0.012467318	0.938160534
AT1G02660	0.563225986	0.00108316	-0.015523223	0.910278949	-0.002766889	0.99653717
AT1G02670	0.042917752	0.780585394	0.010099249	0.89194849	-0.005468481	0.987165526
AT1G02680	0.0268494	0.803287362	-0.043280658	0.744125019	0.011607367	0.953905089
AT1G02690	0.046220963	0.658594713	0.17118005	0.213474803	0.000924095	0.998895416
AT1G02700	0.016516905	0.917560132	0.004771542	0.971420204	0.211910751	0.109806264
AT1G02705	0.070393161	NA	0.002346362	NA	0.001576291	NA
AT1G02720	-0.001343524	0.993214337	0.000138002	0.999209416	0.038138556	0.670114612
AT1G02730	0.147444269	0.195287892	-0.005829617	0.972761264	0.019279417	0.881722825
AT1G02740	0.025006914	0.872353239	0.070213197	0.444079769	-0.012478484	0.926696518
AT1G02750	-0.023650422	0.829351065	0.042994799	0.753551279	-0.002822605	0.99653717
AT1G02770	0.055996459	0.767532544	-0.0125556	NA	0.009624254	0.890974195
AT1G02780	0.033346555	0.607563688	-0.038396726	0.797411155	0.010031175	0.972943371
AT1G02800	0.040260323	0.817963541	-0.009356415	0.861304501	0.001458659	0.998324525
AT1G02810	0.286295998	0.033732552	0.042593584	0.751980524	0.00474675	0.992235773
AT1G02816	-0.078894726	0.381383548	0.037752031	0.797411155	-0.031906818	0.746706268
AT1G02820	-0.044553163	0.674132948	-0.020799565	0.882659635	-0.000693613	0.999201334
AT1G02840	0.026703994	0.704554934	-0.050467111	0.728587342	0.075658349	0.359411968
AT1G02850	-0.112430662	0.141462044	-0.111530037	0.444675787	-0.018925858	0.898063092
AT1G02860	0.114364615	0.244801942	-0.060858247	0.643082451	0.018670741	0.894852629
AT1G02870	0.00641638	0.961218325	0.123190791	0.396309943	-0.004626527	0.992235773
AT1G02880	1.358194529	1.04E-21	-0.031185361	0.823641454	-0.053618434	0.540683597
AT1G02890	0.015026642	0.863341192	-0.073269222	0.594778395	-0.005784317	0.992235773
AT1G02900	0.042726803	0.680722566	0.019078767	0.899274667	-0.013352243	0.93637973
AT1G02910	0.01522604	0.865100935	0.004342611	0.984142061	0.010458284	0.969583212
AT1G02920	2.252839956	5.72E-23	-0.093082493	0.41776299	-0.00599031	0.989935562
AT1G02930	1.967933951	8.85E-12	-0.074156345	0.442762394	-0.002930361	0.993631942
AT1G02940	0.655565499	0.047850762	0.005938152	0.903072449	-0.000455295	0.999201334
AT1G02950	0.048388126	0.737909336	0.035041487	0.616842577	-0.001268844	0.998324525
AT1G02960	-0.004512337	0.981651423	-0.049969056	0.566267092	-0.001676281	0.998324525
AT1G02970	0.032314305	0.829544119	-0.026768742	0.732969259	0.006223846	0.98628721
AT1G02980	-0.030718498	0.90151063	0.01274628	NA	-0.006144469	NA
AT1G02990	-0.003224187	0.988065207	-0.049351586	0.444166193	0.0005978	0.999201334
AT1G03000	-0.016976858	0.869061221	-0.062680819	0.655462935	-0.001000795	0.998895416
AT1G03010	0.03696463	0.797621569	-0.008252972	0.927922801	-0.015871566	0.892245954
AT1G03020	-0.035167139	0.82532411	0.02215471	0.749266879	-0.021107316	0.795651255
AT1G03030	-0.018144987	0.84590769	0.053710831	0.712647692	-0.023491968	0.84564629
AT1G03040	-0.025563379	0.718758421	-0.007413128	0.968587337	0.025517916	0.823961655
AT1G03055	-0.020116858	0.893702841	-0.052828625	0.52660711	-0.002497293	0.99653717
AT1G03060	0.019532589	0.909052598	-0.059747388	0.463739895	-0.003361945	0.992235773
AT1G03070	0.034381933	0.829126895	-0.011726208	0.881448223	0.010632658	0.938160534
AT1G03080	-0.001315975	0.996413056	-0.029447042	0.499099592	0.000573361	0.998895416
AT1G03090	-0.018296359	0.878516308	-0.02027873	0.897345793	0.011196533	0.958897655
AT1G03100	-0.010191482	0.959781197	-0.009650667	0.894368782	-0.005775316	0.98626067
AT1G03106	-0.048665513	0.851233081	0.005050915	NA	-0.001709782	NA
AT1G03110	0.001390106	0.992921558	0.022502558	0.881085039	0.007777662	0.984539892
AT1G03120	-0.007420681	0.979166984	0.015312221	NA	-0.007351731	NA
AT1G03130	-0.011360916	0.934389371	0.062374667	0.622180002	0.038696244	0.659582692
AT1G03140	0.001577084	0.987039052	-0.039574082	0.797330707	0.013601546	0.938160534
AT1G03150	-0.006492828	0.963189884	-0.036594303	0.791212716	0.005081194	0.992235773
AT1G03160	-0.036260378	0.624259789	0.033268505	0.834953392	0.035078985	0.711015563
AT1G03170	0.009819168	0.964485192	0.015667476	NA	0.000468802	0.999201334
AT1G03180	0.016405333	0.92349139	-0.004324382	0.967296745	0.013038749	0.91984321
AT1G03190	-0.139272892	0.169899278	-0.094698433	0.479726917	0.00250078	0.998225006
AT1G03200	-0.001253679	0.996413056	0.015436695	0.747761173	-0.017181757	0.770493414
AT1G03210	0.154857872	0.131304328	-0.059954548	0.656427447	-0.005821351	0.992235773
AT1G03220	1.516628563	4.51E-16	0.06610873	0.576534105	-0.027708043	0.786882695
AT1G03230	2.209325504	6.55E-59	0.019571211	0.9020418	0.013573791	0.93637973
AT1G03250	0.000265912	0.998655579	0.001500826	0.994871647	-0.014846089	0.926696518
AT1G03260	0.012298866	0.907395641	0.112881738	0.440228912	-0.06321356	0.476899935
AT1G03270	0.007554956	0.965480992	0.027629228	0.786282471	0.010581956	0.950374346
AT1G03280	0.010693536	0.903932069	-0.048360844	0.744635467	0.007638767	0.986031446
AT1G03290	0.016710193	0.864370213	0.010824764	0.950128122	-0.009480597	0.977416458
AT1G03310	-0.071481	0.466913929	-0.02440013	0.869917853	0.00866944	0.979092689
AT1G03320	-0.036777842	0.865311383	-0.007016436	NA	0.013129463	0.814120054
AT1G03330	0.021720446	0.818862159	0.024505031	0.881448223	-0.000677943	0.999201334
AT1G03340	0.007417017	0.971190457	-0.014606536	0.824269777	0.007766766	0.969583212
AT1G03350	0.010605922	0.925619136	-0.108155888	0.453863519	0.004556276	0.992235773
AT1G03360	0.005734712	0.970158732	-0.084542331	0.469701496	0.019740131	0.872630673
AT1G03365	0.018467282	0.886587114	-0.073639755	0.537622943	0.012770469	0.938434245
AT1G03370	1.69452626	1.53E-52	-0.053733473	0.710064629	-0.016611734	0.910795031
AT1G03380	0.041401196	0.5991213	-0.001612226	0.9944839	0.008709909	0.981672383
AT1G03400	0.006108852	0.964865789	0.100274243	0.455449804	-0.00109104	0.998895416
AT1G03410	-0.057595439	0.642495444	0.041941835	0.644313787	-0.01521402	0.90368143
AT1G03430	0.061539719	0.489707609	0.047037019	0.734694661	0.008192498	0.98282794
AT1G03440	-0.186371171	0.075777009	0.106242365	0.456938206	-0.045770587	0.601495593
AT1G03445	-0.01557099	0.944919634	-0.008930426	NA	-0.002210914	0.993402993
AT1G03457	-0.040505353	0.64935306	-0.008775219	0.959471686	0.007650734	0.985292986
AT1G03470	0.040177436	0.765391518	-0.045290616	0.594616407	-0.001104896	0.998324525
AT1G03475	0.017366731	0.872353239	0.077814692	0.568649038	0.009441128	0.977077521
AT1G03495	0.265709683	0.052339525	-0.006374852	0.968587337	0.027968521	0.790339657
AT1G03502	0.012483811	0.963916188	-0.007933785	NA	1.12E-05	NA
AT1G03506	-0.033372419	0.881839334	-0.014723602	NA	0.009563829	NA
AT1G03510	-0.112630341	0.38449959	-0.007107226	0.938825532	-0.036321928	0.619358896
AT1G03520	-0.005274119	0.970158732	-0.013731531	0.926413193	-0.018098337	0.89875052
AT1G03530	-0.078220008	0.40973242	-0.014720842	0.92644182	0.023522298	0.837923023
AT1G03540	-0.007458412	0.968944311	-0.043356639	0.469745933	-0.01014854	0.944173203
AT1G03545	-0.000689485	0.998418744	0.007885533	NA	-0.000540944	NA
AT1G03550	-0.030721307	0.840517304	0.034977136	0.649367484	-0.026737085	0.735468034
AT1G03560	0.001149491	0.993959825	-0.084993389	0.492337429	0.000526898	0.999365259
AT1G03590	0.024218654	0.788051958	-0.034855832	0.823641454	-0.015509647	0.922823389
AT1G03600	-0.009842958	0.945112507	0.084777345	0.499858724	0.015933325	0.910485333
AT1G03610	0.010427359	0.929806665	-0.010654454	0.948863496	-0.047684583	0.594838404
AT1G03620	0.111721903	0.424736573	0.01443847	0.84911872	0.000470387	0.999365259
AT1G03630	-0.014554007	0.890210356	-0.065150031	0.64133808	-0.017000144	0.906712282
AT1G03650	0.014500845	0.928902695	-0.022619274	0.824269777	0.01671091	0.895023421
AT1G03660	-0.018935	0.920700694	0.01015057	0.869098987	-0.018571761	0.796460758
AT1G03680	-0.037370776	0.682363714	0.024591931	0.881103248	0.000174309	1
AT1G03687	0.019065891	0.854449861	-0.018674574	0.909555043	0.110321223	0.256921862
AT1G03700	-0.067862389	0.694371154	-0.007558744	NA	-0.010656356	0.887959617
AT1G03710	-0.047405567	0.839896174	0.00362946	NA	-0.007861994	NA
AT1G03730	1.029120005	1.58E-10	0.034739582	0.792373846	-0.038704719	0.659413761
AT1G03740	2.109199898	2.88E-55	-0.076597727	0.560333782	-0.000700031	0.999201334
AT1G03750	-0.104182803	0.359155606	-0.015236205	0.904643436	-0.002021023	0.998324525
AT1G03760	-0.010601879	0.95008107	-0.037444271	0.697053349	-0.003337753	0.992700557
AT1G03770	0.081984012	0.492538206	-0.01052566	0.927407701	0.007482814	0.982554112
AT1G03780	0.015171164	0.929795222	-0.010880259	0.913371235	-0.003803621	0.992235773
AT1G03790	0.043892277	0.865282405	0.004823911	NA	-0.001317501	NA
AT1G03800	0.069009182	0.64195333	0.047209936	0.480163634	0.029081013	0.616158847
AT1G03820	0.03794622	0.81166894	0.055121293	0.467928622	0.026326767	0.702909609
AT1G03830	-0.020564996	0.884997337	-0.054220557	0.588431464	-0.00343875	0.992700557
AT1G03840	0.017796412	0.919481042	0.003602081	0.970873205	0.00819427	0.969583212
AT1G03850	-0.069431017	0.576576858	-0.021403249	0.825930665	-0.035523474	0.641317809
AT1G03860	0.008357739	0.929806665	0.06327754	0.657148629	-0.015153442	0.926056667
AT1G03870	-0.034049647	0.719656925	0.186768799	0.222220287	-0.02218109	0.859589464
AT1G03900	0.005367922	0.967511123	0.040158024	0.783441669	0.010024452	0.969583212
AT1G03905	1.497061649	1.82E-19	-0.010103702	0.942234089	0.01524385	0.916994342
AT1G03910	0.013591636	0.900459393	-0.141606485	0.356259192	0.008763638	0.980387463
AT1G03920	0.03503859	0.854141667	0.005411132	0.922553176	0.00256395	0.992235773
AT1G03930	0.020428714	0.857372381	0.015639734	0.922553176	0.001414061	0.998324525
AT1G03935	-0.006782806	0.9754489	-0.002038984	0.978185195	0.007707522	0.96063851
AT1G03940	0.099490692	0.338622327	-0.014655613	0.920415006	0.211143549	0.11703717
AT1G03950	-0.018941858	0.877826342	-0.032356396	0.808781334	-0.035695586	0.695483097
AT1G03960	-0.016165678	0.903907285	-0.059822442	0.589644266	0.007768308	0.98282794
AT1G03970	-0.017732059	0.879582491	-0.009991601	0.949324187	0.017713945	0.902053369
AT1G03980	-0.001806205	0.993620965	0.027830063	0.594272328	-0.030214008	0.569692281
AT1G03987	-0.277432175	0.278356332	0.001507596	NA	-0.00105635	NA
AT1G03990	-0.088892985	0.423370702	0.023630058	0.854847859	0.022037919	0.84552261
AT1G04000	0.005434635	0.970419846	0.121939007	0.375816532	-0.011031771	0.959171406
AT1G04007	-0.350288646	0.152082589	-0.003087981	NA	0.001132883	0.998324525
AT1G04010	0.036228027	0.747808209	-0.01264166	0.927284804	-0.014771851	0.920879239
AT1G04013	0.019369158	0.939021443	0.01077545	NA	0.000297615	0.999201334
AT1G04020	-0.026541247	0.846814841	0.021086247	0.863551536	0.002006951	0.998324525
AT1G04030	-0.009408754	0.958088172	-0.050968266	0.564079731	0.006622118	0.98627652
AT1G04037	-0.028288258	0.895022901	0.003474886	NA	0.002553643	0.992235773
AT1G04040	-0.032707215	0.671533731	-0.044838277	0.766094547	-0.004648475	0.992235773
AT1G04047	-0.073799917	0.723433598	0.001852671	NA	-0.001920552	NA
AT1G04050	0.004765663	0.979230136	0.045952692	0.616730306	-0.008490819	0.976313353
AT1G04070	-0.035612835	0.772213011	0.000841867	0.995986175	0.008363296	0.977902808
AT1G04080	-0.003814146	0.970018991	0.004566989	0.982580288	0.011323569	0.964841907
AT1G04090	-0.118651729	0.445541734	-0.00200975	NA	-0.000664608	0.998895416
AT1G04100	0.510627195	0.022915996	0.054082921	0.537867307	-0.003617462	0.992235773
AT1G04107	-0.012943081	0.915399174	-0.049087243	0.717380577	-0.12991599	0.227979037
AT1G04110	-0.056999991	0.595413846	0.073659181	0.514063702	-0.033591419	0.71132951
AT1G04120	-0.01062688	0.924210534	-0.076086657	0.579815248	0.007274758	0.987165526
AT1G04130	0.018125146	0.889320336	-0.045075288	0.69976184	0.017165477	0.902111524
AT1G04140	0.009880161	0.894192193	0.110205945	0.430898107	0.004868252	0.992235773
AT1G04147	-0.037074252	0.881125593	-0.002824923	NA	-0.004488162	NA
AT1G04150	-0.026356119	0.910206293	0.002979585	NA	-0.009383947	NA
AT1G04153	-0.033619348	NA	0.003825078	NA	-0.002845843	NA
AT1G04160	0.002710293	0.986338917	-0.071501757	0.50369054	-0.012158993	0.943407035
AT1G04170	0.016292648	0.787886566	0.104384942	0.436384206	0.000898384	0.998895416
AT1G04173	-0.036025508	NA	0.005483146	NA	-0.00073883	NA
AT1G04180	0.096961989	0.451125666	0.027107812	0.762698033	0.020048744	0.836279496
AT1G04187	0.099305446	0.481771013	0.000318839	0.997137582	0.006720573	0.980085624
AT1G04190	0.009453687	0.935608945	-0.108666856	0.448600781	0.009109329	0.977631512
AT1G04193	0.033611117	0.886603094	-0.00657065	NA	0.004454158	NA
AT1G04197	-0.00798314	0.972742508	-0.00195583	NA	0.00923125	0.91984321
AT1G04200	0.008451139	0.950353295	-0.070684325	0.573998082	-0.030027831	0.763622055
AT1G04210	0.038729009	0.635517433	-0.090977051	0.515138547	0.018735425	0.89875052
AT1G04217	-0.035056349	0.846915129	-0.035528166	0.423381092	0.008825161	0.943984673
AT1G04220	-0.008494546	0.966147088	-0.01988514	0.671446041	-0.016933291	0.838050157
AT1G04223	-0.066169999	0.697063659	0.041100765	NA	0.010886068	0.905328369
AT1G04230	-0.001286422	0.993933427	-0.08235423	0.479726917	0.007203892	0.985292986
AT1G04237	0.00481705	0.986747868	0.02282518	NA	-0.002653106	NA
AT1G04240	-0.227714441	0.137110333	0.05488328	0.542723391	-0.094817577	0.281002524
AT1G04247	0.024307957	0.910864972	-0.006550718	NA	-0.007273178	0.922569201
AT1G04250	0.01269476	0.917583354	0.131795492	0.373497665	0.012478966	0.944173203
AT1G04260	0.002226401	0.986040919	0.047964461	0.733134344	-0.008696853	0.980387463
AT1G04267	-0.104371578	0.517465446	-0.010898558	NA	0.006094176	0.977631512
AT1G04270	-0.00848433	0.942371193	0.087704556	0.529724958	0.011021522	0.965174411
AT1G04273	0.036754599	0.851233081	-0.012890298	NA	0.035927293	0.420158665
AT1G04277	-0.015997344	0.942371193	-0.018330946	NA	0.015003553	0.823867404
AT1G04280	0.39613026	0.003767769	-0.040769702	0.770235358	-0.014770708	0.925314793
AT1G04290	0.006763117	0.972742508	0.044395362	0.527832054	-0.002081877	0.997462994
AT1G04297	0.003975182	NA	0.001136035	NA	0.000317264	NA
AT1G04300	0.025287039	0.796846747	-0.070479309	0.606592404	0.010851092	0.966445458
AT1G04303	0.056391232	0.818348863	0.005786062	NA	0.005670585	NA
AT1G04310	0.014657718	0.903907285	0.004968101	0.978185195	-0.007100878	0.9871105
AT1G04313	-0.00047299	0.999273009	0.003659309	NA	-0.00581883	NA
AT1G04317	0.051295424	0.814830455	0.002673551	NA	-0.000939399	NA
AT1G04330	-0.027245335	0.899247134	-0.008090758	NA	0.003006448	0.992235773
AT1G04340	0.016011521	0.888597098	0.015600946	0.9228512	0.030712654	0.758577169
AT1G04347	0.077558637	0.703531988	-0.008314269	NA	0.006120543	NA
AT1G04350	-0.038110857	0.615748396	-0.123721666	0.413662259	0.054588855	0.523321111
AT1G04357	-0.033441163	0.883565435	-0.015991891	NA	0.012320502	NA
AT1G04360	1.46174621	1.76E-13	0.071040434	0.489307623	-0.033826331	0.692280775
AT1G04367	-0.03756854	0.874695865	-0.003826086	NA	0.001969634	NA
AT1G04370	0.004900731	0.986090694	0.01183737	NA	-0.009588413	NA
AT1G04380	0.344649111	0.202182109	-0.000804003	NA	-0.002733727	NA
AT1G04390	-0.293238025	0.018083921	-0.103460407	0.455449804	0.007202026	0.987165526
AT1G04400	-0.018302107	0.792163125	-0.038759842	0.794074839	-0.009558012	0.97655245
AT1G04410	-0.011756268	0.884394401	0.085942876	0.524421911	0.000561371	0.999365259
AT1G04420	0.005715317	0.964094491	0.011701993	0.945425792	0.013576269	0.937364603
AT1G04425	0.151245253	0.361323134	0.00409658	NA	0.003462713	0.992235773
AT1G04427	0.034682606	0.88724801	-0.007265386	NA	0.001350405	NA
AT1G04430	-0.02258492	0.78457203	0.025229968	0.881085039	-0.068145559	0.433853625
AT1G04440	0.00022645	0.998418744	0.023293324	0.886244029	-0.00626547	0.992235773
AT1G04445	0.053421673	0.825892969	-0.002182614	NA	0.00032417	NA
AT1G04467	-0.020206803	NA	-0.000389124	NA	-0.002774133	NA
AT1G04473	-0.000599086	0.998418744	0.000727047	NA	-0.001631046	NA
AT1G04477	0.072883514	0.701657086	-0.014457041	NA	0.017627526	0.617120724
AT1G04480	0.04585746	0.56852521	0.038360714	0.804599472	0.035708408	0.704599586
AT1G04490	0.104958944	0.558391998	-0.009953669	NA	0.034978173	0.328680579
AT1G04500	0.279977039	0.187364643	0.006137807	NA	0.00870265	0.927576827
AT1G04510	-0.010220982	0.915520301	0.084076514	0.547634268	0.001760081	0.998324525
AT1G04520	0.009554539	0.946917195	-0.021001023	0.881890014	0.000563635	0.999365259
AT1G04530	0.323817398	0.004348542	-0.097056602	0.488264821	-0.001490239	0.998324525
AT1G04540	0.062743327	0.541901183	0.010300588	0.941960036	-0.010170987	0.968462564
AT1G04543	0.032880067	0.906911263	-0.00051218	NA	0.000421201	NA
AT1G04550	-0.004604013	0.973913083	-0.031047921	0.829619634	0.043295848	0.618802126
AT1G04555	0.029568095	0.809314352	0.006117736	0.966049915	-0.018633057	0.883659273
AT1G04563	-0.250488021	0.310499663	-0.003466237	NA	-0.004626624	NA
AT1G04567	-0.031681999	0.890076229	0.012100722	NA	-0.008530513	NA
AT1G04570	-0.007570323	0.971834431	0.015678737	NA	0.001678687	0.998324525
AT1G04577	-0.25079546	0.313745342	-0.002494151	NA	-0.003886867	NA
AT1G04580	-0.120885949	0.552404698	-0.012605873	NA	-0.002011874	NA
AT1G04587	0.001783471	0.995824383	-0.008260731	NA	0.00957223	NA
AT1G04590	-0.027686033	0.776137915	-0.06027563	0.656427447	-0.014683505	0.926696518
AT1G04600	-0.022484878	0.911555866	-0.02296196	NA	0.000412831	0.999365259
AT1G04610	-0.019031811	0.901974261	0.033435389	0.710064629	-0.03366183	0.664849946
AT1G04613	-0.222044565	0.349781149	-0.007132753	NA	0.001898333	NA
AT1G04620	0.016685567	0.874766024	-0.101958721	0.46993083	0.004204244	0.992235773
AT1G04630	0.021267436	0.826168234	0.092324935	0.508337982	0.000870548	0.99890674
AT1G04635	-0.24407805	0.171841104	0.009984991	0.905659617	-0.00154194	0.998324525
AT1G04640	-0.011761475	0.92781221	-0.036514389	0.796687927	0.017436027	0.903227781
AT1G04650	-0.032445483	0.843537623	-0.001860508	0.984637552	-0.002919545	0.992778056
AT1G04660	-0.03585905	0.891910721	0.009045805	NA	-0.004011333	NA
AT1G04680	0.177686755	0.055932824	0.120538786	0.425876706	-0.257051989	0.039158387
AT1G04690	0.010325539	0.886603094	0.023975222	0.880044612	0.004163459	0.992235773
AT1G04697	0.011538199	0.971190457	0.003242786	NA	-0.003113377	NA
AT1G04700	-0.037702719	0.764430404	-0.066691126	0.49150932	-0.016009025	0.90368143
AT1G04710	0.029543038	0.753048924	0.060491529	0.666349196	0.006024653	0.992235773
AT1G04723	0.005576735	NA	0.002417786	NA	0.000445757	NA
AT1G04730	-0.008810257	0.956043955	0.037797412	0.740201346	-0.024718248	0.822317009
AT1G04750	0.019509624	0.835220983	0.050740457	0.733000024	-0.008983433	0.980085624
AT1G04760	0.042616555	0.801449244	0.017843938	0.779613159	0.01580095	0.84243068
AT1G04770	-0.25116169	0.168110183	-0.066775235	0.379966367	0.011136472	0.928184617
AT1G04778	-0.064421404	0.705269946	0.007683348	NA	0.004168561	0.990111003
AT1G04780	0.082043422	0.292789823	-0.134817981	0.382737069	0.015260944	0.925230411
AT1G04790	-0.006011373	0.959070222	0.020464736	0.903072449	0.008716471	0.981379907
AT1G04797	-0.186986745	0.41234631	-0.001608255	NA	-0.000122465	NA
AT1G04800	0.071393008	0.460857138	0.025767612	0.864292147	-0.01287803	0.94042657
AT1G04810	-0.009596998	0.919190251	0.135363235	0.379966367	-0.008519177	0.982554112
AT1G04820	-0.00523821	0.965719109	0.105077277	0.466816049	-0.006331382	0.991513892
AT1G04827	-0.167708924	0.398435799	-0.012147317	NA	-0.00445858	NA
AT1G04830	-0.023357819	0.80430214	-0.061513786	0.660679947	-0.004740924	0.992235773
AT1G04840	-0.031354102	0.844652346	-0.037840389	0.559466547	0.002699511	0.994553075
AT1G04850	0.015969816	0.872278723	-0.034483973	0.826964382	-0.002289225	0.998324525
AT1G04853	-0.004584262	0.987677187	0.004314644	NA	0.009900606	NA
AT1G04860	-0.018098983	0.788392558	-0.06404913	0.639536626	0.035587863	0.692921619
AT1G04863	-0.046255993	0.851661275	0	NA	-0.021250695	NA
AT1G04870	0.006934192	0.959070222	-0.014343562	0.929401358	0.041370993	0.642768816
AT1G04877	-0.307894548	0.203090904	0.004607533	NA	-0.002739576	0.992235773
AT1G04880	-0.08562105	0.631896315	0.008476036	NA	0.001292685	0.998324525
AT1G04893	0.019141092	NA	-0.000905138	NA	0.000805617	NA
AT1G04900	-0.010002084	0.946605994	-0.066847734	0.544591583	-0.00413344	0.992235773
AT1G04910	-0.089039586	0.273476223	-0.001121519	0.995986175	-0.016990914	0.908333292
AT1G04913	-0.073933822	NA	0.000938171	NA	-0.002535091	NA
AT1G04920	0.013667273	0.93818611	0.035155578	0.658110064	-0.01026912	0.947173439
AT1G04927	0.019251046	0.949242766	0.006944276	NA	-0.004376105	NA
AT1G04930	-0.025210917	0.858659612	0.050376967	0.617485685	-0.004896361	0.992235773
AT1G04940	0.036929604	0.803426304	-0.04990603	0.469156753	0.006336458	0.985292986
AT1G04945	-0.083205993	0.407155164	-0.011203942	0.940204703	-1.55E-06	1
AT1G04950	0.017788787	0.848911972	0.13945274	0.372386802	-0.003013762	0.99653717
AT1G04960	0.088033205	0.325265561	-0.060392618	0.658507288	-0.007048255	0.987165526
AT1G04970	-0.053322639	0.469216548	-0.039961069	0.796687927	-0.046471261	0.596041432
AT1G04973	-0.055736513	0.683383171	-0.05333765	0.332192061	-0.013408542	0.911594342
AT1G04980	-0.01583465	0.879187154	0.072571846	0.590227875	-0.123463105	0.2285684
AT1G04985	0.064227101	0.426551737	-0.009354249	0.958326397	0.037483879	0.680761255
AT1G04990	-0.19178241	0.049345324	0.020393021	0.903273938	-0.00860224	0.982554112
AT1G05000	0.198448727	0.031180607	0.078414102	0.571706948	-0.021423952	0.869400265
AT1G05010	0.027296319	0.7699591	-0.010459314	0.951011752	-0.00712638	0.987165526
AT1G05020	0.035916441	0.766180635	0.004806302	0.974654474	0.003522301	0.99250579
AT1G05030	-0.149670176	0.138019334	-0.11317262	0.428549388	0.002880929	0.99653717
AT1G05035	0.059024351	0.767234025	-0.017521833	NA	0.00634995	NA
AT1G05043	-0.037512759	0.867272547	-0.003755854	NA	0.004007977	NA
AT1G05055	-0.045068716	0.6029283	0.115857016	0.43366204	0.023858414	0.837923023
AT1G05060	-0.053703199	0.544386943	0.05117001	0.711930861	-0.028198148	0.795651255
AT1G05065	-0.145030965	0.361481953	-0.005731165	0.934567356	0.000225377	1
AT1G05070	0.020880345	0.817430008	0.132252704	0.388905829	0.011539753	0.960415996
AT1G05083	-0.006635751	NA	0.006103329	NA	-0.001583428	NA
AT1G05085	0.016143856	0.949572829	-0.01527587	NA	0.011736956	NA
AT1G05087	-0.026897835	0.834589321	-0.024068521	0.846906793	0.002322306	0.998225006
AT1G05090	0.006562413	0.965416037	-0.052150368	0.658948059	0.016524651	0.904012771
AT1G05100	-0.010383052	0.961305292	0.012478206	0.85871915	0.008991658	0.946596295
AT1G05120	-0.000435854	0.997287763	-0.110565339	0.440228912	0.001674011	0.998324525
AT1G05136	0.161619432	0.450323295	-0.010539497	NA	0.005933203	NA
AT1G05140	-0.378757071	0.003148199	0.068342906	0.61742886	-0.012341083	0.947173439
AT1G05143	0.129227682	0.437047708	-0.013509162	NA	0.002504202	0.992235773
AT1G05150	-0.040441048	0.541040869	0.03933393	0.798275289	-0.019023928	0.896764852
AT1G05157	-0.050225756	NA	-0.003317933	NA	-0.000423465	NA
AT1G05160	-0.192846005	0.101580191	-0.065453884	0.602912414	0.01714762	0.90368143
AT1G05170	-0.104248791	0.345040538	-0.04484453	0.697944327	-0.007269045	0.985292986
AT1G05180	-0.004160186	0.967216598	-0.012225079	0.943817332	0.010615013	0.969583212
AT1G05190	0.003960412	0.973348063	0.018716341	0.912478519	0.007039567	0.987165526
AT1G05200	-0.08361873	0.262931352	0.00863687	0.963123604	0.019635936	0.887282796
AT1G05205	0.037442031	0.722298213	0.069371369	0.560333782	-0.012509038	0.944173203
AT1G05207	-0.207484326	0.261368501	0.035562752	NA	0.01813809	0.822317009
AT1G05210	0.038928713	0.764413536	0.057055652	0.556532309	0.00409654	0.992235773
AT1G05213	-0.007515921	0.967275747	0.04157876	0.630063081	0.011057295	0.943474826
AT1G05220	0.006816134	0.9727396	0.005886136	0.948792708	0.038489787	0.558870651
AT1G05230	-0.024105666	0.817430008	0.037809522	0.795521257	-0.027487911	0.806749738
AT1G05240	0.009761865	0.93093474	0.109607011	0.453863519	-0.232209653	0.070602741
AT1G05250	0.010531415	0.924392995	0.112221977	0.444675787	-0.24218237	0.061627706
AT1G05260	0.010926571	0.916609649	0.030294652	0.85102281	0.006983699	0.987165526
AT1G05270	0.0263461	0.694371154	-0.098193746	0.484203073	0.010297134	0.969583212
AT1G05277	-0.009165974	0.966514417	-0.020159774	NA	0.000276925	0.999577072
AT1G05280	-0.045807933	0.76562223	0.013021134	0.872558566	0.007752538	0.97333758
AT1G05297	0.045239492	NA	0.004001411	NA	0.003603697	NA
AT1G05300	0.979946151	3.19E-13	0.121858949	0.398725763	-0.037392075	0.680676359
AT1G05310	0.050984216	0.719392449	0.026735524	0.73497478	0.007924817	0.975495396
AT1G05320	0.018065089	0.928967101	-0.040241049	0.464753914	-0.000200735	1
AT1G05330	0.01391724	NA	-0.001574591	NA	4.07E-05	NA
AT1G05340	0.20833282	0.161526759	0.037953144	0.6851772	-0.011446826	0.940676321
AT1G05350	0.116748612	0.171405293	-0.062759085	0.659368971	-0.002254271	0.998324525
AT1G05360	-0.074555758	0.513321088	-0.06195292	0.523944716	-0.011110073	0.947645691
AT1G05370	0.773526468	0.027816836	-0.008884143	0.873677336	-0.000514562	0.999201334
AT1G05380	0.000899093	0.993460027	0.027057807	0.869124477	0.003859336	0.99250579
AT1G05385	-0.045748523	0.637614605	0.042309184	0.756820966	0.000671496	0.999201334
AT1G05397	0.237948535	0.33334439	0.013543277	NA	0	NA
AT1G05400	-0.434238495	0.075316181	-0.000641141	0.995468652	-0.003015945	0.992446262
AT1G05410	-0.022584905	0.811849868	0.013874038	0.934897272	0.002119376	0.998324525
AT1G05420	0.007185295	0.97536471	0.015514075	NA	0.000340165	0.999365259
AT1G05430	0.029203219	0.806951689	-0.070320944	0.552184871	-0.007098874	0.986092646
AT1G05440	0.017524986	0.93596048	-0.019355949	NA	-0.004884404	0.98282794
AT1G05450	0.246972551	0.202718997	-0.025891186	0.524916142	0.003770754	0.992235773
AT1G05460	-0.046399266	0.625365223	0.016603425	0.916075371	0.006919499	0.987165526
AT1G05467	0.207512565	0.181157729	-0.037496488	0.611795176	0.0055304	0.989828098
AT1G05470	0.074653716	0.478219926	-0.007436518	0.956535791	-0.008400537	0.979507253
AT1G05487	-0.043669649	0.85954329	-0.00390769	NA	-0.004340238	NA
AT1G05490	0.120856616	0.443684091	-0.026832238	0.575085813	0.03062009	0.544646793
AT1G05500	-0.007747249	0.940005886	-0.101394331	0.47973863	-0.030068806	0.771040983
AT1G05503	0.005616877	0.982672303	0.027722751	NA	0.001827512	0.994169786
AT1G05520	-0.028283181	0.71050843	-0.041447517	0.788007406	0.007860267	0.985292986
AT1G05530	0.099550343	0.533245404	0.006778342	NA	0.018300697	0.750554008
AT1G05540	-0.016547004	0.928902695	-0.017178163	0.793043147	-0.001307419	0.998324525
AT1G05550	0.060468927	0.777512358	0.001636364	NA	0.017487669	NA
AT1G05570	0.032124065	0.786989637	-0.06497244	0.581508635	0.015390083	0.915235593
AT1G05575	5.238070967	6.86E-159	-0.062867719	0.463604147	0.014918165	0.910485333
AT1G05577	0.091020898	0.658043761	-0.005635201	NA	0.008753897	NA
AT1G05590	-0.017126624	0.874766024	0.005687247	0.976430569	0.012092916	0.947923788
AT1G05600	-0.173968099	0.176113768	-0.058159942	0.568906372	-0.006746755	0.987165526
AT1G05610	0.063459653	0.714800889	-0.009387088	NA	-0.00187264	0.994917116
AT1G05620	-0.015766075	0.890809812	-0.071062467	0.580936377	0.014972212	0.924854391
AT1G05630	1.001222054	1.96E-20	0.033635357	0.826964382	-0.003485628	0.993631942
AT1G05640	0.054166237	0.711645041	-0.02420337	0.705721078	0.008678278	0.962257754
AT1G05660	-0.006596503	0.981091284	0.005474703	NA	0.009319018	0.869400265
AT1G05670	1.485840518	6.51E-25	-0.063039109	0.602237005	0.006655725	0.988252392
AT1G05675	7.849117489	1.40E-303	-0.090976828	0.288118022	0.053885647	0.493915824
AT1G05680	0.022628677	0.884394401	-0.021938333	0.822315663	0.0169964	0.883072353
AT1G05687	0.09070178	NA	0.000946096	NA	0.00248202	NA
AT1G05690	-0.311715024	0.079538186	-0.049485846	0.557067808	-0.005001868	0.992235773
AT1G05700	0.00767336	0.968703208	-0.000644114	0.995730488	-0.019810049	0.822317009
AT1G05710	0.173407953	0.145379437	-0.016956572	0.903072449	-0.014564155	0.924854391
AT1G05720	-0.075216697	0.451612366	-0.029464381	0.826854352	-0.020504988	0.869400265
AT1G05730	0.011468703	0.952665014	0.0007843	0.994835568	0.014997429	0.892245954
AT1G05750	-0.070206047	0.489464427	-0.006888862	0.965606252	0.010678009	0.965174411
AT1G05757	0.022514411	NA	-0.003080636	NA	0.003852243	NA
AT1G05770	0.142561328	0.41294414	-0.001001086	NA	0.016885968	0.746706268
AT1G05773	0.02846448	0.885769771	-0.004034377	NA	0.009511308	0.917914254
AT1G05780	-0.17488498	0.192088583	0.004674516	0.972772787	-0.029976481	0.735468034
AT1G05783	-0.146932674	0.406980163	-0.005559491	NA	0.0041531	0.990172743
AT1G05785	-0.050539015	0.625501842	0.012797649	0.928983799	-0.001739472	0.998324525
AT1G05790	-0.012373037	0.907714681	-0.134708416	0.376855561	-0.001948182	0.998324525
AT1G05805	-0.104757683	0.220172048	0.094769269	0.501693915	0.029354316	0.784899083
AT1G05810	0.000750175	0.996744997	0.019851874	0.896620986	-0.010007233	0.969583212
AT1G05820	0.022047557	0.878162278	-0.017327875	0.878372952	0.005279548	0.992235773
AT1G05830	0.016524021	0.886603094	-0.077597714	0.553199707	0.00426185	0.992235773
AT1G05833	-0.026386078	0.915798347	-0.004366662	NA	0.000589023	NA
AT1G05835	0.207599299	0.371961131	-0.000722273	NA	0.002186173	NA
AT1G05840	-0.016928917	0.880052135	0.010461077	0.949009758	-0.016261065	0.912999156
AT1G05850	-0.007973831	0.945497448	0.012895993	0.941419631	-0.050960305	0.555723987
AT1G05860	-0.333517202	0.016083078	-0.068499332	0.580936377	-0.004389382	0.992235773
AT1G05870	-0.195415835	0.081586705	-0.004105801	0.984142061	0.034641142	0.71626236
AT1G05880	-0.006009777	0.980338864	-0.019991177	NA	0.00570756	0.976313353
AT1G05890	0.001938595	0.983630189	-0.01092033	0.948994088	0.005632854	0.992235773
AT1G05894	-0.029888851	0.888482223	0.003365416	NA	0.003508318	0.990172743
AT1G05900	-0.050504928	0.635744357	-0.037132159	0.762698033	-0.007890251	0.98282794
AT1G05910	0.013565326	0.883174869	0.048011811	0.74759048	0.015634104	0.922335409
AT1G05933	1.382103389	0.012734425	-0.011084305	NA	-0.004410538	0.977550632
AT1G05940	-0.127985852	0.15059793	0.20927285	0.16575904	-0.024693332	0.830901512
AT1G05950	-0.023154755	0.889868156	-0.02992927	0.650152516	-0.005657486	0.987165526
AT1G05960	-0.001634866	0.988403771	-0.11589706	0.440228912	-0.123396809	0.210182466
AT1G05970	-0.043835921	0.692362665	0.015525091	0.904511379	-0.025013547	0.822317009
AT1G05977	0.043846748	0.866263027	0.001203362	NA	-0.003078055	NA
AT1G05990	-0.001553078	0.995353085	-0.004500685	NA	-0.004105711	0.992235773
AT1G06010	0.009829665	0.941677264	0.02192315	0.88167803	0.001950679	0.998324525
AT1G06017	-0.039878592	0.873861756	-0.002804278	NA	0.000309814	NA
AT1G06020	0.040620777	0.849084265	0.015475095	NA	0.006057932	0.944173203
AT1G06023	0.094375265	0.637084572	0.001566439	NA	-0.001403018	NA
AT1G06033	-0.040112495	0.843342147	0.009823963	NA	-0.008044425	0.915451055
AT1G06040	-0.426911815	0.004088646	0.108511529	0.440228912	-0.004981053	0.992235773
AT1G06050	-0.007349413	0.964823928	0.029088862	0.788843712	-0.004479139	0.992235773
AT1G06060	0.003378303	0.97872541	-0.093163117	0.499099592	0.035456561	0.708167753
AT1G06070	0.000232076	0.999004794	0.006789679	0.97134757	-0.008840385	0.980154835
AT1G06080	0.022376718	0.886525029	0.063378323	0.478651704	-0.013915132	0.912999156
AT1G06083	-0.071385691	0.684981419	-0.000209564	NA	-0.001336898	0.998324525
AT1G06087	-0.037921529	0.881774748	0.004145283	NA	0.005643638	NA
AT1G06090	-0.001403396	0.993460027	0.053792894	0.639502044	0.001437161	0.998324525
AT1G06100	-0.056196796	0.787573082	-0.016471983	NA	0.008262534	NA
AT1G06110	-0.036823014	0.596306965	0.038361681	0.805771608	-0.053781579	0.52002519
AT1G06113	-0.038332104	NA	0	NA	-0.006574067	NA
AT1G06120	-0.03613647	0.879146878	0.000382827	NA	-0.000754557	NA
AT1G06130	0.199117419	0.023039288	-0.010179174	0.952583231	0.003116128	0.996411274
AT1G06135	5.837040888	1.77E-08	0	NA	0	1
AT1G06137	1.47811003	0.019819512	-0.002472569	NA	0.000503933	0.998324525
AT1G06140	1.730955576	1.82E-06	0.021537278	0.748414687	-0.004500735	0.992235773
AT1G06143	-0.022159435	0.887155155	0.038102424	0.663253532	-0.002675919	0.996050529
AT1G06148	0.038660214	0.884200266	-0.000705953	NA	0.000897644	NA
AT1G06150	-0.091297661	0.262931352	-0.119164813	0.429839885	0.022187161	0.862836947
AT1G06160	-1.227240844	1.28E-07	0.067782011	0.529132614	-0.019801512	0.868511329
AT1G06170	0.047336632	0.840517304	0.005119933	NA	-0.007721715	NA
AT1G06173	0.063090893	0.77837704	0.011839882	NA	0.008698841	NA
AT1G06180	-0.485411187	0.000408679	0.077744994	0.559378509	-0.006971342	0.987165526
AT1G06190	0.015565795	0.881839334	0.004149	0.984549841	0.014813577	0.926696518
AT1G06200	0.007913322	0.952915982	-0.149690017	0.331939292	0.008496509	0.981064048
AT1G06207	-0.145271579	NA	-0.003326639	NA	-0.000975362	NA
AT1G06210	0.19391234	0.053208978	-0.061365209	0.663253532	0.021106473	0.869400265
AT1G06220	-0.005838314	0.947180606	0.056965729	0.68170436	0.028108965	0.797464543
AT1G06227	-1.174472316	0.006537444	0.032307927	0.61854274	-0.006564272	0.981064048
AT1G06230	-0.00751286	0.93569942	-0.093749504	0.503104282	-0.000531107	0.999365259
AT1G06240	-0.222372436	0.055714753	0.071183852	0.594217431	0.015700439	0.918265097
AT1G06247	-0.426188927	0.087420371	0.025844904	0.700643806	0.005306196	0.987165526
AT1G06250	-0.048606972	0.728168831	-0.013519612	0.886954037	0.013900838	0.910155126
AT1G06265	-0.08477614	0.517465446	0.02383833	0.749867648	-0.075369762	0.302113053
AT1G06267	-0.126006191	0.499160605	0.013173217	NA	-0.000723234	0.998324525
AT1G06270	-0.01927756	0.899986522	0.004979663	0.968587337	0.027481429	0.761576787
AT1G06273	0.048972733	0.809652441	-0.014608816	NA	0.011813228	NA
AT1G06277	-0.022432514	0.926336367	0.003127786	NA	0.002302436	NA
AT1G06283	-0.019617134	0.920338429	0.001905931	NA	0.011010814	0.916994342
AT1G06290	-0.010184923	0.889868156	0.024066324	0.880947947	-0.032191592	0.738732211
AT1G06310	0.004526955	0.984094688	-0.000357221	NA	-0.002513302	0.992235773
AT1G06320	0.034000988	0.886603094	0.001250607	NA	0.000895352	NA
AT1G06330	0.003747655	0.98617221	0.007535147	NA	-0.012734849	0.869400265
AT1G06350	0.000908604	0.997073447	-0.003953066	0.963391808	0.002157767	0.99653717
AT1G06360	0.055202244	0.638361074	0.048339008	0.638056078	-0.007930667	0.980154835
AT1G06380	-0.012731219	0.920700694	-0.033691486	0.803740893	0.015206389	0.919817555
AT1G06390	-0.01963982	0.792015767	-0.075801736	0.578505388	-0.028592091	0.793728665
AT1G06400	-0.003360138	0.976561434	-0.026753683	0.87177847	-0.004303673	0.992235773
AT1G06410	0.002988902	0.982672303	-0.116522559	0.428549388	-0.003402845	0.993631942
AT1G06417	-0.218950844	NA	-0.000533814	NA	-0.007336703	NA
AT1G06420	0.015047836	0.949266673	-0.000893439	NA	-0.00561592	0.965174411
AT1G06430	-0.149442935	0.060836229	-0.063936662	0.649367484	0.017752439	0.90368143
AT1G06440	0.020409243	0.889868156	0.019952859	0.858127741	0.015821249	0.90368143
AT1G06450	-0.128962897	0.481572738	0.026789873	NA	-0.004950177	0.977631512
AT1G06460	-0.153120935	0.088933886	0.11214415	0.448600781	0.005193816	0.992235773
AT1G06463	-0.047601147	NA	0.005340792	NA	-0.002702301	NA
AT1G06470	0.0025903	0.983382022	0.024399857	0.881448223	0.003420156	0.993631942
AT1G06473	-0.176046	0.257466279	0.029988325	0.692474119	-0.006423592	0.984718592
AT1G06490	0.02160659	0.881839334	0.00066689	0.995986175	0.011372062	0.944578475
AT1G06500	-0.030258855	0.798917432	-0.01125838	0.937561875	0.009416846	0.974215149
AT1G06510	0.013807785	0.912516045	0.037562662	0.786208464	0.015246019	0.918967184
AT1G06515	0.048152719	0.633545826	-0.031591407	0.810395265	0.003280467	0.993631942
AT1G06520	-0.010546221	0.945112507	0.076865514	0.503104282	0.036033915	0.67716298
AT1G06540	-0.077720101	0.638997708	-0.016520839	NA	-0.002582195	0.992235773
AT1G06547	-0.135786147	0.432147564	-0.007694739	NA	0.000234536	0.999599181
AT1G06550	0.00535894	0.968944311	-0.057696675	0.662021784	-0.0302696	0.761974869
AT1G06553	-1.373113016	0.016336346	-0.014155138	NA	-0.00190852	0.99653717
AT1G06560	0.103617725	0.292789823	0.095639726	0.479726917	0.049714964	0.568262024
AT1G06570	-0.058284125	0.538467612	0.005589315	0.976430569	0.017567028	0.902818186
AT1G06573	0.066105917	0.586251224	-0.030035272	0.735623805	-0.000894238	0.998895416
AT1G06577	0.055367638	0.820638414	-0.005369448	NA	0.006340609	NA
AT1G06580	-0.599479925	0.0204695	-0.020147347	0.815755741	-0.008801781	0.969583212
AT1G06583	0.004312769	NA	0.000767953	NA	0.001031003	NA
AT1G06590	0.038153791	0.721778899	0.012917619	0.929834606	0.003445598	0.993631942
AT1G06593	0.018949842	NA	0.000613587	NA	0.000987397	NA
AT1G06620	-0.092797453	0.425030075	0.029053887	0.803221377	-0.01967014	0.867064572
AT1G06630	-0.043964178	0.594394337	-0.022244738	0.894368782	0.003701849	0.993631942
AT1G06640	-0.003548879	0.975250165	0.062855412	0.661186725	0.000640354	0.999365259
AT1G06645	-0.427133151	0.007557726	-0.04721211	0.712379374	0.012140985	0.945656642
AT1G06650	0.017165573	0.845707099	-0.000271238	0.99887047	0.00694399	0.988645662
AT1G06660	0.060028873	0.681227941	-0.019099464	0.777239885	0.011771973	0.918265097
AT1G06670	0.019328608	0.884648431	-0.065202734	0.571807178	0.004902271	0.992235773
AT1G06680	-0.013403732	0.913942601	0.036662499	0.799734135	0.018325692	0.896764852
AT1G06687	0.351356466	0.2013903	0.01082579	NA	0.004927747	NA
AT1G06690	-0.041513798	0.680722566	0.108878407	0.436384206	-0.040664624	0.646426325
AT1G06693	0.005723326	NA	0.001059206	NA	0.001469943	NA
AT1G06700	-0.004381344	0.965501154	-0.019077621	0.910278949	0.008210192	0.983309326
AT1G06710	0.012351518	0.947253017	-0.058416472	0.442608114	0.003568299	0.992235773
AT1G06717	-0.120011624	0.554161973	0.00400167	NA	-0.005651036	NA
AT1G06720	0.036932164	0.780267277	-0.068202639	0.498206626	0.016368589	0.899890287
AT1G06730	-0.006012305	0.961296092	0.014381735	0.930735946	-0.005146949	0.992235773
AT1G06740	-0.03627391	0.786989637	-0.018808591	0.865464761	0.00475376	0.992235773
AT1G06750	0.042682541	0.865311383	-0.004533525	NA	-6.86E-05	NA
AT1G06753	0.107191301	0.524758566	-0.006043772	NA	0.007330382	0.94134394
AT1G06760	-0.216339983	0.048322894	-0.001753959	0.99388691	-0.002294434	0.998324525
AT1G06770	0.223545303	0.083967042	-0.055612017	0.643508376	0.023376991	0.83511857
AT1G06780	0.012645586	0.906460395	0.009009847	0.959471686	-0.022893285	0.852795353
AT1G06790	-0.024416342	0.841403796	-0.039289471	0.748306028	0.005773207	0.992235773
AT1G06800	0.495063021	0.001614546	0.088243006	0.480163634	-0.020680954	0.869400265
AT1G06820	0.007575991	0.942753994	-0.011855156	0.945581605	0.014679181	0.929809077
AT1G06830	0.114838716	0.449897705	0.002582894	0.974508411	0.017046752	0.823961655
AT1G06833	-0.046760604	0.806828201	-0.01049335	NA	0.007701977	0.938160534
AT1G06840	0.574443696	3.62E-09	-0.058413858	0.688429503	-0.031318777	0.755707653
AT1G06850	-0.002841352	0.984094688	0.107900659	0.42325844	-0.023576018	0.834833668
AT1G06870	-0.024593919	0.833965046	0.08708495	0.488466109	-0.022107309	0.853567315
AT1G06877	0.022876695	NA	0.005832995	NA	0.000351885	NA
AT1G06883	-0.057845075	0.773213809	-0.002928698	NA	-0.023965993	0.412814531
AT1G06890	-0.008568638	0.929806665	0.159153795	0.330928299	-0.010030572	0.974215149
AT1G06900	-0.008543161	0.925266133	0.031877806	0.842544325	0.00839402	0.98282794
AT1G06910	-0.017892364	0.923573422	-0.024177021	0.721444226	0.00452959	0.992235773
AT1G06923	-0.012495375	0.948395812	0.024552493	0.731707969	-0.003987306	0.992235773
AT1G06930	0.009854087	0.967216598	0.027830182	NA	-0.003587461	0.989699547
AT1G06950	0.022939548	0.805632502	0.050490796	0.734368203	0.009667069	0.976313353
AT1G06957	0	1	0.008040645	NA	6.454757374	2.65E-08
AT1G06960	-0.057357653	0.520082571	0.001102593	0.995974235	0.000521268	0.999365259
AT1G06963	0.00481637	0.985267378	0.007508545	NA	0.010033943	0.827441724
AT1G06970	0.054547689	0.801068282	-0.000877705	NA	0.004759073	NA
AT1G06977	-0.21096681	0.306045447	0.012350902	NA	-0.003371668	0.992235773
AT1G06980	-1.084385535	0.009245511	0.030041993	0.632312083	-0.009987846	0.937364603
AT1G06983	6.505224009	1.76E-10	0	NA	0	1
AT1G07000	2.43302865	6.62E-59	-0.024977787	0.866586057	-0.018104199	0.89875052
AT1G07010	-0.151331001	0.128750864	0.029436703	0.854119477	0.03459703	0.71800073
AT1G07020	0.071532511	0.533245404	0.009409452	0.938491696	-0.000912402	0.998895416
AT1G07027	0.010371636	0.97059914	-0.012941712	NA	0.005037908	NA
AT1G07030	0.002067839	0.989328205	0.072347048	0.556566218	0.013574434	0.93421685
AT1G07040	-0.07068445	0.48177658	-0.019685375	0.895345677	-0.00599494	0.992235773
AT1G07050	-0.291862822	0.152273942	-0.027842077	0.649367484	0.010415981	0.929809077
AT1G07060	0.079687115	NA	0.003017258	NA	0.001915767	NA
AT1G07070	-0.030117647	0.773863241	0.068102237	0.59080293	-0.002176418	0.998324525
AT1G07080	-0.067513887	0.320381653	0.100844065	0.479726917	-0.021164843	0.869400265
AT1G07090	-0.259376306	0.039727233	0.075572406	0.566171866	0.007614602	0.985292986
AT1G07110	-0.005769567	0.96656934	-0.074406753	0.564799273	0.001463657	0.998324525
AT1G07119	-0.014843649	0.949998773	0.001284179	NA	0.006283707	0.960042099
AT1G07120	0	NA	-0.000777444	NA	0.001803098	NA
AT1G07128	0.043809647	0.852708828	-0.006016424	NA	-0.000263979	NA
AT1G07135	4.82210323	7.05E-90	-0.108730141	0.30440494	0.038781432	0.617976616
AT1G07140	0.141284978	0.085569505	0.048946226	0.740991145	0.020725739	0.875581272
AT1G07143	0.123696148	0.576576858	0.004543218	NA	0.006116992	NA
AT1G07150	-0.029126423	0.829216545	0.064094175	0.539753625	-0.01195589	0.942095145
AT1G07160	7.955048852	2.95E-189	-0.006224476	0.92592206	-0.007111921	0.977631512
AT1G07167	-0.133588228	0.459535388	0.001992316	NA	-0.008493251	0.915451055
AT1G07170	-0.118375813	0.218875288	0.037136673	0.798275289	-0.028378768	0.793728665
AT1G07175	-0.016019493	0.949079671	0.005473326	NA	-0.005162921	NA
AT1G07180	-0.164804296	0.126967772	-0.063443144	0.639188638	0.030868752	0.756397435
AT1G07187	-0.22829638	0.266268816	-0.013659547	NA	-0.00869933	0.923472696
AT1G07200	-0.129387807	0.126967772	-0.058252435	0.689377712	0.042949808	0.61958203
AT1G07203	-0.001518467	0.995526843	-0.026157433	0.544844364	0.010723912	0.914641324
AT1G07210	-0.004861599	0.967127211	-0.043161728	0.771828596	-0.004276079	0.992235773
AT1G07220	0.04370754	0.646243285	0.09516124	0.479726917	0.017288952	0.90368143
AT1G07230	0.05140537	0.508322863	0.113724707	0.442955418	-0.01744174	0.904051647
AT1G07240	0.335674861	0.005468569	-0.013006499	0.939902053	0.013985641	0.935461362
AT1G07250	-0.110133855	0.228300808	0.06282394	0.654200243	0.014308919	0.932482418
AT1G07260	-0.165236068	0.187881664	0.016071175	0.903979378	-0.007495924	0.983963524
AT1G07270	-0.145309872	0.355394605	-0.001575528	0.98533059	-0.004926283	0.989730634
AT1G07280	-0.803851867	8.31E-16	0.02321393	0.890997885	0.012997898	0.944173203
AT1G07290	-0.191032735	0.188214616	-0.052512066	0.524734327	-0.00108793	0.998324525
AT1G07300	0.09205105	0.432063184	0.051447811	0.606242151	0.023054287	0.823867404
AT1G07310	0.047783679	0.574029292	0.104282885	0.464753914	-0.002172178	0.998324525
AT1G07313	-0.029165878	0.889868156	-0.007415294	NA	0.001823815	0.994847908
AT1G07320	0.042224463	0.648373662	0.050301816	0.722845501	0.020353928	0.874222743
AT1G07323	-0.010773533	0.929061437	0.057932228	0.674432674	0.024932285	0.825763247
AT1G07330	-0.000504798	0.999228461	0.004614073	NA	-0.004301156	NA
AT1G07350	-0.05647236	0.556103459	0.002929133	0.987839489	0.011239109	0.958897655
AT1G07360	-0.103461873	0.179768431	0.010823001	0.950201713	0.063346917	0.455911482
AT1G07370	-0.077851002	0.423455783	0.04700921	0.715151511	-0.015999038	0.913020894
AT1G07380	0.030012128	0.750357422	0.053773748	0.704453679	0.015797793	0.918265097
AT1G07390	0.664033206	0.003994181	-0.094191159	0.380272983	0.002093194	0.998324525
AT1G07393	0.021834754	0.935599948	-0.004424799	NA	0.003125016	NA
AT1G07400	-0.001362291	0.994849134	0.034342473	0.731107989	0.034540276	0.659413761
AT1G07410	-0.021509949	0.891880934	0.016890615	0.86029389	-0.001583434	0.998324525
AT1G07420	-0.367095464	0.000200899	0.09640575	0.495903813	-0.102850362	0.252123966
AT1G07440	-0.000680742	0.996413056	-0.070963067	0.610611012	0.022288022	0.86142896
AT1G07450	-0.072846431	0.539265439	-0.092512055	0.347901583	0.001097744	0.998324525
AT1G07470	0.006134959	0.956756124	-0.05123283	0.729467435	0.004368002	0.992235773
AT1G07480	0.025059484	0.759600825	-0.025690364	0.878677072	0.023467769	0.846110867
AT1G07510	-0.004224416	0.970691838	-0.036005931	0.817559899	0.008472002	0.982557442
AT1G07517	-0.022008732	0.937442806	-0.002259078	NA	-0.003121721	NA
AT1G07530	-0.027202744	0.734535533	-0.03760251	0.810111779	-0.001597302	0.998324525
AT1G07550	0.047523268	0.788163398	0.005030246	NA	-0.00465022	0.986031446
AT1G07560	0.02892397	0.857997754	-0.042930143	0.554535312	0.010751148	0.939806248
AT1G07570	-0.022021148	0.83841552	0.03907393	0.792867501	-0.003663847	0.993402993
AT1G07587	0.033492786	0.886525029	-0.007789172	NA	0.005608584	NA
AT1G07590	-0.056131623	0.577252001	0.052079061	0.689377712	0.003942371	0.992235773
AT1G07607	-0.891870867	0.020767318	-0.037782252	0.444675787	0.005670593	0.985292986
AT1G07610	0.103059199	0.324373884	0.025644993	0.860002293	0.011455113	0.951988069
AT1G07615	-0.048400226	0.583166741	0.048611077	0.731707969	0.008107425	0.983273974
AT1G07620	1.318177655	1.02E-07	-0.077613658	0.451350428	0.054343317	0.493915824
AT1G07630	0.531097219	5.32E-10	0.042737834	0.778372185	0.020941934	0.873086434
AT1G07637	0.171076992	0.450126426	0.010237841	NA	0.001914997	NA
AT1G07640	-0.02736391	0.76543966	0.081757394	0.554131123	0.052529339	0.544646793
AT1G07650	0.543851134	5.08E-07	-0.024003604	0.886562058	-0.018767739	0.89875052
AT1G07653	-0.022033625	0.932904724	0.004691064	NA	-0.00204235	NA
AT1G07660	0.638759969	1.33E-05	0.003527128	0.98533059	0.005416036	0.992235773
AT1G07670	0.003167539	0.975801837	0.067990554	0.629883287	0.007158879	0.987165526
AT1G07680	-0.034341243	0.85612604	-0.004497739	NA	-0.014683424	0.822907753
AT1G07683	-0.056257876	0.825234804	-0.00613076	NA	0.004289638	NA
AT1G07700	-0.095348532	0.248561012	-0.082660788	0.552861774	0.000908775	0.99890674
AT1G07705	0.006841622	0.957361854	-0.010917373	0.948384031	-0.007470634	0.98626067
AT1G07710	-0.047566469	0.77837704	-0.013105917	0.80716603	-0.002392001	0.993631942
AT1G07720	-0.3516889	0.005768623	0.049964519	0.728342038	-0.042331416	0.633020181
AT1G07740	-0.095285769	0.408821628	0.002153166	0.988111183	-0.017096336	0.89875052
AT1G07743	-0.023465003	0.920338429	-0.002010947	NA	-0.000785083	0.998324525
AT1G07745	-0.14709942	0.213837475	-0.012232343	0.927735849	-0.014656395	0.921095899
AT1G07750	-0.03337837	0.762228857	0.094525053	0.469701496	-0.002758589	0.99653717
AT1G07770	-0.012768083	0.918900569	0.106158849	0.444675787	-0.001656478	0.998324525
AT1G07780	-0.0025361	0.984828864	0.03128175	0.830454386	0.020509069	0.869400265
AT1G07790	-0.021486497	0.851066819	0.045201615	0.745407204	0.013782063	0.935096604
AT1G07795	-0.003617414	0.989132087	0.001752141	NA	-0.012766575	NA
AT1G07810	-0.005677351	0.94344475	0.012823574	0.936892005	0.017320528	0.90368143
AT1G07820	-0.011601001	0.927393148	0.070886759	0.584276851	0.003397001	0.993631942
AT1G07830	0.004548677	0.971190457	0.097004255	0.486021047	0.063423221	0.476899935
AT1G07840	0.005519448	0.961627709	-0.085167875	0.542684176	0.149611411	0.16215749
AT1G07870	-0.099617305	0.276085623	-0.053944805	0.698404839	-0.259517398	0.060345596
AT1G07877	0.007935977	0.978305634	-0.006393266	NA	0.001387009	NA
AT1G07880	-0.014625839	0.921482124	-0.008054112	0.948277211	-0.002324954	0.998225006
AT1G07885	0.002260125	0.993779833	0.005626636	NA	-0.002828627	0.990265232
AT1G07890	-0.001220301	0.991664409	0.103821061	0.469701496	-0.081687115	0.343901821
AT1G07897	0.174028699	0.311620309	0.007679913	NA	0.023451909	0.663156308
AT1G07900	0.08966333	0.633545826	-0.004287885	NA	0.002877205	NA
AT1G07901	-0.057402923	0.710971878	0.010113586	NA	-0.013975441	0.879116429
AT1G07902	-0.012245164	0.949595002	-0.008124558	0.918086035	0.002553507	0.994917116
AT1G07910	-0.022701846	0.817430008	-0.066267733	0.632065316	0.010586628	0.969270154
AT1G07920	-0.001666897	0.988680663	0.138725824	0.375816532	0.006879476	0.989382902
AT1G07930	0.008847073	0.935599948	0.118361	0.43366204	0.013600096	0.938160534
AT1G07937	0.027579854	0.91068924	-0.00274428	NA	0.001357002	NA
AT1G07940	0.00633388	0.959070222	0.118743107	0.429960722	0.012869937	0.944173203
AT1G07950	-0.03346789	0.750761802	0.052497781	0.692923018	0.007254413	0.98627652
AT1G07957	-0.030601214	0.911972198	0.003749073	NA	0.003493665	NA
AT1G07960	-0.043283446	0.54961968	-0.073585366	0.595570018	-0.009665039	0.977077521
AT1G07963	0.048253993	NA	0.003181428	NA	0.00281976	NA
AT1G07970	0.001313708	0.993460027	0.038492624	0.771820114	0.018047075	0.89708358
AT1G07980	-0.078175659	0.486531086	-0.022738008	0.85318714	-0.011686013	0.944173203
AT1G07985	0.020702128	0.933328745	0.011087187	NA	0.006120973	NA
AT1G07990	0.004089832	0.971190457	0.006491533	0.973836906	0.011434839	0.962257754
AT1G08000	0.008744127	0.951676336	0.023684965	0.866263982	0.01235796	0.944173203
AT1G08010	-0.087342413	0.349490836	0.1638487	0.288118022	0.004185277	0.992235773
AT1G08030	-0.037911437	0.660516519	-0.020442699	0.900983079	-0.002311886	0.998324525
AT1G08033	-0.025213851	0.919190251	-0.003543974	NA	-0.003481107	NA
AT1G08035	-0.0236745	0.924210534	-0.001071184	NA	-0.00289241	NA
AT1G08040	-0.027064219	0.824209311	-0.055123355	0.640301634	-0.002003494	0.998324525
AT1G08047	0.006125505	NA	-0.000318655	NA	-0.001400837	NA
AT1G08050	0.305361656	0.062607189	-0.062149761	0.518232165	-0.020441832	0.8562698
AT1G08060	0.00130763	0.993933427	-0.125190625	0.33413496	0.00669582	0.987165526
AT1G08070	-0.006037355	0.973305612	-0.001631511	0.988840327	-0.005553691	0.990172743
AT1G08080	0.072244208	NA	0	NA	0	NA
AT1G08090	-0.167468106	0.397269956	0.034132057	NA	-0.005186707	0.969583212
AT1G08110	0.003236666	0.982182929	-0.089126672	0.505417749	0.000170083	1
AT1G08125	-0.004396842	0.973163307	-0.109237451	0.440228912	0.011452423	0.958897655
AT1G08130	-0.007359	0.9620723	-0.07027441	0.54401594	-0.020123122	0.869400265
AT1G08160	-0.003612344	0.982672303	0.081844891	0.47208301	0.001860939	0.998324525
AT1G08165	-0.070503044	0.574308354	0.011108524	0.916654683	-0.010608398	0.946972528
AT1G08170	0.003277335	0.992230225	0.009656141	NA	0.003638716	NA
AT1G08173	-0.013194995	0.964299261	-0.001518595	NA	0.006020779	NA
AT1G08180	-0.128476144	0.285969422	-0.017018214	0.891882636	-0.003144139	0.993631942
AT1G08190	-0.011161687	0.874629298	-0.035639728	0.806957458	-0.040772488	0.627112925
AT1G08197	0.054450621	0.819659785	-0.00626488	NA	0.009715682	NA
AT1G08200	-0.101388395	0.069259136	0.032751021	0.809734021	-0.067146439	0.358170601
AT1G08210	-0.016668719	0.889612536	0.050077652	0.707765716	-0.002761189	0.99653717
AT1G08220	-0.000457075	0.99769128	0.065252431	0.57074348	0.006601527	0.987165526
AT1G08230	-0.11665675	0.114862443	0.01377401	0.936446894	0.000483622	0.99942394
AT1G08260	0.008808195	0.965616174	-0.035109026	0.580283832	-0.000545691	0.999201334
AT1G08270	0.008441149	0.968703208	-0.017356297	0.732969259	0.004883834	0.987165526
AT1G08280	-0.044785739	0.615748396	0.084128649	0.531058443	-0.025801165	0.822317009
AT1G08283	-0.001730659	0.994918439	0.012419514	NA	0.003070634	0.992235773
AT1G08290	0.002833856	0.987271986	0.055113396	0.548335547	-0.002481557	0.99653717
AT1G08293	-0.01339019	0.958670195	0.019344522	NA	-0.0058883	NA
AT1G08300	-0.031922753	0.806709437	-0.12837135	0.234222033	0.017763284	0.887339844
AT1G08310	-0.004587925	0.973219242	-0.130398385	0.367314705	-0.067022589	0.457298801
AT1G08320	0.009808899	0.945910183	0.095993401	0.453863519	0.014708077	0.922823389
AT1G08333	0.027455534	0.916569747	0.007245599	NA	0.000512289	NA
AT1G08340	-0.007842205	0.958106009	0.001372452	0.994499994	-0.011824248	0.947473798
AT1G08350	0.619554682	3.21E-05	-0.017807949	0.905339433	0.000297576	1
AT1G08360	0.002899151	0.97872541	-0.012358198	0.942821238	-0.013853267	0.937364603
AT1G08370	-0.008021153	0.940005886	0.14958897	0.348676659	-0.008401121	0.98282794
AT1G08380	0.035786453	0.731571357	0.0253568	0.868027223	0.073028648	0.433853625
AT1G08390	0.013236977	0.943975146	0.009295209	0.916075371	0.00949068	0.951399379
AT1G08393	-0.140039776	0.472770836	0.000846814	NA	-0.005776044	NA
AT1G08400	-0.154696084	0.204926197	0.028270467	0.824069913	0.009326312	0.973441199
AT1G08410	-0.002131508	0.988155862	-0.089975333	0.481086164	0.02364143	0.83511857
AT1G08420	0.005621898	0.957787388	0.02302935	0.891488335	0.028202984	0.800117743
AT1G08430	0.047147333	0.70749194	0.038590088	0.704476882	-0.012700645	0.932886292
AT1G08443	-0.050690458	0.832297045	0.016332769	NA	3.72E-05	NA
AT1G08450	1.496047147	4.60E-38	-0.039410303	0.795041158	-0.017633204	0.90368143
AT1G08460	0.019734266	0.846378786	-0.093343267	0.499696305	0.038922991	0.665782683
AT1G08465	-0.007324082	0.961305292	0.06222763	0.600699295	0.000426102	0.999428133
AT1G08470	0.040770019	0.62526379	0.009890877	0.952722455	-0.003396064	0.994169786
AT1G08480	-0.025951568	0.803783952	0.0744765	0.575085813	0.003214746	0.994917116
AT1G08490	0.01268409	0.874695865	0.081878117	0.549976169	-0.006002101	0.992235773
AT1G08500	0.008020631	0.962660079	0.012215668	0.910278949	-0.023317799	0.822317009
AT1G08507	-0.003958749	0.98617221	-0.000268444	NA	-0.02519712	0.511459845
AT1G08510	0.057920992	0.498917053	-0.005980196	0.975817307	-0.009733544	0.976313353
AT1G08520	0.012950545	0.891496093	0.0468594	0.754608462	0.024192114	0.836767802
AT1G08530	-0.017938453	0.884766287	-0.044133544	0.725561624	-0.016078693	0.910155126
AT1G08540	-0.011751153	0.925619136	0.012633694	0.939065522	-0.006792834	0.987165526
AT1G08550	-0.051980516	0.627244888	-0.066934673	0.570345224	-0.00489795	0.992235773
AT1G08560	0.035671897	0.840517304	-0.039816119	0.47538364	0.003060233	0.992235773
AT1G08563	-0.041379214	0.819629445	-0.004682135	NA	-0.010242508	0.904051647
AT1G08567	-0.00893439	NA	0.002335345	NA	-0.000514615	NA
AT1G08570	-0.417921035	0.003970691	0.053617811	0.695608052	0.01769113	0.902053369
AT1G08580	0.031814344	0.743150959	-0.024390306	0.879148707	0.038328593	0.670548321
AT1G08590	0.011368583	0.964485192	-0.007029027	NA	0.014002057	0.753513028
AT1G08593	-0.045782074	NA	0.000246298	NA	-2.10E-05	NA
AT1G08600	0.020523349	0.892716458	-0.064145759	0.502783983	0.005694425	0.990172743
AT1G08610	-0.060515536	0.661247097	-0.058093686	0.442608114	0.008973755	0.964489735
AT1G08620	-0.017550318	0.866708288	-0.067472656	0.626576017	0.002827588	0.99653717
AT1G08630	0.057216702	0.615748396	-0.05915309	0.574705861	-0.000171836	1
AT1G08633	0.082264243	0.726547164	-0.007456695	NA	0.013324865	NA
AT1G08640	-0.033857552	0.657306532	0.127970477	0.399677612	-0.018483244	0.899890287
AT1G08650	-0.015641759	0.916590509	-0.019182654	0.881085039	-0.002097452	0.998324525
AT1G08660	0.00792225	0.949535103	-0.050281691	0.722681458	0.006746804	0.989536582
AT1G08670	0.008720376	0.971249263	0.012021212	NA	0.006431464	0.947923788
AT1G08680	0.003969939	0.973849691	-0.081220856	0.554535312	-0.01072698	0.968772194
AT1G08687	-0.063445322	0.803287362	0.001427851	NA	0.000329276	NA
AT1G08700	-0.013203699	0.906460395	0.095053461	0.488466109	-0.005588263	0.992235773
AT1G08710	-0.064169887	0.508322863	-0.022135021	0.881224897	0.018685373	0.891784192
AT1G08720	-0.011659567	0.897875896	-0.07734744	0.576594236	-0.005040688	0.992235773
AT1G08730	-0.01899203	0.925619136	-0.00157434	NA	-0.009330119	0.927181787
AT1G08735	0.120050569	0.591997189	-0.001401249	NA	0.001128824	NA
AT1G08747	0.026723715	0.925619136	0.001758842	NA	0.01605219	NA
AT1G08750	-0.039759311	0.647319566	0.058146511	0.675109847	-0.003441675	0.993631942
AT1G08757	-0.055253308	0.631390436	-0.01347463	0.919047197	0.02034724	0.861775953
AT1G08760	-0.085644591	0.294746175	-0.014751565	0.930073873	0.001142123	0.998895416
AT1G08765	-0.071736295	0.629929677	-0.002414469	0.976528475	0.002856358	0.992446262
AT1G08770	0.001550508	0.992230225	0.12117833	0.393197753	-0.014208748	0.928786702
AT1G08780	0.002505896	0.985657837	-0.027780425	0.844035536	-0.003526734	0.993631942
AT1G08800	0.039691552	0.764735415	-0.074751272	0.463739895	-0.003403739	0.992446262
AT1G08810	-0.039035382	0.699178759	-0.049448504	0.710838422	0.006813959	0.987165526
AT1G08815	-0.033474265	0.850632741	0.014071135	0.804058959	-0.016588587	0.823961655
AT1G08820	0.005257756	0.969691681	-0.043321838	0.753499841	-0.008509531	0.98059245
AT1G08825	-0.048615694	0.659589854	-0.011748204	0.928983799	-0.004886998	0.992235773
AT1G08830	0.473711	0.000238283	-0.033809497	0.825601848	-0.01096131	0.965174411
AT1G08835	0.024692313	0.928485062	-0.00215476	NA	-0.001087365	NA
AT1G08840	0.000740729	0.997073447	-0.011547159	0.919645299	-0.019339174	0.866373541
AT1G08845	-0.026941689	0.853676697	-0.003582039	0.978944508	0.001945438	0.998324525
AT1G08847	0.024928911	0.874832899	0.02640551	0.761761056	0.003482248	0.992235773
AT1G08857	0.037964442	0.863380046	-0.013525561	NA	-0.000888012	NA
AT1G08860	0.033465337	0.896347161	-0.001848895	NA	-0.003678592	NA
AT1G08865	-0.905038958	0.008993496	-0.017162551	0.786282471	-0.034702418	0.598597607
AT1G08880	-0.153250098	0.150085267	0.038022408	0.796687927	0.00928487	0.977158425
AT1G08890	0.001232385	0.993854345	-0.023491098	0.864476711	0.003999875	0.992235773
AT1G08900	0.371288382	0.007067002	0.036469931	0.794099471	-0.053147465	0.544646793
AT1G08903	0.005095282	0.982161646	0.009170787	0.890790178	-0.003009107	0.992235773
AT1G08910	0.007803492	0.961305292	-0.00526593	0.973390471	0.002879491	0.996221008
AT1G08920	-0.086494092	0.443411963	-0.006610669	0.960470375	-0.038181922	0.647564283
AT1G08930	1.310219347	1.19E-27	-0.158016167	0.332192061	-0.02399245	0.83657327
AT1G08937	-0.449941571	0.113807508	0.003644554	NA	-0.001626969	0.998225006
AT1G08940	1.182553509	8.39E-16	-0.03218576	0.81570293	-0.020462799	0.869400265
AT1G08943	0.41516229	0.172012317	-0.01249301	NA	0.011798445	NA
AT1G08945	0.072073416	0.680595435	-0.005943122	NA	0.002731056	0.992235773
AT1G08947	-0.067516182	0.681227941	0.002934723	0.962007027	-0.005973359	0.977265664
AT1G08955	-0.020181448	0.928537951	-0.002405998	NA	0.012646246	0.83511857
AT1G08957	-0.003850662	0.988155862	-0.017395433	NA	0.001604422	0.99541133
AT1G08960	0.003263621	0.98270346	0.063283724	0.589510181	-0.012670726	0.94042657
AT1G08965	0.006250717	0.984096511	0.001064607	NA	0.002131541	NA
AT1G08970	-0.008273577	0.941677264	0.079586879	0.564138926	0.000845702	0.998962133
AT1G08975	0.111950892	0.587598329	-0.005272089	NA	0.0063117	NA
AT1G08980	-0.029823955	0.768666021	0.07137515	0.590227875	0.000700367	0.999201334
AT1G08987	-0.002720399	0.993933427	-0.000817006	NA	0.001211371	NA
AT1G08990	0.026651335	0.861543367	0.007541605	0.942821238	-0.009551679	0.965174411
AT1G09000	-0.074932622	0.546167821	-0.008251763	0.931495162	-0.038244758	0.608184138
AT1G09005	0.019387671	0.942753994	-0.00689601	NA	-0.00033701	NA
AT1G09010	-0.041966368	0.5309985	0.085448776	0.537622943	-0.013205161	0.944173203
AT1G09020	-0.022462287	0.786989637	0.072034962	0.605758393	0.00597651	0.992235773
AT1G09023	-0.009002607	NA	-0.003451619	NA	0.001825199	NA
AT1G09040	0.012586281	0.942333395	-0.059577173	0.488658059	0.013941849	0.915609221
AT1G09045	-0.023428491	0.913942601	-0.00531866	NA	-0.001105275	0.998324525
AT1G09050	-0.032117608	0.812975349	-0.036535532	0.714085035	0.012992945	0.929900648
AT1G09060	0.063752437	0.426933413	-0.148316845	0.348676659	-0.003959718	0.992235773
AT1G09070	0.135768347	0.230565405	0.039538758	0.762728215	0.002880818	0.99653717
AT1G09080	0.044644148	0.779283505	-0.015639747	0.788607619	0.006323949	0.981064048
AT1G09083	-0.024256108	0.889868156	0.028031355	0.665812905	-0.002161686	0.99653717
AT1G09087	0.012247266	0.953698944	0.046059242	0.436384206	-0.010529763	0.918265097
AT1G09090	-0.032192662	0.767232774	-0.075458422	0.54683011	-0.181167766	0.155388275
AT1G09100	-0.053348485	0.510831531	0.058404665	0.681618313	-0.042642809	0.628595215
AT1G09105	0.137793678	NA	0.001924095	NA	0.002665172	NA
AT1G09130	0.017667013	0.807507327	0.060128855	0.662998463	0.022785993	0.855292429
AT1G09140	-0.14680171	0.049968584	-0.079233701	0.559378509	0.013804159	0.937364603
AT1G09150	-0.001153433	0.992820833	0.109398642	0.455424333	-0.006505158	0.990265232
AT1G09155	0.004692498	0.982742883	-0.006688524	NA	0.009340419	0.937364603
AT1G09157	-0.054828824	0.827036326	0.001226248	NA	-0.005075508	NA
AT1G09160	0.079431824	0.311967537	0.028491213	0.86284206	-0.008319872	0.98282794
AT1G09165	-0.017974099	NA	0.001725227	NA	-0.002629312	NA
AT1G09170	0.009031156	0.963916188	0.001409745	0.988628373	-0.016696669	0.866194824
AT1G09176	0.036776366	0.876654287	0.0016952	NA	-0.001228658	NA
AT1G09180	0.009819362	0.969969283	-0.005132326	NA	0.002470229	NA
AT1G09185	-0.077756975	0.692064836	-0.002583976	NA	0.002881607	NA
AT1G09190	0.003811798	0.98270346	-0.036193699	0.712764385	0.050256203	0.533121888
AT1G09195	-0.007279934	0.965724721	-0.003952705	0.976749396	-0.020018915	0.858570912
AT1G09200	-0.008040625	0.955269618	0.052400096	0.693666132	0.002201608	0.998324525
AT1G09205	0.026501023	0.925619136	-0.001433952	NA	0.004101578	NA
AT1G09210	-0.012829809	0.891910721	0.136404436	0.379966367	-0.009001062	0.980154835
AT1G09220	0.007117883	0.971190457	-0.011982031	0.873677336	-0.000934729	0.998546968
AT1G09230	-0.01902376	0.874257896	-0.032490869	0.819104382	0.00273845	0.99653717
AT1G09235	-0.169497672	0.405279053	-0.002238107	NA	0.004331244	NA
AT1G09240	0.014730505	0.909052598	-0.081212601	0.516495045	0.011244954	0.9565344
AT1G09250	-0.021438197	0.864252434	0.076628779	0.539107962	0.015117742	0.918265097
AT1G09267	-0.02428827	0.919481042	-0.013142103	NA	0.011587399	NA
AT1G09270	0.031536568	0.614179596	-0.098872819	0.479088346	0.007908695	0.984996595
AT1G09280	0.00588444	0.959818991	-0.017022123	0.920404082	0.009181285	0.977631512
AT1G09287	0.009832969	0.971190457	-0.0006705	NA	0.008595963	NA
AT1G09290	0.00020719	0.999228461	-0.036891675	0.800193924	0.023778856	0.837923023
AT1G09300	-0.011177705	0.930868329	-0.023513742	0.874038265	-0.000368884	0.999577072
AT1G09310	-0.009648746	0.952384228	-0.051440074	0.645182975	-0.00899679	0.975495396
AT1G09320	0.001392968	0.993460027	-0.04623643	0.692902458	0.052130181	0.540683597
AT1G09330	0.01368299	0.877826342	0.011791885	0.94582737	-0.006598254	0.990172743
AT1G09340	0.001759746	0.988490775	-0.040316881	0.793875062	0.022731518	0.855270805
AT1G09350	-0.043824594	0.84837402	-0.001960099	NA	0.00030272	NA
AT1G09367	0.056438466	0.789161676	0.002478837	NA	0.003370655	NA
AT1G09380	0.016045257	0.939219449	-0.020985888	0.648167576	0.011711765	0.899890287
AT1G09390	0.046027785	0.678562699	0.014015721	0.920105406	0.00934973	0.973085045
AT1G09400	-0.004197486	0.984828864	0.016963961	NA	-0.000922812	0.998324525
AT1G09410	0.050840878	0.728760867	-0.01553641	0.831490741	0.01141448	0.926696518
AT1G09415	0.152203743	0.217737192	-0.120217757	0.330928299	0.075656244	0.40281897
AT1G09420	0.055939762	0.611412928	0.015519194	0.907366278	0.007332617	0.984996595
AT1G09427	-0.031292361	0.903956132	0.009667331	NA	-0.00076962	NA
AT1G09430	-0.011641296	0.889868156	-0.012590074	0.941960036	0.003876501	0.99250579
AT1G09440	-0.07752034	0.422114187	-0.035413072	0.796687927	0.000157026	1
AT1G09447	-0.071722	0.737643161	0.003772583	NA	-0.000508241	NA
AT1G09450	-0.05292477	0.700430544	-0.008471084	0.928983799	0.008064357	0.976313353
AT1G09455	0.21355099	0.269479422	-0.010842204	NA	0.002663745	0.992235773
AT1G09460	0.05106532	0.626421249	0.063096129	0.58300381	0.005403156	0.992235773
AT1G09467	-0.062177518	0.611432461	-0.022223185	0.837094416	0.031470101	0.710277417
AT1G09470	-0.04868405	0.741267061	-0.0412653	0.552378265	0.004557411	0.992235773
AT1G09475	0.034616743	0.87087677	-0.012258335	NA	0.002143762	NA
AT1G09480	-0.013156687	0.938927745	0.081285002	0.407437998	-0.004048918	0.992235773
AT1G09490	-0.001506987	0.991064054	-0.039708569	0.794074839	-0.007337726	0.9871105
AT1G09493	0.00068493	NA	-0.000745572	NA	0.002514728	NA
AT1G09495	0.085666503	0.667541221	0.006314994	NA	0.004737617	NA
AT1G09500	-0.030184012	0.863471044	-0.041814318	0.481086164	0.009702692	0.943474826
AT1G09513	-0.330093751	0.20739461	0.012839248	NA	-0.01575989	NA
AT1G09520	-0.010272686	0.93423107	0.057825812	0.671973657	0.021566772	0.86584856
AT1G09530	-0.173957723	0.137110333	-0.002370922	0.990155138	-0.054991491	0.53282717
AT1G09533	-0.570109156	0.02119204	-0.032478602	0.714085035	0.015552127	0.902111524
AT1G09537	-0.066381606	0.71738322	-0.009985087	NA	0.000781743	0.998324525
AT1G09540	-0.00665412	0.978305634	0.003480035	NA	-0.003757694	0.992235773
AT1G09543	-0.074282306	0.634818187	0.007961275	NA	0.004495836	0.990265232
AT1G09560	0.116348069	0.228300808	0.099823864	0.476658292	-0.072547721	0.433853625
AT1G09570	-0.029604194	0.659653313	0.012422251	0.941960036	0.031420545	0.751240977
AT1G09575	0.599906417	0.011709692	-0.024129504	0.783168338	3.03E-05	1
AT1G09580	-0.006140861	0.965152014	-0.002291367	0.989855133	-0.03422159	0.715609211
AT1G09590	0.125775795	0.1540372	-0.031450165	0.845117944	0.085991667	0.343901821
AT1G09600	-0.13646947	0.432063184	0.001313505	NA	-0.006383704	0.969270154
AT1G09605	0.000740938	0.997073447	0.074631263	0.432678652	-0.055702948	0.468072673
AT1G09620	-0.020134864	0.75056971	0.111779746	0.420091765	-0.003394755	0.993631942
AT1G09630	1.20638716	8.44E-22	-0.044097199	0.750632381	-0.004460831	0.992235773
AT1G09635	-0.191310241	0.413795166	0.002534349	NA	-0.002427273	NA
AT1G09640	0.095262278	0.163081823	0.114747908	0.428549388	0.014805267	0.927576827
AT1G09645	0.264421773	0.025602038	0.072042167	0.585415466	-0.035527748	0.705976319
AT1G09647	0.053334919	0.76212213	-0.008742824	NA	0.010777948	0.899890287
AT1G09650	0.014172619	0.955155043	0.003907529	NA	-0.003152985	0.990266826
AT1G09660	0.05098469	0.559376599	0.053118052	0.70841289	0.034077261	0.724839892
AT1G09663	0.018200727	NA	-0.00152996	NA	0.003106849	NA
AT1G09677	0.012855507	0.960059675	-0.002599025	NA	-0.006976205	NA
AT1G09680	-0.012022646	0.944869592	-0.02575909	0.76138586	-0.007353676	0.982554112
AT1G09685	0.017954259	0.951488834	-0.009113422	NA	0.005953517	NA
AT1G09690	0.053579024	0.46248338	-0.035371609	0.822315663	0.007379342	0.987165526
AT1G09700	0.052808513	0.617324291	-0.009896001	0.945551245	0.006048258	0.990265232
AT1G09710	0.047854619	0.643719193	0.030959184	0.817062827	0.033545033	0.720563317
AT1G09715	7.334237643	2.67E-16	-0.007264684	0.802208934	0.013099501	0.683682643
AT1G09730	0.016165807	0.899986522	-0.027804636	0.843026331	-0.007483424	0.984996595
AT1G09740	-0.00684795	0.952525507	0.029095617	0.858676195	-0.017898271	0.90368143
AT1G09745	0.110433419	0.615748396	0.003805788	NA	0.002826547	NA
AT1G09750	-0.007320686	0.961627709	0.168970472	0.212089612	-0.024635139	0.822324624
AT1G09755	0.045162774	0.818348863	0.002350259	NA	0.001859146	0.993631942
AT1G09760	0.00581207	0.959781197	0.123241991	0.415423419	0.01130102	0.964489735
AT1G09765	-0.035431281	0.722961285	0.111509325	0.43791558	0.00145809	0.998324525
AT1G09770	0.026384242	0.729583587	-0.045305315	0.762698033	0.029795962	0.776424153
AT1G09780	-0.030395747	0.716125576	0.060864746	0.672755908	-0.013009586	0.944173203
AT1G09785	-0.019502717	0.950366003	-0.004600571	NA	0.002702956	NA
AT1G09787	0.029318149	0.891901505	0.004589914	NA	0.007827912	0.918265097
AT1G09790	0.04723494	0.841403796	-0.002377207	NA	0.007629813	NA
AT1G09794	-0.065178417	0.607816081	-0.056627212	0.463739895	-0.002751286	0.994917116
AT1G09795	0.006764498	0.948123936	0.074891774	0.589644266	0.001784346	0.998324525
AT1G09800	0.011398745	0.94339273	-0.000332284	0.99836765	0.030128975	0.738732211
AT1G09805	-0.166458989	0.460471997	0.0068227	NA	-0.005301271	NA
AT1G09810	0.034707762	0.731571357	-0.034003034	0.809376312	-0.009811482	0.971882289
AT1G09812	-0.000169515	0.999733911	0.027162005	0.643082451	0.011116481	0.912999156
AT1G09815	-0.005282907	0.97059914	0.032099429	0.820228833	0.004664051	0.992235773
AT1G09820	-0.182520194	0.185736884	-0.043151899	0.650558031	-0.015517675	0.904051647
AT1G09823	0.037211119	0.877659843	0.00355948	NA	-0.00451774	NA
AT1G09830	-0.015815392	0.883265563	0.120975162	0.414416974	0.001742166	0.998324525
AT1G09835	-0.207073015	0.371961131	0.001475111	NA	0.000176513	NA
AT1G09840	-0.006388382	0.959070222	-0.128107952	0.393197753	0.007110508	0.987165526
AT1G09850	-0.049554955	0.588623831	0.110717843	0.440228912	-0.009334645	0.977077521
AT1G09863	-0.03292887	0.857372381	-0.016197797	0.762698033	0.004951959	0.987165526
AT1G09867	-0.03971363	0.863471044	0.002509815	NA	-0.000184731	NA
AT1G09870	0.006378928	0.948836027	0.006956816	0.971420204	0.021238013	0.869400265
AT1G09880	-0.054170419	0.792918953	0.008476131	NA	-0.008640132	0.869400265
AT1G09890	0.061120995	0.708928729	-0.027266086	0.453863519	-0.00199256	0.996411274
AT1G09897	0.009672681	0.975290851	-0.003390942	NA	0.000544064	NA
AT1G09900	-0.076812464	0.492538206	-0.056750971	0.593897489	-0.003915747	0.992235773
AT1G09905	0.010753093	0.965501154	0.030970931	NA	0.005409722	0.968827747
AT1G09910	-0.044999333	0.56852521	-0.0852282	0.540014768	0.005444971	0.992235773
AT1G09915	0.003822607	0.982672303	0.025164968	0.828830384	-0.0096466	0.969270154
AT1G09917	-0.092671859	0.628796586	0.0098159	NA	0.002115363	0.992235773
AT1G09920	0.034361145	0.674301496	-0.069134279	0.620627808	0.006302481	0.992235773
AT1G09925	0.022946396	0.863471044	-0.066607116	0.536170981	0.068571493	0.444252771
AT1G09930	4.256963469	3.90E-05	-0.014636583	NA	0.035735371	0.27276074
AT1G09932	1.915950054	1.01E-12	-0.047885591	0.569756984	-0.004612241	0.992235773
AT1G09935	0.158465084	0.486084499	-0.000388282	NA	0.001272449	NA
AT1G09940	2.262003759	1.93E-117	0.031698209	0.843184505	-0.041642299	0.638158015
AT1G09945	-0.025209615	0.894192193	0.010596425	NA	-4.23E-05	1
AT1G09950	-0.025912099	0.883685785	-0.00778395	0.903072449	-0.005905939	0.983309326
AT1G09960	-0.014351791	0.921482124	0.081872838	0.469701496	-0.003415521	0.9934837
AT1G09970	0.871329689	2.57E-13	0.025592605	0.87791048	-0.018469635	0.899524499
AT1G09975	0.010672318	0.968675228	0.002233801	NA	0.001690921	NA
AT1G09980	-0.01387546	0.913282157	-0.055292183	0.66450844	-0.010113342	0.969536882
AT1G09985	0.127623486	0.43755926	-0.009524122	NA	-0.007903599	0.93637973
AT1G09993	0.010165981	0.972100429	0.020727739	NA	0.00228721	NA
AT1G09995	-0.03462985	0.802302539	-0.000166712	0.998913344	-0.013440558	0.923174739
AT1G10000	0.0010144	0.996954459	-0.007006069	0.908008868	-0.027227808	0.657895478
AT1G10020	-0.227252145	0.082806068	0.019655042	0.895345677	-0.026692733	0.80731126
AT1G10030	-0.014683815	0.917678477	-0.033144582	0.779110461	-0.016207011	0.904012771
AT1G10040	1.492899233	2.37E-09	-0.020819783	0.832723388	0.032548993	0.683427601
AT1G10050	0.737792408	1.42E-07	0.012812119	0.936212198	-0.011169915	0.960702635
AT1G10060	-0.033786912	0.704554934	-0.037787847	0.802208934	-0.001554116	0.998324525
AT1G10070	-0.076058365	0.48711098	-0.085353607	0.469156753	0.114695225	0.252529489
AT1G10090	-0.061954424	0.429285109	-0.011603744	0.94644674	5.95E-05	1
AT1G10095	-0.432990766	0.020917007	-0.014773597	0.903304243	-0.011283315	0.947645691
AT1G10110	0.106226867	NA	0.000745278	NA	0.001141731	NA
AT1G10120	-0.005605878	0.967275747	0.027289528	0.856674303	0.019596232	0.883072353
AT1G10130	0.054248394	0.452245057	-0.055757136	0.704089615	0.002858907	0.99653717
AT1G10140	0.089198276	0.433870826	-0.01410643	0.912937172	-0.015373638	0.908333292
AT1G10155	0.351079718	0.180929963	-0.014024938	NA	0.018770982	0.558870651
AT1G10160	0.007033506	0.959070222	0.074003308	0.566716786	0.006295755	0.990265232
AT1G10170	0.155172776	0.105404743	0.1130345	0.444675787	0.009659415	0.976313353
AT1G10180	0.002618825	0.982742883	-0.078679493	0.562857323	0.005246215	0.992235773
AT1G10200	0.019630891	0.804567452	0.043084121	0.774395108	0.027877185	0.80622092
AT1G10210	-0.060872995	0.563848309	0.009583878	0.945551245	-0.002677448	0.99653717
AT1G10220	-0.069190693	0.761302943	0.01197487	NA	-0.004809933	NA
AT1G10225	-0.037288629	0.843934431	-0.00657123	NA	-0.008477487	0.932886292
AT1G10230	0.051492769	0.631713751	0.034375322	0.785430413	0.021526634	0.855393433
AT1G10240	-0.03038881	0.802205856	0.002083553	0.990997876	0.000993772	0.998895416
AT1G10270	-0.012311986	0.920229898	0.161435025	0.288118022	0.001010682	0.998895416
AT1G10280	0.090085695	0.37849663	0.034034592	0.798745445	0.077171345	0.412814531
AT1G10290	0.035827787	0.578974421	0.08103751	0.551963158	0.006405007	0.990645142
AT1G10300	0.027752846	0.863748485	0.016480492	0.844404105	-0.005765479	0.987165526
AT1G10310	-0.012743167	0.905160922	0.024822519	0.879753016	-0.008349182	0.98282794
AT1G10320	0.004825919	0.979710489	-0.04823199	0.568649038	0.002117356	0.998225006
AT1G10330	0.025339477	0.875133681	-0.034973871	0.578644506	0.000163628	1
AT1G10340	1.877466699	2.35E-13	-0.010165309	0.922065391	-0.009942389	0.958897655
AT1G10350	-0.03264268	0.737623521	-0.070023426	0.593863924	0.018271658	0.899524499
AT1G10360	-0.03366816	0.744171971	0.081399091	0.537193057	0.004833165	0.992235773
AT1G10370	-0.05753759	0.525583967	0.06157624	0.649844662	-0.021811066	0.861775953
AT1G10380	-0.005546253	0.971190457	0.176880747	0.173528119	-0.014073288	0.926056667
AT1G10385	-0.017811805	0.947191119	-0.005915904	NA	0.001190569	NA
AT1G10390	-0.013640702	0.863748485	0.119513936	0.411039034	-0.013248931	0.942723289
AT1G10400	0.304941728	0.156391647	0.029001204	0.610810893	0.029455381	0.555079
AT1G10410	-0.022225631	0.814830455	-0.022026012	0.895911784	-0.016262553	0.915609221
AT1G10417	0.030087375	0.872353239	-0.004867938	NA	-0.000560998	0.998929947
AT1G10430	-0.072028804	0.372132233	0.010395361	0.951489736	-0.014177971	0.934759165
AT1G10450	0.004889608	0.979166984	-0.066586214	0.486888469	-0.004577551	0.992235773
AT1G10460	-0.032283653	0.844770507	0.010416884	0.899967923	0.003144026	0.992235773
AT1G10470	-0.126681721	0.228475139	0.08465869	0.51592125	-0.014358917	0.926696518
AT1G10480	-0.054476514	0.700259899	0.00696692	0.936191662	-0.021166145	0.81076365
AT1G10490	-0.006941046	0.957361854	-0.051284368	0.717380577	0.013018371	0.943984673
AT1G10500	-0.092873407	0.200130242	0.041841247	0.784860816	0.007125168	0.987165526
AT1G10510	0.012885028	0.886603094	-0.068790389	0.627666149	0.005927068	0.992235773
AT1G10520	0.033937696	0.822859471	-0.02179178	0.762728215	-0.001402475	0.998324525
AT1G10522	-0.013933208	0.906868187	0.070075104	0.587818618	-0.00708765	0.987165526
AT1G10530	0.066061774	0.70301113	-0.008217692	NA	0.024513613	0.577078408
AT1G10540	0.044916981	0.72854739	-0.007220896	0.948242613	0.003198479	0.993631942
AT1G10550	-0.128271232	0.397312226	0.020485507	0.762698033	-0.023439107	0.720563317
AT1G10560	0.033591106	0.838037282	-0.008580706	0.916544396	0.012979944	0.906703621
AT1G10570	-0.012073046	0.938056597	-0.055426296	0.604167164	-0.004953027	0.992235773
AT1G10580	-0.039131036	0.570185285	-0.011859016	0.945496754	0.029921258	0.772798421
AT1G10585	-0.004052955	0.983121171	-0.012037501	0.896897286	-0.002355835	0.99653717
AT1G10590	0.018503749	0.806712711	-0.10117215	0.478792893	-0.006089013	0.992235773
AT1G10600	-0.091851124	0.261912803	0.03391542	0.829619634	0.002993607	0.99653717
AT1G10610	0.097806464	0.414611829	0.049986184	0.616209379	0.035804373	0.658727451
AT1G10630	-0.00550883	0.966514417	0.041533485	0.77434056	-0.000524462	0.999365259
AT1G10640	-0.365514253	0.080508108	0.012650025	0.89062425	-0.00632897	0.985292986
AT1G10650	0.015857976	0.883653354	-0.126980531	0.388905829	0.004808157	0.992235773
AT1G10657	-0.061354621	0.615748396	-0.056845629	0.488466109	-0.009249978	0.969270154
AT1G10660	0.004895263	0.963189884	0.066080543	0.643132802	-0.024437606	0.83511857
AT1G10670	0.042831225	0.613966899	-0.158529748	0.331939292	-0.017529477	0.90368143
AT1G10680	0.263618514	0.279924567	-0.004008308	NA	0.014963164	NA
AT1G10682	0.221275573	0.089651475	0.020980208	0.886567424	0.186336757	0.151214183
AT1G10690	0.093143374	0.481566444	0.051740104	0.500451356	-0.001370015	0.998324525
AT1G10700	0.288327361	0.008638049	0.060119267	0.67343372	-0.011789456	0.956305154
AT1G10710	0.005626898	0.984096511	-0.002260406	NA	-0.003739034	NA
AT1G10720	0.069253138	0.416369166	0.012863594	0.939646882	0.00801331	0.984245105
AT1G10730	0.019155446	0.878566853	-0.10770685	0.396309943	0.015894574	0.911319056
AT1G10740	-0.027365468	0.770406141	0.077126591	0.571169218	-0.013625086	0.937364603
AT1G10750	0.053447393	0.703958477	-0.004721546	0.959204676	0.008286575	0.969583212
AT1G10760	-0.017545625	0.887300951	-0.092271973	0.479726917	0.007604952	0.984996595
AT1G10770	0.046112952	0.841993575	0.021445077	NA	-0.009881519	NA
AT1G10780	-0.001238641	0.995665319	0.021649523	0.810973124	-0.020251155	0.835155543
AT1G10790	-0.173964938	0.35948013	0.036654066	NA	-0.007810299	0.935461362
AT1G10800	-0.008902385	0.97059914	0.007510244	NA	0.010857977	0.887282796
AT1G10810	0.043178607	0.777795181	0.014269556	0.853046994	0.007130825	0.977631512
AT1G10820	0.001057653	0.994105866	-0.099688101	0.463739895	0.004068898	0.992235773
AT1G10830	-0.044970295	0.64052099	0.101418753	0.456391643	-0.020128687	0.874575169
AT1G10840	0.029835496	0.675482484	0.015634158	0.927126149	0.021503006	0.869400265
AT1G10850	0.023337686	0.829280126	0.072868473	0.575085813	0.016351023	0.910795031
AT1G10865	-0.00923715	0.944711523	0.080563002	0.533415355	-0.01637233	0.909508168
AT1G10870	0.002461862	0.988767885	-0.071442755	0.481569726	0.005893564	0.989991516
AT1G10890	0.017934964	0.872471254	-0.089410675	0.509566465	0.039733892	0.658695509
AT1G10900	0.027039646	0.829280126	-0.11169411	0.375816532	-0.011611366	0.947473487
AT1G10910	0.001768209	0.989328205	0.021189991	0.897971713	-0.007364258	0.98628721
AT1G10920	0.417580656	0.022024973	-0.019170664	0.878677072	-0.007068031	0.985292986
AT1G10930	0.069006695	0.540131779	-0.009431703	0.941960036	-0.009544092	0.969583212
AT1G10940	-0.011670049	0.886603094	-0.040033962	0.793848744	-0.010671082	0.969270154
AT1G10950	-0.007802372	0.935599948	0.120346949	0.422627969	0.009019251	0.980085624
AT1G10960	-0.040277494	0.674301496	0.09857184	0.479088346	0.007802168	0.984996595
AT1G10970	-0.012440227	0.934389371	0.034156342	0.766094547	-0.007999521	0.981379907
AT1G10980	0.025018473	0.913821313	-0.006647133	NA	0.005088084	NA
AT1G10990	0.557209471	0.001181996	-0.033314287	0.794099471	-0.009276567	0.976313353
AT1G11000	0.014209078	0.912754558	-0.059830085	0.594272328	-0.008728246	0.977631512
AT1G11020	0.008617068	0.94339273	0.040901277	0.778372185	-0.018585885	0.898063092
AT1G11040	0.019542476	0.938056597	-0.007764577	NA	-0.003903685	NA
AT1G11060	-0.073960583	0.399251519	0.048470258	0.73497478	-0.012240097	0.947490328
AT1G11070	0.017475053	0.93951093	-0.010128538	NA	0.006460213	0.952593311
AT1G11080	0.069468717	0.695209956	-0.009412897	NA	0.004485263	0.98282794
AT1G11100	0.014432263	0.925619136	-0.025309536	0.798531984	-0.006972872	0.985292986
AT1G11112	0.002789158	0.991664409	-0.012782833	NA	0.002334716	0.992235773
AT1G11120	-0.017366194	0.930501104	0.01633916	0.782682262	-0.007130902	0.969436648
AT1G11125	0.05851855	0.72240114	-0.001917013	NA	0.009194007	0.932569624
AT1G11130	-0.00490011	0.969691681	0.053280066	0.700279409	-0.002251077	0.998324525
AT1G11150	-0.107732372	0.340033819	0.018105144	0.894368782	0.023689836	0.827441724
AT1G11160	0.041172484	0.79389217	-0.002776666	0.976956089	0.014689371	0.885826404
AT1G11170	-0.046760442	0.706252741	0.007384417	0.949062014	-0.016217609	0.902053369
AT1G11175	-0.18624702	0.175063374	0.005861776	0.965437077	-0.006290305	0.987165526
AT1G11180	0.044520877	0.635517433	-0.003709451	0.984637552	0.009522714	0.976313353
AT1G11185	-0.136496086	0.291011654	0.029575295	0.762355248	-0.09964148	0.266707161
AT1G11190	0.032632996	0.841555089	0.042359451	0.519472381	-0.028642443	0.654357299
AT1G11200	1.283545071	2.70E-19	0.013389398	0.930909194	-0.039268228	0.659413761
AT1G11210	0.833977754	4.71E-05	0.099126128	0.412917676	0.002841633	0.996411274
AT1G11220	0.002953311	0.989108709	0.021170439	0.73497478	-0.003906039	0.992235773
AT1G11240	0.14791214	0.206848225	-0.064364394	0.577464911	0.03354391	0.715609211
AT1G11260	-0.004910389	0.974915526	0.052559196	0.667184767	-0.028121618	0.780563952
AT1G11265	-0.024461968	0.893536326	-0.011809129	NA	0.005732344	0.984996595
AT1G11270	-0.338165948	0.035428214	0.004661787	0.976487188	-0.00869417	0.977631512
AT1G11280	0.078731104	0.337966205	-0.015138646	0.928397563	0.046277052	0.598597607
AT1G11290	0.86183217	2.71E-05	0.000978646	0.995730488	0.012598519	0.937559026
AT1G11300	1.890035192	1.84E-10	0.035148912	0.624900373	-0.011467248	0.931810215
AT1G11303	0.732888877	0.003122543	-0.067404589	0.450545843	0.003921064	0.992235773
AT1G11310	1.759314855	1.59E-51	-0.113617439	0.442608114	-0.019874184	0.883659273
AT1G11320	0.368029838	0.024965386	0.028257612	0.804025454	-0.02520484	0.81355372
AT1G11330	0.312950677	0.000718784	0.048704297	0.743456849	-0.046469955	0.595498574
AT1G11340	0.066469072	0.574893077	-0.103992403	0.310804825	-0.005264621	0.992235773
AT1G11350	0.199196426	0.096382027	-0.100039028	0.454218201	-0.006761638	0.987165526
AT1G11360	0.021934859	0.837481635	0.001193075	0.995800327	0.009470861	0.976655244
AT1G11362	0.017692177	0.947694577	0.003700896	NA	-0.003260204	NA
AT1G11370	0.206697982	0.374745057	0.002734875	NA	0.000321531	NA
AT1G11380	-0.007873703	0.959070222	-0.022975705	0.866036803	3.90E-05	1
AT1G11390	0.011494321	0.919573221	-0.047662185	0.735790382	-0.004883025	0.992235773
AT1G11400	-0.01303968	0.902431372	-0.059678736	0.669725615	0.004384098	0.992235773
AT1G11410	-0.026286969	0.853817302	-0.060878186	0.544752162	-0.003305733	0.993631942
AT1G11420	0.047816218	0.733053535	0.013817501	0.883195113	0.012133335	0.926696518
AT1G11430	-0.019452626	0.832297045	0.029787144	0.855912746	-0.001802568	0.998324525
AT1G11440	-0.652915929	1.78E-05	0.085163488	0.512568762	-0.023037252	0.845299072
AT1G11450	0.021646786	0.865311383	0.062917787	0.575871704	-0.009992314	0.969270154
AT1G11460	0.011826284	0.948548402	-0.04807306	0.518341295	0.034471661	0.637435354
AT1G11475	-0.014018541	0.906868187	0.006241379	0.97210801	0.000144536	1
AT1G11480	0.000567865	0.995985743	-0.051654596	0.714085035	0.024677378	0.829581167
AT1G11490	0.008510733	0.972243224	-0.014759693	NA	0.001247518	0.998324525
AT1G11500	0.009625322	0.973219242	0.01390244	NA	0.000445538	NA
AT1G11530	-0.0997094	0.278978706	0.073335023	0.580335899	-0.101222857	0.291712658
AT1G11540	0.000741383	0.997073447	0.026259619	0.834188666	0.003230062	0.993631942
AT1G11545	-0.022868144	0.846154957	0.013452233	0.929540466	-0.011454148	0.953905089
AT1G11570	0.005590634	0.982672303	-0.017194343	NA	-0.000525133	0.998895416
AT1G11572	0.198626779	0.399251519	0.000959202	NA	0.000277101	NA
AT1G11580	-0.030532594	0.783759954	0.06808251	0.590495169	-0.00070591	0.999201334
AT1G11592	-0.000613927	0.997198463	0.041765084	0.708098248	0.01389435	0.925230411
AT1G11600	0.013169183	0.949079671	0.006945278	0.920105406	0.003672629	0.992235773
AT1G11630	-0.113088253	0.308076936	-0.074597337	0.507752915	0.00395345	0.992235773
AT1G11650	-0.005003488	0.963916188	0.083558069	0.551197643	0.009175657	0.977824445
AT1G11655	0.034680889	0.842242304	0.000727516	NA	-0.013895656	0.868511329
AT1G11660	0.01610634	0.886587114	-0.012127688	0.941960036	-0.004246608	0.992235773
AT1G11670	0.017984797	0.86772676	0.103910517	0.463739895	0.001991475	0.998324525
AT1G11680	-0.025645334	0.767114835	0.052135724	0.723724522	-0.001441297	0.998324525
AT1G11700	-0.283419838	0.046674031	0.028065009	0.844035536	0.071295008	0.438279584
AT1G11710	-0.270949729	0.083945991	-0.068172198	0.497380534	0.006904997	0.986031446
AT1G11720	0.00820379	0.958555943	-0.065201478	0.574706334	0.006223694	0.989828098
AT1G11730	-0.074660391	0.605752801	-0.024921056	0.649399295	0.000712234	0.998895416
AT1G11740	0.017078617	0.932153372	-0.012263982	0.817099494	-0.001160757	0.998324525
AT1G11750	-0.005676046	0.949150504	-0.009680661	0.954787619	-0.023574909	0.843584044
AT1G11755	0.008463902	0.951998512	0.043956277	0.733501779	-0.013369573	0.93637973
AT1G11760	0.012798461	0.929806665	-0.017450136	0.894136362	0.009944985	0.968931243
AT1G11780	-0.081781399	0.3716774	-0.016714585	0.917347007	-0.000532684	0.999365259
AT1G11785	0.004387785	0.986338917	-0.011197592	NA	-0.005159714	NA
AT1G11790	-0.023332741	0.77332153	0.108950429	0.456391643	-0.115819029	0.219525651
AT1G11800	-0.07788662	0.452245057	0.046783192	0.706044601	0.000856606	0.99890674
AT1G11820	-0.018447106	0.840517304	-0.021261243	0.899967923	0.015466248	0.923130133
AT1G11840	-0.026771788	0.755180733	-0.076181562	0.582065555	-0.010978416	0.966445458
AT1G11850	0.046077337	0.706898468	0.034797325	0.751902512	0.000659136	0.999201334
AT1G11860	0.020447813	0.833965046	-0.012588106	0.941960036	0.04861016	0.578509862
AT1G11870	0.005023903	0.965724721	0.078472192	0.570092528	-0.000305124	1
AT1G11880	-0.051171342	0.656582479	-0.007412784	0.954310283	-0.002609254	0.99653717
AT1G11890	-0.01249314	0.89143959	0.028956501	0.860636234	-0.024807889	0.830901512
AT1G11900	-0.030392163	0.863471044	-0.014656416	0.796355678	-0.008624001	0.952593311
AT1G11905	0.031328175	0.782753451	-0.009923645	0.946494329	0.000669087	0.999201334
AT1G11910	-0.259975259	1.26E-06	0.039045064	0.75026428	-0.033628292	0.699687482
AT1G11915	-0.029273018	0.893536326	0.004244622	NA	-0.00920606	0.870414849
AT1G11920	0.077829948	0.577383534	0.030247978	0.624900373	-0.008436807	0.959780317
AT1G11925	2.04109675	0.001577868	-0.005674359	NA	0.018560734	0.665782683
AT1G11930	0.027855876	0.721553049	-0.20387903	0.174749756	0.045971347	0.597942984
AT1G11940	0.005348058	0.972852183	0.028052785	0.817062827	-0.010685468	0.959811668
AT1G11950	0.0267985	0.872353239	-0.053850615	0.460256547	-0.007476184	0.977077521
AT1G11960	-0.014452639	0.899873959	-0.046834607	0.734659895	-0.013415631	0.937680297
AT1G11990	-0.306626377	0.243773098	-0.000969508	NA	-0.004721102	NA
AT1G12000	0.028825545	0.648406249	0.015657927	0.924613549	-0.004070624	0.992235773
AT1G12010	0.05015302	0.588707164	-0.003496917	0.985636861	0.063745506	0.476899935
AT1G12020	-0.295745474	0.0490584	0.098977221	0.440228912	0.008617318	0.977631512
AT1G12030	-0.107816552	0.517133207	-0.032605038	0.467928622	0.027243935	0.544646793
AT1G12040	0.037715165	0.733473209	0.171491587	0.20531236	-0.068367782	0.448903957
AT1G12050	-0.118088134	0.127687496	0.01329963	0.939708339	-0.0627738	0.45660517
AT1G12060	0.050714708	0.693273321	0.068505254	0.456391643	-0.010076557	0.956305154
AT1G12064	0.096539261	0.651049229	-0.000640597	NA	-0.003340492	NA
AT1G12070	0.207430644	0.232624153	-0.010182755	0.857381331	-0.003155321	0.992235773
AT1G12080	0.151731135	0.201835587	0.034617618	0.792307144	0.343521629	0.04445731
AT1G12090	-0.092402718	0.320126022	0.15642755	0.330928299	-0.050915577	0.558376724
AT1G12100	-0.244481805	0.19327717	-0.003538259	NA	-0.02101559	0.761736029
AT1G12110	0.005694195	0.96035866	0.026819663	0.871427968	-0.028220222	0.798499122
AT1G12120	-0.012701174	0.906868187	-0.009197526	0.959290232	0.003027888	0.99653717
AT1G12140	0.009208192	0.930940936	0.040262619	0.794234743	0.003817965	0.992700557
AT1G12150	0.006347413	0.982742883	0.006472034	NA	-0.002241453	NA
AT1G12160	0.008738059	0.958106009	0.01634963	0.901376775	0.017174164	0.89875052
AT1G12200	0.236276374	0.062899982	0.074871427	0.559378509	0.038100927	0.670114612
AT1G12210	-0.035855903	0.870736068	0.015036971	NA	0.025123986	0.49463805
AT1G12220	0.462023317	0.003776845	-0.001057472	0.995730488	-0.020190273	0.869400265
AT1G12230	0.005179305	0.957638872	0.050511147	0.726413698	-0.001495106	0.998324525
AT1G12240	-0.228287712	0.068177269	0.089451433	0.497941381	-0.009015597	0.977631512
AT1G12244	0.011106399	0.945962087	0.013389632	0.911561063	-0.00089514	0.998895416
AT1G12250	-0.032075965	0.754364817	0.011210084	0.945496754	0.009197952	0.977416458
AT1G12260	0.074636298	0.579216709	0.040589386	0.562645992	-0.00529286	0.989699547
AT1G12270	0.022825284	0.809221303	-0.051490306	0.723791512	0.022959543	0.852721744
AT1G12280	-0.14482798	0.256154799	-0.067823919	0.491401252	0.004072422	0.992235773
AT1G12290	0.47286821	0.006015064	-0.023765171	0.844035536	0.002016309	0.998324525
AT1G12300	-0.131278784	0.306734036	-0.060036958	0.507275135	0.006821586	0.985292986
AT1G12320	-0.068547869	0.576527577	-0.024643588	0.806173523	0.031592099	0.708419684
AT1G12330	-0.543396237	2.41E-05	0.072174847	0.594272328	0.002511948	0.998225006
AT1G12340	-0.02799159	0.914027937	0.008318327	NA	-0.005176687	NA
AT1G12350	-0.119645268	0.20876418	-0.001042404	0.995986175	-0.012330357	0.947173439
AT1G12360	0.094865665	0.480899845	-0.050825506	0.514063702	-0.009068106	0.962257754
AT1G12370	-0.028622284	0.814351748	0.001650917	0.992812797	0.015363918	0.915609221
AT1G12380	0.024432449	0.853613022	0.034326148	0.777729079	0.004586791	0.992235773
AT1G12390	-0.018156778	0.883772284	-0.004732305	0.978185195	-0.006426904	0.989828098
AT1G12400	0.001661401	0.992230225	-0.042879075	0.715711204	0.011220452	0.954521556
AT1G12410	0.020667545	0.803250155	-0.039774401	0.796687927	0.010581115	0.969583212
AT1G12420	-0.045810117	0.683521985	-0.036763553	0.736324605	-0.041197436	0.623022616
AT1G12430	-0.011355907	0.902873936	-0.009194746	0.959659059	-0.008038497	0.984996595
AT1G12440	0.058820017	0.452245057	0.051474936	0.72832028	-0.000695915	0.999201334
AT1G12450	-0.015680486	0.900113056	-0.042536462	0.729588532	-0.00420108	0.992235773
AT1G12460	-0.120303774	0.207433783	-0.032838693	0.826964382	-0.001646261	0.998324525
AT1G12470	0.016515306	0.905074347	-0.110458223	0.383647699	0.007016166	0.986031446
AT1G12480	-0.116639333	0.371980124	-0.050824733	0.503104282	-0.008094173	0.977077521
AT1G12490	0.020898079	NA	0.001698796	NA	-0.000392823	NA
AT1G12500	-0.025965322	0.801798844	0.130089183	0.383647699	0.016083046	0.915235593
AT1G12520	-0.079570789	0.387096081	0.093844295	0.486888469	0.005104165	0.992235773
AT1G12530	-0.012885803	0.917583354	-0.050451463	0.699517047	0.015726376	0.916091925
AT1G12550	-0.009172903	0.956345888	0.006473327	0.961445669	-0.002313016	0.998225006
AT1G12560	0.039524976	0.731531828	0.048922551	0.670708985	-0.032579712	0.722069802
AT1G12570	-0.13233936	0.375070864	0.030471775	0.646214693	-0.009715709	0.944173203
AT1G12580	0.513216738	3.84E-07	-0.121227501	0.424691359	-0.004461447	0.992235773
AT1G12600	0.01486758	0.950196247	0.025948183	NA	0.001520287	0.99653717
AT1G12620	-0.076664868	0.518729484	-0.038475485	0.690696301	-0.006077329	0.988645662
AT1G12640	-0.033661603	0.671803703	0.037736858	0.809734021	-0.013935187	0.936447786
AT1G12650	-0.0113584	0.949150504	-0.057679585	0.509298106	0.001946343	0.998324525
AT1G12680	0.101697015	0.252615626	0.013510183	0.936000929	0.014532181	0.928853374
AT1G12700	-0.061460432	0.621074659	-0.023770425	0.80459941	-0.000567974	0.999365259
AT1G12710	-0.228831111	0.126200952	0.020809627	0.859017325	-0.01274557	0.933969376
AT1G12730	-0.038319834	0.762925294	-0.015821475	0.89793714	0.009781841	0.968423546
AT1G12740	-0.022272052	0.864756266	0.041647306	0.735623805	-0.004993905	0.992235773
AT1G12750	1.09921006	4.94E-21	-0.087448922	0.516495045	0.013954894	0.935461362
AT1G12760	0.505739927	8.39E-07	0.004073464	0.984549841	-0.000914835	0.99890674
AT1G12770	0.000533689	0.997073447	0.03807525	0.799734135	0.005196191	0.992235773
AT1G12775	-0.472873943	0.018830265	-0.016668017	0.88700666	-0.007485371	0.98282794
AT1G12780	-0.021034761	0.851233081	-0.035742659	0.809821902	0.020161116	0.875581272
AT1G12790	-0.00717548	0.965009946	-0.08429934	0.425876706	0.019813834	0.868511329
AT1G12800	0.034934638	0.731571357	-0.045404104	0.74527029	0.014497061	0.926696518
AT1G12805	-0.008945494	0.95036712	-0.008360727	0.953562145	-0.010385697	0.966445458
AT1G12810	0.00539431	0.965351813	-0.00920413	0.958326397	0.017699628	0.90368143
AT1G12820	-0.592193836	3.65E-06	0.105575888	0.463604147	0.018897767	0.895023421
AT1G12840	-0.041916578	0.511297734	0.09397306	0.491401252	-0.044648153	0.598895739
AT1G12845	-0.138950492	0.276735236	0.035629938	0.729145978	-0.001775863	0.998324525
AT1G12850	-0.091494919	0.306259111	0.155542398	0.332192061	-0.015375713	0.921596699
AT1G12855	-0.018009375	NA	0.008377338	NA	-0.002193785	NA
AT1G12860	-0.246964629	0.055097796	-0.019572894	0.899274667	0.00474226	0.992235773
AT1G12880	-0.02681437	0.858347873	-0.036568519	0.68155853	-0.00239258	0.996555697
AT1G12890	-0.101442228	0.643417909	-0.003244709	NA	-0.003494497	NA
AT1G12900	-0.020069263	0.839896174	0.011310933	0.948207209	0.010316413	0.969583212
AT1G12910	-0.012919645	0.899086903	-0.10592101	0.463739895	0.013665424	0.938160534
AT1G12920	0.022015361	0.812868531	-0.098309756	0.486888469	0.02281532	0.855043176
AT1G12930	-0.005334306	0.962052351	0.003547416	0.986487928	-0.00019237	1
AT1G12940	-0.009052424	0.973163307	-0.007927458	NA	0.00578282	0.939806248
AT1G12950	-0.014852255	0.919854633	0.10176135	0.38348635	-0.071648916	0.420158665
AT1G12970	-0.054228298	0.59075182	0.016345278	0.911575013	-0.002856191	0.99653717
AT1G12990	-0.085447696	0.34997594	-0.086837182	0.503104282	-0.036256121	0.696015363
AT1G13000	0.381839423	0.000833779	-0.123231475	0.407617499	-0.007738456	0.985292986
AT1G13020	0.13002705	0.205260116	-0.116122289	0.413662259	0.044852914	0.611631479
AT1G13030	-0.005877855	0.970691838	-0.00345665	0.983004677	0.002954692	0.995124317
AT1G13040	0.01092215	0.948088272	-0.053152299	0.566267092	0.029977044	0.733453795
AT1G13050	-0.02678063	0.85441721	0.028227195	0.788394444	0.010808807	0.947923788
AT1G13060	-0.012007103	0.891880934	0.04484649	0.76409213	0.00257814	0.998225006
AT1G13080	-0.559151252	0.000317356	0.030473206	0.838821147	0.210425339	0.110329261
AT1G13090	-0.399353047	0.003588371	-0.063747442	0.633720497	0.005652762	0.992235773
AT1G13100	0.004732093	0.971432447	0.034658487	0.809896653	-0.013301907	0.938160534
AT1G13110	0.063294607	0.507109388	-0.104816263	0.446347759	0.005368741	0.992235773
AT1G13120	0.013898994	0.925619136	-0.089778349	0.435922544	-0.000343975	0.999642077
AT1G13130	-0.006837609	0.973929466	-0.033245363	0.531058443	0.007736758	0.968772194
AT1G13140	-0.132138121	0.41294414	0.005214674	NA	0.016089618	0.848810343
AT1G13150	0.003204787	0.988198385	0.013896262	0.822315663	0.000358769	0.999365259
AT1G13160	0.028385523	0.837965431	-0.071318605	0.492337429	0.008188468	0.977799093
AT1G13170	-0.017451545	0.868309243	0.058707336	0.676770684	0.007014524	0.987165526
AT1G13180	-0.008058606	0.946605994	-0.027979873	0.856674303	-0.025359149	0.823961655
AT1G13190	-0.005254183	0.960059675	0.065976978	0.643949245	0.000651403	0.999365259
AT1G13195	0.010848035	0.939324325	-0.016103975	0.907959719	-0.003010004	0.995222128
AT1G13200	-0.008527998	0.971190457	-0.011107536	NA	-0.012168235	0.828653518
AT1G13210	3.842413055	1.80E-148	-0.040770013	0.766481357	-0.025948933	0.821416702
AT1G13220	0.01192992	0.959070222	-0.028778373	0.538533246	0.000587671	0.998895416
AT1G13230	-0.008585012	NA	-0.003658608	NA	0.002084269	NA
AT1G13245	0.09148742	0.30575252	0.044722732	0.758595327	0.067383655	0.455092478
AT1G13250	-0.05143622	0.641110525	0.026611153	0.834476907	0.002703024	0.99653717
AT1G13260	0.392606087	0.008461844	0.025372411	0.86557149	0.011283216	0.956794469
AT1G13270	0.022536553	0.80496529	-0.001346421	0.995730488	-0.003811264	0.992700557
AT1G13280	-0.021422842	0.867048073	0.066393267	0.576258919	0.00839371	0.980154835
AT1G13290	0.027883519	0.925619136	-0.001542066	NA	0.000815908	NA
AT1G13300	-0.001287227	0.992720829	-0.056594409	0.689377712	-0.052757174	0.544646793
AT1G13310	1.491284649	0.024679143	0.001647175	NA	0.000431679	NA
AT1G13320	0.004509258	0.97059914	-0.05790873	0.687345013	-0.000408968	0.999577072
AT1G13330	-0.024676305	0.887300951	-0.007845946	0.910278949	-0.005763786	0.985292986
AT1G13340	0.595357527	0.029049265	0.048485423	0.501936696	-0.014838613	0.887282796
AT1G13350	0.008251782	0.959708519	-0.055865479	0.614448145	0.002847386	0.996400715
AT1G13360	-0.083007825	0.436727725	0.035023905	0.788012795	0.004294725	0.992235773
AT1G13370	-0.032297741	0.886603094	-0.003729031	NA	0.010993143	0.826947528
AT1G13380	-0.031411534	0.75696368	0.028970779	0.847913205	-0.022857977	0.84828857
AT1G13390	0.417932031	0.001423181	0.037792252	0.800160316	0.001054387	0.998895416
AT1G13400	-0.006231958	0.983447878	0.002946002	NA	-0.001782646	NA
AT1G13410	0.003307976	0.985148531	-0.064383068	0.398442777	0.007316299	0.982517029
AT1G13420	0.015779415	0.928967101	-0.001110783	0.99272653	0.006509534	0.984274076
AT1G13430	0.107002197	0.485832215	-0.017117596	0.719282743	0.005549976	0.98282794
AT1G13440	-0.038639267	0.584168083	0.100952445	0.479726917	-0.003674527	0.993631942
AT1G13448	-0.067344228	0.690916248	0.012957996	NA	-0.010019599	0.904051647
AT1G13450	-0.036901096	0.631613523	-0.07472556	0.589644266	-0.000872491	0.99890674
AT1G13460	-0.073208758	0.492651371	-0.084858372	0.4748371	0.00464955	0.992235773
AT1G13470	0.23385663	0.237365492	-0.012060851	0.723510765	0.00042411	0.999201334
AT1G13480	0.619105927	0.005050438	-0.046217261	0.594272328	-0.118874404	0.2285684
AT1G13500	0.070374284	0.665004846	-0.018518923	NA	-0.001625567	0.997462994
AT1G13510	0.153239661	0.33023108	-0.002289473	0.974480912	-0.004246263	0.992235773
AT1G13520	2.724981585	2.05E-18	0.019525984	0.7415324	-0.063534325	0.305490988
AT1G13530	0.128434061	0.361923661	0.013041683	0.865693598	-0.018324459	0.83511857
AT1G13540	0.532088754	0.050167213	-0.033678541	0.510189775	0.012349052	0.904012771
AT1G13550	1.746477029	0.008573468	0.002167382	NA	-0.010356366	0.761083233
AT1G13560	-0.01913973	0.76543966	-0.078758159	0.554131123	-0.090426244	0.234214145
AT1G13570	-0.107922634	0.229430086	0.038826597	0.796687927	-0.014590258	0.928671779
AT1G13580	-0.000767372	0.996413056	-0.020811079	0.888918227	-0.00418717	0.992235773
AT1G13590	-0.004598628	0.982634072	0.019072132	0.825438097	0.019461084	0.831684072
AT1G13600	0.089706162	0.611698734	0.01012605	NA	0.003921338	0.985292986
AT1G13610	0.001318936	0.996413056	0.001913671	NA	-0.003473552	0.992235773
AT1G13620	0.10514102	0.524632011	0.001373961	NA	-0.002466697	0.992235773
AT1G13630	-0.065153945	0.584556868	-0.06019674	0.491420025	0.000112279	1
AT1G13635	0.238492854	0.168627441	-0.038421269	0.51592125	0.014521632	0.896764852
AT1G13640	-0.204743641	0.010029269	0.02694952	0.867406862	0.010234191	0.969689496
AT1G13650	-0.153366958	0.364062625	-0.005433461	0.930073873	0.003803088	0.992235773
AT1G13670	0.04391994	0.650804319	0.107313207	0.442608114	0.124887291	0.236268127
AT1G13690	0.007712363	0.952915982	0.039698297	0.781991378	0.019264105	0.886877101
AT1G13700	-0.027076325	0.83956364	-0.031381045	0.765590851	-0.018616559	0.879512531
AT1G13710	-0.0432774	0.80811599	0.004156405	NA	-0.012450373	0.869583658
AT1G13730	-0.051714553	0.515437504	-0.096835008	0.489794179	0.044382633	0.612235215
AT1G13740	-0.017193806	0.881839334	0.004493019	0.980834334	-0.007988683	0.983273974
AT1G13750	-0.023089102	0.832297045	-0.052561441	0.700319857	-0.030880518	0.756397435
AT1G13770	-0.052828634	0.589651941	-0.066696744	0.581237435	-0.021102187	0.866373541
AT1G13780	-0.047554968	0.66837689	-0.023868866	0.846707386	-0.000457273	0.999413794
AT1G13790	0.025222348	0.881606055	-0.009285736	0.910278949	0.002763517	0.993631942
AT1G13800	-0.000595275	0.997846615	-0.019893754	0.758252911	0.01395337	0.89875052
AT1G13810	-0.095771701	0.407856755	-0.028582171	0.798948687	-0.000857583	0.998895416
AT1G13820	-0.010473867	0.935266756	0.065641402	0.622180002	-0.001657273	0.998324525
AT1G13830	0.070098471	0.539265439	0.04030796	0.70726544	0.009428307	0.969583212
AT1G13860	-0.022223891	0.865311383	-0.052375668	0.649367484	-0.020433432	0.867914727
AT1G13870	0.025247393	0.784268874	-0.114173629	0.435199018	-0.005680613	0.992235773
AT1G13880	-0.002530897	0.983121171	-0.043525337	0.768662853	-0.003829456	0.99250579
AT1G13900	-0.127114083	0.143348861	0.04269108	0.779110461	-0.023574033	0.844977675
AT1G13910	-0.016785134	0.911000109	0.022082464	0.846218157	0.002176531	0.998324525
AT1G13920	0.016870898	0.910864972	-0.035808458	0.708309436	0.01406584	0.91984321
AT1G13930	-0.166664542	0.16799797	0.054257756	0.663888599	0.00552924	0.992235773
AT1G13940	-0.130136249	0.287414965	-0.060244004	0.562651371	0.002751786	0.99653717
AT1G13950	-0.005090103	0.967320853	0.090727453	0.499231642	-0.057636721	0.511456138
AT1G13960	-0.15232807	0.087317911	-0.043420836	0.774316986	-0.016791249	0.910795031
AT1G13970	0.016318507	0.925619136	-0.035902761	0.649549663	0.017706908	0.865797705
AT1G13980	0.009340884	0.918877259	-0.008666793	0.962950883	0.000931008	0.99890674
AT1G13990	-0.063907873	0.458211284	-0.048456281	0.737336907	-0.002836046	0.99653717
AT1G14000	0.086777416	0.187647565	0.033340339	0.829729959	-0.026441964	0.821771302
AT1G14010	0.007556197	0.949595002	0.054558203	0.70168214	-0.008117812	0.983273974
AT1G14020	0.029008317	0.75056971	0.031228237	0.843026331	0.003687935	0.993631942
AT1G14030	0.013534405	0.925144992	0.023794952	0.860223336	0.010537588	0.964214185
AT1G14040	1.552993125	5.95E-38	-0.038047315	0.794099471	-0.02203676	0.86142896
AT1G14060	0.142638443	0.170574317	-0.022515275	0.884852821	0.075158845	0.424726995
AT1G14080	-0.028680947	0.824209311	0.073437179	0.501301404	-0.004255918	0.992235773
AT1G14100	0.037054045	NA	0.001517878	NA	0.001017832	NA
AT1G14120	-0.048367245	0.690086873	-0.042286365	0.67343372	-9.04E-05	1
AT1G14130	-0.024961266	0.860120084	0.011911398	0.925349605	0.009174463	0.971136321
AT1G14140	0.011097046	0.925619136	-0.038625714	0.791592143	0.030193621	0.767380194
AT1G14150	-0.052322601	0.623468335	-0.021682662	0.88062105	0.017564298	0.899171512
AT1G14160	-0.048676949	0.688182648	0.011358086	0.92497332	-0.003166049	0.993631942
AT1G14170	0.028508578	0.848651277	-0.047874891	0.592557474	-0.0095987	0.965174411
AT1G14180	0.024302044	0.867642539	0.036183541	0.69472508	-0.019665563	0.859000973
AT1G14185	0.00334587	0.988002066	0.00215805	0.976647081	-0.007697329	0.962257754
AT1G14190	0.114655972	0.434240166	-0.019531231	0.734800122	0.004290653	0.992235773
AT1G14200	0.041554953	0.734535533	0.043620097	0.692983249	0.033499078	0.699944834
AT1G14205	-0.03618276	0.829216545	0.027144605	0.632065316	-0.039733166	0.473795798
AT1G14210	-0.037231429	0.577186309	0.095893211	0.491401252	-0.010243073	0.970873102
AT1G14220	-0.052998014	0.7388951	-0.005583446	0.931307023	-0.006920146	0.975495396
AT1G14230	0.005022144	0.964757706	0.020462309	0.903072449	-0.002732217	0.997110559
AT1G14240	-0.016837195	0.916744726	0.037285819	0.682491625	-0.009125239	0.969270154
AT1G14250	-0.106290581	0.508322863	-0.011644516	0.822315663	-0.010908461	0.90368143
AT1G14260	1.148963005	0.003694107	-0.018696971	0.696296936	-0.004721272	0.989828098
AT1G14270	-0.082355321	0.292410957	-0.024420105	0.884672322	0.005057296	0.992235773
AT1G14280	-0.933392233	0.000567028	-0.094561814	0.369086751	-0.005832219	0.989828098
AT1G14290	-0.044338843	0.644261517	0.041040145	0.768662853	-0.005942229	0.992235773
AT1G14300	0.018815253	0.863568661	-0.062917638	0.636447345	0.005751814	0.992235773
AT1G14310	0.007365798	0.952525507	0.091383442	0.502988971	0.003049826	0.996503396
AT1G14320	0.021566344	0.755411822	-0.000366571	0.998622795	0.007118118	0.987165526
AT1G14330	0.468296348	0.000791444	0.078465173	0.546915094	-0.019604467	0.883072353
AT1G14340	-0.01999534	0.871013038	0.021190435	0.887598619	0.015760405	0.914641324
AT1G14345	-0.16296838	0.114939373	0.129131813	0.392982464	0.010057803	0.97110057
AT1G14350	0.024246414	0.881606055	-0.031001961	0.693961844	-0.006689067	0.98282794
AT1G14360	-0.221150522	0.079222302	0.072924083	0.562023851	-0.023256282	0.838050157
AT1G14370	1.539742647	1.70E-25	-0.132920035	0.348676659	0.004359611	0.992235773
AT1G14380	0.041175497	0.72360038	-0.118555235	0.349108277	0.016660103	0.90368143
AT1G14390	0.003985766	0.983414762	-0.043862251	0.523763204	0.034422846	0.622948945
AT1G14400	-0.013243169	0.906460395	0.088689131	0.518232165	-0.001108925	0.998895416
AT1G14410	0.031521517	0.76426349	0.055441513	0.674432674	0.00661229	0.989699547
AT1G14420	0.071561851	0.720595457	-0.012030289	NA	0.011177047	NA
AT1G14430	0.060001376	0.624882283	0.069228582	0.479167412	-0.001930722	0.998324525
AT1G14440	-0.031549175	0.821155971	0.08027209	0.427614961	-0.018272619	0.870590569
AT1G14450	-0.458928152	0.01105435	0.209024382	0.083018716	-0.067678792	0.44623813
AT1G14453	-0.015649512	0.960059675	0.000180967	NA	-5.63E-05	NA
AT1G14455	0.016348813	NA	0.001938462	NA	-0.000792747	NA
AT1G14460	-0.002332352	0.988155862	-0.083103385	0.473918245	-0.00142369	0.998324525
AT1G14470	0.008177007	0.96656934	-0.027529067	0.664267585	0.000843391	0.998895416
AT1G14480	1.198052669	4.65E-07	-0.022240133	0.822825611	0.009763386	0.965174411
AT1G14490	0.087290411	0.556113705	0.025271668	NA	0.008821605	0.944173203
AT1G14500	0.055200896	0.802302539	0.001227881	NA	0.006799438	NA
AT1G14510	0.018282175	0.825892969	-0.025053689	0.881448223	0.002695597	0.997462994
AT1G14520	-0.007866792	0.964537843	-0.040548298	0.589644266	-0.019505466	0.855686989
AT1G14530	-0.005364497	0.967415759	-0.127821243	0.363165056	0.003328982	0.994169786
AT1G14540	6.983938531	4.07E-48	-0.005064323	0.920404082	-0.008290564	0.94042657
AT1G14550	0.082549094	0.644277017	-0.005219195	NA	-0.00227818	0.992235773
AT1G14560	0.192242937	0.078975946	-0.094834413	0.481569726	0.007406919	0.98627652
AT1G14570	0.000733466	0.994849134	0.044945097	0.763575201	0.001870439	0.998324525
AT1G14580	-0.009778342	0.939477744	0.0741186	0.559144674	-0.067898458	0.455092478
AT1G14590	-0.014953497	0.894579752	-0.010580477	0.948207209	0.009709212	0.975495396
AT1G14600	-0.022218887	0.878039337	0.032290884	0.753256623	-0.004339417	0.992235773
AT1G14610	0.014536425	0.906460395	-0.034830282	0.809734021	0.005300815	0.992235773
AT1G14620	-0.007947047	0.949079671	0.047203994	0.741369626	0.005417034	0.992235773
AT1G14630	-0.105313526	0.488674237	-0.021929244	NA	-0.003915878	0.992235773
AT1G14640	1.281558314	2.80E-07	-0.097190571	0.330928299	0.033436489	0.677483431
AT1G14642	0.609819986	0.049209977	0.023688602	0.622274491	-0.004516995	0.987165526
AT1G14650	0.084919529	0.138267401	0.019457738	0.899967923	0.121904956	0.095157855
AT1G14660	0.011060845	0.94108867	-0.083330597	0.456391643	0.012073651	0.944173203
AT1G14670	-0.010904504	0.898141021	0.10371118	0.467394	-0.037377112	0.67716298
AT1G14680	0.073072335	0.640763896	0.018473549	0.707765716	-0.007328068	0.9565344
AT1G14685	-0.09018452	0.267740071	0.067453881	0.634424262	0.001885887	0.998324525
AT1G14687	0.020176757	0.902873936	-0.01118019	0.904349269	0.019589595	0.83657327
AT1G14690	0.014782172	0.919481042	-0.08155433	0.469701496	0.003418736	0.993402993
AT1G14700	0.06244601	0.615294164	0.032363646	0.734982551	0.016295633	0.896614132
AT1G14710	0.064397929	0.31614335	0.139948895	0.349215717	0.019113127	0.895023421
AT1G14720	0.021571594	0.79389217	0.100962754	0.480163634	-0.045488831	0.598647822
AT1G14730	0.74608615	0.000272196	-0.003109923	0.984637552	0.059543693	0.484677319
AT1G14740	0.859499495	2.73E-45	0.067888034	0.594272328	-0.004674988	0.992235773
AT1G14750	0.242526657	0.185805137	-0.029095687	0.589047591	0.027065022	0.658732466
AT1G14770	-0.059265805	0.62526379	-0.100374032	0.310804825	-0.003779594	0.992235773
AT1G14780	0.330691127	0.034530046	0.054462984	0.62149546	-0.09903795	0.299453206
AT1G14790	0.083457801	0.401924508	-0.007571037	0.962511746	0.009643169	0.972729697
AT1G14810	0.017398056	0.842491058	0.061899467	0.666203646	0.013188715	0.944173203
AT1G14820	-0.043438227	0.604980431	0.114227834	0.440228912	-0.012266482	0.947632678
AT1G14830	0.009139973	0.899086903	-0.017477665	0.913371235	-0.062995586	0.427063585
AT1G14840	-0.028920626	0.863857638	-0.074308363	0.349108277	0.001315101	0.998324525
AT1G14850	-0.002610929	0.982145858	0.064035665	0.654359782	-0.010883509	0.968462564
AT1G14860	0.066855219	0.540605574	0.036905556	0.746338695	-0.00445526	0.992235773
AT1G14870	1.059549072	6.89E-07	-0.018981163	0.887755257	-0.04285352	0.607619846
AT1G14880	-0.400173528	0.156074299	-0.010618926	0.747064994	-0.005277184	0.964489735
AT1G14890	-0.305189191	0.035535426	0.064889032	0.600580017	0.007032669	0.9871105
AT1G14900	-0.026500746	0.806759752	0.080824005	0.540014768	0.002331248	0.998324525
AT1G14910	-0.006440773	0.950616836	0.116202508	0.440228912	-0.016903268	0.910155126
AT1G14920	-0.374285411	0.000406957	0.043851904	0.771796772	-0.03206897	0.74763503
AT1G14930	-0.006784458	0.982672303	-0.00515537	NA	-0.000782353	NA
AT1G14960	0.110608575	0.296680293	-0.0249309	0.854119477	0.009542145	0.972760582
AT1G14970	-0.009899761	0.95363476	-0.004787014	0.97134757	0.003669283	0.992235773
AT1G14980	-0.015057057	0.895131346	0.07131726	0.590838131	0.002789502	0.99653717
AT1G14990	-0.04383205	0.681017322	0.045525004	0.716614008	-0.006148818	0.990265232
AT1G15010	-0.01732959	0.935608945	0.002101742	NA	0.010612154	0.906712282
AT1G15020	-0.008664491	0.93534209	0.119425743	0.429078784	-0.032169859	0.746706268
AT1G15030	0.522387914	1.22E-07	0.088525782	0.529132614	-0.014709258	0.928884598
AT1G15040	0.496332094	0.015608221	-0.064427745	0.479726917	-0.040876038	0.604172346
AT1G15050	0.114173753	0.552223702	-0.008213788	NA	0.013449205	NA
AT1G15060	-0.14702993	0.083223785	0.13795987	0.375816532	-0.051315741	0.544646793
AT1G15080	0.008819887	0.962660079	-0.014812447	0.871802017	0.006035304	0.987165526
AT1G15085	-0.130207298	0.544008813	-0.005886653	NA	-0.003166016	NA
AT1G15100	-0.016176	0.897235968	0.071542241	0.568544033	0.041647081	0.634069741
AT1G15110	0.04167197	0.633063921	0.03208191	0.835727895	-0.003630191	0.993631942
AT1G15120	-0.026953759	0.801796697	0.066878826	0.614448145	-0.017353378	0.90368143
AT1G15125	1.311695508	3.25E-09	0.032745127	0.780872137	-0.023307908	0.823961655
AT1G15130	0.043457782	0.511297734	0.085172815	0.537459195	0.012654907	0.946662715
AT1G15140	0.024055507	0.777682986	0.172815239	0.276490073	-0.0098932	0.976313353
AT1G15150	0.446859724	0.117244164	0.007039508	NA	0.0223848	0.552319836
AT1G15160	-0.008105739	0.959781197	0.060706216	0.580994345	0.006367856	0.989050323
AT1G15165	-0.020957594	0.874763769	-0.056937201	0.597753367	0.01319785	0.935461362
AT1G15170	-0.062387873	0.509034726	0.027222099	0.857755471	0.002545882	0.997462994
AT1G15175	0.002015094	0.993460027	-0.011130857	NA	0.000715887	0.998895416
AT1G15180	-0.011671616	0.925619136	0.0962817	0.479726917	0.025154663	0.823867404
AT1G15190	0.806214023	0.019387017	0.008030432	0.887755257	-0.01180989	0.90027946
AT1G15200	0.03268859	0.790247918	-0.110201131	0.381997884	0.016774201	0.902818186
AT1G15210	0.014952892	0.881316076	0.051293423	0.728925516	0.042815526	0.62459853
AT1G15215	-0.124886692	0.270645493	-0.020668149	0.877445187	-0.005665399	0.992235773
AT1G15220	-0.180409114	0.136101365	0.040366582	0.744606149	-0.055370213	0.52556889
AT1G15230	0.008211021	0.947253017	-0.005672023	0.976528475	0.045551094	0.603929537
AT1G15240	0.010852088	0.922674015	-0.049303629	0.73497478	-0.002299581	0.998324525
AT1G15250	0.006813271	0.961251338	0.003721767	0.984549841	0.015419994	0.918265097
AT1G15260	-0.799481425	0.000315036	-0.000995294	0.995730488	-0.005231046	0.992235773
AT1G15270	0.005482972	0.957638872	0.022381686	0.894943834	-0.000486348	0.999422023
AT1G15280	0.023484693	0.762925294	0.010383097	0.951726569	0.021616758	0.869400265
AT1G15290	-0.053448025	0.560872803	0.035870042	0.809734021	0.020312194	0.874083694
AT1G15300	-0.023076192	0.869962126	-0.016821513	0.888509742	0.008449567	0.977631512
AT1G15310	0.049106425	0.678369949	-0.028254411	0.794099471	0.012463466	0.937364603
AT1G15330	0.136730298	0.4944545	0.009244159	NA	0.00743424	NA
AT1G15340	0.004921178	0.968703208	-0.122259143	0.409711635	0.013877342	0.935918484
AT1G15350	0.012306688	0.906017577	0.008053383	0.96574434	-0.010583635	0.969270154
AT1G15360	0.134913273	NA	-0.002509329	NA	0.004907311	NA
AT1G15370	-0.000395104	0.997198463	0.01684718	0.922470611	0.018344668	0.900687631
AT1G15380	0.046266083	0.682798924	0.03964811	0.74527029	0.071605615	0.429853466
AT1G15385	0.037318494	0.871547091	-0.001030539	NA	0.008408262	NA
AT1G15390	0.020319473	0.853587026	0.104451861	0.456938206	0.013871244	0.935461362
AT1G15400	0.064568701	0.493591297	0.017416409	0.912532255	0.020162026	0.874222743
AT1G15410	-0.094472637	0.246593343	-0.016715496	0.922470611	0.022065382	0.864821889
AT1G15415	-0.142125683	0.489464427	-0.003995715	NA	0.001882403	NA
AT1G15420	-0.002764785	0.982672303	0.024548037	0.882282597	0.058806732	0.497512984
AT1G15430	0.846412665	6.59E-12	-0.015697596	0.922553176	0.011081621	0.965080745
AT1G15440	0.009157862	0.939915614	0.032090186	0.836012554	0.052143563	0.549070081
AT1G15460	-0.018731534	0.929061437	-0.004563027	NA	0.010413705	0.910795031
AT1G15470	0.014469522	0.896893695	-0.03356884	0.822315663	0.024679111	0.829219938
AT1G15480	0.035495165	0.716372829	-0.046313596	0.735304661	0.085662955	0.367380126
AT1G15490	-0.235282345	0.036654812	0.010331999	0.950964132	0.017741579	0.90368143
AT1G15500	-0.025907005	0.768011057	0.130801184	0.393196445	-0.001158104	0.998895416
AT1G15510	-0.107508636	0.333300345	-0.0957268	0.428549388	0.008731115	0.977631512
AT1G15520	0.08900518	0.460619039	-0.023551154	0.815702779	0.003615918	0.992235773
AT1G15530	2.167044882	3.26E-59	0.140704478	0.348676659	0.011284052	0.958913681
AT1G15540	0.111770946	NA	-0.001292835	NA	0.007306002	NA
AT1G15550	-0.880420076	0.008290052	0.049881278	0.501693915	-0.01661634	0.868985298
AT1G15570	0.027204607	0.819659785	0.098777648	0.43791558	0.002104057	0.998324525
AT1G15580	0.008809795	0.971190457	5.09E-05	NA	-0.000331608	NA
AT1G15600	-0.026720201	0.926796483	0.003718356	NA	-0.001561667	NA
AT1G15625	3.750659308	2.28E-18	-0.004321941	0.929836429	-0.006280069	0.976313353
AT1G15630	-0.014044473	0.957666412	0.001505308	NA	0.005902098	NA
AT1G15640	-0.082127586	0.631067047	-0.003740825	NA	0.006662338	0.964439589
AT1G15660	0.021606696	0.863471044	-0.005053875	0.976647081	0.018418239	0.891496924
AT1G15670	-0.010286969	0.929806665	0.013746192	0.935299836	-0.038798717	0.667613053
AT1G15690	-0.084463279	0.312605628	0.128591059	0.396309943	-0.007161948	0.987165526
AT1G15710	-0.003754088	0.976566027	0.167598647	0.288118022	-0.009642673	0.976313353
AT1G15730	-0.003838987	0.973383997	0.087621846	0.533415355	-0.015989414	0.918265097
AT1G15740	-0.045337839	0.608658611	-0.067879911	0.616947757	-0.008666258	0.98059245
AT1G15750	-0.034999991	0.436616525	0.06866817	0.537193057	-0.000584183	0.999201334
AT1G15760	0.009773935	0.964537843	0.036278266	NA	0.002247	0.994169786
AT1G15772	0.01935043	0.946605994	0.003017783	NA	0.001489341	NA
AT1G15780	0.007295553	0.962682207	-0.051070908	0.671861773	-0.005353425	0.992235773
AT1G15790	0.000931428	0.996867645	-0.082982411	0.285173305	0.004492064	0.992235773
AT1G15800	0.080503374	0.447146091	0.068222073	0.547634268	-0.00488724	0.992235773
AT1G15810	0.027579489	0.774408306	-0.023964624	0.881658748	0.000200466	1
AT1G15820	0.04712538	0.695209956	0.045558552	0.682423039	0.123145868	0.2285684
AT1G15830	-0.031250576	0.866240218	0.034242858	0.553369838	0.010478553	0.921095899
AT1G15860	0.001511452	0.990791254	0.105648054	0.464753914	-0.001161687	0.998895416
AT1G15870	0.056487158	0.702155479	0.009225444	0.910278949	0.022752067	0.756397435
AT1G15880	0.372089014	0.000251399	0.076818333	0.579661201	0.010759903	0.968931243
AT1G15885	1.245419312	1.26E-06	0.006619382	0.951037387	0.006241613	0.987165526
AT1G15890	2.439945725	2.95E-30	-0.017692798	0.877977355	0.004102459	0.992235773
AT1G15900	0.476598666	0.068177269	-0.024662563	NA	0.016212568	0.835155543
AT1G15910	0.516892542	0.003546982	-0.072348347	0.537622943	0.026986209	0.797464543
AT1G15920	0.033842885	0.731858274	0.051907583	0.70593156	0.04437343	0.614180848
AT1G15930	0.015195378	0.876233527	0.090703703	0.518232165	0.009109574	0.978777626
AT1G15940	0.007573877	0.973849691	-0.032256241	0.481569726	-0.000214542	0.999974757
AT1G15950	0.065774145	0.477957754	0.087388861	0.511074746	0.034041065	0.720563317
AT1G15960	-0.013858355	0.92944839	0.009445172	0.939246735	0.001831575	0.998324525
AT1G15970	-0.020586558	0.840517304	0.052824569	0.708939703	-0.001287639	0.998324525
AT1G15980	-0.005674541	0.961499559	-0.045206386	0.763575201	0.01693916	0.908333292
AT1G15990	0.037732563	0.881782895	0.004893302	NA	-0.004591899	NA
AT1G16000	-0.023536308	0.856320721	0.040290542	0.741903738	0.005353395	0.992235773
AT1G16010	-0.027829604	0.70063773	-0.012040625	0.944609113	0.0217004	0.868985298
AT1G16020	-0.026667674	0.771476733	-0.100125617	0.479726917	0.049610989	0.567174759
AT1G16022	-0.009351866	0.97494539	-0.000548894	NA	-0.005587601	NA
AT1G16030	-0.017790872	0.894192193	-0.087772985	0.463604147	0.093190671	0.328639093
AT1G16040	-0.022301258	0.838037282	-0.032752441	0.820307167	-0.006079192	0.992235773
AT1G16060	-0.045756259	0.748885669	-0.033384953	0.650184318	0.00958014	0.958897655
AT1G16070	0.168123317	0.307386339	-0.021947833	0.670980677	0.018937857	0.793728665
AT1G16080	0.027087965	0.768666021	-0.046014702	0.75755867	0.025382139	0.823961655
AT1G16090	2.465457891	6.16E-29	-0.015790121	0.894136362	0.01508124	0.909278386
AT1G16110	2.707378454	4.08E-21	-0.016730639	0.864135988	0.005623053	0.989828098
AT1G16120	1.480300867	0.000988315	-0.019543103	0.729467435	0.033522949	0.537998017
AT1G16130	3.623375843	2.36E-102	-0.083889316	0.444675787	-0.03774745	0.661933406
AT1G16150	3.22584132	3.13E-19	-0.018504614	0.646301056	-0.007040133	0.973827921
AT1G16160	1.143161679	0.000610447	-0.033609464	0.594625521	0.013666519	0.904051647
AT1G16170	0.015242009	0.896893695	0.06653955	0.604149356	-0.025530587	0.822317009
AT1G16180	-0.02712323	0.759444933	0.081663036	0.556566218	-0.012301725	0.947645691
AT1G16190	0.018874844	0.85954329	0.065296847	0.63397224	-0.00646376	0.990172743
AT1G16210	0.074624124	0.392081229	-0.070535773	0.602117745	0.014274644	0.932251124
AT1G16220	0.980750992	5.07E-05	-0.024506911	0.801457536	0.002815033	0.995222128
AT1G16225	-0.040983383	0.877659843	0.003513609	NA	-0.002179609	NA
AT1G16230	0.055482771	0.764723157	-0.006008858	NA	-0.009608129	0.869400265
AT1G16240	0.018714962	0.834318706	0.085731771	0.542339364	-0.020818272	0.874083694
AT1G16250	-0.013210627	0.918371651	-0.074795699	0.530405535	-0.013035677	0.938160534
AT1G16260	1.131290923	2.40E-06	-0.03956785	0.692192348	-0.008301157	0.977631512
AT1G16270	-0.028502858	0.783759954	-0.052790876	0.700248644	0.00194296	0.998324525
AT1G16280	0.00660236	0.961251338	-0.039809627	0.776421189	0.013135123	0.939806248
AT1G16300	0.039379906	0.716557526	0.039807064	0.760831843	0.006362557	0.989828098
AT1G16310	-0.040508345	0.737776053	-0.068003744	0.510250771	0.011141102	0.9503324
AT1G16320	-0.304819061	0.031827378	-0.087772371	0.49150932	-0.000663002	0.999201334
AT1G16330	-0.014840806	0.937651491	-0.017035375	0.784957379	-0.015414248	0.871798113
AT1G16340	0.006339254	0.963189884	-0.062917598	0.616842577	-0.021912042	0.859589464
AT1G16350	0.013724257	0.902873936	-0.070192162	0.601182428	0.008669823	0.98059245
AT1G16360	0.016044064	0.929806665	0.020011536	0.795041158	0.003373733	0.992235773
AT1G16370	0.004738514	0.97924925	0.010518103	0.927126149	-0.015223418	0.904051647
AT1G16390	-0.028380832	0.784811136	0.104147617	0.453863519	-0.060804476	0.492979214
AT1G16400	0.142354239	0.192038727	-0.026925494	0.856482244	0.036157645	0.690192867
AT1G16410	0.089338239	0.41234631	0.048827778	0.687345013	0.120945042	0.243762511
AT1G16420	6.418672489	6.02E-31	-0.032782687	0.343028262	0.015503102	0.812400986
AT1G16430	-0.267093036	0.088310574	-0.005337619	0.968587337	0.000421249	0.999428133
AT1G16440	0.003765189	0.984561631	0.011082156	0.899274667	0.001250932	0.998324525
AT1G16445	-0.002926392	0.986514331	0.051575354	0.572690753	-0.020431446	0.847282978
AT1G16460	0.008285814	0.946168315	-0.028889608	0.856247064	0.010263893	0.969583212
AT1G16470	-0.049613595	0.553161706	0.081375688	0.554131123	-0.019590929	0.8859491
AT1G16480	0.132535545	0.320583484	-0.003185967	0.978185195	0.001680508	0.998324525
AT1G16500	-0.174199054	0.178055849	-0.032312533	0.786340404	0.005729625	0.992235773
AT1G16510	-0.06948762	0.557495065	0.001818207	0.990155138	-0.015045685	0.908333292
AT1G16515	-0.44842026	0.088933886	-0.006860307	0.913937022	-0.004421689	0.990265232
AT1G16520	0.020003632	0.863341192	0.013558487	0.931495162	0.008279096	0.982554112
AT1G16530	-0.001901635	0.993460027	0.011617833	0.870581706	0.016632054	0.83511857
AT1G16540	-0.023825831	0.851594882	-0.078171302	0.499696305	-0.005535306	0.992235773
AT1G16560	-0.024158403	0.707664585	0.016930263	0.91966884	-0.076063173	0.333777219
AT1G16570	0.005339903	0.967253875	0.014433534	0.928641089	-0.00664314	0.989699547
AT1G16590	0.017961084	0.907309155	0.033145432	0.718074439	-0.00903441	0.969583212
AT1G16610	-0.012792934	0.894608376	0.162914953	0.321898113	-0.001503588	0.998324525
AT1G16630	0.011169569	0.956043955	0.024465478	0.734228614	-0.011424336	0.925230411
AT1G16640	2.409472842	3.51E-10	-0.0162187	0.78590316	0.005704111	0.985292986
AT1G16650	0.013383231	0.908313866	-0.124769696	0.380509254	0.036732783	0.688318348
AT1G16670	2.293341368	3.02E-49	-0.044666179	0.725850996	0.002133078	0.998324525
AT1G16680	-0.033817568	0.788928932	-0.068879095	0.524015961	-0.004905948	0.992235773
AT1G16690	0.009826673	0.944489006	-0.022163823	0.875066417	0.012205197	0.944513175
AT1G16700	0.002017259	0.983382022	-0.056836343	0.693961844	-0.010040448	0.97353126
AT1G16705	0.028000993	0.916460506	0.001416751	NA	-0.004422392	NA
AT1G16710	-0.000805422	0.996744997	-0.069714269	0.553199707	-0.002063837	0.998324525
AT1G16720	-0.025579497	0.788249124	0.000643146	0.997190318	0.002084705	0.998324525
AT1G16730	-0.050093095	0.693845974	-0.042076094	0.658507288	0.033308437	0.682363573
AT1G16740	-0.015963289	0.868847965	-0.033252769	0.833420063	0.011943237	0.953905089
AT1G16750	-0.042378992	0.662825091	0.008098637	0.961710411	-0.005519275	0.992235773
AT1G16770	0.019677222	0.923719419	0.017202225	NA	-0.005959262	0.976313353
AT1G16780	0.066478254	0.47364391	0.002716937	0.988529746	0.007105032	0.987165526
AT1G16800	-0.004342488	0.981886188	-0.023933937	0.817765393	-0.003495283	0.992235773
AT1G16810	0.00801467	0.959070222	-0.156668451	0.23104525	0.001788198	0.998324525
AT1G16820	-0.074671517	0.600295825	-0.012758353	0.864476711	0.004163192	0.992235773
AT1G16825	-0.06087868	0.578630707	-0.027722711	0.814955935	0.00688025	0.986602759
AT1G16830	-0.031440978	0.838667101	-0.014932764	0.86501658	0.004442909	0.992235773
AT1G16840	-0.061633416	0.527669164	-0.00013796	0.999209416	-0.061628006	0.486009844
AT1G16850	-0.082632735	0.509034726	0.028054057	0.752963389	-0.014937065	0.90368143
AT1G16860	0.009850249	0.927652816	0.04076284	0.792207773	-0.036979293	0.684931673
AT1G16870	0.008582203	0.93569942	0.014044781	0.935299836	-0.018656037	0.899171512
AT1G16880	0.004079329	0.975250165	-0.130249129	0.386786924	-0.003717776	0.992951372
AT1G16890	-0.023700874	0.768141118	-0.05046333	0.73497478	-0.037261044	0.681208251
AT1G16900	-0.00135627	0.992230225	0.083885162	0.542560094	-0.008403094	0.982554112
AT1G16905	0.067310208	0.688081179	0.030511846	NA	0.011916427	0.875581272
AT1G16910	0.026525701	NA	0.006044163	NA	-0.001174231	NA
AT1G16916	0.004729628	0.979230136	0.010360708	0.930252701	0.016321721	0.899890287
AT1G16920	0.015587001	0.883772284	0.110626706	0.444675787	-0.011243299	0.963054917
AT1G16930	-0.008779688	0.952665014	0.029780564	0.815849528	-0.046911838	0.588351491
AT1G16960	-0.121618878	0.263417465	-0.021316937	0.881085039	-0.016783648	0.90368143
AT1G16970	0.011912363	0.938056597	-0.104469487	0.37594215	-0.001210813	0.998324525
AT1G17020	0.05196559	0.656582479	-0.032833914	0.767265502	0.004787602	0.992235773
AT1G17030	0.016138355	0.938056597	-0.018311077	0.723724522	0.014715936	0.853567315
AT1G17040	-0.026541337	0.833965046	-0.083896273	0.444675787	0.006344814	0.989699547
AT1G17050	-0.091761384	0.332364739	-0.0662141	0.618430678	-0.009118376	0.977631512
AT1G17060	0.056948506	0.629929677	0.029131885	0.788607619	0.010582879	0.955607091
AT1G17065	-0.026033151	0.925266133	0.004025502	NA	-0.008120945	NA
AT1G17070	-0.01695128	0.903330726	-0.022584497	0.860616997	0.000318726	1
AT1G17080	0.015317192	0.874629298	0.048933551	0.741369626	-0.008914418	0.980154835
AT1G17090	-0.066555944	0.615748396	0.023596874	0.792867501	0.009516915	0.958950663
AT1G17100	-0.306271437	0.018083921	0.115725588	0.428549388	0.000886376	0.99890674
AT1G17110	-0.01575812	0.929806665	-0.061131201	0.444675787	0.001174302	0.998324525
AT1G17120	-0.067807007	0.437752566	0.04326759	0.766094547	-0.014277954	0.931854519
AT1G17130	0.001830517	0.992230225	-0.09166546	0.429839885	0.003250553	0.993631942
AT1G17140	-0.004345879	0.977984141	-0.014150147	0.922470611	-0.010285895	0.967659184
AT1G17145	0.415233622	0.001223233	-0.115260789	0.413799977	0.009802189	0.974215149
AT1G17147	6.936337336	3.36E-183	-0.024683354	0.710421659	0.00716462	0.980875718
AT1G17160	0.113211081	0.214408679	0.032389744	0.834476907	-0.00462234	0.992235773
AT1G17170	-0.023703266	0.865282405	0.016959729	0.894136362	-0.02735497	0.776716845
AT1G17180	-0.030269537	0.847999686	0.002796683	0.979461349	-0.004385217	0.992235773
AT1G17190	0.052368493	0.64052099	-0.029823514	0.797411155	0.012191446	0.941935929
AT1G17200	-0.077660123	0.450332825	0.058499408	0.639188638	-0.005324623	0.992235773
AT1G17210	0.012212475	0.863471044	0.020027519	0.899274667	0.027820919	0.796460758
AT1G17220	-0.012925277	0.903932069	-0.024097185	0.885254537	0.014253902	0.933340294
AT1G17235	-0.017820768	0.94510722	-0.00585442	NA	0.003324493	NA
AT1G17240	2.823613847	3.30E-15	-0.008494651	0.900983079	-0.000831172	0.998895416
AT1G17255	-0.089445761	0.516341733	-0.01271664	0.848563559	-0.013991225	0.90027946
AT1G17260	0.094379017	0.520082571	-0.001492916	0.984716527	-0.0074191	0.968827747
AT1G17270	-0.004378605	0.97629856	0.048663821	0.695284849	-0.027386611	0.797502614
AT1G17280	-0.023623311	0.825234804	-0.085246867	0.518232165	-0.015686068	0.918111662
AT1G17285	0.097874544	0.541864567	0.026334119	0.621043964	0.022817819	0.645077863
AT1G17290	-0.017317126	0.883772284	-0.01184916	0.941960036	-0.024908722	0.823961655
AT1G17300	0.072088016	0.629741519	-0.024703173	0.632179505	0.017320509	0.823867404
AT1G17310	0.052805187	0.771536873	-0.004608354	NA	0.005183611	0.977631512
AT1G17330	0.495256834	0.000520844	-0.078153639	0.538533246	-0.002856842	0.99653717
AT1G17340	0.299758863	0.00397449	0.020163473	0.903640134	0.003085256	0.99653717
AT1G17345	-0.083472763	0.590609067	-0.009671635	NA	-0.022096538	0.67716298
AT1G17350	0.057443813	0.615176853	-0.072587706	0.481086164	0.003089028	0.994169786
AT1G17360	-0.012887529	0.95076249	-0.032054076	0.570345224	0.00203637	0.99653717
AT1G17370	-0.014155457	0.870736068	0.082779884	0.551963158	0.002455535	0.998324525
AT1G17380	0.14165675	0.319586775	-0.042486891	0.526651255	-0.001822444	0.998324525
AT1G17400	0.017560243	0.939219449	0.009993425	NA	-0.006623104	0.944173203
AT1G17410	0.030640036	0.796846747	0.026059852	0.844035536	0.012978668	0.937364603
AT1G17420	1.737663247	2.31E-32	-0.01342499	0.931841374	0.009157166	0.977320975
AT1G17430	0.004924835	0.973782861	-0.006650418	0.965959278	0.003902552	0.992235773
AT1G17440	0.046744074	0.633545826	-0.03783102	0.78590316	-0.016262924	0.909681833
AT1G17450	0.026749043	0.808455788	0.006829832	0.968587337	-0.003987606	0.992235773
AT1G17455	-0.013531039	0.931431886	0.055290764	0.570092528	-0.013817733	0.922748091
AT1G17460	-0.026476918	0.863568661	-0.003101851	0.980147637	0.004206735	0.992235773
AT1G17470	-0.02058328	0.811849868	0.03928725	0.801214105	0.001218203	0.998649171
AT1G17480	0.156780702	0.26155486	-0.014289179	0.895240962	0.417703033	0.031256738
AT1G17490	0.001719417	0.991664409	-0.102401559	0.414388522	0.056377546	0.514821111
AT1G17500	0.049661132	0.656310004	-0.094539149	0.440228912	-0.003552625	0.99250579
AT1G17510	-0.034112165	0.75724134	-0.016177134	0.912937172	0.029601507	0.767483235
AT1G17520	0.008493396	0.945852915	-0.044751654	0.74965007	0.021015047	0.869400265
AT1G17530	0.046450098	0.621840482	0.127565745	0.383647699	0.076269835	0.420158665
AT1G17540	0.091115589	0.690386295	-0.000593635	NA	0.000520636	NA
AT1G17550	-0.074453411	0.395616175	-0.087454548	0.516529168	-0.013755983	0.93637973
AT1G17560	-0.041560884	0.710334684	0.049931629	0.663253532	-0.020730362	0.865797705
AT1G17580	0.030359311	0.802629824	-0.060837493	0.603328922	-0.002037692	0.998324525
AT1G17590	0.221430058	0.131304328	-0.037250001	0.712764385	0.037295447	0.646507696
AT1G17600	1.49496432	1.23E-08	-0.027564725	0.747065523	0.011198261	0.944173203
AT1G17610	0.199356845	NA	-0.00140693	NA	0.003482767	NA
AT1G17615	-0.014617821	NA	-0.00026162	NA	0.001167092	NA
AT1G17620	-0.042741851	0.701240044	0.060598696	0.610810893	-0.016937688	0.90362412
AT1G17630	0.043727574	0.750357422	0.014286838	0.88916749	0.015260015	0.902111524
AT1G17640	-0.010933601	0.945428671	0.003995391	0.978185195	0.00955178	0.969583212
AT1G17650	-0.011280181	0.925938173	-0.006356564	0.972842206	-0.011031371	0.964489735
AT1G17665	-0.531450557	0.000708052	-0.021487768	0.886562058	-0.016425356	0.908333292
AT1G17680	-0.013188619	0.920974253	-0.033326291	0.806947029	-0.004618055	0.992235773
AT1G17690	-0.003209373	0.979706182	-0.076947051	0.570345224	-0.00246777	0.998225006
AT1G17700	0.032724802	0.856320721	0.052310078	0.408840118	0.005400947	0.984996595
AT1G17710	0.020487547	0.886603094	-0.064463191	0.538890167	-0.034440277	0.677851034
AT1G17720	0.053100866	0.327293032	0.0345555	0.809483259	0.012630404	0.944173203
AT1G17730	0.02762393	0.756279941	-0.07231652	0.594917336	-0.009552166	0.977077521
AT1G17745	-0.034434338	0.748088113	-0.01517757	0.922470611	-0.060414544	0.493486747
AT1G17750	1.051881725	3.10E-06	0.007990211	0.946979502	0.005586092	0.992235773
AT1G17760	-0.037596827	0.659826849	-0.111824418	0.442608114	-0.019812856	0.883659273
AT1G17780	-0.110157535	0.288705485	0.082641233	0.512767942	-0.001307056	0.998324525
AT1G17790	-0.048220245	0.674016273	-0.003626546	0.981942805	0.000427182	0.999428133
AT1G17810	0.037892476	0.881412174	-0.001595596	NA	0.001095884	NA
AT1G17830	-0.061733977	0.508627454	-0.067863764	0.588259501	-0.039271075	0.659413761
AT1G17840	-0.289156599	0.004167114	0.015888807	0.927023511	-0.019392517	0.890212669
AT1G17850	-0.007094394	0.963189884	-0.002496955	0.988529746	-0.007098003	0.986082808
AT1G17870	-0.221060217	0.12991639	0.039317054	0.701678945	-0.016643986	0.899890287
AT1G17880	-0.030965407	0.660238983	-0.076166192	0.578644506	-0.021547976	0.869400265
AT1G17890	0.014262572	0.86315629	0.096708777	0.489307623	-0.009388891	0.977631512
AT1G17920	-0.128812615	0.328267436	-0.027027499	0.74945625	-0.020638994	0.83511857
AT1G17930	-0.013700095	0.923756608	-0.010032218	0.941478672	-0.020319358	0.867064572
AT1G17940	-0.131526957	0.197843277	-0.08632071	0.503104282	-0.012595125	0.944173203
AT1G17950	0.028594362	0.881839334	0.007759437	NA	-0.019437615	0.642520261
AT1G17960	-0.010927513	0.960059675	0.001869377	0.978185195	-0.012774258	0.883072353
AT1G17970	-0.012456544	0.925619136	0.063915972	0.597407213	0.006941589	0.987165526
AT1G17980	0.173093824	0.088184233	-0.027393695	0.864476711	-0.007308515	0.9871105
AT1G17990	1.489444204	2.57E-29	-0.092729864	0.479726917	0.009981668	0.969583212
AT1G18000	-0.364925541	0.016064101	0.059143379	0.645231553	0.0133842	0.93637973
AT1G18010	-0.362888193	0.015782031	0.056499849	0.663212119	0.013250782	0.937271065
AT1G18020	1.510982257	1.38E-30	-0.099820075	0.455996794	0.011947454	0.947923788
AT1G18030	0.022648355	0.863568661	-0.090778646	0.426407332	-0.008137485	0.981064048
AT1G18040	-0.202534479	0.128038559	-0.000651499	0.996393998	-0.018547688	0.884217865
AT1G18060	-0.028499028	0.757424224	-0.011781082	0.945430614	0.016238828	0.915451055
AT1G18070	0.021402353	0.872471254	-0.085331493	0.479726917	-0.002491346	0.997462994
AT1G18080	0.019679374	0.854226987	0.115072122	0.437725685	0.017454967	0.90368143
AT1G18090	-0.04416797	0.723407098	-0.018096658	0.876825979	0.007112093	0.984996595
AT1G18100	0.127859322	0.376520422	-0.016366895	0.794099471	-0.004602603	0.992235773
AT1G18140	0.057630814	0.664637973	0.075422681	0.386058271	-0.008127625	0.97353126
AT1G18150	-0.029367981	0.768011057	0.106016736	0.453863519	-0.024146921	0.833539397
AT1G18160	0.170319508	0.118463135	-0.137990994	0.356259192	-0.007092984	0.987165526
AT1G18170	0.002912944	0.982718447	-0.027863977	0.85828501	0.024260223	0.831684072
AT1G18180	0.006650993	0.968944311	-0.052407143	0.561672329	0.007179803	0.983963524
AT1G18190	0.034176556	0.790090893	-0.099474885	0.388050565	0.013525048	0.926696518
AT1G18193	0.104516123	0.557335596	0.009548025	NA	0.013583972	0.778343867
AT1G18197	-0.083907101	0.703531988	0.006839864	NA	-0.000197794	NA
AT1G18200	0.232837377	0.131007075	0.002463229	0.984549841	-0.023210862	0.815314543
AT1G18210	0.401837242	0.002988969	0.031125886	0.84084676	0.002334046	0.998324525
AT1G18240	0.06069908	NA	-0.00201262	NA	0.00370386	NA
AT1G18250	0.152717146	0.230973951	0.108677359	0.352168582	0.00504962	0.992235773
AT1G18260	-0.042307456	0.574213724	0.064124633	0.654102239	0.006515552	0.990265232
AT1G18265	-0.060003148	0.716093026	0.003862476	NA	-0.0084217	0.944173203
AT1G18270	-0.000644377	0.996413056	-0.057569968	0.692902458	0.004164526	0.992235773
AT1G18280	0.022311458	0.925144992	0.003797743	NA	-0.005150904	NA
AT1G18290	0.037522879	0.829859818	0.028381815	0.571192858	-0.012440247	0.886816966
AT1G18300	0.88575352	1.50E-05	-0.020751775	0.866579342	0.017787218	0.891496924
AT1G18320	-0.073180566	0.591020793	-0.004207345	0.965124589	0.001267287	0.998324525
AT1G18330	-0.011595	0.939219449	-0.009990007	0.936892005	-0.015189058	0.913529604
AT1G18335	-0.019966101	0.903494312	-0.002262233	0.984549841	-0.009193097	0.965080745
AT1G18340	0.002974066	0.984094688	0.023541783	0.865464761	0.002011364	0.998324525
AT1G18350	-1.65002137	0.0012932	0.066075319	0.349108277	-0.014120219	0.883659273
AT1G18360	-0.013583281	0.895920674	-0.046354329	0.749107586	0.011827656	0.955607091
AT1G18370	0.071751146	0.569799137	-0.05640452	0.501936696	0.005342572	0.992196294
AT1G18382	1.416767967	0.02086988	-0.005972511	NA	0.00014873	NA
AT1G18390	2.532568057	7.15E-131	-0.074915034	0.575085813	-0.073400993	0.424888097
AT1G18400	-0.024542536	0.807507327	0.093863909	0.49130586	-0.532017438	0.000491329
AT1G18410	-0.011891093	0.952335386	0.019466609	0.770162203	-0.012952319	0.90368143
AT1G18415	-0.162425982	0.380734838	0.022597857	NA	-0.016547093	0.715609211
AT1G18440	-0.046311065	0.61809002	0.105909963	0.442955418	-0.075997797	0.420631026
AT1G18450	0.021420224	0.796846747	-0.036318099	0.817062827	-0.024349151	0.835155543
AT1G18460	-0.086594555	0.304037299	0.150571864	0.343244573	-0.025525756	0.823961655
AT1G18470	-0.009880226	0.925619136	-0.021230865	0.899967923	-0.038100743	0.673470316
AT1G18480	0.05182654	0.530753052	0.031218189	0.844035536	0.079967295	0.384145795
AT1G18485	-0.031408345	0.804151536	-0.013398591	0.920404082	-0.002596792	0.99653717
AT1G18490	-0.080229234	0.375953175	0.019815073	0.899289942	-0.023703765	0.837923023
AT1G18500	-0.002006477	0.983553169	-0.034875885	0.822315663	-0.000445782	0.999445693
AT1G18540	0.051224432	0.460857138	-0.006405762	0.974079233	0.00498975	0.992235773
AT1G18550	0.571843351	0.020069995	-0.01155321	0.899967923	-0.012818153	0.920879239
AT1G18560	0.060643309	0.578920296	-0.045913251	0.661186725	0.004224751	0.992235773
AT1G18570	3.83791375	9.24E-165	-0.036331487	0.794099471	-0.040418531	0.650333744
AT1G18580	0.026510015	0.802629824	-0.136049287	0.349108277	-0.000180636	1
AT1G18590	0.030873483	0.808820055	-0.015073951	0.910278949	0.016553361	0.902854595
AT1G18600	-0.026040101	0.804464171	0.095821002	0.481086164	-0.000128869	1
AT1G18610	-0.210168962	0.078310042	0.04290402	0.759369217	0.019175194	0.887282796
AT1G18620	-0.009605996	0.935599948	-0.018934232	0.908685827	0.002546725	0.998091667
AT1G18630	-0.021936317	0.874766024	0.002324346	0.988038292	-0.000665441	0.999201334
AT1G18640	-0.026482069	0.750357422	0.067884205	0.632722656	-0.005820749	0.992235773
AT1G18650	0.00979735	0.948039841	0.07500907	0.514962102	-0.009238296	0.975495396
AT1G18660	-0.000919532	0.994849134	-0.057341131	0.687722974	0.004541768	0.992235773
AT1G18670	0.145794727	0.184153223	-0.016175965	0.912868944	0.004897403	0.992235773
AT1G18680	0.003823071	0.981950535	0.036633512	0.764847412	0.013839498	0.927181787
AT1G18690	-0.003986492	0.97872541	-0.046400913	0.718988398	0.006529724	0.989699547
AT1G18700	-0.038300754	0.58736781	0.038313322	0.806271366	-0.009729362	0.976655244
AT1G18710	-0.082184048	0.675482484	0.000102585	NA	-0.001097389	NA
AT1G18720	-0.033708298	0.623607392	0.20332908	0.163124871	-0.020647693	0.875581272
AT1G18730	-0.004782275	0.972364568	-0.048537304	0.723724522	0.01610079	0.912999156
AT1G18740	1.315100672	9.26E-19	0.046824803	0.729520019	-0.012470718	0.944173203
AT1G18745	0.059827326	0.635517433	-0.022115974	0.810395265	0.028992377	0.726406384
AT1G18750	-0.033702183	0.795884995	-0.004191608	0.975817307	-0.025187313	0.80731126
AT1G18773	-0.008467372	0.963263915	0.064498915	0.479726917	0.003923696	0.992235773
AT1G18800	0.051343254	0.635517433	-0.051269592	0.660679947	0.001440025	0.998324525
AT1G18810	-1.132281038	0.00138522	-0.066666152	0.383647699	-0.005320373	0.990064464
AT1G18830	-0.184102115	0.400871968	0.004477892	NA	-0.010275584	NA
AT1G18835	0.121083773	0.555707275	0.010270235	NA	0.000125944	NA
AT1G18840	-0.007736137	0.963189884	-0.078625131	0.466816049	-0.008668533	0.977077521
AT1G18850	-0.002972513	0.982065471	-0.025852731	0.873677336	0.104638317	0.270124211
AT1G18860	-0.022133358	0.893800188	-0.032102382	0.599300418	-0.005731954	0.987165526
AT1G18870	-0.101754332	0.546944775	-0.009151727	NA	0.002483602	0.992235773
AT1G18880	0.211922246	0.07780752	-0.054638634	0.669725615	0.024542896	0.827700077
AT1G18890	1.021467661	1.62E-17	0.033349539	0.826964382	0.002380777	0.998324525
AT1G18900	1.340126773	2.94E-35	5.91E-06	1	0.000729613	0.999201334
AT1G18910	0.025700919	0.862721692	-0.056076944	0.555172408	-0.002829855	0.994917116
AT1G18940	-0.002667281	0.989701488	0.003933424	0.960470375	-0.055251291	0.401081215
AT1G18950	0.048230895	0.544390907	-0.012467328	0.942234089	0.033517923	0.729784775
AT1G18960	-0.045093343	NA	0.002561687	NA	-0.002758029	NA
AT1G18970	0.006043984	0.973163307	0.033232698	0.689037833	-0.540227403	0.017103757
AT1G18980	-0.064570896	0.65194923	-0.007995727	0.88700666	-0.087432902	0.20454813
AT1G19000	-0.131986836	0.060355956	0.014914231	0.92805734	-0.005675356	0.992235773
AT1G19010	0.753083262	0.00042943	-0.031238163	0.774089877	0.006970323	0.985292986
AT1G19020	3.945817416	8.34E-81	-0.0808718	0.454218201	-0.008763954	0.976655244
AT1G19025	0.283139011	0.104652224	-0.040995163	0.568649038	0.000333467	0.999577072
AT1G19040	0.011665682	NA	0.000732466	NA	-0.001932339	NA
AT1G19050	0.339261815	0.007323562	-0.075756233	0.560197188	-0.722353435	1.22E-06
AT1G19070	0.002820084	0.990393962	-0.000699052	NA	-0.002673074	0.992235773
AT1G19080	-0.0585008	0.570919547	0.035526568	0.783168338	0.000360987	0.999577072
AT1G19100	-0.038860424	0.665317072	0.000967119	0.995986175	-0.015799408	0.918188395
AT1G19110	0.002855832	0.975250165	-0.022555618	0.892962223	-0.049335609	0.545081635
AT1G19120	0.130892721	0.185736884	-0.037434708	0.793875062	0.008364932	0.982554112
AT1G19130	0.045409363	0.603385487	0.016052896	0.9228512	0.018366981	0.899524499
AT1G19140	-0.030488982	0.713585212	-0.021853005	0.897861374	-0.017625851	0.90368143
AT1G19150	-0.034554687	0.754060109	0.042442703	0.750247011	0.008228609	0.982517029
AT1G19160	-0.033233468	0.870736068	0.035486729	NA	-0.003904688	0.988252392
AT1G19170	0.013630527	0.89609262	0.015998673	0.923817797	0.034744141	0.71626236
AT1G19180	0.965304048	0.000128874	-0.078845902	0.444675787	-0.029352095	0.735468034
AT1G19190	0.042991127	0.77713021	-0.004261755	0.962511746	0.011816784	0.923130133
AT1G19200	-0.044554676	0.700881519	-0.037593043	0.752007937	-0.044704769	0.597942984
AT1G19210	0.015402111	0.957461278	-0.001719096	NA	0.000844417	NA
AT1G19220	-0.009566599	0.953698944	-0.029799276	0.798696813	-0.001767341	0.998324525
AT1G19230	0.043652722	0.669070974	-0.052144944	0.669725615	-0.039937759	0.652887183
AT1G19240	0.272120676	0.07451386	0.006936863	0.959535624	0.004676254	0.992235773
AT1G19250	0.003751023	0.984297713	0.020466321	0.802429225	-0.011896324	0.926124654
AT1G19270	0.471643535	6.30E-05	-0.043190701	0.76409213	-0.019738499	0.883659273
AT1G19290	-0.021369416	0.865282405	-0.067493011	0.559378509	0.009421904	0.975495396
AT1G19300	0.023315727	0.855001153	0.124673633	0.349108277	-0.009364008	0.973827921
AT1G19310	1.247594412	3.77E-13	0.102395235	0.429839885	-0.008798159	0.977631512
AT1G19320	4.419190842	2.83E-05	-0.005971669	NA	0.004665828	0.940676321
AT1G19330	0.044239767	0.672440783	-0.100667266	0.425189447	-0.024113836	0.827700077
AT1G19340	0.001266986	0.995353085	0.000747782	0.995800327	0.004867774	0.992235773
AT1G19350	-0.051180188	0.474664371	0.081679185	0.556386082	0.00185529	0.998324525
AT1G19360	0.092139629	0.451144544	-0.088622436	0.392208466	-0.004562225	0.992235773
AT1G19370	0.061103225	0.371517718	-0.034779757	0.826323534	0.015232299	0.925314793
AT1G19380	1.404743457	1.08E-13	-0.018571113	0.895345677	-0.024051761	0.823961655
AT1G19394	-0.030458065	0.877826342	0.011591254	0.819203831	0.003058704	0.992235773
AT1G19396	-0.038274154	0.816371919	-0.010572073	0.886244029	0.01061217	0.930382589
AT1G19397	-0.228068221	0.147472708	-0.038374284	0.641786117	-0.004498065	0.992235773
AT1G19400	-0.189017958	0.077325418	0.101873071	0.47208301	-0.011219831	0.964108951
AT1G19430	-0.002325309	0.985952659	-0.113516834	0.425876706	-0.0020944	0.998324525
AT1G19440	-0.019072423	0.864370213	0.030697799	0.84084676	-0.006775856	0.988252392
AT1G19450	0.023886245	0.807414761	-0.108803456	0.453863519	0.03409768	0.725969546
AT1G19480	-0.176297025	0.185736884	0.015008537	0.90352314	-0.00602899	0.989828098
AT1G19485	0.011988507	0.944919634	-0.064154244	0.486152991	0.006820269	0.984996595
AT1G19490	-0.220039042	0.183449723	0.031970587	0.689603997	-0.005825041	0.987165526
AT1G19510	-0.08017296	0.704368373	-0.013372267	NA	0.001967403	NA
AT1G19520	0.018405036	0.860120084	-0.079946508	0.556566218	0.028008288	0.800519115
AT1G19530	-0.008345453	0.953698944	-0.028328625	0.845346698	-0.016363878	0.907662391
AT1G19540	0.000749062	0.996744997	-0.010466047	0.944659769	-0.00064876	0.999201334
AT1G19565	-0.062200892	NA	-0.001869347	NA	-0.000901819	NA
AT1G19570	-0.038202942	0.62526379	-0.042734202	0.780126271	0.008447443	0.98282794
AT1G19580	-0.034890121	0.634585521	0.056321519	0.699924414	0.00070741	0.999201334
AT1G19600	0.032423649	0.615748396	-0.040372841	0.791059754	0.012447095	0.947473487
AT1G19610	1.06992332	4.52E-05	-0.013312098	0.902805921	0.019689524	0.855892953
AT1G19630	-0.041208021	0.865100935	0.014933899	NA	-0.008080073	NA
AT1G19640	-0.052467843	0.806709437	0.002725146	NA	-0.002779416	NA
AT1G19650	-0.039500197	0.726136848	-0.085388153	0.464753914	-0.012732597	0.938160534
AT1G19660	-0.034197482	0.738610463	-0.124349525	0.388905829	-0.005663538	0.992235773
AT1G19670	-1.134168699	3.40E-08	-0.011539807	0.935462304	0.010761378	0.958897655
AT1G19680	-0.047835439	0.565408804	0.077823604	0.570345224	0.007046883	0.987165526
AT1G19690	0.188167456	0.114939373	-0.032280087	0.808820684	0.016879126	0.903803669
AT1G19700	-0.137947148	0.27083587	-0.034914904	0.751625611	-0.00879829	0.976313353
AT1G19710	0.005656675	0.973163307	-0.039871295	0.703637314	-0.012753984	0.934759165
AT1G19715	0.011973597	0.941677264	-0.047188803	0.648623276	0.012105259	0.938160534
AT1G19720	0.010404032	0.959070222	-0.042188281	0.547634268	0.001522157	0.998324525
AT1G19730	-0.117471896	0.23229134	-0.095498787	0.478363201	0.026418143	0.819323225
AT1G19740	-0.091927268	0.30407023	0.056760469	0.690920453	0.011622592	0.9565344
AT1G19750	-0.052003497	0.768026151	-0.004618771	NA	-0.006378436	0.969583212
AT1G19770	2.985370819	8.10E-157	0.070004569	0.612405318	-0.021389499	0.869400265
AT1G19790	-0.080184357	0.646243285	0.01778226	NA	-0.006787394	0.944899733
AT1G19800	-0.006099374	0.953680019	0.000302577	0.998640713	-0.000326018	1
AT1G19830	0.084161692	0.709431407	-0.008661826	NA	0.006375922	NA
AT1G19835	-0.025553215	0.886603094	-0.040239553	0.512970357	-0.003322643	0.992235773
AT1G19840	-0.003579517	0.982980997	0.036456739	0.734982551	-0.009963409	0.965174411
AT1G19850	0.062640732	0.503423761	0.012455448	0.935464236	-0.005987973	0.992235773
AT1G19860	0.013360252	0.903505914	0.106610983	0.454731956	0.012720582	0.944173203
AT1G19870	0.010988382	0.90225885	-0.059417362	0.679503686	0.004801721	0.992235773
AT1G19880	0.036493483	0.615365945	0.005098377	0.980147637	0.015174545	0.926056667
AT1G19900	-0.058064569	0.71260076	0.009089853	0.895828863	0.000428586	0.999365259
AT1G19910	-0.017959076	0.87540614	0.073791884	0.576069626	-0.005511514	0.992235773
AT1G19920	-0.047320603	0.533719038	-0.027050774	0.870049012	0.011247745	0.965174411
AT1G19940	-0.020817448	0.905280975	-0.027743883	0.646002563	-0.008533779	0.965174411
AT1G19950	-0.102216027	0.316810684	0.019669362	0.894997337	-0.011302517	0.9565344
AT1G19960	-0.00677808	0.973938453	0.000959398	0.992278125	0.000646392	0.99890674
AT1G19970	-0.020016006	0.886603094	-0.037379256	0.713426299	-0.017329224	0.895802193
AT1G19980	-0.054209764	0.679548777	-0.009703885	0.921955236	-0.021478334	0.823867404
AT1G19990	0.013645968	0.93569942	-0.045484249	0.594272328	0.007036178	0.983273974
AT1G20010	-0.014236306	0.880052135	0.054379725	0.711552913	-0.024897122	0.829581167
AT1G20015	0.082689878	0.722961285	-0.000489478	NA	0.002965047	NA
AT1G20020	0.006223104	0.963916188	-0.170285271	0.255477196	0.009048048	0.977631512
AT1G20030	0.034229284	0.814830455	0.049965799	0.554131123	0.008314852	0.974215149
AT1G20050	-0.032262827	0.750964191	0.052588178	0.704309801	-0.000351093	0.999847992
AT1G20060	-0.053312751	0.721371986	0.014357797	0.846473767	-0.012781717	0.90646138
AT1G20065	0.010305105	0.966786407	0.008594078	NA	-0.000642991	0.998324525
AT1G20080	0.059129799	0.800490848	0.001888155	NA	0.004918953	NA
AT1G20090	-0.0430046	0.599259552	0.064656708	0.649367484	-0.012918317	0.944173203
AT1G20100	-0.010259381	0.925144992	-0.110307298	0.453863519	0.01325597	0.94134394
AT1G20110	0.00846012	0.917848436	0.068307336	0.610644884	-0.010320197	0.969583212
AT1G20120	-0.018815099	0.917005889	-0.001113456	0.992058961	0.015878725	0.870869814
AT1G20140	0.09914529	0.359017465	0.043093065	0.723147872	0.045036215	0.598647822
AT1G20160	-0.020172701	0.882689471	0.005043767	0.974480912	0.052732063	0.53492316
AT1G20180	0.05531064	NA	-0.00323923	NA	0.004028755	NA
AT1G20190	0.023523044	0.878266887	0.030485361	0.760387264	0.09187732	0.284219138
AT1G20200	-0.049907374	0.545188151	0.139987665	0.369086751	-0.002522424	0.998225006
AT1G20220	0.097861192	0.231253795	0.023253854	0.89070654	0.068509234	0.438325904
AT1G20225	-0.039173109	0.591365539	0.150026276	0.347901583	-0.065002611	0.449097545
AT1G20230	-0.06206854	0.644666356	-0.017244314	0.834476907	-0.002949385	0.993631942
AT1G20260	-0.006156464	0.940901507	-0.071094242	0.58523075	-0.016576083	0.910485333
[truncated: 21,276 more rows]
