# Supplementary material for: Perception of a conserved family of plant signalling peptides by the receptor kinase HSL3
Source: eLife. 2022 May 26;11:e74687. doi: 10.7554/eLife.74687 (PMC9191895; doi:10.7554/eLife.74687)
Supplement: Supplementary file 7. [file elife-74687-supp7.zip › Supplementary file 07_table_species_data.csv]

Species	Source	FileType	FileLinkOrName
A. thaliana	Ensembl	genome sequence	ftp://ftp.ensemblgenomes.org/pub/plants/release-50/fasta/arabidopsis_thaliana/dna/Arabidopsis_thaliana.TAIR10.dna.toplevel.fa.gz
A. thaliana	Ensembl	genome annotation	ftp://ftp.ensemblgenomes.org/pub/plants/release-50/gff3/arabidopsis_thaliana/Arabidopsis_thaliana.TAIR10.49.gff3.gz
A. thaliana	Ensembl	protein sequence	ftp://ftp.ensemblgenomes.org/pub/plants/release-50/fasta/arabidopsis_thaliana/pep/Arabidopsis_thaliana.TAIR10.pep.all.fa.gz
A. thaliana	Ensembl	transcript sequence	ftp://ftp.ensemblgenomes.org/pub/plants/release-50/fasta/arabidopsis_thaliana/cds/Arabidopsis_thaliana.TAIR10.cds.all.fa.gz
B. distachyon	Ensembl	genome sequence	ftp://ftp.ensemblgenomes.org/pub/plants/release-50/fasta/brachypodium_distachyon/dna/Brachypodium_distachyon.Brachypodium_distachyon_v3.0.dna.toplevel.fa.gz
B. distachyon	Ensembl	genome annotation	ftp://ftp.ensemblgenomes.org/pub/plants/release-50/gff3/brachypodium_distachyon/Brachypodium_distachyon.Brachypodium_distachyon_v3.0.50.gff3.gz
B. distachyon	Ensembl	protein sequence	ftp://ftp.ensemblgenomes.org/pub/plants/release-50/fasta/brachypodium_distachyon/pep/Brachypodium_distachyon.Brachypodium_distachyon_v3.0.pep.all.fa.gz
B. distachyon	Ensembl	transcript sequence	ftp://ftp.ensemblgenomes.org/pub/plants/release-50/fasta/brachypodium_distachyon/cds/Brachypodium_distachyon.Brachypodium_distachyon_v3.0.cds.all.fa.gz
B. rapa	Ensembl	genome sequence	ftp://ftp.ensemblgenomes.org/pub/plants/release-50/fasta/brassica_rapa/dna/Brassica_rapa.Brapa_1.0.dna.toplevel.fa.gz
B. rapa	Ensembl	genome annotation	ftp://ftp.ensemblgenomes.org/pub/plants/release-50/gff3/brassica_rapa/Brassica_rapa.Brapa_1.0.50.chr.gff3.gz
B. rapa	Ensembl	protein sequence	ftp://ftp.ensemblgenomes.org/pub/plants/release-50/fasta/brassica_rapa/pep/Brassica_rapa.Brapa_1.0.pep.all.fa.gz
B. rapa	Ensembl	transcript sequence	ftp://ftp.ensemblgenomes.org/pub/plants/release-50/fasta/brassica_rapa/cds/Brassica_rapa.Brapa_1.0.cds.all.fa.gz
O. sativa	Ensembl	genome sequence	ftp://ftp.ensemblgenomes.org/pub/plants/release-50/fasta/oryza_sativa/dna/Oryza_sativa.IRGSP-1.0.dna.toplevel.fa.gz
O. sativa	Ensembl	genome annotation	ftp://ftp.ensemblgenomes.org/pub/plants/release-50/gff3/oryza_sativa/Oryza_sativa.IRGSP-1.0.50.chr.gff3.gz
O. sativa	Ensembl	protein sequence	ftp://ftp.ensemblgenomes.org/pub/plants/release-50/fasta/oryza_sativa/pep/Oryza_sativa.IRGSP-1.0.pep.all.fa.gz
O. sativa	Ensembl	transcript sequence	ftp://ftp.ensemblgenomes.org/pub/plants/release-50/fasta/oryza_sativa/cds/Oryza_sativa.IRGSP-1.0.cds.all.fa.gz
G. max	Ensembl	genome sequence	ftp://ftp.ensemblgenomes.org/pub/plants/release-50/fasta/glycine_max/dna/Glycine_max.Glycine_max_v2.1.dna.toplevel.fa.gz
G. max	Ensembl	genome annotation	ftp://ftp.ensemblgenomes.org/pub/plants/release-50/gff3/glycine_max/Glycine_max.Glycine_max_v2.1.50.chr.gff3.gz
G. max	Ensembl	protein sequence	ftp://ftp.ensemblgenomes.org/pub/plants/release-50/fasta/glycine_max/pep/Glycine_max.Glycine_max_v2.1.pep.all.fa.gz
G. max	Ensembl	transcript sequence	ftp://ftp.ensemblgenomes.org/pub/plants/release-50/fasta/glycine_max/cds/Glycine_max.Glycine_max_v2.1.cds.all.fa.gz
Z. mays	Ensembl	genome sequence	ftp://ftp.ensemblgenomes.org/pub/plants/release-50/fasta/zea_mays/dna/Zea_mays.B73_RefGen_v4.dna.toplevel.fa.gz
Z. mays	Ensembl	genome annotation	ftp://ftp.ensemblgenomes.org/pub/plants/release-50/gff3/zea_mays/Zea_mays.B73_RefGen_v4.50.chr.gff3.gz
Z. mays	Ensembl	protein sequence	ftp://ftp.ensemblgenomes.org/pub/plants/release-50/fasta/zea_mays/pep/Zea_mays.B73_RefGen_v4.pep.all.fa.gz
Z. mays	Ensembl	protein annotation	ftp://ftp.ensemblgenomes.org/pub/plants/release-50/fasta/zea_mays/cds/Zea_mays.B73_RefGen_v4.cds.all.fa.gz
A. lyrata	Ensembl	genome sequence	ftp://ftp.ensemblgenomes.org/pub/plants/release-50/fasta/arabidopsis_lyrata/dna/Arabidopsis_lyrata.v.1.0.dna.toplevel.fa.gz
A. lyrata	Ensembl	genome annotation	ftp://ftp.ensemblgenomes.org/pub/plants/release-50/gff3/arabidopsis_lyrata/Arabidopsis_lyrata.v.1.0.50.gff3.gz
A. lyrata	Ensembl	protein sequence	ftp://ftp.ensemblgenomes.org/pub/plants/release-50/fasta/arabidopsis_lyrata/pep/Arabidopsis_lyrata.v.1.0.pep.all.fa.gz
A. lyrata	Ensembl	transcript sequence	ftp://ftp.ensemblgenomes.org/pub/plants/release-50/fasta/arabidopsis_lyrata/cds/Arabidopsis_lyrata.v.1.0.cds.all.fa.gz
S. lycopersicum	Ensembl	genome sequence	ftp://ftp.ensemblgenomes.org/pub/plants/release-50/fasta/solanum_lycopersicum/dna/Solanum_lycopersicum.SL3.0.dna.toplevel.fa.gz
S. lycopersicum	Ensembl	genome annotation	ftp://ftp.ensemblgenomes.org/pub/plants/release-50/gff3/solanum_lycopersicum/Solanum_lycopersicum.SL3.0.50.chr.gff3.gz
S. lycopersicum	Ensembl	protein sequence	ftp://ftp.ensemblgenomes.org/pub/plants/release-50/fasta/solanum_lycopersicum/pep/Solanum_lycopersicum.SL3.0.pep.all.fa.gz
S. lycopersicum	Ensembl	transcript sequence	ftp://ftp.ensemblgenomes.org/pub/plants/release-50/fasta/solanum_lycopersicum/cds/Solanum_lycopersicum.SL3.0.cds.all.fa.gz
S. bicolor	Ensembl	genome sequence	ftp://ftp.ensemblgenomes.org/pub/plants/release-50/fasta/sorghum_bicolor/dna/Sorghum_bicolor.Sorghum_bicolor_NCBIv3.dna.toplevel.fa.gz
S. bicolor	Ensembl	genome annotation	ftp://ftp.ensemblgenomes.org/pub/plants/release-50/gff3/sorghum_bicolor/Sorghum_bicolor.Sorghum_bicolor_NCBIv3.50.chr.gff3.gz
S. bicolor	Ensembl	protein sequence	ftp://ftp.ensemblgenomes.org/pub/plants/release-50/fasta/sorghum_bicolor/pep/Sorghum_bicolor.Sorghum_bicolor_NCBIv3.pep.all.fa.gz
S. bicolor	Ensembl	transcript sequence	ftp://ftp.ensemblgenomes.org/pub/plants/release-50/fasta/sorghum_bicolor/cds/Sorghum_bicolor.Sorghum_bicolor_NCBIv3.cds.all.fa.gz
P. patens	Ensembl	genome sequence	ftp://ftp.ensemblgenomes.org/pub/plants/release-50/fasta/physcomitrella_patens/dna/Physcomitrella_patens.Phypa_V3.dna.toplevel.fa.gz
P. patens	Ensembl	genome annotation	ftp://ftp.ensemblgenomes.org/pub/plants/release-50/gff3/physcomitrella_patens/Physcomitrella_patens.Phypa_V3.50.chr.gff3.gz
P. patens	Ensembl	protein sequence	ftp://ftp.ensemblgenomes.org/pub/plants/release-50/fasta/physcomitrella_patens/pep/Physcomitrella_patens.Phypa_V3.pep.all.fa.gz
P. patens	Ensembl	transcript sequence	ftp://ftp.ensemblgenomes.org/pub/plants/release-50/fasta/physcomitrella_patens/cds/Physcomitrella_patens.Phypa_V3.cds.all.fa.gz
A. comosus	Ensembl	genome sequence	ftp://ftp.ensemblgenomes.org/pub/plants/release-50/fasta/ananas_comosus/dna/Ananas_comosus.F153.dna.toplevel.fa.gz
A. comosus	Ensembl	genome annotation	ftp://ftp.ensemblgenomes.org/pub/plants/release-50/gff3/ananas_comosus/Ananas_comosus.F153.50.gff3.gz
A. comosus	Ensembl	protein sequence	ftp://ftp.ensemblgenomes.org/pub/plants/release-50/fasta/ananas_comosus/pep/Ananas_comosus.F153.pep.all.fa.gz
A. comosus	Ensembl	transcript sequence	ftp://ftp.ensemblgenomes.org/pub/plants/release-50/fasta/ananas_comosus/cds/Ananas_comosus.F153.cds.all.fa.gz
A. officinalis	Ensembl	genome sequence	ftp://ftp.ensemblgenomes.org/pub/plants/release-50/fasta/asparagus_officinalis/dna/Asparagus_officinalis.Aspof.V1.dna.toplevel.fa.gz
A. officinalis	Ensembl	genome annotation	ftp://ftp.ensemblgenomes.org/pub/plants/release-50/gff3/asparagus_officinalis/Asparagus_officinalis.Aspof.V1.50.chr.gff3.gz
A. officinalis	Ensembl	protein sequence	ftp://ftp.ensemblgenomes.org/pub/plants/release-50/fasta/asparagus_officinalis/pep/Asparagus_officinalis.Aspof.V1.pep.all.fa.gz
A. officinalis	Ensembl	transcript sequence	ftp://ftp.ensemblgenomes.org/pub/plants/release-50/fasta/asparagus_officinalis/cds/Asparagus_officinalis.Aspof.V1.cds.all.fa.gz
C. sativa	Ensembl	genome sequence	ftp://ftp.ensemblgenomes.org/pub/plants/release-50/fasta/camelina_sativa/dna/Camelina_sativa.Cs.dna.toplevel.fa.gz
C. sativa	Ensembl	genome annotation	ftp://ftp.ensemblgenomes.org/pub/plants/release-50/gff3/camelina_sativa/Camelina_sativa.Cs.50.chr.gff3.gz
C. sativa	Ensembl	protein sequence	ftp://ftp.ensemblgenomes.org/pub/plants/release-50/fasta/camelina_sativa/pep/Camelina_sativa.Cs.pep.all.fa.gz
C. sativa	Ensembl	transcript sequence	ftp://ftp.ensemblgenomes.org/pub/plants/release-50/fasta/camelina_sativa/cds/Camelina_sativa.Cs.cds.all.fa.gz
C. clementina	Ensembl	genome sequence	ftp://ftp.ensemblgenomes.org/pub/plants/release-50/fasta/citrus_clementina/dna/Citrus_clementina.Citrus_clementina_v1.0.dna.toplevel.fa.gz
C. clementina	Ensembl	genome annotation	ftp://ftp.ensemblgenomes.org/pub/plants/release-50/gff3/citrus_clementina/Citrus_clementina.Citrus_clementina_v1.0.50.gff3.gz
C. clementina	Ensembl	protein sequence	ftp://ftp.ensemblgenomes.org/pub/plants/release-50/fasta/citrus_clementina/pep/Citrus_clementina.Citrus_clementina_v1.0.pep.all.fa.gz
C. clementina	Ensembl	protein annotation	ftp://ftp.ensemblgenomes.org/pub/plants/release-50/fasta/citrus_clementina/cds/Citrus_clementina.Citrus_clementina_v1.0.cds.all.fa.gz
D. carota	Ensembl	genome sequence	ftp://ftp.ensemblgenomes.org/pub/plants/release-50/fasta/daucus_carota/dna/Daucus_carota.ASM162521v1.dna.toplevel.fa.gz
D. carota	Ensembl	genome annotation	ftp://ftp.ensemblgenomes.org/pub/plants/release-50/gff3/daucus_carota/Daucus_carota.ASM162521v1.50.chr.gff3.gz
D. carota	Ensembl	protein sequence	ftp://ftp.ensemblgenomes.org/pub/plants/release-50/fasta/daucus_carota/pep/Daucus_carota.ASM162521v1.pep.all.fa.gz
D. carota	Ensembl	transcript sequence	ftp://ftp.ensemblgenomes.org/pub/plants/release-50/fasta/daucus_carota/cds/Daucus_carota.ASM162521v1.cds.all.fa.gz
E. salsugineum	Ensembl	genome sequence	ftp://ftp.ensemblgenomes.org/pub/plants/release-50/fasta/eutrema_salsugineum/dna/Eutrema_salsugineum.Eutsalg1_0.dna.toplevel.fa.gz
E. salsugineum	Ensembl	genome annotation	ftp://ftp.ensemblgenomes.org/pub/plants/release-50/gff3/eutrema_salsugineum/Eutrema_salsugineum.Eutsalg1_0.50.gff3.gz
E. salsugineum	Ensembl	protein sequence	ftp://ftp.ensemblgenomes.org/pub/plants/release-50/fasta/eutrema_salsugineum/pep/Eutrema_salsugineum.Eutsalg1_0.pep.all.fa.gz
E. salsugineum	Ensembl	transcript sequence	ftp://ftp.ensemblgenomes.org/pub/plants/release-50/fasta/eutrema_salsugineum/cds/Eutrema_salsugineum.Eutsalg1_0.cds.all.fa.gz
G. raimondii	Ensembl	genome sequence	ftp://ftp.ensemblgenomes.org/pub/plants/release-50/fasta/gossypium_raimondii/dna/Gossypium_raimondii.Graimondii2_0_v6.dna.toplevel.fa.gz
G. raimondii	Ensembl	genome annotation	ftp://ftp.ensemblgenomes.org/pub/plants/release-50/gff3/gossypium_raimondii/Gossypium_raimondii.Graimondii2_0_v6.50.chr.gff3.gz
G. raimondii	Ensembl	protein sequence	ftp://ftp.ensemblgenomes.org/pub/plants/release-50/fasta/gossypium_raimondii/pep/Gossypium_raimondii.Graimondii2_0_v6.pep.all.fa.gz
G. raimondii	Ensembl	transcript sequence	ftp://ftp.ensemblgenomes.org/pub/plants/release-50/fasta/gossypium_raimondii/cds/Gossypium_raimondii.Graimondii2_0_v6.cds.all.fa.gz
H. annuus	Ensembl	genome sequence	ftp://ftp.ensemblgenomes.org/pub/plants/release-50/fasta/helianthus_annuus/dna/Helianthus_annuus.HanXRQr1.0.dna.toplevel.fa.gz
H. annuus	Ensembl	genome annotation	ftp://ftp.ensemblgenomes.org/pub/plants/release-50/gff3/helianthus_annuus/Helianthus_annuus.HanXRQr1.0.50.chr.gff3.gz
H. annuus	Ensembl	protein sequence	ftp://ftp.ensemblgenomes.org/pub/plants/release-50/fasta/helianthus_annuus/pep/Helianthus_annuus.HanXRQr1.0.pep.all.fa.gz
H. annuus	Ensembl	transcript sequence	ftp://ftp.ensemblgenomes.org/pub/plants/release-50/fasta/helianthus_annuus/cds/Helianthus_annuus.HanXRQr1.0.cds.all.fa.gz
M. acuminata	Ensembl	genome sequence	ftp://ftp.ensemblgenomes.org/pub/plants/release-50/fasta/musa_acuminata/dna/Musa_acuminata.ASM31385v1.dna.toplevel.fa.gz
M. acuminata	Ensembl	genome annotation	ftp://ftp.ensemblgenomes.org/pub/plants/release-50/gff3/musa_acuminata/Musa_acuminata.ASM31385v1.50.chr.gff3.gz
M. acuminata	Ensembl	protein sequence	ftp://ftp.ensemblgenomes.org/pub/plants/release-50/fasta/musa_acuminata/pep/Musa_acuminata.ASM31385v1.pep.all.fa.gz
M. acuminata	Ensembl	transcript sequence	ftp://ftp.ensemblgenomes.org/pub/plants/release-50/fasta/musa_acuminata/cds/Musa_acuminata.ASM31385v1.cds.all.fa.gz
P. trichocarpa	Ensembl	genome sequence	ftp://ftp.ensemblgenomes.org/pub/plants/release-50/fasta/populus_trichocarpa/dna/Populus_trichocarpa.Pop_tri_v3.dna.toplevel.fa.gz
P. trichocarpa	Ensembl	genome annotation	ftp://ftp.ensemblgenomes.org/pub/plants/release-50/gff3/populus_trichocarpa/Populus_trichocarpa.Pop_tri_v3.50.chr.gff3.gz
P. trichocarpa	Ensembl	protein sequence	ftp://ftp.ensemblgenomes.org/pub/plants/release-50/fasta/populus_trichocarpa/pep/Populus_trichocarpa.Pop_tri_v3.pep.all.fa.gz
P. trichocarpa	Ensembl	transcript sequence	ftp://ftp.ensemblgenomes.org/pub/plants/release-50/fasta/populus_trichocarpa/cds/Populus_trichocarpa.Pop_tri_v3.cds.all.fa.gz
S. italica	Ensembl	genome sequence	ftp://ftp.ensemblgenomes.org/pub/plants/release-50/fasta/setaria_italica/dna/Setaria_italica.Setaria_italica_v2.0.dna.toplevel.fa.gz
S. italica	Ensembl	genome annotation	ftp://ftp.ensemblgenomes.org/pub/plants/release-50/gff3/setaria_italica/Setaria_italica.Setaria_italica_v2.0.50.chr.gff3.gz
S. italica	Ensembl	protein sequence	ftp://ftp.ensemblgenomes.org/pub/plants/release-50/fasta/setaria_italica/pep/Setaria_italica.Setaria_italica_v2.0.pep.all.fa.gz
S. italica	Ensembl	transcript sequence	ftp://ftp.ensemblgenomes.org/pub/plants/release-50/fasta/setaria_italica/cds/Setaria_italica.Setaria_italica_v2.0.cds.all.fa.gz
M. truncatula	Ensembl	genome sequence	ftp://ftp.ensemblgenomes.org/pub/plants/release-50/fasta/medicago_truncatula/dna/Medicago_truncatula.MedtrA17_4.0.dna.toplevel.fa.gz
M. truncatula	Ensembl	genome annotation	ftp://ftp.ensemblgenomes.org/pub/plants/release-50/gff3/medicago_truncatula/Medicago_truncatula.MedtrA17_4.0.50.chr.gff3.gz
M. truncatula	Ensembl	protein sequence	ftp://ftp.ensemblgenomes.org/pub/plants/release-50/fasta/medicago_truncatula/pep/Medicago_truncatula.MedtrA17_4.0.pep.all.fa.gz
M. truncatula	Ensembl	protein annotation	ftp://ftp.ensemblgenomes.org/pub/plants/release-50/fasta/medicago_truncatula/cds/Medicago_truncatula.MedtrA17_4.0.cds.all.fa.gz
M. polymorpha	marchantia.info	genome sequence	https://marchantia.info/download/MpTak_v6.1/MpTak_v6.1.genome.fasta.gz
M. polymorpha	marchantia.info	genome annotation	https://marchantia.info/download/MpTak_v6.1/MpTak_v6.1r1.gff.gz
M. polymorpha	marchantia.info	protein sequence	https://marchantia.info/download/MpTak_v6.1/MpTak_v6.1r1.protein.fasta.gz
M. polymorpha	marchantia.info	transcript sequence	https://marchantia.info/download/MpTak_v6.1/MpTak_v6.1r1.cds.fasta.gz
A. coerulea	Phytozome13	genome sequence	Acoerulea_322_v3.fa.gz
A. coerulea	Phytozome13	genome annotation	Acoerulea_322_v3.1.gene_exons.gff3.gz
A. coerulea	Phytozome13	protein sequence	Acoerulea_322_v3.1.protein_primaryTranscriptOnly.fa.gz
A. coerulea	Phytozome13	transcript sequence	Acoerulea_322_v3.1.cds_primaryTranscriptOnly.fa.gz
A. trichopoda	Phytozome13	genome sequence	Atrichopoda_291_v1.0.fa.gz
A. trichopoda	Phytozome13	genome annotation	Atrichopoda_291_v1.0.gene_exons.gff3.gz
A. trichopoda	Phytozome13	protein sequence	Atrichopoda_291_v1.0.protein_primaryTranscriptOnly.fa.gz
A. trichopoda	Phytozome13	transcript sequence	Atrichopoda_291_v1.0.cds_primaryTranscriptOnly.fa.gz
C. grandiflora	Phytozome13	genome sequence	Cgrandiflora_266_v1.fa.gz
C. grandiflora	Phytozome13	genome annotation	Cgrandiflora_266_v1.1.gene_exons.gff3.gz
C. grandiflora	Phytozome13	protein sequence	Cgrandiflora_266_v1.1.protein_primaryTranscriptOnly.fa.gz
C. grandiflora	Phytozome13	transcript sequence	Cgrandiflora_266_v1.1.cds_primaryTranscriptOnly.fa.gz
C. papaya	Phytozome13	genome sequence	Cpapaya_113_r.Dec2008.fa.gz
C. papaya	Phytozome13	genome annotation	Cpapaya_113_ASGPBv0.4.gene_exons.gff3.gz
C. papaya	Phytozome13	protein sequence	Cpapaya_113_ASGPBv0.4.protein_primaryTranscriptOnly.fa.gz
C. papaya	Phytozome13	transcript sequence	Cpapaya_113_ASGPBv0.4.cds_primaryTranscriptOnly.fa.gz
C. rubella	Phytozome13	genome sequence	Crubella_474_v1.fa.gz
C. rubella	Phytozome13	genome annotation	Crubella_474_v1.1.gene_exons.gff3.gz
C. rubella	Phytozome13	protein sequence	Crubella_474_v1.1.protein_primaryTranscriptOnly.fa.gz
C. rubella	Phytozome13	transcript sequence	Crubella_474_v1.1.cds_primaryTranscriptOnly.fa.gz
C. violacea	Phytozome13	genome sequence	Cviolacea_585_v2.0.fa.gz
C. violacea	Phytozome13	genome annotation	Cviolacea_585_v2.1.gene_exons.gff3.gz
C. violacea	Phytozome13	protein sequence	Cviolacea_585_v2.1.protein_primaryTranscriptOnly.fa.gz
C. violacea	Phytozome13	transcript sequence	Cviolacea_585_v2.1.cds_primaryTranscriptOnly.fa.gz
F. vesca	Phytozome13	genome sequence	Fvesca_677_v4.0.a1.fa.gz
F. vesca	Phytozome13	genome annotation	Fvesca_677_v4.0.a2.gene_exons.gff3.gz
F. vesca	Phytozome13	protein sequence	Fvesca_677_v4.0.a2.protein_primaryTranscriptOnly.fa.gz
F. vesca	Phytozome13	transcript sequence	Fvesca_677_v4.0.a2.cds_primaryTranscriptOnly.fa.gz
T. cacao	Phytozome13	genome sequence	Tcacao_523_v2.0.fa.gz
T. cacao	Phytozome13	genome annotation	Tcacao_523_v2.1.gene_exons.gff3.gz
T. cacao	Phytozome13	protein sequence	Tcacao_523_v2.1.protein_primaryTranscriptOnly.fa.gz
T. cacao	Phytozome13	transcript sequence	Tcacao_523_v2.1.cds_primaryTranscriptOnly.fa.gz
T. hassleriana	NCBI	genome sequence	https://ftp.ncbi.nlm.nih.gov/genomes/all/annotation_releases/28532/101/GCF_000463585.1_ASM46358v1/GCF_000463585.1_ASM46358v1_genomic.fna.gz
T. hassleriana	NCBI	genome annotation	https://ftp.ncbi.nlm.nih.gov/genomes/all/annotation_releases/28532/101/GCF_000463585.1_ASM46358v1/GCF_000463585.1_ASM46358v1_genomic.gff.gz
T. hassleriana	NCBI	protein sequence	https://ftp.ncbi.nlm.nih.gov/genomes/all/annotation_releases/28532/101/GCF_000463585.1_ASM46358v1/GCF_000463585.1_ASM46358v1_protein.faa.gz
T. hassleriana	NCBI	transcript sequence	https://ftp.ncbi.nlm.nih.gov/genomes/all/annotation_releases/28532/101/GCF_000463585.1_ASM46358v1/GCF_000463585.1_ASM46358v1_cds_from_genomic.fna.gz
P. dactylifera	NCBI	genome sequence	https://ftp.ncbi.nlm.nih.gov/genomes/all/annotation_releases/42345/103/GCF_009389715.1_palm_55x_up_171113_PBpolish2nd_filt_p/GCF_009389715.1_palm_55x_up_171113_PBpolish2nd_filt_p_genomic.fna.gz
P. dactylifera	NCBI	genome annotation	https://ftp.ncbi.nlm.nih.gov/genomes/all/annotation_releases/42345/103/GCF_009389715.1_palm_55x_up_171113_PBpolish2nd_filt_p/GCF_009389715.1_palm_55x_up_171113_PBpolish2nd_filt_p_genomic.gff.gz
P. dactylifera	NCBI	protein sequence	https://ftp.ncbi.nlm.nih.gov/genomes/all/annotation_releases/42345/103/GCF_009389715.1_palm_55x_up_171113_PBpolish2nd_filt_p/GCF_009389715.1_palm_55x_up_171113_PBpolish2nd_filt_p_protein.faa.gz
P. dactylifera	NCBI	transcript sequence	https://ftp.ncbi.nlm.nih.gov/genomes/all/annotation_releases/42345/103/GCF_009389715.1_palm_55x_up_171113_PBpolish2nd_filt_p/GCF_009389715.1_palm_55x_up_171113_PBpolish2nd_filt_p_cds_from_genomic.fna.gz
S. indicum	NCBI	genome sequence	https://ftp.ncbi.nlm.nih.gov/genomes/all/annotation_releases/4182/101/GCF_000512975.1_S_indicum_v1.0/GCF_000512975.1_S_indicum_v1.0_genomic.fna.gz
S. indicum	NCBI	genome annotation	https://ftp.ncbi.nlm.nih.gov/genomes/all/annotation_releases/4182/101/GCF_000512975.1_S_indicum_v1.0/GCF_000512975.1_S_indicum_v1.0_genomic.gff.gz
S. indicum	NCBI	protein sequence	https://ftp.ncbi.nlm.nih.gov/genomes/all/annotation_releases/4182/101/GCF_000512975.1_S_indicum_v1.0/GCF_000512975.1_S_indicum_v1.0_protein.faa.gz
S. indicum	NCBI	transcript sequence	https://ftp.ncbi.nlm.nih.gov/genomes/all/annotation_releases/4182/101/GCF_000512975.1_S_indicum_v1.0/GCF_000512975.1_S_indicum_v1.0_cds_from_genomic.fna.gz
