# Supplementary material for: Perception of a conserved family of plant signalling peptides by the receptor kinase HSL3
Source: eLife. 2022 May 26;11:e74687. doi: 10.7554/eLife.74687 (PMC9191895; doi:10.7554/eLife.74687)
Supplement: Supplementary file 10. [file elife-74687-supp10.zip]

Archive with 1 entries (1 files):
- Supplementary file 10_CTNIP_confident.align
