# Supplementary material for: Perception of a conserved family of plant signalling peptides by the receptor kinase HSL3
Source: eLife. 2022 May 26;11:e74687. doi: 10.7554/eLife.74687 (PMC9191895; doi:10.7554/eLife.74687)
Supplement: Supplementary file 12. [file elife-74687-supp12.zip › Supplementary file 12_All_receptors.align]

>Acoerulea_11430_Aqcoe1G160900.1.p
--------------------------------------------------------------------------------
--------------------------------------------------------------------------------
--------------------------------------------------------------------------------
--------------------------------------------------------------------------------
--------------------------------------------------------------------------------
----------------------------------MAKKLIIYVAFLLFL---------------------------MMS-
--------------------------------------------------------------------------------
F------S----F-----------------------------------------------------------E-------
--F-----------------------------------------------------------------------------
--------------------------------------------------------------------------------
--------------------------------------------------------------------------------
--------------V--------------LSKHRV------------HTEL--------DS-----------------V-
--K-------------------------------------------------------------------------T---
----------L----------------------------------QVL----------------------------LQV-
-------K------K----SF--E-----D--------------DP-------------------LN-V------LK---
---------DW-S-------------------------------------------------------------------
--------------------------------------------------------------------------------
-----------------------------------------------------------------------------EKN
P--S----------------------------Y--------------------------C--S--W-NG-VTC-------
--------------------------DRNQVVSLNLSES-S-L----T----G---------------------------
------------------------------L-IS---P--SI---G--L-L--H-----------------HLLHLDLSS
N-------QLT--G-PI-P---PQLS----------------N-------------------------------------
-------------------------------------------------------------------------L----S-
------S-LVSL------------------------LLFSNQ-LTGP-I---P-SQLG-FLSNLQVLRLG----------
------------------------------------------------------------DN-GLTGPIPTSFGNLTNII
TLGLATCNLNGPIPKEL-GQLNRVQTINLQENKLSGPIP--SELGNCFSLVNFAASHNSLTGPIPAELGRLRN---LQIL
NLAN-----NTLSGE-IPS--QL------------------------S-E--L-SQ-LSYL-NFKGN-NLEGLIPKS-L-
-A-KLAS-LETLDLSC--NK-LT-GV---I-P-----------------------E------------------------
--EI-FM-YM-EK--LDY-------M--------------------------VL--------------------------
--------------------------------------------------------------------------------
--------------------------------------------------------------------------------
--------------------------------------------------------------------------------
----------------SN-----------------------N-TL---------T------------------------G
TIPRNI--------CSS-------KTARNLEHLSLSGNGLVGEIPVSLRQ-C-R-SMKQLDLADNQ-L-NGSIPV-----
--------------------------------------------------------------------------------
--------------------------------------------------------------------------------
----------ELFELVELT-DLML------------------------NNNS-LVGSIP--PA-VGNLSN----------
--------------------------------------------------------------------------------
--------------------------------------------------------------------------------
--------------------------------------------------------------------------------
-------------------VETLTLYHN-NLNGTLPME-I-GML--G-KLQILYLYENQ-LSGEIP--------------
--------------------------------------------------------------------------------
--------------------------------------------------------------------------------
--------------------------------------------------------------------------------
--------------------------------------------------------------------------------
--------------------------------------------------------------------------------
--------------------------------------------------------------------------------
--------------------------------------------------------------------------------
-----------IE--IG-N-CSS------------------LQWIDFFGNQ---FSGSIP-FTIGR-LKN----------
--------------------------------------------------------------------------------
--------------------------------------------------------------------------------
----------------------------------------------LLFIH-L-RQND----LSGEIPQ-TLG-------
-----------ACK---Q---LTTLDL-AD--NHLSGVIPA--TF-----------------------------------
--------------------------------------------------------------------------------
--------------------------------------------------------------------------------
--------------------------------------------------------------------------------
--------------------------------------------------------------------------------
--------------------------------------------------------------------------------
--------------------------------------------------------------------------------
-----------------------------------------G---FL------------------ESLDQFMLYNNS-LE
GTL-----PEQL-S-NV-ANLTRVNLSNNRLNGSIAPLCTSSSFLSFDVTNNMFNDEIPPQLGNSPSLERLRLGNNRFTG
EIPSTLG----------RIS--ELN------------LIDVSSN-SLT--GT--IP------------------------
--------------------------------------------------------------------------------
--------------------------------------------------------------------------------
--------------------------------------------------------------------------------
--------------------------------------------------------------------------------
--------------------------------------------------------------------------------
-----------------P-QLSLCKKLTHID-LNNNLLTGPIPTWLGSL-----PQLGELKLSSNQFIGPLPQDLFKSS-
------NL-LLLSVNNNS-LNGTLPS-A--IG----DLAS-LN-VLNLGRNRFT--------------------------
----------------------GPI-P-P-T-I-G--KL-SKL-------------------------------------
--------------------------------------------------------------------------------
--------------------------------------------------------------------------------
---------------------------------------------------------------------YELHLSHNSFN
GEIPF-E--LGQLQNLQST-LDLS-YNN------LTGKIP-P-L----GML--SKL----------EV------------
-------------LDLSHNELTGEVPS-QVG---EMS--SLSKLD-----------------------------------
--------------------------------------------------------------------------------
--------------------------------------------------------------------------------
---------------------------------------------------------------L----------------
--------------------------------------------------------------------------------
--------------------------------------------------------------------------------
------------------------------------------SYNN-LQG--QLDK----Q---------L-S----QW-
------------P-PNT--FA-GN-SRLC------------G----GP-LGA----------------------------
--------------------------------------------------------------------------------
--------------------------------------------------------------------------------
--------------------------------------------------------------------------------
-------------------------------------------------------C------------------------
-----------------A-KS-------ESDD-------------------I--HD-----NK-----KAS-------ST
----VVI-------------------------------------------------------------------------
-----------------------------------------M--A-TSTVAAIVL-----------LL---IGLV--L--
------LN-Q------R----R----------------------------------------------------------
----------------------------------------------------------------------------QS--
-------------LR--RASEV-NC---G---Y---S-----SSS-----------SQ-----------T---HR-----
-----RLLFQ----------------GGA---------------------------------------------------
---------------------------------------------------------------------TRK--------
------------E-F-KW---------------------------------EDIM-E--AT-N---NLSD--------N-
YVIGSG---GSGM----VYKAE--L----------------P----T------G--------------E---TVAVK-KI
-LR-------------------------------------K-------DDL-LL--------------------------
--------------D------K-------------SFV--------------R--EIQTL----------GRIRHR-HLV
KLM--------------------GCCS------N----------K-------------GAAAN--------------MLI
YEYMENGSVWDWL-----H--------------------------------------R---------PLVSTKKK-----
------T---------------------------VL---------------DWEMRLKIAVGLAQGVEYLH----HD-C-
---V-PRIIHRDIKSSNV---LLD-----SDM-EAHLGDFGLA---K-V-L--------LEN-----NY------SY---
T------------E---------SNSC-FAGSYGYIA-------------------------------P-----------
-----------------------E--------------------------------------------------------
-----------------------------------------------------YAYSMK------AT-EKSD-VYSM-GI
VLIELVSGRMPT---------D----------------------------------------------------------
--------------------------------------------------------------------------------
----------------------G-T----F---G--VD--------------M---D---MVR-----------------
--------------------------------------------------------------------------------
-----------------------------------------------WV--E--SH--------I-----DLS-------
---------------------------T------PA----R-E----E--------L-VDS-----A-----L----K--
----PLLPN-EE---S----------------------------------------------------------------
------------------------------------------------------TIFQVLDVALECTRTS-PAERPSARQ
-VCDHL--L------H-----ISNGIK-----------------------------------------------------
--------------------------------------------------------------------------------
--------------------------------------------------------------------------------
--------------------------------------------------------------------------------
--------------------------------------------------------------------------------
--------------------------------------------------------------------------------
--------------------------------------------------------------------------------
--------------------------------------------------------------------------------
--------------------------------------------------------------------------------
--------------------------------------------------------------------------------
----------L--PE----KK-M--GR----TPTHEI----DYAT-----------------------------------
--------------------------------------------------------------------------------
--------------------------------------------------------------------------------
--------------------------------------------------------------------------------
--------------------------------------------------------------------------------
-----------------------------
>Acoerulea_11562_Aqcoe6G222600.1.p
--------------------------------------------------------------------------------
--------------------------------------------------------------------------------
--------------------------------------------------------------------------------
--------------------------------------------------------------------------------
--------------------------------------------------------------------------------
---------------------------------MKLQLFY----------------------------------------
--------------------------------------------------------------------------------
------------------------------------------------------------------------I-------
--I--LLL------------------------------------------------------------------------
----------------------------------------------------------FL--------------------
--------------------------------------------------------------------------------
-----------------------------------------------------------IS-----------------I-
--------------SS---S---------------------------------------QTD--------------D---
----------L----------------------------------QIL----------------------------MKL-
-------K------T-----S--L-----L--------------GP------------LNT---SNT-A------FQ---
---------DW---------------------------------------------------------------------
--------------------------------------------------------------------------------
--------------------------------------------------------------------------------
---T----FS---------P---SSS------H--------------------------C--S--F-TG-ILC----D-E
--N-------S----------Q--------VISINTSFL-S-L----S----G---------------------------
----------------------S-I-----P-----PD---I---G--L-L--N-----------------KLVNLTMSS
N-------KLS--G-KL-P------F--------Q-L---S-N-------------------------------------
-------------------------------------------------------------------------L-----K
------F-LKLF------------------------NLSNNN-ISGE-F---S-EIIV-SG-------LT----------
--------------------------------------------------------------------------------
------------------------------------------------------------------------E---LETL
DIYN-----NNFTGK-LPI--SV------------------------V-K--LK-K-LKYL-HLGGN-FFSGEIPSI-Y-
-S-QIQT-LEYLGLNG--NS-LS--G-K-I-P-----------------------A------------------------
--S--LC-RL-PN--LQQ-------L--------------Y-----------LG--------------------------
--------------------------------------------------------------------------------
--------------------------------------------------------------------------------
--------------------------------------------------------------------------------
----------------YY-----------------------N-AY---------E------------------------G
GIP-----------------------------------------P-EFGS-F-E-SLRLLDLGSCN-L-SGEIPA-----
--------------------------------------------------------------------------------
--------------------------------------------------------------------------------
----------SLGGLKLLD-TLFL------------------------QFNH-LSGWIP--NE-LSGLSS----------
--------------------------------------------------------------------------------
--------------------------------------------------------------------------------
--------------------------------------------------------------------------------
-------------------LKSLDLSNN-ELTGEIPES-F-SNL--K-QLTLLHLFRNQ-FHGSIP--------------
--------------------------------------------------------------------------------
--------------------------------------------------------------------------------
--------------------------------------------------------------------------------
--------------------------------------------------------------------------------
--------------------------------------------------------------------------------
--------------------------------------------------------------------------------
--------------------------------------------------------------------------------
-----------EF--IA-E-LPN---------------------------------------------------------
--------------------------------------------------------------------------------
--------------------------------------------------------------------------------
----------------------------------------------LEVLQ-L-WENN----FTLGLPE-NLG-------
------------RN-G-K---LKIIDV-TS--NHLTGTIPR--HL-----------------------------------
--------------------------------------------------------------------------------
--------------------------------------------------------------------------------
--------------------------------------------------------------------------------
--------------------------------------------------------------------------------
--------------------------------------------------------------------------------
--------------------------------------------------------------------------------
-----------------------------------------C---FG------------------GRLEMFILMSNF-FI
GPI-----PEEL-G-EC-KSLT-----------------------------------------------RVRLAKNFLNG
TIPAGFF----------NLP--LVN------------FLEFNDN-YFS--GE--LP------------------------
--------------------------------------------------------------------------------
--------------------------------------------------------------------------------
--------------------------------------------------------------------------------
--------------------------------------------------------------------------------
--------------------------------------------------------------------------------
-----------------A-------------------------------------------------------KVSGSN-
-------L-GSIVLSNNK-ITGVIPA-S--IK----NLSS-LQ-ILSLEMNKLS--------------------------
----------------------GSI-P-P-E-I-G--EL-KNL-------------------------------------
--------------------------------------------------------------------------------
--------------------------------------------------------------------------------
---------------------------------------------------------------------SVINISYNSIT
GEIPS-A--IARSP-RLTS-IDFS-GNN------LFGEIP-KEI----THL--RIL----------SI------------
-------------LNLSRNHLNGGVPY-EIH---SMQ--SLTRLD-----------------------------------
--------------------------------------------------------------------------------
--------------------------------------------------------------------------------
---------------------------------------------------------------F----------------
--------------------------------------------------------------------------------
--------------------------------------------------------------------------------
------------------------------------------SYNN-LSG--LIPV----V---G-Q---F-I----IF-
------------N-ETS--FA-GN-PLLC--------------------GPL----------L---HVP-----------
--------------------------------------------------------------------------------
--------------------------------------------------------------------------------
--------------------------------------------------------------------------------
-------------------------------------------------------C----SS------------------
----------------IL-NH---K---QVNG------------HNE----S---------SF-----TMV-------K-
----LVL-------------------------------------------------------------------------
-----------------------------------------I--T--ISL-AVVV-----------LL---AL-L--V--
-V----LK-I------K----S----------------------------------------------------------
----------------------------------------------------------------------------NV--
---------N----------------------K--YR------NT-----------KS----------------------
--------WK---------------LTAF---------------------------------------------------
--------------------------------Q-------------------------------------RL--------
------------E-F-TV---------------------------------EDVL-E--CL-K------E--------E-
NFIGQG---GSGT----VYHGE--M----------------P----D------G---------N---E-----VAIK-RL
-----------------------------V----------G------------L-------S--------SSKN------
--------------D------H-------------GFS--------------A--EIRTL----------GRIRHR-NIV
RLL--------------------GYVS------N----------K----------DS-----N--------------LLL
YEYMPNGSLGELL-----H------G-----S-------K----------GS----------------------------
------H----------------------------F---------------QWETRYRVAVEAAKGLCYLH----HD-C-
---S-PLIIHRDVKSNNI---LLD-----SDY-EAHVADFGLA---K-F-L---------------------T---D-AG
A---------S-EG---------M-SS-IAGSYGYIA-------------------------------P-----------
-----------------------E--------------------------------------------------------
-----------------------------------------------------YAYTLR------VD-EKTD-VYSF-GV
VLLELITGRKPV---------G----------------------------------------------------------
--------------------------------------------------------------------------------
----------------------D------F---E---D------------G-V---D---LVR-----------------
--------------------------------------------------------------------------------
-----------------------------------------------WV--R--KT-TSEIS--E-------QS------
-------------EP-------E--A----V----L------A-------------V-VDK-----R----------L--
--------------------------------------------------------------------------------
----------------------------------A-E-------YP-L---T--KVINMYRVAMLCVEET-STSRPTMRE
-VVHML--T-----------------N------------------P-----------P----S-----------------
--------------------------------------------------------------------------------
--------------------------------------------------------------------------------
--------------------------------------------------------------------------------
--------------------------------------------------------------------------------
--------------------------------------------------------------------------------
--------------------------------------------------------------------------------
--------------------------------------------------------------------------------
--------------------------------------------------------------------------------
--------------------------------------------------------------------------------
--------------------------------ST-T----------------------------------LNLLSL----
--------------------------------------------------------------------------------
--------------------------------------------------------------------------------
--------------------------------------------------------------------------------
--------------------------------------------------------------------------------
-----------------------------
>Acoerulea_12205_Aqcoe6G158100.1.p
--------------------------------------------------------------------------------
--------------------------------------------------------------------------------
--------------------------------------------------------------------------------
--------------------------------------------------------------------------------
--------------------------------------------------------------------------------
-------------------------------------MFWRE------------KVTLG-----------------DYL-
--------------------------------------------------------------------------------
P------L----F------------------------------------------------LL--CF-----F-------
--S-----------------------------------------------------------------------------
---------------------------------------------------------------------------L----
--------------------------------------------------------------------------------
--------------F--------------I--------------------F--------TR-----------------S-
--D---------------------D-------------------------------------------------------
----------V----------------------------------EVL----------------------------MKL-
-------K--ES--L----KE--------S--------------NV--------------------I-E------FD---
---------SW---------------------------------------------------------------------
--------------------------------------------------------------------------------
-------------------------------------------------------------------------------R
--------FG-G--------S-----------P--------------------------C--N--F-SG-VFC-------
----------N-S-----DQ-F--------VTRIELREK-G-L----I----G---------------------------
----------------------K-L-----E-----FE--SI---C---QL--Q-----------------SLEKLDFGI
N-------SLG--G-II-T----DDL--------------K-N-------------------------------------
-------------------------------------------------------------------------C----TK
--------LRFL------------------------DISSNN-FNGA-V---P-D-LS----------------------
--------------------------------------------------------------------------------
--------------------------------------------------------------------------------
-----------------------------------------------S----L-RE-LENL-LLDTN-GFTGQFPWKSL-
-E-SLMN-LTELTLGD--N-PFD-IS-S-F-P-----------------------M------------------------
--E--IL-KL-KN--LSH-------L--------------Y-----------LT--------------------------
--------------------------------------------------------------------------------
--------------------------------------------------------------------------------
--------------------------------------------------------------------------------
----------------NC-----------------------S--L---------K------------------------G
RIP-----------------------------------------T-GIGN-L-T-EMANLELSANH-L-TGEIPE-----
--------------------------------------------------------------------------------
--------------------------------------------------------------------------------
----------DIVKLTKLW-QLQL------------------------YDND-LYGKFP--VG-FRNLTQ----------
--------------------------------------------------------------------------------
--------------------------------------------------------------------------------
--------------------------------------------------------------------------------
-------------------LVYLDTSNN-SLEGDLSE--L-KSL--E-RLKSLQLFENH-FSGSIP--------------
--------------------------------------------------------------------------------
--------------------------------------------------------------------------------
--------------------------------------------------------------------------------
--------------------------------------------------------------------------------
--------------------------------------------------------------------------------
--------------------------------------------------------------------------------
--------------------------------------------------------------------------------
-----------HE--FG-D-FKN---------------------------------------------------------
--------------------------------------------------------------------------------
--------------------------------------------------------------------------------
----------------------------------------------LVGLS-L-YKNK----LTGTLPQ-SIG-------
------------SW-S-D---FDFIEV-SE--NLLTGPIPP--NM-----------------------------------
--------------------------------------------------------------------------------
--------------------------------------------------------------------------------
--------------------------------------------------------------------------------
--------------------------------------------------------------------------------
--------------------------------------------------------------------------------
--------------------------------------------------------------------------------
-----------------------------------------C---KN------------------GKMTEILMVNNQ-FT
GGI-----PESY-S-TC-WSLT-----------------------------------------------RLRVSNNSLAG
NVPAGIW----------GLP--NLD------------FLDLAMN-QFE--GP--MT------------------------
--------------------------------------------------------------------------------
--------------------------------------------------------------------------------
--------------------------------------------------------------------------------
--------------------------------------------------------------------------------
--------------------------------------------------------------------------------
-----------------S-------------------------------------------------------DIGDAR-
------AL-TQLRVQNNR-FSGNLPM-E--IS----KASS-LV-SVDLSFNQFS--------------------------
----------------------GII-P-V-D-I-A--EL-KKL-------------------------------------
--------------------------------------------------------------------------------
--------------------------------------------------------------------------------
---------------------------------------------------------------------NSLYLHENMFS
GTIPS-P--LGECT-SLNI-INLA-KNS------LSGKIP-DTL----GLL--SGL----------NS------------
-------------LNLSTNQLSGQIPS-SLS---YLK---LSLLD-----------------------------------
--------------------------------------------------------------------------------
--------------------------------------------------------------------------------
---------------------------------------------------------------L----------------
--------------------------------------------------------------------------------
--------------------------------------------------------------------------------
------------------------------------------SNNM-LTG--AVPE----S-----LS--N-Q----AS-
------------N--GS--FI-GN-PGLC--S---------Q-----S--NR----------H-F-RL------------
--------------------------------------------------------------------------------
--------------------------------------------------------------------------------
--------------------------------------------------------------------------------
-------------------------------------------------------C------------------------
-----------------S-N----------------------------------KS-----SH-----IRI-------LI
----SCF-------------------------------------------------------------------------
--------------------------------------------L-TGTI-LLLI-----------SF---AG-F--I--
-F----I--K------K---------------------------------------------------------------
----------------------------------------------------------------------------KH-N
---------EQ---V--KS-F-KSD-------------------------------------------------S-----
--------WQ---------------IKSF---------------------------------------------------
--------------------------------T-------------------------------------RL--------
------------S-F-CE---------------------------------KEIL-N--LI-K------Q--------E-
NLIGKG---GSGN----VYRVV--L----------------G----S------G---------V--------ELAVK-HI
--W------N---T-------LTSEG-------N------R-----------S--------STAML--------------
M-KR----SGN---L------S-------------EFE--------------A--EVATL----------SSIRHV-NVV
KLY--------------------CSVT------S-E--------D-----------S-----S--------------LLV
YEYLPNGSLWDRL-----H------------------------I------SCG--------------------DD-----
----------------------------------KL---------------DWETRYEIAVGAAKGLEYLH----HG-C-
---D-RPVIHHDVKSSNI---LLD-----EFF-KPRIADFGLA---K-I-V-----------------QS--N-SS----
-N------P----S---------T-HL-ITGTHGYIA-------------------------------P-----------
-----------------------E--------------------------------------------------------
-----------------------------------------------------YAYTCK------VN-EKSD-VYSF-GV
VLMELVTGKKPI-----E---A----------------------------------------------------------
--------------------------------------------------------------------------------
----------------------E------F---G--E-------------N-K---D---IVN-----------------
--------------------------------------------------------------------------------
-----------------------------------------------WV--C--RS--------M-----AR-G------
-------------EN---------------I----V------E-------------L-VDS-----S-----I----P--
--------------------------------------------------------------------------------
---------------------------------EQ-F----------K---E--YAVKVLRIGVICTARL-PALRPSMRT
-VVQML--L------D--------A-E------------------P-------------------------------C-R
-------LINI---------------------------------------------------------------------
--------------------------------------------------------------------------------
--------------------------------------------------------------------------------
--------------------------------------------------------------------------------
--------------------------------------------------------------------------------
--------------------------------------------------------------------------------
--------------------------------------------------------------------------------
--------------------------------------------------------------------------------
--------------ICQDD-------------------------------------------------------------
----------CSKKE----VM-V--SD----KKLKNI----V--------------------------------------
--------------------------------------------------------------------------------
--------------------------------------------------------------------------------
--------------------------------------------------------------------------------
--------------------------------------------------------------------------------
-----------------------------
>Acoerulea_12476_Aqcoe5G410400.1.p
--------------------------------------------------------------------------------
--------------------------------------------------------------------------------
--------------------------------------------------------------------------------
--------------------------------------------------------------------------------
--------------------------------------------------------------------------------
-----------------------------------MKLKFL-------------------------L-----------T-
--------------------------------------------------------------------------------
F------T----F-----------------------------L---------------LL------------F-------
--F--NTP------------------------------------------------------------------------
----------------------------------------------------------LIF-----SS-------T----
--------------------------------------------------------------------------------
--------------T--------------T--------------------T--------LP-----------------S-
----------------------------------------------------------------------------Q---
----------L----------------------------------IPL----------------------------LSL-
-------K------S-----S--L-----N--------------DP------------------LSS--------LN---
---------DW---------------------------------------------------------------------
--------------------------------------------------------------------------------
------------------------------------------------------------------------------NI
K--N----GL-S-------KDSSIPL------W--------------------------C--S--W-SG-IEC------D
-QN-------I----------Q--------ITSLDLSNR-N-L----S----G---------------------------
----------------------F-I-----P-----PE---I---K--L-L-------------------SQLSHLNLSG
N-------SFE--G-PF-P------I--------I-I---F-E-------------------------------------
-------------------------------------------------------------------------L-----P
------L-LRSV------------------------DISHNN-FNSS-F---P-PGIT-K--------L-----------
--------------------------------------------------------------------------------
-----------------------------------------------------------------------KF---LNIF
NAYS-----NSFTGI-LPL--GI------------------------P-R--L-RF-LEVL-NLGGS-FFEGGIPAG-Y-
-G-SLSR-LKFLHLSG--NL-LN--G-S-I-P-----------------------V------------------------
--E--LS-FL-TR--LEH-------L--------------E-----------IG--------------------------
--------------------------------------------------------------------------------
--------------------------------------------------------------------------------
--------------------------------------------------------------------------------
----------------YN-----------------------Q--F---------S------------------------G
GVP-----------------------------------------A-EFGL-L-S-NLKYLDISFAN-L-SSYLPL-----
--------------------------------------------------------------------------------
--------------------------------------------------------------------------------
----------ELGHLSKLE-SLFL------------------------FKNQ-FIGEIP--KS-YSNLKV----------
--------------------------------------------------------------------------------
--------------------------------------------------------------------------------
--------------------------------------------------------------------------------
-------------------LKVLDLSDN-QLSGSIPED-L-SSL--K-ELTLLSLLDNN-LTGEIP--------------
--------------------------------------------------------------------------------
--------------------------------------------------------------------------------
--------------------------------------------------------------------------------
--------------------------------------------------------------------------------
--------------------------------------------------------------------------------
--------------------------------------------------------------------------------
--------------------------------------------------------------------------------
-----------EG--IG-E-LPQ---------------------------------------------------------
--------------------------------------------------------------------------------
--------------------------------------------------------------------------------
----------------------------------------------LETLL-L-WNNS----LTGRLPR-KLG-------
------------QN-G-K---LLKLDV-SS--NSLSGPIPS--SL-----------------------------------
--------------------------------------------------------------------------------
--------------------------------------------------------------------------------
--------------------------------------------------------------------------------
--------------------------------------------------------------------------------
--------------------------------------------------------------------------------
--------------------------------------------------------------------------------
-----------------------------------------C---FG------------------NQLARLILFSNR-FD
SEL-----PSSL-A-NC-TSLW-----------------------------------------------RLRIADNRFNG
SIPTGLG----------LLP--NLT------------YMDISSN-NLS--GE--IP------------------------
--------------------------------------------------------------------------------
--------------------------------------------------------------------------------
--------------------------------------------------------------------------------
--------------------------------------------------------------------------------
--------------------------------------------------------------------------------
-----------------K-------------------------------------------------------DLGFAT-
------RL-EYLNISQNN-FESELPD-T--IW----KAPS-LQ-VFSASFCQLT--------------------------
----------------------GKI-P-D-F---V--GC-KSL-------------------------------------
--------------------------------------------------------------------------------
--------------------------------------------------------------------------------
---------------------------------------------------------------------YKIEMARNLLN
GSIPW-D--ISHCQ-KLIH-MNLG-SNS------LTGIIP-WEL----STL--PVI----------AD------------
-------------IDLSRNLLTGSIPS-DFD---KCS--TLQSFN-----------------------------------
--------------------------------------------------------------------------------
--------------------------------------------------------------------------------
---------------------------------------------------------------V----------------
--------------------------------------------------------------------------------
--------------------------------------------------------------------------------
------------------------------------------SYNL-LTG--QIPS----S---GLI---F-P----NL-
------------H-PSS--FI-GN-QGLC------------G----G----V----------L---QKP-----------
--------------------------------------------------------------------------------
--------------------------------------------------------------------------------
--------------------------------------------------------------------------------
-------------------------------------------------------C----N-------------LD----
--------------RVSI-DG---D---DEIR------------KEP----T--KK-----TT-----ASA-------IV
----WIM-------------------------------------------------------------------------
-----------------------------------------A--V-AFGI-GLFI-----------LI---AG-S--R--
-C----FN-A------K----H----------------------------------------------------------
----------------------------------------------------------------------------NN--
--------------------EFD-----H--------------DQ----K------IG-----------P----------
--------WK---------------LTAF---------------------------------------------------
--------------------------------Q-------------------------------------RL--------
------------N-F-TA---------------------------------DDVL-E--CL-S-----MS--------E-
KVLGMG---STGT----VYKAE--M----------------P----G------G---------E---I-----IAVK-KL
--W----------------------G--KQ----------K-----------E--------T------------------
-------------VR------R---------------R----RGV------LA--EVEVL----------GNVRHR-NIV
RLL--------------------GCCS------N--------N-V-----------C-----T--------------LLL
YEYMPNGSLDDLL-----H------G-----K-N----------------KGQN------------------L-------
------V----------------------------A---------------DWLTRYKIALGVAQGICYLH----HD-C-
---D-PVIVHRDVKPCNI---LLD-----DEM-EARVADFGVA---K-L-I-------------------------Q-P-
----------D-ES---------M-SV-IAGSYGYIA-------------------------------P-----------
-----------------------E--------------------------------------------------------
-----------------------------------------------------YAYTLQ------VD-EKSD-IYSF-GV
VLMEILSGKRSV-----H---G----------------------------------------------------------
--------------------------------------------------------------------------------
----------------------E------F---G--E-------------G-N---S---IVD-----------------
--------------------------------------------------------------------------------
-----------------------------------------------WV--R--SK--------I-------KT------
-------------K--------D--G----I----D------E-------------I-LDK-------------------
-----N--A--G---A----------------------------------------------------------------
----------------------------------S-C-------ASVK---E--EMMLVLRVALICTSRN-PADRPSMRD
-VLSML--Q------E----------A------------------M-----------P----K-----------------
--------------------------------------------------------------------------------
--------------------------------------------------------------------------------
--------------------------------------------------------------------------------
--------------------------------------------------------------------------------
--------------------------------------------------------------------------------
--------------------------------------------------------------------------------
--------------------------------------------------------------------------------
--------------------------------------------------------------------------------
---------------------------------------------------------------RKMPSTV-------NDR
VDHVNGDVVGGGDGD----GQ-V----------VSPV----AARK----------------------AGVEC--------
--------------------------------------------------------------------------------
--------------------------------------------------------------------------------
--------------------------------------------------------------------------------
--------------------------------------------------------------------------------
-----------------------------
>Acoerulea_12589_Aqcoe6G009900.1.p
--------------------------------------------------------------------------------
--------------------------------------------------------------------------------
--------------------------------------------------------------------------------
--------------------------------------------------------------------------------
--------------------------------------------------------------------------------
--------------------------------------MEEK------------LKLWV------HF--------I-LA-
--------------------------------------------------------------------------------
T------L----F-----------------------------------------------------------F-------
--F-----------------------------------------------------------------------------
---------------------------------------------------------------------------P----
--------------------------------------------------------------------------------
--------------P--------------S-----------------------------TS-----------------L-
--T---------------------V---------------------------------------------------E---
----------T----------------------------------EAL----------------------------LQF-
-------K--KQ--L--------------K--------------DP-------------------FN-T------LE---
---------SW---------------------------------------------------------------------
--------------------------------------------------------------------------------
--------------------------------------------------------------------------------
--------KP-D-SK----HA-----------P--------------------------C--D--F-IG-ITC-------
----------DKN-----SH-L--------VTHISLENK-S-F----S----G---------------------------
----------------------E-I-----S------P--SI---S---AL--K-----------------SLTSLVLAS
N-------TIS--G-SL-P----FEL--------------V-N-------------------------------------
-------------------------------------------------------------------------C----SN
--------LEIL------------------------NITGNE-LTGS-I---P-D-LS----------------------
--------------------------------------------------------------------------------
--------------------------------------------------------------------------------
-----------------------------------------------S----L-RN-LRIL-DLSFN-YFSGRFPD-WV-
-V-NLKS-LTALGLGQ--N-DYD-EG-Q-I-P-----------------------E------------------------
--N--IG-NL-KN--LTW-------L--------------Y-----------LP--------------------------
--------------------------------------------------------------------------------
--------------------------------------------------------------------------------
--------------------------------------------------------------------------------
----------------GS-----------------------N--F---------S------------------------G
EIP-----------------------------------------D-TILE-L-E-SLETLDLSDNM-L-SGNFPK-----
--------------------------------------------------------------------------------
--------------------------------------------------------------------------------
----------AIPKMRSLN-KIEL------------------------WKNN-LTGEIP--KE-LAELIH----------
--------------------------------------------------------------------------------
--------------------------------------------------------------------------------
--------------------------------------------------------------------------------
-------------------LREFDISKN-NMYGNLPTE-I-GSL--K-NLVVFQLYENN-FTGEFP--------------
--------------------------------------------------------------------------------
--------------------------------------------------------------------------------
--------------------------------------------------------------------------------
--------------------------------------------------------------------------------
--------------------------------------------------------------------------------
--------------------------------------------------------------------------------
--------------------------------------------------------------------------------
-----------QG--FG-D-MRY---------------------------------------------------------
--------------------------------------------------------------------------------
--------------------------------------------------------------------------------
----------------------------------------------LNGFS-I-YRNS----FSGSFPE-NFG-------
------------RF-S-P---LNSIDI-SE--NKFSGDFPR--FL-----------------------------------
--------------------------------------------------------------------------------
--------------------------------------------------------------------------------
--------------------------------------------------------------------------------
--------------------------------------------------------------------------------
--------------------------------------------------------------------------------
--------------------------------------------------------------------------------
-----------------------------------------C---EN------------------KQLQFLLALDNN-FS
GVL-----AESY-G-EC-KSLE-----------------------------------------------RLRISKNHLSG
SIPSGVW----------GLP--LVQ------------MIDLGDN-GFS--GG--IS------------------------
--------------------------------------------------------------------------------
--------------------------------------------------------------------------------
--------------------------------------------------------------------------------
--------------------------------------------------------------------------------
--------------------------------------------------------------------------------
-----------------S-------------------------------------------------------EIRMST-
------SL-TQLLLQNNK-FEGPLPS-E--LG----ELTL-LE-KLSAYNNLFT--------------------------
----------------------GKV-P-A-E-I-K--KL-KNL-------------------------------------
--------------------------------------------------------------------------------
--------------------------------------------------------------------------------
---------------------------------------------------------------------SSLHLEENSLT
GSIPS-E--VGECI-RLAD-LNLA-KNE------LSGDIP-KTL----SSL--SNL----------NS------------
-------------LNLSQNRLSGSIPW-NLQ---RLK---LSSID-----------------------------------
--------------------------------------------------------------------------------
--------------------------------------------------------------------------------
---------------------------------------------------------------L----------------
--------------------------------------------------------------------------------
--------------------------------------------------------------------------------
------------------------------------------SGNK-LMG--RIPF----D-----LA--M-T----GG-
------------D--QA--FS-GN-AGLC--I--------DN----DL-GDHV--KS-----R-I-SV------------
--------------------------------------------------------------------------------
--------------------------------------------------------------------------------
--------------------------------------------------------------------------------
-------------------------------------------------------C------------------------
-----------------K-RS---Q-----NH-------------------K-S-------TL-----KHK-------L-
----LLG-------------------------------------------------------------------------
--------------------------------------------G-VISL-ALVA-----------II---AG-L--L--
-L----LS-Y------K---------------------------------------------------------------
----------------------------------------------------------------------------NF--
---------KL---N---ES-REEG---D---LEGKL-----EKD-----------P-----------------C-----
--------WK---------------LEAF---------------------------------------------------
--------------------------------H-------------------------------------PM--------
------------E-L-DE---------------------------------DEIC-D---L-K------E--------D-
NLIGSG---STGK----VYRLD--L----------------K--K-S------S---------G--------TVAVK-QL
--W------------------K-----------G------K-----------E---------------------------
--------------V------K-------------LLT--------------A--EMEIL----------GKLKHR-NIL
KLY--------------------AFLM------K-G--------E-----------S-----N--------------FLV
LEYMENGNLFQAL-----R------------------------R--------EIK-----------------GGR-----
------A---------------------------EL---------------DWIQRHKIAVGAAKGIAYLH----HD-C-
---S-PAVIHRDIKSTNI---LLD-----DDY-EPKIADFGIA---R-I-A--------Q-N-----SI---N-SL----
--------D----T---------S--S-FAGTHGYFA-------------------------------P-----------
-----------------------E--------------------------------------------------------
-----------------------------------------------------LAYSLK------VT-EKSD-VYSF-GV
VLLELVTGRSPI-----E---A----------------------------------------------------------
--------------------------------------------------------------------------------
----------------------E------F---G--E-------------E-K---D---IVY-----------------
--------------------------------------------------------------------------------
-----------------------------------------------WV--S--TH--------L------SSR------
-------------DD---------------I----L------K-------------V-LDQ-----K-----V-------
--------S-G---------------------------------------------------------------------
----------------------------------T-A----------E---D--DMIKVLRIATLCTTKL-PSLRPTMRD
-VVKML--I------D--------A-D------------------P-------------------------------C--
-------NII----------------------------------------------------------------------
--------------------------------------------------------------------IAEKNLDKY---
--------------------------------------------------------------------------------
--------------------------------------------------------------------------------
--------------------------------------------------------------------------------
--------------------------------------------------------------------------------
--------------------------------------------------------------------------------
--------------------------------------------------------------------------------
--------------------------------------------------------------------------------
--------------------------------------------------------------------------------
--------------------------------------------------------------------------------
--------------------------------------------------------------------------------
--------------------------------------------------------------------------------
--------------------------------------------------------------------------------
-----------------------------
>Acoerulea_14069_Aqcoe6G248600.1.p
--------------------------------------------------------------------------------
--------------------------------------------------------------------------------
--------------------------------------------------------------------------------
--------------------------------------------------------------------------------
--------------------------------------------------------------------------------
--------------------------------------------------------------------------------
--------------------------------------------------------------------------------
-------M----M-----------------------------------------------------------I-------
--T-----------------------------------------------------------------------------
--------------------------------------------------------------------------------
--------------------------------------------------------------------------------
-----------------------------IFSIFV------------LIIP--------FV-----------------S-
--A-----------LS---T--------------------------------------------------------D---
----------G----------------------------------ITL----------------------------LSL-
--------------V----KG--L-----T--------------VP-------------------SS-I------LS---
---------SW---------------------------------------------------------------------
--------------------------------------------------------------------------------
--------------------------------------------------------------------------------
-------------------------NSSDS-NP--------------------------C--Q--W-QG-IEC-------
------------------------DSNHN-VITLNMSSN-N-I----L----G---------------------------
------------------------------R-L---GK--EI---G--Q-L--E-----------------YLETIDLNN
N-------NIS--G-VI-P---SELA----------------N-------------------------------------
-------------------------------------------------------------------------C-----T
------R-LVNI------------------------DISINF-FTGE-L---P-SYFN-YFPRLKSLVLY----------
-------------------------------------------------------------DNLLTGTIPES--------
-------------------------------------------------------------------LFMIPH---MEYV
LLQQ-----NQLTGL-IPS--NL------------------------GN---M-TE-LKYL-GLDHN-MFFGLIPNS-I-
-G-NCTK-LEELYVND--NQ-LI-GN---L-P-----------------------V------------------------
--A--LN-KL-QS--LVA-------LDVSTNRLDGR-ILFGSHS-CKNLTSLVL--------------------------
--------------------------------------------------------------------------------
--------------------------------------------------------------------------------
--------------------------------------------------------------------------------
----------------SF-----------------------N-RF---------R------------------------G
EIP-------------------------------------------DLGN-C-T-SLTQFTAVNNS-L-TGTIPS-----
--------------------------------------------------------------------------------
--------------------------------------------------------------------------------
----------SIGLLSELL-LLYL------------------------SGNS-LSGNIP--PE-IGNCSS----------
--------------------------------------------------------------------------------
--------------------------------------------------------------------------------
--------------------------------------------------------------------------------
-------------------LVDLQLYEN-QLEGVIPSE-L-GML--G-NLQILFLYSNK-LSGEFP--------------
--------------------------------------------------------------------------------
--------------------------------------------------------------------------------
--------------------------------------------------------------------------------
--------------------------------------------------------------------------------
--------------------------------------------------------------------------------
--------------------------------------------------------------------------------
--------------------------------------------------------------------------------
-----------PV--LW-T-IPP------------------LQSVIVYRNN---LSGVLP-PEITE-LHE----------
--------------------------------------------------------------------------------
--------------------------------------------------------------------------------
----------------------------------------------LQTVL-L-YENQ----FSGDIPQ-GLG-------
-----------INS---S---LDNLDF-TN--NMFTGEIPQ--HL-----------------------------------
--------------------------------------------------------------------------------
--------------------------------------------------------------------------------
--------------------------------------------------------------------------------
--------------------------------------------------------------------------------
--------------------------------------------------------------------------------
--------------------------------------------------------------------------------
-----------------------------------------C---FG------------------KQLRFLNLGSNQ-LQ
GHI-----PSDI-G-NC-TTLQ-----------------------------------------------RLRLRNNSLTG
PLP-EFA----------ENS--SLS------------LMDIHQN-RIN--GA--IP------------------------
--------------------------------------------------------------------------------
--------------------------------------------------------------------------------
--------------------------------------------------------------------------------
--------------------------------------------------------------------------------
--------------------------------------------------------------------------------
-----------------S-------------------------------------------------------SLMNCA-
------NL-SSLYLSKNE-LTGPIPG-N--LG----NLVI-LR-VLNLSSNSLQ--------------------------
----------------------GPL-P-P-R-I-S--KC-VDLFSLDVSFNSLNGSIPVNLRSLTRL-------------
--------------------------------------------------------------------------------
--------------------------------------------------------------------------------
---------------------------------------------------------------------NLLILGQNNFT
GEIPD-I--FSELT-SLLE-LQLG-GNM------FGGEIP-SSL----GQL--QNL----------AY------------
------------ALNLSNNNLTGQIPP-DIE---RLI--MLQRLD-----------------------------------
--------------------------------------------------------------------------------
--------------------------------------------------------------------------------
---------------------------------------------------------------I----------------
--------------------------------------------------------------------------------
--------------------------------------------------------------------------------
-------------------SQNNLIGSLAPLDKLTSLVEVNVSYNR-FEG--PIPT----------TL--L-KFL--NS-
------------S-SSS--FW-GN-QGLC--FP--CQ---SR----GGL--SCSDDD-----G-L-SP------------
--------------------------------------------------------------------------------
--------------------------------------------------------------------------------
--------------------------------------------------------------------------------
-------------------------------------------------------C------------------------
---------------------------------------------------E-QLSSQPKRGI-----STA-------II
----VII-------------------------------------------------------------------------
-----------------------------------------A--V-GSLV-LFVI-----------VL---SLFG--C--
-Y----FL-R------F----R----------------------------------------------------------
----------------------------------------------------------------------------RS--
---------EH----------------------------------------------Q-----------E---VN-----
-------------------------IDAL---------------------------------------------------
--------------------------------V-------------------------------------GS--------
------------S-I-DL---------------------------------RDLM-I--AT-E---DLNE--------S-
FIIGRG---AHGV----VYKVA--L---------------------G------S-------------DK---LYALK-KL
DFG----SSR--G---------------------------A---------------------------------------
--------------S------T-------------SMV--------------K--EIQTV----------GQIRHR-NLV
KVK-------------------DFWFK------K----------D-----------Y-----G--------------LIL
YKYMPNGSLHDVL-----Y-------------------------------------------------EI-SPAL-----
----------------------------------II---------------EWDVRYKIALGIAQGLEYLH----HD-C-
---D-PIIVHRDIKPKNI---LLD-----SEM-EPHISDFGIA---K-L-L--------DQ-------SS----SSMD--
-------------T-----------VS-VVGTTGYLA-------------------------------P-----------
-----------------------E--------------------------------------------------------
-----------------------------------------------------TAYTTI------WR-KESD-VYSY-GV
VLLELIIRKQAL---------D----------------------------------------------------------
--------------------------------------------------------------------------------
----------------------S-S----F---E--EG--------------I---N---IVN-----------------
--------------------------------------------------------------------------------
-----------------------------------------------WA--G--LT--------W-----NI--------
-------------KK--------------------S----M-D----M--------I-VDP-----S----LM----E--
----IMNPT------D----------------------------------------------------------------
-----------------------------------------------M---E--EVIEIFFLALRCTAKQ-PNERPTMRD
-VVKHI--T------D-----IRTR-------------------------------------------------------
--------------------------------------------------------------------------------
--------------------------------------------------------------------------------
--------------------------------------------------------------------------------
--------------------------------------------------------------------------------
--------------------------------------------------------------------------------
--------------------------------------------------------------------------------
--------------------------------------------------------------------------------
--------------------------------------------------------------------------------
--------------------------------------------------------------TRSIRSVV----------
--------------------------------------------------------------------------------
--------------------------------------------------------------------------------
--------------------------------------------------------------------------------
--------------------------------------------------------------------------------
--------------------------------------------------------------------------------
-----------------------------
>Acoerulea_17174_Aqcoe0018s0005.1.p
--------------------------------------------------------------------------------
--------------------------------------------------------------------------------
--------------------------------------------------------------------------------
--------------------------------------------------------------------------------
--------------------------------------------------------------------------------
---------------------------------------------------------MQ------TF--------FFFF-
--------------------------------------------------------------------------------
F------F----F-----------------------------------------------------------F-------
--F-----------------------------------------------------------------------------
--------------------------------------------------------------------------------
--------------------------------------------------------------------------------
-----------------------------ILLVSS------------SFS----------V-----------------L-
--S-----------LN---P--------------------------------------------------------E---
----------V----------------------------------ESL----------------------------LSL-
--------------A----KS--L-----T--------------LP-------------------NS-V------QL---
---------TW---------------------------------------------------------------------
--------------------------------------------------------------------------------
--------------------------------------------------------------------------------
-----------------------NSSTSTS-TS--------------------------C--Q--W-VG-IEC-------
------------------------DNN-HKVITLNLSGY-E-I----S----G---------------------------
------------------------------K-L---GP--EI---G--K-L--K-----------------FLKTVDFGI
N-------YLS--G-SI-P---VEIT----------------N-------------------------------------
-------------------------------------------------------------------------C-----T
------Q-LEYL------------------------DLSTNS-LTGK-L---P-ENLG-NLQNLVYFSVW----------
-------------------------------------------------------------GNGLSGSIPTS--------
-------------------------------------------------------------------LFTIPN---LATV
YLNE-----NDLSGF-LPL--NV------------------------GN---A-SK-MQIL-WLYSN-SLSGTLPDS-I-
-G-NCSE-LIELSLNN--NM-FS-GV---L-P-----------------------K------------------------
--S--FN-SL-EN--LVY-------VGMSWNSFEGR-IPFGLG-NCKNLTELAL--------------------------
--------------------------------------------------------------------------------
--------------------------------------------------------------------------------
--------------------------------------------------------------------------------
----------------SS-----------------------N-RF---------S------------------------G
EIP-----------------------------------------P-GLGK-C-S-NLTTFAAINNS-L-TGHIPS-----
--------------------------------------------------------------------------------
--------------------------------------------------------------------------------
----------SLGLLVKLS-TLYI------------------------SENH-LTGRIP--PE-IGNCRS----------
--------------------------------------------------------------------------------
--------------------------------------------------------------------------------
--------------------------------------------------------------------------------
-------------------LTSLFLNNN-HLEGEIPSE-L-GML--S-MLSTLQLFDNS-LSGEIP--------------
--------------------------------------------------------------------------------
--------------------------------------------------------------------------------
--------------------------------------------------------------------------------
--------------------------------------------------------------------------------
--------------------------------------------------------------------------------
--------------------------------------------------------------------------------
--------------------------------------------------------------------------------
-----------LG--IW-K-IQT------------------LEVLEVYNNS---LSGELP-VEITE-LKH----------
--------------------------------------------------------------------------------
--------------------------------------------------------------------------------
----------------------------------------------LRNIS-L-FNNH----FSGVIPQ-TLG-------
-----------INS---S---LEKLDL-TS--NTFTGEIPP--NL-----------------------------------
--------------------------------------------------------------------------------
--------------------------------------------------------------------------------
--------------------------------------------------------------------------------
--------------------------------------------------------------------------------
--------------------------------------------------------------------------------
--------------------------------------------------------------------------------
-----------------------------------------C---YG------------------KQLRRLTLGSNE-LQ
GSI-----PSDV-G-NC-STLE-----------------------------------------------RLRLLQNNLTG
FLP-DFV----------SNS--KLH------------FMEISDN-NID--GP--IP------------------------
--------------------------------------------------------------------------------
--------------------------------------------------------------------------------
--------------------------------------------------------------------------------
--------------------------------------------------------------------------------
--------------------------------------------------------------------------------
-----------------S-------------------------------------------------------SLGNCL-
------NL-SSINLSSNK-LSGPIPA-E--LS----NLVE-LQ-TLDLSRNQLQ--------------------------
----------------------GPL-P-S-Q-I-S--KL-VKLYSLNIGFNSLNGTIPSSLRSLKQL-------------
--------------------------------------------------------------------------------
--------------------------------------------------------------------------------
---------------------------------------------------------------------NTLKLSENRFS
GEIPD-F--LPELE-RLLE-LQLG-GNL------LRGNIP-SSL----GQV--KSL----------AY------------
------------ALNLSGNKLTGQLPP-ELG---GLS--MLQRLD-----------------------------------
--------------------------------------------------------------------------------
--------------------------------------------------------------------------------
---------------------------------------------------------------I----------------
--------------------------------------------------------------------------------
--------------------------------------------------------------------------------
-------------------SRNNLTGTLETVGKLDSLIEVNVSHNL-FQG--PIP---------------V-SLL--KL-
------------S-PSS--FM-GN-PGLC--VP--CQ---EE----SRV--NCGSNI-----K-A-SP------------
--------------------------------------------------------------------------------
--------------------------------------------------------------------------------
--------------------------------------------------------------------------------
-------------------------------------------------------C------------------------
---------------------------------------------------A-RPLS-DSKGL-----SGV-------NI
----AII-------------------------------------------------------------------------
-----------------------------------------V--L-GTSL-ICVL-----------VV---LLSS--C--
-V----FR-R------C----K----------------------------------------------------------
----------------------------------------------------------------------------KP--
---------GK----------------------------------------------G---------------VG-----
-------------------------IFAH---------------------------------------------------
--------------------------------E-------------------------------------GP--------
------------S-S-LL---------------------------------NKVM-E--AT-E---HLNE--------K-
FIIGRG---AHGT----VYKAS--L---------------------S------H-------------DK---SYAVK-RL
MFT----NQS--R---------------------------A---------------------------------------
--------------N------A-------------SMV--------------R--EIQTV----------GQIRHR-NLV
KLE-------------------EFWLR------K----------D-----------N-----G--------------LIL
YNYMQNGSLHDVL-----H-------------------------------------------------EI-KPAP-----
----------------------------------NL---------------EWDVRYRIAMGTAQGLVYLH----YD-C-
---D-PAIVHRDIKPQNI---LLD-----SDM-EPHISDFGIA---K-L-M--------DQ-------SS----ASVH--
-------------S-----------ST-VMGTLGFIA-------------------------------P-----------
-----------------------E--------------------------------------------------------
-----------------------------------------------------AAFTPV------KT-RESD-VYSY-GV
VLLELITRKKAV---------D----------------------------------------------------------
--------------------------------------------------------------------------------
----------------------S-S----F---P--DH--------------M---D---IVA-----------------
--------------------------------------------------------------------------------
-----------------------------------------------WV--R--SM--------W-----ND--------
-------------TQ--------------------D----I-D----F--------I-VDP-----S----LV----E--
----EFMDS--A---V----------------------------------------------------------------
-----------------------------------------------V---E--EVVEVLMVALRCTERE-PRVRPMMRD
-VVKQL--E------D-----AKHQ-------------------------------------------------------
--------------------------------------------------------------------------------
--------------------------------------------------------------------------------
--------------------------------------------------------------------------------
--------------------------------------------------------------------------------
--------------------------------------------------------------------------------
--------------------------------------------------------------------------------
--------------------------------------------------------------------------------
--------------------------------------------------------------------------------
--------------------------------------------------------------VRLQQKQFK---------
--------------------------------------------------------------------------------
--------------------------------------------------------------------------------
--------------------------------------------------------------------------------
--------------------------------------------------------------------------------
--------------------------------------------------------------------------------
-----------------------------
>Acoerulea_1838_Aqcoe2G395500.1.p
--------------------------------------------------------------------------------
--------------------------------------------------------------------------------
--------------------------------------------------------------------------------
--------------------------------------------------------------------------------
--------------------------------------------------------------------------------
------------------------MSIPRSR----YNNKNH----NHNFIHQY-----------------------HNL-
--------------------------------------------------------------------------------
I------F----F-----------------------------------------------------------F-------
--L-----------------------------------------------------------------------------
----------------------------------------------------------VS-------AL-----------
-----------------------------------------------------PQ-------------------------
--------------V--------------I--------------------T--------SV-------------------
--------------------------------------------------------------------------NHE---
----------V----------------------------------SIL----------------------------HSW-
-------L------------------------------------HT----T-------SSSSSLPSS-P------LF---
---------NWN--------------------------------------------------------------------
--------------------------------------------------------------------------------
--------------------------------------------------------------------------------
H--L-D--NN----------------------P--------------------------C--N--W-TY-VTC-------
-----------SSQ----G--F--------VTEINIQSV-P-L----A--------------------------------
----------L-P-----------F-----P-S---N----L---S--S-L--A-----------------FLQKLIISD
A-------NLT--G-TI-S---TEI---------------G-D-------------------------------------
-------------------------------------------------------------------------C-----V
------E-LSVI------------------------DLSSNS-LVGS-I---P-SSIGKL-RKLQDLILN----------
-------------------------------------------------------------SNQLTGKIPIELGD-----
----------------------------------------------------------------------CIN---LKNL
FLFD-----NRLGGN-LPS--EL------------------------G-K--L-SS-LEVL-RLGGNNGIVGRIPSE-L-
-G-ECGN-LTVLGLAD--TQ-VS-GS---L-P-----------------------A------------------------
--S--LG-RL-RN--LET-------L--------------------------SI--------------------------
--------------------------------------------------------------------------------
--------------------------------------------------------------------------------
--------------------------------------------------------------------------------
----------------YT-----------------------A-ML---------S------------------------G
EIP-----------------------------------------P-EIGN-C-S-KLVNLYLYQNS-L-SGAIPT-----
--------------------------------------------------------------------------------
--------------------------------------------------------------------------------
----------ELGKLRKLE-RMLL------------------------WQND-LVGAIP--EE-IGNCSS----------
--------------------------------------------------------------------------------
--------------------------------------------------------------------------------
--------------------------------------------------------------------------------
-------------------LIMIDLSLN-SLSGSIPWS-I-GKL--S-QLEALMLSNNN-ISGSIP--------------
--------------------------------------------------------------------------------
--------------------------------------------------------------------------------
--------------------------------------------------------------------------------
--------------------------------------------------------------------------------
--------------------------------------------------------------------------------
--------------------------------------------------------------------------------
--------------------------------------------------------------------------------
-----------NV--IS-N-ATN------------------LSQLQLDTNQ---ISGLLP--MELG-M-L----------
--------------------------------------------------------------------------------
--------------------------------------------------------------------------------
--------------------------------------------KKLMVFF-A-WQNQ----LEGSIPS-TLA-------
-----------SCS---S---LQSLDL-SH--NSLTGSIPP--GL-----------------------------------
--------------------------------------------------------------------------------
--------------------------------------------------------------------------------
--------------------------------------------------------------------------------
--------------------------------------------------------------------------------
--------------------------------------------------------------------------------
--------------------------------------------------------------------------------
-----------------------------------------F---QL------------------QNLTKFLLVSND-IS
GVI-----PPEV-G-NC-TSLV-----------------------------------------------RFRLADNRISG
EIPREIG----------GLR--SLN------------FLDVSAN-RIV--GV--VP------------------------
--------------------------------------------------------------------------------
--------------------------------------------------------------------------------
--------------------------------------------------------------------------------
--------------------------------------------------------------------------------
--------------------------------------------------------------------------------
-----------------D-------------------------------------------------------EIGNCV-
------QL-QMVDLSNNT-LRGSLPA-S--IS----SLTA-LQ-VLDLSLNQFV--------------------------
----------------------GLI-P-A-S-F-G--RL-ASL-------------------------------------
--------------------------------------------------------------------------------
--------------------------------------------------------------------------------
---------------------------------------------------------------------NKLILRGNSFS
GSIPA-S--LGLCS-SLQL-LDLS-NNA------LSGGIP-IEL----CRI--EAL----------DI------------
------------ALNLSGNALIGPIPP-QIS---SLS--KLSVLD-----------------------------------
--------------------------------------------------------------------------------
--------------------------------------------------------------------------------
---------------------------------------------------------------I----------------
--------------------------------------------------------------------------------
--------------------------------------------------------------------------------
------------------SHNKLGGELTPL-SGLENLVTLNISYNN-FTG--YLPD----N-----KL--F-H----QL-
------------S-GVE--LE-GN-QGLC--SW--------E----RD-S------------------------------
--------------------------------------------------------------------------------
--------------------------------------------------------------------------------
--------------------------------------------------------------------------------
-------------------------------------------------------C----------------FLN-----
--------------DVAG-KE---L---SRNN---------------------RNI-----TK-----SRR-------VK
----LAI-------------------------------------------------------------------------
-----------------------------------------A--L-LITM-TVAL-----------VV---FGIM--A--
-V----IR-T------R----R----------------------------------------------------------
----------------------------------------------------------------------------V---
---------VR------------HD---D---DSEI-------GG-----------GG-----------S---WP-----
--------WQ---------------FTPF---------------------------------------------------
--------------------------------Q-------------------------------------KL--------
------------N-F-SV---------------------------------DQVL-K--CL-V------D--------D-
NVIGKG---CSGV----VYRAD--M----------------D----N------G-------------E----VIAVK-KL
--W----PT-------AVASGNN-ND-------D------D-----------K-----C--G------------------
-------------VR------D-------------SFS--------------A--EVKTL----------GSIRHK-NIV
RFL--------------------GCCW--NR--S----------------------T-----K--------------LLM
YDYMPNGSLGSLL-----H-------------ERT----GSC--------------------------------------
-----------------------------------L---------------EWDLRYQIVLGAAQGLAYLH----HD-C-
---S-PPIVHRDIKANNI---LIG-----LEF-EPYIADFGLA---K-L-V-----------------------DDGDFA
R------------S---------S-NT-VAGSYGYIA-------------------------------P-----------
-----------------------E--------------------------------------------------------
-----------------------------------------------------YGYMLK------IT-EKSD-VYSY-GV
VVLEVLTGKQPI--------DP----------------------------------------------------------
--------------------------------------------------------------------------------
------------------------T----I---P--D-------------G-L---H---VVD-----------------
--------------------------------------------------------------------------------
-----------------------------------------------WV--R--QR------------------------
-------------R---------G-G-IE---------------------------V-LDS-----S-----L----R--
----TR--P-ES---E----------------------------------------------------------------
-----------------------------------------------V---E--EMMQALGVALLCVTPS-PDDRPTMKD
-VAAML--K------E-----IR-QER----EE-YA-KVDAL-LKG----------------------------------
--------------------------------------------------------------------------------
--------------------------------------------------------------------------------
--------------------------------------------------------------------------------
--------------------------------------------------------------------------------
--------------------------------------------------------------------------------
--------------------------------------------------------------------------------
--------------------------------------------------------------------------------
--------------------------------------------------------------------------------
------------------------------------------------------------SP----ATN-----------
----------CQEES----GP-A--SS----HPKLY-----LESN------------------NTS-FSASSLLH--SSS
SNANMAFK------------------------------------------------------------------------
--------------------------------------------------------------------------------
--------------------------------------------------------------------------------
--------------------------------------------------------------------------------
-----------------------------
>Acoerulea_20911_Aqcoe1G377600.1.p
--------------------------------------------------------------------------------
--------------------------------------------------------------------------------
--------------------------------------------------------------------------------
--------------------------------------------------------------------------------
--------------------------------------------------------------------------------
----------------------------------MP----------VNPNKL------------------------FSF-
--------------------------------------------------------------------------------
T------F----T-----------------------------------------------------------F-------
--L-----------------------------------------------------------------------------
----------------------------------------------------------L-SI----HSL-----------
-----------------------------------------------------CF-------------------------
--------------L--------------C-----------------C--V--------SI-------------------
--------------------------------------------------------------------------DEQ---
----------A----------------------------------EAL----------------------------LSW-
-------K------------------------------------NS----V-------N--SSTDA---------LK---
---------TWK--------------------------------------------------------------------
--------------------------------------------------------------------------------
--------------------------------------------------------------------------------
S--V-D--ST----------------------P--------------------------C--K--W-FG-IFC-------
-----------DAN----G--Q--------VTQISLKSL-D-L----Q----G---------------------------
------------S-----------L-----P-S---N----F--HA--L-K--------------------SLKTLIITG
T-------NLT--G-SI-P---KEF---------------G-D-------------------------------------
-------------------------------------------------------------------------Y-----Q
------Q-LDFI------------------------DLSSNA-ITGE-I---P-TEICRL-SKLQSLSLS----------
-------------------------------------------------------------SNSLDGAIPSDIGN-----
----------------------------------------------------------------------LSS---LVYL
TLYD-----NQLSGE-IPK--SI------------------------G-K--L-SK-LEIF-RAGGNQNLKGELPEE-I-
-G-NCSN-LVLLGLAE--TS-IT-GS---L-P-----------------------P------------------------
--S--IG-SL-KK--IQT-------I--------------------------AI--------------------------
--------------------------------------------------------------------------------
--------------------------------------------------------------------------------
--------------------------------------------------------------------------------
----------------YS-----------------------S-LL---------S------------------------G
PIP-----------------------------------------E-EIGN-C-S-ELQNLYLYQNS-I-SGSIPR-----
--------------------------------------------------------------------------------
--------------------------------------------------------------------------------
----------RIGELKKLK-SLLL------------------------WQNS-IVGTIP--SE-LGSCKE----------
--------------------------------------------------------------------------------
--------------------------------------------------------------------------------
--------------------------------------------------------------------------------
-------------------LTVIDLSEN-SLLGSIPRS-F-GNL--W-ALQELQLSVNQ-LSGVIP--------------
--------------------------------------------------------------------------------
--------------------------------------------------------------------------------
--------------------------------------------------------------------------------
--------------------------------------------------------------------------------
--------------------------------------------------------------------------------
--------------------------------------------------------------------------------
--------------------------------------------------------------------------------
-----------SE--IS-N-CTA------------------LTHLEVDNNG---ISGEIP--EDIG-K-L----------
--------------------------------------------------------------------------------
--------------------------------------------------------------------------------
--------------------------------------------KSMTLLF-A-WQNK----LTGHIPE-SLA-------
-----------KCQ---N---LQALDL-SY--NHLSGPIPK--QI-----------------------------------
--------------------------------------------------------------------------------
--------------------------------------------------------------------------------
--------------------------------------------------------------------------------
--------------------------------------------------------------------------------
--------------------------------------------------------------------------------
--------------------------------------------------------------------------------
-----------------------------------------F---GL------------------TNLTKVLLLSND-LS
GFI-----PPDI-G-NC-TNLY-----------------------------------------------RFRLNDNRLAG
VIPAEIG----------KLE--NLN------------FLDMSNN-KLV--GK--IP------------------------
--------------------------------------------------------------------------------
--------------------------------------------------------------------------------
--------------------------------------------------------------------------------
--------------------------------------------------------------------------------
--------------------------------------------------------------------------------
-----------------P-------------------------------------------------------TISQCG-
------NL-EFLDLHSNG-LTGSLPD-T--LP----K--S-LQ-LVDISGNRLT--------------------------
----------------------GSL-A-P-S-L-G--SL-TEL-------------------------------------
--------------------------------------------------------------------------------
--------------------------------------------------------------------------------
---------------------------------------------------------------------TKLNLGRNLLS
GRIPS-E--IVSCS-KLQL-LDVG-DNE------LSGDIP-KEL----GQM--PAL----------DI------------
------------SLNLSCNQFSGEIPF-QFS---GLD--KLGILD-----------------------------------
--------------------------------------------------------------------------------
--------------------------------------------------------------------------------
---------------------------------------------------------------I----------------
--------------------------------------------------------------------------------
--------------------------------------------------------------------------------
------------------SYNKLAGNVNML-ASLQNLVVLNISYND-FSG--ELPN----T-----PF--F-K----KL-
------------P-VSD--LT-GN-QALY--IP-------SG-------V------------------------------
--------------------------------------------------------------------------------
--------------------------------------------------------------------------------
--------------------------------------------------------------------------------
-------------------------------------------------------V----------------GPA-----
--------------------V---R------M-------------------R-TTS-----HQ-----KST-------LK
----LAM-------------------------------------------------------------------------
-----------------------------------------S--L-LISA-SAIL-----------LF---FAVY--M--
-L----VR-A-----------H----------------------------------------------------------
----------------------------------------------------------------------------VD--
-----------------MKR------------QMND-------NR-----------------------------------
--------WE---------------MTLY---------------------------------------------------
--------------------------------Q-------------------------------------KL--------
------------D-F-SI---------------------------------DDVV-H--HL-T------S--------S-
NVLGTG---SSGV----VYRVP--I----------------P----N------G-------------V----TLAIK-KM
--W----------------------S-------S------E-----------E---------------------------
--------------S------G-------------AFE--------------S--EIRTL----------GSIRHK-NIV
RLL--------------------GWCA--NR--N----------------------M-----K--------------LLF
YDYLSNGSLSALL-----H--------------------GGG----------K---G-----------------S-----
------A--------------------------------------------EWETRYDIVLGVAHALAYLH----HD-C-
---V-PAIIHGDVKAMNV---LLG-----HKF-EPYLADFGLA---R-L-V---------KR-------G--D-S--SDE
P------------F-HLNRK---P-Q--LAGSYGYMA-------------------------------P-----------
-----------------------E--------------------------------------------------------
-----------------------------------------------------HASTRR------IT-EKSD-VYSF-GV
LLLEVLTGRHPL--------DP----------------------------------------------------------
--------------------------------------------------------------------------------
------------------------T----L---P--G-------------G-A---N---LVQ-----------------
--------------------------------------------------------------------------------
-----------------------------------------------YA--K--EH--------L-----HLK-------
-------------K---------D-P-LD---------------------------I-LDT-----K-----L----Q--
----GR--P-DH---Q----------------------------------------------------------------
-----------------------------------------------I---N--EMLQTLAVSFLCISTR-VHDRPIMKD
-VVAML--K------E-----IR-PT-----DV-----------TR----------------------------------
--------------------------------------------------------------------------------
--------------------------------------------------------------------------------
--------------------------------------------------------------------------------
--------------------------------------------------------------------------------
--------------------------------------------------------------------------------
--------------------------------------------------------------------------------
--------------------------------------------------------------------------------
--------------------------------------------------------------------------------
------------------------------------------------------------SE-HDLCKG-----GSIT--
V---------SSSTV----RS----------MTLQQG----SSNC------------------SFA-FSDDSI-------
--------------------------------------------------------------------------------
--------------------------------------------------------------------------------
--------------------------------------------------------------------------------
--------------------------------------------------------------------------------
-----------------------------
>Acoerulea_21522_Aqcoe3G128400.1.p
--------------------------------------------------------------------------------
--------------------------------------------------------------------------------
--------------------------------------------------------------------------------
--------------------------------------------------------------------------------
--------------------------------------------------------------------------------
----------------------------------ME----------T-----LLSFL-------------------C---
--------------------------------------------------------------------------------
--------------------------------------------------------------------------------
--L-----------------------------------------------------------------------------
------------------------------------------------------------------SIL-----------
-----------------------------------------------------MP-------------------------
--------------F--------------M-----------------A--F--------AV-------------------
--------------------------------------------------------------------------NIQ---
----------G----------------------------------EAL----------------------------LSW-
-------K------------------------------------KS----L-------KS---LP-E-A------LN---
---------NWN--------------------------------------------------------------------
--------------------------------------------------------------------------------
--------------------------------------------------------------------------------
P--S-N--EN----------------------S--------------------------C--T--W-FG-ITC-------
-----------NIN----N--E--------VVELSLRYV-D-L----L----G---------------------------
------------Q-----------V-----P-S---N----F--TS--L-K--------------------SLNKLVLTG
T-------NLT--G-SV-P---KEL---------------G-S-------------------------------------
-------------------------------------------------------------------------L-----S
------E-LIHL------------------------DLSDNS-LVGE-I---P-SEICSL-SKLEMLLLN----------
-------------------------------------------------------------SNQLEGSIPIELGN-----
----------------------------------------------------------------------LWN---LKWL
VLYD-----NQLSGV-IPS--SI------------------------G-K--L-QK-LEIL-RAGGNKNLEGAIPGE-I-
-G-NCSN-LIMLGVAE--TS-IS-GF---L-P-----------------------P------------------------
--S--LG-QL-KK--LQT-------L--------------------------AV--------------------------
--------------------------------------------------------------------------------
--------------------------------------------------------------------------------
--------------------------------------------------------------------------------
----------------YT-----------------------A-LV---------S------------------------G
QIP-----------------------------------------P-ELGE-C-T-ELENIYLYENS-L-SGSIPT-----
--------------------------------------------------------------------------------
--------------------------------------------------------------------------------
----------RLGNLRNLQ-NLLL------------------------WQNN-LVGVIP--PE-LGNCLQ----------
--------------------------------------------------------------------------------
--------------------------------------------------------------------------------
--------------------------------------------------------------------------------
-------------------LSVIDLSMN-SITGTIPQT-F-GNL--T-SLLELQLSVNQ-ISGPIP--------------
--------------------------------------------------------------------------------
--------------------------------------------------------------------------------
--------------------------------------------------------------------------------
--------------------------------------------------------------------------------
--------------------------------------------------------------------------------
--------------------------------------------------------------------------------
--------------------------------------------------------------------------------
-----------SQ--IT-N-CRS------------------LTHIELDNNQ---ITGSIP--SDIG-N-L----------
--------------------------------------------------------------------------------
--------------------------------------------------------------------------------
--------------------------------------------GNLTLLF-L-WQNK----LEGSIPS-SIS-------
-----------FCK---N---LEAIDF-SQ--NNLVGSIPK--GI-----------------------------------
--------------------------------------------------------------------------------
--------------------------------------------------------------------------------
--------------------------------------------------------------------------------
--------------------------------------------------------------------------------
--------------------------------------------------------------------------------
--------------------------------------------------------------------------------
-----------------------------------------F---EL------------------QELNKLLVLSNN-LS
GEI-----PPEI-G-KC-RSLI-----------------------------------------------RFRANENKLTG
SIPPEIG----------NLR--DLT------------FLDLGIN-RLT--GI--IP------------------------
--------------------------------------------------------------------------------
--------------------------------------------------------------------------------
--------------------------------------------------------------------------------
--------------------------------------------------------------------------------
--------------------------------------------------------------------------------
-----------------I-------------------------------------------------------EISGCR-
------NL-TFLDLHSNA-ITGTLPDN---FN----QLVS-LQ-FVDMSDNSIG--------------------------
----------------------GTL-S-P-S-L-G--SL-SSL-------------------------------------
--------------------------------------------------------------------------------
--------------------------------------------------------------------------------
---------------------------------------------------------------------TKLVLSKNHFS
GPIPS-Q--LGSCT-KLQL-LDLS-GNQ------FSGEVP-ASI----GKI--PSL----------EI------------
------------ALNLSCNKLSGHIPP-EFS---SLD--KLGVLD-----------------------------------
--------------------------------------------------------------------------------
--------------------------------------------------------------------------------
---------------------------------------------------------------I----------------
--------------------------------------------------------------------------------
--------------------------------------------------------------------------------
------------------SHNQLTGDLQTL-AELQNLVILNISYNN-FSG--RVPF----T-----SF--F-T----KL-
------------P-LND--LT-GN-PTLC--FP-------GN-------H------------------------------
--------------------------------------------------------------------------------
--------------------------------------------------------------------------------
--------------------------------------------------------------------------------
-------------------------------------------------------C-----------------GY-----
--------------------E---S------R-------------------G-GAA-----RH-----SKG-------AK
----VAM-------------------------------------------------------------------------
-----------------------------------------V--V-LLCA-AGAL-----------LL---TAFY--I--
-I----IR-G------T----N----------------------------------------------------------
----------------------------------------------------------------------------LR--
-----------RTFG--GSK---EY-------NLDGD-----D-D-----------VE-----------V---GP-----
-P------WE---------------VTLY---------------------------------------------------
--------------------------------Q-------------------------------------KL--------
------------D-L-SI---------------------------------ADVV-N--CL-T------A--------G-
NIIGKG---RSGV----VYKAN--I----------------P----S------G-------------L----VIAVK-RF
--R-----S---------------SD-------V------C-----------S---------------------------
--------------A------A-------------AFS--------------S--EIATL----------ARIRHR-NIV
RLL--------------------GWGA--NR--R----------------------M-----K--------------LLF
YDYQPNGTLGALL-----H------------------EGCTG--------------G-----------------G-----
------L----------------------------V---------------EWETRIKIAVGVAEGLAYLH----HD-C-
---V-PAILHRDVKAHNI---LLG-----ERY-EACLADFGLA---R-L-V--------EEN--------------ASFS
A------------N---------P-Q--FAGSYGYMA-------------------------------P-----------
-----------------------E--------------------------------------------------------
-----------------------------------------------------YACMMK------IT-EKSD-VYSF-GV
VLLELITGKKPV--------DT----------------------------------------------------------
--------------------------------------------------------------------------------
------------------------S----F---P--D-------------G-Q---H---IVQ-----------------
--------------------------------------------------------------------------------
-----------------------------------------------WV--R--DH--------L-----KSK-------
-------------K---------E-P-MK---------------------------I-LDQ-----K-----L----Q--
----GR--P-DA---Q----------------------------------------------------------------
-----------------------------------------------I---Q--EMLQALGISLLCASNR-AEDRPSMKD
-VAALL--R------E-----IR-HD-----P-----------STG----------------------------------
--------------------------------------------------------------------------------
--------------------------------------------------------------------------------
--------------------------------------------------------------------------------
--------------------------------------------------------------------------------
--------------------------------------------------------------------------------
--------------------------------------------------------------------------------
--------------------------------------------------------------------------------
--------------------------------------------------------------------------------
------------------------------------------------------------SE-PTKPS-SNSLKKAE---
---E-PSY--SSAVS----SA-Q--LY----F---KG----SSHC------------------SLA-YSSSSGG--VS--
--------------------------------------------------------------------------------
--------------------------------------------------------------------------------
--------------------------------------------------------------------------------
--------------------------------------------------------------------------------
-----------------------------
>Acoerulea_21948_Aqcoe4G077500.1.p
--------------------------------------------------------------------------------
--------------------------------------------------------------------------------
--------------------------------------------------------------------------------
--------------------------------------------------------------------------------
--------------------------------------------------------------------------------
------------------------------------------------------------------------------M-
--------------------------------------------------------------------------------
F------L----L-----------------------------L-------------------------------------
--L-----------------------------------------------------------------------------
-----------------------------------------------------------FL-----FF-------F----
--------------------------------------------------------------------------------
--------------L--------------S--------------------P--------FL-----------------E-
--------------TL---S---------------------------------------LNQ--------------E---
----------G----------------------------------LFL----------------------------QQV-
-------K------L-----K--L-----D--------------DP-------------------NS-V------LS---
---------NW---------------------------------------------------------------------
--------------------------------------------------------------------------------
--------------------------------------------------------------------------------
-----------KE--------TDL-T------P--------------------------C--S--W-NG-IHC-------
-NS------------------V--THS---VDSVDLSNS-N-L----A----G---------------------------
----------------------S-F-----P------I--DL---C--S-L--H-----------------NLTFLSLLN
N-------SIN--S-SL-P------L---------EI---S-T-------------------------------------
-------------------------------------------------------------------------C-----Q
------N-LKQL------------------------NLAQNL-FEGT-I---P-ETIS-N--------LD----------
--------------------------------------------------------------------------------
------------------------------------------------------------------------N---LILL
DLTG-----NGFSGD-IPL--SL------------------------G-R--F-KK-LEAI-SLTGN-SFHTSIPSL-F-
-G-NIST-LKQLNLSY--NP-FS-PS-E-I-P-----------------------F------------------------
--Q--LG-DL-LN--LEV-------L--------------W-----------LA--------------------------
--------------------------------------------------------------------------------
--------------------------------------------------------------------------------
--------------------------------------------------------------------------------
----------------GC-----------------------N--L---------V------------------------G
EIP-----------------------------------------S-SLGK-L-K-KLKNLDLSYNN-L-HGKIPS-----
--------------------------------------------------------------------------------
--------------------------------------------------------------------------------
----------SLTELSSIV-QIEL------------------------FNNS-LSGELP--LG-MGKLTE----------
--------------------------------------------------------------------------------
--------------------------------------------------------------------------------
--------------------------------------------------------------------------------
-------------------LRRIDVSMN-QLSGNIPPE-L-CEL--P--LGSLNLYQNQ-FEGPIP--------------
--------------------------------------------------------------------------------
--------------------------------------------------------------------------------
--------------------------------------------------------------------------------
--------------------------------------------------------------------------------
--------------------------------------------------------------------------------
--------------------------------------------------------------------------------
--------------------------------------------------------------------------------
-----------AS--LA-K-SPN---------------------------------------------------------
--------------------------------------------------------------------------------
--------------------------------------------------------------------------------
----------------------------------------------LYELR-M-FKNR----FTGELPS-DLG-------
------------KF-S-P---LSWVDF-SE--NELVGPIPA--SL-----------------------------------
--------------------------------------------------------------------------------
--------------------------------------------------------------------------------
--------------------------------------------------------------------------------
--------------------------------------------------------------------------------
--------------------------------------------------------------------------------
--------------------------------------------------------------------------------
-----------------------------------------C---EK------------------GVLEELLLITNG-FT
GKI-----PDSL-G-QC-TSLT-----------------------------------------------RLRFRGNKLYG
DVPVGIW----------GLP--HLY------------LLDLMWN-SFS--GE--IS------------------------
--------------------------------------------------------------------------------
--------------------------------------------------------------------------------
--------------------------------------------------------------------------------
--------------------------------------------------------------------------------
--------------------------------------------------------------------------------
-----------------K-------------------------------------------------------SISGAS-
------NL-SMLLISGND-FTGSIPE-G--IG----WLDT-LL-EFSGSDNSLT--------------------------
----------------------GSI-P-K-S-F-V--NL-IRL-------------------------------------
--------------------------------------------------------------------------------
--------------------------------------------------------------------------------
---------------------------------------------------------------------GRLDLHSNQLS
GELPV-G--IKSWK-QLNE-LNLA-DNE------LSGGIP-AEI----GSL--PVL----------NY------------
-------------LDLSKNMFSGNIPV-ELQ---NLK---LNRFN-----------------------------------
--------------------------------------------------------------------------------
--------------------------------------------------------------------------------
---------------------------------------------------------------F----------------
--------------------------------------------------------------------------------
--------------------------------------------------------------------------------
------------------------------------------SNNR-LSG--DLPP----M-----Y---A-K----ET-
------------Y-RDS--FL-EN-PGLC------------G--------------------D-L-EGL-----------
--------------------------------------------------------------------------------
--------------------------------------------------------------------------------
--------------------------------------------------------------------------------
-------------------------------------------------------C------------------------
---------------P-S-KE---E-----V--------------KR----R------------------G-------NV
----WLL-------------------------------------------------------------------------
-----------------------------------------K--V-IFVV-ACVV-----------FV---VG-V--S--
-W----FY-V------K---------------------------------------------------------------
----------------------------------------------------------------------------YR--
---------NY---R---KT----K---K---------------G-----------ID-----------K---AK-----
--------WT---------------LTSF---------------------------------------------------
--------------------------------H-------------------------------------KL--------
------------G-F-SE---------------------------------YEIL-D--CL-D------E--------D-
NVIGSG---ASGK----VYKAI--L----------------S----N------G---------E---A-----VAVK-KL
--W-------------------------------------S------------A-------A--------EKD----KN-
GDIEKGQI-----KD------D-------------GFE--------------A--EVETL----------GKIRHK-NIV
RLW--------------------CCCT------T--------K-D-----------C-----K--------------LLV
YEYMPNGSLGDLL-----H------S-------------S----------KGG---------------------------
------L----------------------------L---------------DWSMRYKIAMDAAEGLSYLH----HD-C-
---V-PAIVHRDVKSNNI---LLD-----GDF-GARVADFGVA---T-V-M--------DAV-----G-------KG---
----------P-KS---------M-SV-IAGSCGYIA-------------------------------P-----------
-----------------------E--------------------------------------------------------
-----------------------------------------------------YAYTLR------VN-EKSD-IYSF-GV
VILELVTGKRPN--------DP----------------------------------------------------------
--------------------------------------------------------------------------------
----------------------E------F---G--E---------------Q---D---LVN-----------------
--------------------------------------------------------------------------------
-----------------------------------------------WV--C--TT--------L--------D------
-------------KK----------G----A----D------H-------------V-IDP-----K-----L-------
-----D--S-----------------------------------------------------------------------
----------------------------------A-F----------K---E--EINRVLSIGLLCTSPL-PINRPSMRR
-VVKML--Q------E----------L------------------D-AE------NKA----K-----------------
--------------------------------------------------------------------------------
--------------------------------------------------------------------------------
--------------------------------------------------------------------------------
--------------------------------------------------------------------------------
--------------------------------------------------------------------------------
--------------------------------------------------------------------------------
--------------------------------------------------------------------------------
--------------------------------------------------------------------------------
--------------------------------------------------------------------------------
-----IVK----KDG----IL----SP-----Y--YY-----EDA-----------------------SD---HGS----
--------------------------------------------------------------------------------
--------------------------------------------------------------------------------
----------------------VA--------------------------------------------------------
--------------------------------------------------------------------------------
-----------------------------
>Acoerulea_22921_Aqcoe7G151600.1.p
--------------------------------------------------------------------------------
--------------------------------------------------------------------------------
--------------------------------------------------------------------------------
--------------------------------------------------------------------------------
--------------------------------------------------------------------------------
----------------------------------------------------------------MPKLSSTSSEFLPIL-
--------------------------------------------------------------------------------
-------FLFFIF-----------------------------------------------------------ILPFYVNT
QSF-----------------------------------------------------------------------------
--------------------------------------------------------------------------------
--------------------------------------------------------------------------------
-----------------------------------------------------------NQ-------------------
----------------------------------------------------------------------------E---
----------Q----------------------------------TIL----------------------------LKL-
-------KQQWN--------------------------------NP-------------------PS--------FN---
---------SW---------------------------------------------------------------------
--------------------------------------------------------------------------------
--------------------------------------------------------------------------------
---NNTVKSS----------------------H-------------------------YC--N--W-TG-VVC-------
--------------------------------------------------------------------------------
------------------------------------------------------------------------------TN
D-------FVT--G------------------------------------------------------------------
-------------------------------------------------------------------------I------
------------------------------------SLNNMN-ITGK-I---P-SSIC----------------------
--------------------------------------------------------------------------------
--------------------------------------------------------------------------------
-----------------------------------------------D----L-EN-LNYI-DLSSN-YIHGEFPTVLY-
---NCSK-LQALYLHE--NS------------------------------------------------------------
--------------------------------------------------------------------------------
--------------------------------------------------------------------------------
--------------------------------------------------------------------------------
--------------------------------------------------------------------------------
----------------FF-------------------------------------------------------------G
PIP-----------------------------------------A-DIDR-I-S-TLQRLDLGANN-F-SGDIPA-----
--------------------------------------------------------------------------------
--------------------------------------------------------------------------------
----------SIGNLPELE-MLFL------------------------YNNQ-FNGSFP--PE-IGNLSN----------
--------------------------------------------------------------------------------
--------------------------------------------------------------------------------
--------------------------------------------------------------------------------
-------------------LQYLELNNNPFVPSKIPNE-F-GRL--K-KLGALLMRKTN-LIGEIP--------------
--------------------------------------------------------------------------------
--------------------------------------------------------------------------------
--------------------------------------------------------------------------------
--------------------------------------------------------------------------------
--------------------------------------------------------------------------------
--------------------------------------------------------------------------------
--------------------------------------------------------------------------------
-----------IE--IC-D-------------------------------------------------------------
--------------------------------------------------------------------------------
--------------------------------------------------------------------------------
----------------------------------------------------L------------------IN-------
---------------------LRDFDL-SI--NSLTGKIPA--NL-----------------------------------
--------------------------------------------------------------------------------
--------------------------------------------------------------------------------
--------------------------------------------------------------------------------
--------------------------------------------------------------------------------
--------------------------------------------------------------------------------
--------------------------------------------------------------------------------
-----------------------------------------F---LL------------------VNMEYFRLSGNK-LS
GEI-----PGKI---KT-LYIY-----------------------------------------------ELGLSMNQFTG
EIPPTLL----------LLP--NLS------------ILDLSNN-QLS--GA--VP------------------------
--------------------------------------------------------------------------------
--------------------------------------------------------------------------------
--------------------------------------------------------------------------------
--------------------------------------------------------------------------------
--------------------------------------------------------------------------------
-------------------------------------------------------------------------PIKIGR-
------RL-VLLNLSSNR-LTGKIPD----------VYANWVYDKSFLNNTGLC--------------------------
--------------------------PSNSD---S--KC-----------------------------------------
--------------------------------------------------------------------------------
--------------------------------------------------------------------------------
-------------------------------------------------------------------------LSETRDS
SRLPV----------RFLA-MILV----------LAGAVF-------------LIV------------------------
----------------------------VLS--------AFSVIK-----------------------------------
--------------------------------------------------------------------------------
--------------------------------------------------------------------------------
---------------------------------------------------------------N----------------
--------------------------------------------------------------------------------
--------------------------------------------------------------------------------
------------------------------------------YYNR-KQG------------------------------
----------------------GD--------------------------------------------------------
--------------------------------------------------------------------------------
--------------------------------------------------------------------------------
--------------------------------------------------------------------------------
--------------------------------------------------------------------------------
--------------------------------------------------------------------------------
----LNL-------------------------------------------------------------------------
--------------------------------------------------------------------------------
--------------------------------------------------------------------------------
--------------------------------------------------------------------------------
--------------------------------------------------------------------------------
--------YK---------------MTFF---------------------------------------------------
--------------------------------Q-------------------------------------RL--------
------------D-F-TE---------------------------------LNIL-S--KL-T------E--------N-
NLIGSG---GSGK----VYRVD--V---------------------N---------------------RSRNYVAVK-KI
SSK-------------------------------------G---------------------------------------
--------------NLDQKLEK-------------QFE--------------A--EVEIL----------GNIRHL-NIV
KLL--------------------CCIS------NGK--------------------S-----K--------------LLV
YEYMKNHSLDEWL-----H-------------------------------------------------------------
----------------------GKKRGTLAFRHFVL---------------DWPRRMHIAVGAAQGLCHMH----HN-C-
---N-SFIIHRDVKSSNI---LLD-----SEF-NAKIADFGLA---K-I-L-----------------------AKTGES
E------------T---------M-SV-VAGTFGYIA-------------------------------P-----------
-----------------------E--------------------------------------------------------
-----------------------------------------------------YARTTK------AT-EKID-VYSF-GV
VLLELVTGREAT---------K----------------------------------------------------------
--------------------------------------------------------------------------------
---------------------------------G--D-------------------EYTCLAE-----------------
--------------------------------------------------------------------------------
-----------------------------------------------WA--W--RH--------F---------------
-----------------------------------QEDKAIES-------------A-LDE-----DVKEPFY-------
--------------------------------------------------------------------------------
-----------------------------------------------L---D--EMSMVFKLGLICTSTS-SSTRPSMKD
-VVQFL--L-----------------------------------------------------------------------
--------------------------------------------------------------------------------
--------------------------------------------------------------------------------
--------------------------------------------------------------------------------
--------------------------------------------------------------------------------
--------------------------------------------------------------------------------
--------------------------------------------------------------------------------
--------------------------------------------------------------------------------
--------------------------------------------------------------------------------
--------------------------------------------------------------------------------
-------RNGSLQREERTIVTESDAAPLQNLTSDYLD-------------------------------------------
--------------------------------------------------------------------------------
--------------------------------------------------------------------------------
--------------------------------------------------------------------------------
--------------------------------------------------------------------------------
-----------------------------
>Acoerulea_23140_Aqcoe7G421000.1.p
--------------------------------------------------------------------------------
--------------------------------------------------------------------------------
--------------------------------------------------------------------------------
--------------------------------------------------------------------------------
--------------------------------------------------------------------------------
-----------------------------MFSFF-P----------------HSALMSI------SH-----------L-
--------------------------------------------------------------------------------
F------F----F--------------LL-------------L-----------------------------S-------
--S--LFQ------------------------------------------------------------------------
---------------------------------------------------------------------------T----
--------------------------------------------------------------------------------
--------------N--------------S--------------------Q-----------------------------
---------------E-------------------------------------------Q-L--------------E---
----------L----------------------------------NIL----------------------------QTL-
-------K------H-----H--W-----N--------------NP--------------------S-S------LE---
---------SW---------------------------------------------------------------------
--------------------------------------------------------------------------------
--------------------------------------------------------------------------------
--------T--------------PS--TPI--C--------------------------T--D--W-IG-ITC-------
--K--N----G----------S--------VTEINLSNM-N-I---------T---------------------------
-------------H--------E-I-----S------P--SI---C--D-L--T-----------------SLTRIDLSF
N-------YIP--G-EF-P-----YL------------L-Y-N-------------------------------------
-------------------------------------------------------------------------C----SN
--------LYSL------------------------DLSQNY-FVGS-L---P-SDIH-R-----LSS------------
--------------------------------------------------------------------------------
------------------------------------------------------------------------S---LQHL
NLSS-----NNFSGD-IPL--SI------------------------G-Q--L-HS-LRTL-YLFSN-QFNGSFPPS-I-
-G-DLSK-LERLGLAY--NE-FR-PS-R-I-P-----------------------L------------------------
--T--FG-QL-KN--LKF-------L--------------W-----------MT--------------------------
--------------------------------------------------------------------------------
--------------------------------------------------------------------------------
--------------------------------------------------------------------------------
----------------QA-----------------------N--L---------I------------------------G
EIP-----------------------------------------E-SIGS-L-V-NLEQLDLSINE-L-SGKIPD-----
--------------------------------------------------------------------------------
--------------------------------------------------------------------------------
----------SLFMLKNLT-NMYL------------------------YANR-LSGEIP---R-SVETLY----------
--------------------------------------------------------------------------------
--------------------------------------------------------------------------------
--------------------------------------------------------------------------------
-------------------LTGVDLSIN-NLTGTIPQD-F-GKL--Q-YLTTFYMYSNR-LTGEIP--------------
--------------------------------------------------------------------------------
--------------------------------------------------------------------------------
--------------------------------------------------------------------------------
--------------------------------------------------------------------------------
--------------------------------------------------------------------------------
--------------------------------------------------------------------------------
--------------------------------------------------------------------------------
-----------AS--LG-L-LPY---------------------------------------------------------
--------------------------------------------------------------------------------
--------------------------------------------------------------------------------
----------------------------------------------LTRIR-L-FRNR----LTGVLPP-ELG-------
------------LH--SK---LEFIEV-SE--NSLIGKLPD--NL-----------------------------------
--------------------------------------------------------------------------------
--------------------------------------------------------------------------------
--------------------------------------------------------------------------------
--------------------------------------------------------------------------------
--------------------------------------------------------------------------------
--------------------------------------------------------------------------------
-----------------------------------------C---AG------------------GVLIGLVVFSNN-LS
GEF-----PRSL-A-KC-HSLT-----------------------------------------------SIQVHRNNFSG
EIPAGVW----------SLK--DLS------------SIMIREN-SFS--GE--LP------------------------
--------------------------------------------------------------------------------
--------------------------------------------------------------------------------
--------------------------------------------------------------------------------
--------------------------------------------------------------------------------
--------------------------------------------------------------------------------
--------------------------------------------------------------------------DELAW-
------NL-TRLEISNNM-FSGKIPS-R--IK----SSLN-LM-VFDASNNLFS--------------------------
----------------------GEI-P-K-E-L-T--AL-PRL-------------------------------------
--------------------------------------------------------------------------------
--------------------------------------------------------------------------------
---------------------------------------------------------------------LSLSLDRNRLS
GHLPL-E--IISWK-SLNS-LNLS-SNQ------ISGIIP-PAV----AQL--PDL----------LR------------
-------------LDLSDNQLSGVIPP-EIG---HM---KLSFFN-----------------------------------
--------------------------------------------------------------------------------
--------------------------------------------------------------------------------
---------------------------------------------------------------L----------------
--------------------------------------------------------------------------------
--------------------------------------------------------------------------------
------------------------------------------SSNH-FTG--KIPL----E-----F---E-N----LA-
------------Y-DRS--FL-NN-PGLC------------S--------DL----------L-N-LSS-----------
--------------------------------------------------------------------------------
--------------------------------------------------------------------------------
--------------------------------------------------------------------------------
-------------------------------------------------------C-------------------T----
--------------PK----A---K-----AK-------------------S--QK-----LS-----SPL-------LA
----TSV-------------------------------------------------------------------------
-----------------------------------------V--L-AGVV-LIVV-----------LI------C--S--
-F-----V-I------R----Y----------------------------------------------------------
-----------------------------------------------------------------------------G--
---------S------------KKK----------RE-----Q-------------LL-----------S---T------
--------WK---------------LTSF---------------------------------------------------
--------------------------------Q-------------------------------------KL--------
------------H-F-TE---------------------------------SDIL-Y--SL-S------E--------D-
KMIGSG---GSGK----VYLIA--L---------------NQ----S------E--------------F----LAVK-KI
--W-----NK--G---------------KL---D------E-----------LL--------------------------
--------------E------K-------------EFQ--------------A--EVQIL----------GTIRHS-NIV
KLF--------------------CCIS------C----------D-----------S--S--M--------------LLV
YEYMVNSSLDRWL-----H------R-------------RK-RES---ML------SS---------SV-HRVF------
-----------------------------------L---------------DWPTRLHVAVGAAQGLCYMH----HG-C-
---S-QAIIHRDVKSSNI---LLD-----SNF-NAKIADFGLA---K-M-L--------VKH-------G----EAD---
-------------T---------M-SA-VAGSYGYIA-------------------------------P-----------
-----------------------E--------------------------------------------------------
-----------------------------------------------------YAYTTK------VN-EKID-VYSF-GV
VLLELTTGREPN-----D---G----------------------------------------------------------
--------------------------------------------------------------------------------
---------------------------------D--EH--------------T---S---LAE-----------------
--------------------------------------------------------------------------------
-----------------------------------------------WA--W--RH--------F-----Q-E-------
-------------DH----------P----L----V------D-------------A-LDE-----E-----V----K--
--------E------P----------------------------------------------------------------
----------------------------------C-Y----------L---E--DMNVIFRLGLICTGTL-PSTRPSMKE
-VLQVL--L------R----------C------------------Q--SQQ---L-------------------------
--------------------------------------------------------------------------------
--------------------------------------------------------------------------------
--------------------------------------------------------------------------------
--------------------------------------------------------------------------------
--------------------------------------------------------------------------------
--------------------------------------------------------------------------------
--------------------------------------------------------------------------------
--------------------------------------------------------------------------------
------------------------------------------------------------YRETNVENEY--NVHPLL--
-----S----FKDMD----SD-S--KR----SLKCD------DDD----------------------SFVC---NM----
--------------------------------------------------------------------------------
--------------------------------------------------------------------------------
--------------------------------------------------------------------------------
--------------------------------------------------------------------------------
-----------------------------
>Acoerulea_25431_Aqcoe5G016000.1.p
--------------------------------------------------------------------------------
--------------------------------------------------------------------------------
--------------------------------------------------------------------------------
--------------------------------------------------------------------------------
--------------------------------------------------------------------------------
-------------------------------------MKTT-------------------------L-----------Q-
--------------------------------------------------------------------------------
F------F----L-----------------------------F----------------H------------I-------
--G--LSL------------------------------------------------------------------------
----------------------------------------------------------V-------LA-------N----
--------------------------------------------------------------------------------
--------------G--------------A--------------------R--------D--------------------
---------------V---V---------------------------------------SNN--------------E---
----------V----------------------------------SAL----------------------------LSI-
-------K------A-----G--I-----I--------------DS------------------VDR--------LK---
---------DW---------------------------------------------------------------------
--------------------------------------------------------------------------------
------------------------------------------------------------------------------KL
P--V----DG---------VQN-HLV------H--------------------------C--N--W-SG-VWC-------
NSD-------G----------A--------VEKLDLSYM-N-L----T----G---------------------------
----------------------L-I-----S-----DD---I---L--Q-L-------------------HSLTVFNISC
N-------GFT--S-SL-P------K--------S-I---S-I-------------------------------------
-------------------------------------------------------------------------L-----T
------F-LKIL------------------------DVSQNN-FEGA-F---P-VGLG----------MA----------
--------------------------------------------------------------------------------
-----------------------------------------------------------------------AG---LQIV
NASS-----NNFSGK-LPE--DL------------------------S-N--A-TL-LESL-DFRGS-FFGGSIPIS-Y-
-K-NLQN-LKFLGLSG--NN-LT--G-R-V-P-----------------------G------------------------
--E--LG-QL-KS--LEH-------I--------------I-----------IG--------------------------
--------------------------------------------------------------------------------
--------------------------------------------------------------------------------
--------------------------------------------------------------------------------
----------------YN-----------------------A--F---------E------------------------G
EIP-----------------------------------------A-EFGN-L-T-NLQYLDLAVGS-F-SGQIPA-----
--------------------------------------------------------------------------------
--------------------------------------------------------------------------------
----------ELGRLQKLN-TVFF------------------------YKNN-FEGNIP--PE-IGNCTS----------
--------------------------------------------------------------------------------
--------------------------------------------------------------------------------
--------------------------------------------------------------------------------
-------------------LVFLDFSEN-QLSGEIPAE-L-GDL--K-NLQLLNLMSNK-LTGRVP--------------
--------------------------------------------------------------------------------
--------------------------------------------------------------------------------
--------------------------------------------------------------------------------
--------------------------------------------------------------------------------
--------------------------------------------------------------------------------
--------------------------------------------------------------------------------
--------------------------------------------------------------------------------
-----------TG--LG-N-LTK---------------------------------------------------------
--------------------------------------------------------------------------------
--------------------------------------------------------------------------------
----------------------------------------------LQVLE-L-WNNS----LEGPLPA-NLG-------
------------QK-S-P---LQWLDV-SS--NSLSGIIPS--GL-----------------------------------
--------------------------------------------------------------------------------
--------------------------------------------------------------------------------
--------------------------------------------------------------------------------
--------------------------------------------------------------------------------
--------------------------------------------------------------------------------
--------------------------------------------------------------------------------
-----------------------------------------C---DS------------------SNLTKLILFNNA-FS
GPI-----PIGL-T-SC-LSLV-----------------------------------------------RVRMQNNIISG
TIPSGFG----------KLE--NLQ------------RLELANN-SLS--GE--MP------------------------
--------------------------------------------------------------------------------
--------------------------------------------------------------------------------
--------------------------------------------------------------------------------
--------------------------------------------------------------------------------
--------------------------------------------------------------------------------
-----------------G-------------------------------------------------------DIAFSL-
------SL-SFIDLSQNR-FQSSLPS-T--IL----SIPT-LQ-TFMASNNNLE--------------------------
----------------------GKI-P-E-Q-F-Q--ES-PSL-------------------------------------
--------------------------------------------------------------------------------
--------------------------------------------------------------------------------
---------------------------------------------------------------------TALDLSANQLS
GTLPV-S--IASCQ-KLVT-LNLR-DNL------FTGDIP-RAI----AMM--PTL----------AV------------
-------------LDLSNNSLSGTIPE-NFG---SSP--ALETLN-----------------------------------
--------------------------------------------------------------------------------
--------------------------------------------------------------------------------
---------------------------------------------------------------L----------------
--------------------------------------------------------------------------------
--------------------------------------------------------------------------------
------------------------------------------SYNK-LEG--PLPT----T---G-L---L-R----TI-
------------N-LDD--IT-GN-AGLC------------G----G----V--------------LSP-----------
--------------------------------------------------------------------------------
--------------------------------------------------------------------------------
--------------------------------------------------------------------------------
-------------------------------------------------------C----S-------------HG----
--------------YATS-SL---K------E------------RKH----A--HI-----KH------II-------AG
----WLV-------------------------------------------------------------------------
-----------------------------------------G--I-TALL-TIVT-----------TV---LC-V--R--
-R----LY-S------R----W----------------------------------------------------------
----------------------------------------------------------------------------YS--
---------N----------SGCFG---A---R-F-S-----VES----G------DW-----------P----------
--------WR---------------MSAF---------------------------------------------------
--------------------------------Q-------------------------------------RI--------
------------G-F-TS---------------------------------SDIL-A--CL-K------E--------S-
NVIGMG---ATGI----VYKAE-MQ----------------R----P------H---------A---V-----VAVK-KL
--W-------------------------AS-------------------------------Q------------AD----
-------------IE------T-------------G-S----THDL-----VS--EVNLL----------GRLRHR-NIV
RLL--------------------GYLH------N--------D-S-----------D-----V--------------MIV
YEYMRNGSLGEML-----H------G-----K-------Q----------A-GK------------------L-------
------L----------------------------I---------------DWVSRYNIAVGVAQGLAYLH----HD-C-
---N-PPVIHRDVKSNNI---LLD-----ENL-DARIADFGIA---R-M-M---------------------M-HKN---
------------ET---------V-TM-VAGSFGYIA-------------------------------P-----------
-----------------------E--------------------------------------------------------
-----------------------------------------------------YGYTLK------VD-EKSD-IYSY-GV
VLLELLSGKRPV-----D---P----------------------------------------------------------
--------------------------------------------------------------------------------
----------------------E------F---G--E-------------S-I---N---IVE-----------------
--------------------------------------------------------------------------------
-----------------------------------------------WV--C--EK--------I-------RN------
--------------N-------I--A----L----E------E-------------S-LDP-------------------
-----S--V--G---A----------------------------------------------------------------
----------------------------------Q-C-------KHIQ---E--EMLLVLRIALLCTAKL-PKDRPSMRD
-VISML--G------E----------A------------------K-----------P----R-----------------
--------------------------------------------------------------------------------
--------------------------------------------------------------------------------
--------------------------------------------------------------------------------
--------------------------------------------------------------------------------
--------------------------------------------------------------------------------
--------------------------------------------------------------------------------
--------------------------------------------------------------------------------
--------------------------------------------------------------------------------
---------------------------------------------------------------RKSVS-S----------
--------------N----IF-N--KD------KPIF----STSP----------------------VAG---LL-----
--------------------------------------------------------------------------------
--------------------------------------------------------------------------------
--------------------------------------------------------------------------------
--------------------------------------------------------------------------------
-----------------------------
>Acoerulea_25818_Aqcoe5G219800.1.p
--------------------------------------------------------------------------------
--------------------------------------------------------------------------------
--------------------------------------------------------------------------------
--------------------------------------------------------------------------------
--------------------------------------------------------------------------------
---------------------------------------MNS------------TVN---------------------I-
--------------------------------------------------------------------------------
F------L----F------------------------------------------------LL--SF-----L-------
--F-----------------------------------------------------------------------------
---------------------------------------------------------------------------S----
--------------------------------------------------------------------------------
--------------I--------------S--------------------F--------SS-----------------S-
--D---------------------E-------------------------------------------------------
----------L----------------------------------SIL----------------------------LKL-
-------K--SS--L----QP--------S--------------NS--------------------P-V------FD---
---------TW---------------------------------------------------------------------
--------------------------------------------------------------------------------
-------------------------------------------------------------------------------K
--------FD-N--------S-----------P--------------------------C--N--F-TG-IHC-------
----------N-S-----KL-S--------VTQIDLPEK-K-L----K----G---------------------------
----------------------F-L-----P-----LD--SI---C---QL--P-----------------SLEKLNFAS
N-------SLS--G-TI-S----EDL--------------K-N-------------------------------------
-------------------------------------------------------------------------C----TS
--------LNYL------------------------DLSMNS-FSGS-I---P-D-LS----------------------
--------------------------------------------------------------------------------
--------------------------------------------------------------------------------
-----------------------------------------------S----L-SN-MSFL-NLNAS-GFSGVFPWKSL-
-G-NLEN-LQFLSLGD--N-SFE-SS-L-F-P-----------------------M------------------------
--E--VV-KL-YK--LNW-------L--------------Y-----------LT--------------------------
--------------------------------------------------------------------------------
--------------------------------------------------------------------------------
--------------------------------------------------------------------------------
----------------AC-----------------------S--L---------E------------------------G
RIP-----------------------------------------P-EIGN-L-T-ELINLELSGNQ-L-SGPIPA-----
--------------------------------------------------------------------------------
--------------------------------------------------------------------------------
----------QISNLKKLW-QLEM------------------------YNNS-LTGKIP--VG-FGKLTN----------
--------------------------------------------------------------------------------
--------------------------------------------------------------------------------
--------------------------------------------------------------------------------
-------------------LQNFDASMN-YLEGDLSE--L-KFL--T-QLVTLQLFENK-FSGELP--------------
--------------------------------------------------------------------------------
--------------------------------------------------------------------------------
--------------------------------------------------------------------------------
--------------------------------------------------------------------------------
--------------------------------------------------------------------------------
--------------------------------------------------------------------------------
--------------------------------------------------------------------------------
-----------EE--FG-E-FKF---------------------------------------------------------
--------------------------------------------------------------------------------
--------------------------------------------------------------------------------
----------------------------------------------LVNLS-L-YTNM----LTGSLPQ-SLG-------
------------SW-A-E---FDFIDV-SE--NYLTGPIPP--DM-----------------------------------
--------------------------------------------------------------------------------
--------------------------------------------------------------------------------
--------------------------------------------------------------------------------
--------------------------------------------------------------------------------
--------------------------------------------------------------------------------
--------------------------------------------------------------------------------
-----------------------------------------C---KK------------------GKMTALLILQNK-FS
GGI-----PESY-A-NC-LSMN-----------------------------------------------RFRVSNNSLSG
YVPQGLW----------GLP--NLD------------FLDLSMN-QFN--GS--VT------------------------
--------------------------------------------------------------------------------
--------------------------------------------------------------------------------
--------------------------------------------------------------------------------
--------------------------------------------------------------------------------
--------------------------------------------------------------------------------
-----------------S-------------------------------------------------------EIGNAK-
------VL-TQLHLTGNR-FSGELPS-E--IT----KASS-LV-LIDVSSNRFS--------------------------
----------------------GII-P-T-S-I-G--EL-KKL-------------------------------------
--------------------------------------------------------------------------------
--------------------------------------------------------------------------------
---------------------------------------------------------------------NALYLQENMFH
GSLPE-S--LGSCS-YLNN-INFA-GNL------FTGVIP-ASL----GSL--PSL----------NS------------
-------------LNLSDNQLSDRIPT-SLS---SAK---LSLLD-----------------------------------
--------------------------------------------------------------------------------
--------------------------------------------------------------------------------
---------------------------------------------------------------L----------------
--------------------------------------------------------------------------------
--------------------------------------------------------------------------------
------------------------------------------SNNR-LSG--PIPK----S-----LS--N-D----AY-
------------N--GS--FA-GN-PDLC--S---------P-----T--IR----------Y-F-RP------------
--------------------------------------------------------------------------------
--------------------------------------------------------------------------------
--------------------------------------------------------------------------------
-------------------------------------------------------C------------------------
-----------------S-SD---S--------------------------G--KS-----PQ-----LRI-------LI
----SCF-------------------------------------------------------------------------
--------------------------------------------L-VGLA-VLLI-----------CL---GS-F--I--
-F----F--K------K---------------------------------------------------------------
----------------------------------------------------------------------------KG-T
---------NE---E--RS-F-KSD-------------------------------------------------S-----
--------WD---------------VKSF---------------------------------------------------
--------------------------------S-------------------------------------IL--------
------------S-F-TE---------------------------------QDVL-N--SI-K------Q--------E-
NLIGSG---GSGN----VYRVY--L----------------G----D------G---------K--------DFAVK-HI
--W------K---T-------DSGNGK--S---N------R-----------S--------TSAML--------------
M-KR----SGN---L------P-------------EFD--------------A--EVETL----------SSMRHV-NVV
KLY--------------------CSIT------S-E--------D-----------A-----S--------------LLV
YEYLPNGSLWDQL-----H------------------------T------CNK--------------------KM-----
----------------------------------EL---------------DWETRYDIAVGSAKGLEYLH----HG-C-
---D-RPVIHRDVKSSNI---LLD-----EFF-KPRIADFGLA---K-I-V--------LQA-----AGT--N-GN----
-G------S----T---------A-HI-ITGTHGYIA-------------------------------P-----------
-----------------------E--------------------------------------------------------
-----------------------------------------------------YAYTYK------VN-EKSD-VYSF-GV
VLMELVTGKKPI-----E---P----------------------------------------------------------
--------------------------------------------------------------------------------
----------------------E------F---G--E-------------N-K---D---IVH-----------------
--------------------------------------------------------------------------------
-----------------------------------------------WI--S--TK--------V-----TS-R------
-------------ET---------------I----L------S-------------V-VDS-----T-----I----P--
--------------------------------------------------------------------------------
---------------------------------EI-L----------K---E--DAVKVLRVAVLCTARL-PALRPSMRK
-VVQML--E------D--------A-E------------------P-------------------------------C-R
-------FISI---------------------------------------------------------------------
--------------------------------------------------------------------------------
--------------------------------------------------------------------------------
--------------------------------------------------------------------------------
--------------------------------------------------------------------------------
--------------------------------------------------------------------------------
--------------------------------------------------------------------------------
--------------------------------------------------------------------------------
--------------TVAKD-------------------------------------------------------------
----------YSTEK----ED-M--ET----K------------------------------------------------
--------------------------------------------------------------------------------
--------------------------------------------------------------------------------
--------------------------------------------------------------------------------
--------------------------------------------------------------------------------
-----------------------------
>Acoerulea_25836_Aqcoe1G156800.1.p
--------------------------------------------------------------------------------
--------------------------------------------------------------------------------
--------------------------------------------------------------------------------
--------------------------------------------------------------------------------
--------------------------------------------------------------------------------
-------------------------------------MASS-------------------------G-----------I-
--------------------------------------------------------------------------------
K------F----I-----------------------------Y---------------LS------------F-------
--L--HLF------------------------------------------------------------------------
----------------------------------------------------------LIA-----YS-------S----
--------------------------------------------------------------------------------
--------------S--------------------------------------------YS-----------------I-
--S-----------SH---N----------------------------------------SY------LWR-----Q---
----------A----------------------------------SIL----------------------------VSV-
-------K------Q-----D--FH---MF--------------SS------------------SS---------FS---
---------TW---------------------------------------------------------------------
--------------------------------------------------------------------------------
--------------------------------------------------------------------------------
---D----ES------------NFMS------L--------------------------C--S--W-TG-IQC----DDM
--K-------R----------S--------VVSVDISNL-N-I----S----G---------------------------
----------------------F-I-----S-----PV---I---L--E-L--R-----------------SLVNLTISG
N-------SFS--G-VF-P------R--------E-I---H-K-------------------------------------
-------------------------------------------------------------------------L-----A
------N-LRYL------------------------NISSNQ-FNGS-L---N-WDFS-L--------LK----------
--------------------------------------------------------------------------------
------------------------------------------------------------------------D---LEVL
DVYD-----NSFLGP-LPT--GV------------------------A-E--L-PK-LRHL-DLSGN-YFSGKIPPS-Y-
-G-GLKE-LNYLSLAG--ND-LG--G-F-I-P-----------------------S------------------------
--E--LG-NL-TN--LRE-------L--------------Y-----------VG--------------------------
--------------------------------------------------------------------------------
--------------------------------------------------------------------------------
--------------------------------------------------------------------------------
----------------YF-----------------------N-EY---------E------------------------G
GIP-----------------------------------------P-ELGN-L-I-NLVRLSLANCG-L-EGSIPP-----
--------------------------------------------------------------------------------
--------------------------------------------------------------------------------
----------ELGNLNKLD-TLFL------------------------QTNQ-LSGSIP--TE-LGNMSS----------
--------------------------------------------------------------------------------
--------------------------------------------------------------------------------
--------------------------------------------------------------------------------
-------------------LRSLDLSNN-GLTGEIPVE-F-SKL--Q-ELLLLNMFINK-FHGEVP--------------
--------------------------------------------------------------------------------
--------------------------------------------------------------------------------
--------------------------------------------------------------------------------
--------------------------------------------------------------------------------
--------------------------------------------------------------------------------
--------------------------------------------------------------------------------
--------------------------------------------------------------------------------
-----------HF--IQ-E-LPN---------------------------------------------------------
--------------------------------------------------------------------------------
--------------------------------------------------------------------------------
----------------------------------------------LEVLN-L-WQNN----FTGAIPP-QLG-------
------------KN-G-R---LKYLDL-ST--NKLTGLVPK--SL-----------------------------------
--------------------------------------------------------------------------------
--------------------------------------------------------------------------------
--------------------------------------------------------------------------------
--------------------------------------------------------------------------------
--------------------------------------------------------------------------------
--------------------------------------------------------------------------------
-----------------------------------------C---IG------------------RRLETLILLNNF-LF
GSL-----PDDL-G-KC-GTLV-----------------------------------------------RVRMGQNYLSG
AIPYGFL----------YLP--EVL------------LMELHNN-YLT--GT--LA------------------------
--------------------------------------------------------------------------------
--------------------------------------------------------------------------------
--------------------------------------------------------------------------------
--------------------------------------------------------------------------------
--------------------------------------------------------------------------------
-----------------------------------------------------------------DDPT----QV-PSK-
-------L-GQLNLSNNR-LSGSLPS-S--IG----NFSG-LQ-TLLLSGNRFT--------------------------
----------------------GKI-P-A-E-L-G--QL-KHL-------------------------------------
--------------------------------------------------------------------------------
--------------------------------------------------------------------------------
---------------------------------------------------------------------LKLDMSRNNFT
DGIPP-Q--IGNCV-LLAY-LDLS-QNQ------LSGPIP-VQI----TQI--HIL----------NY------------
-------------FNISWNYLDQSLPK-EIG---AMK--SLTSAD-----------------------------------
--------------------------------------------------------------------------------
--------------------------------------------------------------------------------
---------------------------------------------------------------F----------------
--------------------------------------------------------------------------------
--------------------------------------------------------------------------------
------------------------------------------SHNN-FSG--RIPE----T---G-Q---Y-A----YF-
------------N-STS--FL-GN-PQLC------------G----S----Y----------G----NS-----------
--------------------------------------------------------------------------------
--------------------------------------------------------------------------------
--------------------------------------------------------------------------------
-------------------------------------------------------C----NN--------SST-------
---------------SSE-QL---N---TRHN------------TKS--------------VP-----GKF-------K-
----LVF-------------------------------------------------------------------------
-----------------------------------------A--L--GLL-GCSL-----------AF---AI-A--A--
-I----IK-T------R----S----------------------------------------------------------
-----------------------------------------------------------------------------V--
--------------------------------K--RK------NS-----------IS----------------------
--------WK---------------LTAF---------------------------------------------------
--------------------------------Q-------------------------------------KL--------
------------E-F-GS---------------------------------NDIL-E--CL-K------E--------N-
NIIGRG---GAGI----VYKGV--M----------------P----N------G---------E---Q-----VAVK-KL
-----------------------------L----------R------------I-------S-----N--GSSH------
--------------D------N-------------GFS--------------A--EIRTL----------GRIRHR-NIV
RLQ--------------------AFCS------N----------K----------ET-----N--------------LLV
YEYMPNGSLGEIL-----H------G-----K-------R----------GG----------------------------
------Y----------------------------L---------------QWDTRLKIAIEAAKGISYLH----QD-C-
---S-PLILHRDVKSNNI---LLD-----SQF-EAHVADFGLA---K-F-L---------------------Q---D-NG
T---------S-EC---------M-SA-IAGSYGYIA-------------------------------P-----------
-----------------------E--------------------------------------------------------
-----------------------------------------------------YAYTLK------VD-EKSD-VYSF-GV
VLLELVTGKRPV---------G----------------------------------------------------------
--------------------------------------------------------------------------------
----------------------D------F---G--EE------------G-L---D---IVQ-----------------
--------------------------------------------------------------------------------
-----------------------------------------------WA--K--MK--------T-------NW------
-------------SK-------E--G----V----V------K-------------I-IDQ-----R----------L--
---------------S----------------------------------------------------------------
----------------------------------D---------VP-L---N--EAMQVFFVGMLCVQEQ-SVERPTMRE
-VVQML--A-----------------Q------------------A-----------K----Q-----------------
--------------------------------------------------------------------------------
--------------------------------------------------------------------------------
--------------------------------------------------------------------------------
--------------------------------------------------------------------------------
--------------------------------------------------------------------------------
--------------------------------------------------------------------------------
--------------------------------------------------------------------------------
--------------------------------------------------------------------------------
----------------------------------------------------------PQTFFV----------------
--------------------------------------------------------------------------------
--------------------------------------------------------------------------------
--------------------------------------------------------------------------------
--------------------------------------------------------------------------------
--------------------------------------------------------------------------------
-----------------------------
>Acoerulea_26079_Aqcoe6G009700.1.p
--------------------------------------------------------------------------------
--------------------------------------------------------------------------------
--------------------------------------------------------------------------------
--------------------------------------------------------------------------------
--------------------------------------------------------------------------------
------------------------------------------------------------------MV-----PFIVLT-
--------------------------------------------------------------------------------
-------L----F-----------------------------------------------------------S-------
--L-----------------------------------------------------------------------------
--------------------------------------------------------------------------------
--------------------------------------------------------------------------------
--------------------------------------------------L--------STT-----------ASTSLL-
--N-------------------------------------------------------------------------D---
----------A----------------------------------LVL----------------------------TSL-
-------K-----------QG--FEFS-----------------DP----------------------A------LR---
---------SW---------------------------------------------------------------------
--------------------------------------------------------------------------------
--------------------------------------------------------------------------------
---DVSNLSS----------------------V--------------------------C--S--W-DG-IRC-------
------------------ADHR--------VVAVNVSSL-N-L----C----G---------------------------
------------------------------S-VSSSIS--GL------D----------------------RLVNLSIDG
N-------NFT--G-GI-E---------------------IAN-------------------------------------
-------------------------------------------------------------------------L-----T
------Q-LRFL------------------------NISNNQ-FSGG-L---NWDYFS----------------------
--------------------------------------------------------------------------------
----------------------------------------------------------------------LAN---LEVF
DAYN-----NNLTAP-LPL----------------------------G-ILHL-EK-IKYL-DLGGN-FFFGYIPAV-Y-
-G-NLIS-LEYLSLAG--ND-LH-GK---I-P-----------------------G------------------------
--E--LG-NL-TN--LKQ-------L--------------Y-----------LG--------------------------
--------------------------------------------------------------------------------
--------------------------------------------------------------------------------
--------------------------------------------------------------------------------
----------------YY-----------------------N-VF---------E------------------------G
GIP-----------------------------------------V-EFGN-L-I-SLNHLDLSGCE-L-DGQIPH-----
--------------------------------------------------------------------------------
--------------------------------------------------------------------------------
----------QLGNLKSLD-TLFL------------------------HANL-LSGSIP--NQ-LGKLTS----------
--------------------------------------------------------------------------------
--------------------------------------------------------------------------------
--------------------------------------------------------------------------------
-------------------LVNLDLSNN-ALTGEVPFE-F-INL--K-KLSLLNLFMNR-LHGSIP--------------
--------------------------------------------------------------------------------
--------------------------------------------------------------------------------
--------------------------------------------------------------------------------
--------------------------------------------------------------------------------
--------------------------------------------------------------------------------
--------------------------------------------------------------------------------
--------------------------------------------------------------------------------
-----------DF--VA-E-LPN---------------------------------------------------------
--------------------------------------------------------------------------------
--------------------------------------------------------------------------------
----------------------------------------------LEVFG-M-WSNN----FTGVIPE-KLG-------
----------QNGK-------LQVLDL-SS--NKLTGMIPR--DL-----------------------------------
--------------------------------------------------------------------------------
--------------------------------------------------------------------------------
--------------------------------------------------------------------------------
--------------------------------------------------------------------------------
--------------------------------------------------------------------------------
--------------------------------------------------------------------------------
-----------------------------------------C---SS------------------NQLRILILQKNF-LF
GPI-----PEGL-G-TC-SSLT-----------------------------------------------RVRLGENYLNG
SIPNGFL----------YLP--LLN------------LAELHNN-YLS--GT--LM------------------------
--------------------------------------------------------------------------------
--------------------------------------------------------------------------------
--------------------------------------------------------------------------------
--------------------------------------------------------------------------------
--------------------------------------------------------------------------------
-----------------E-------------------------------------------------------NYNRSS-
---KPVKL-GQMNLSNNL-ISGSLPF-S--IS----NFSS-LQ-ILLLNGNKFS--------------------------
----------------------GPI-P-P-S-I-G--DL-RQI-------------------------------------
--------------------------------------------------------------------------------
--------------------------------------------------------------------------------
---------------------------------------------------------------------LKLDLSRNSFS
FEIPP-E--IGNCS-HLTY-LDLS-QNN------LSGPIP-PEV----SNI--HIL----------NY------------
-------------LNLSRNHLNQTIPK-SIG---SMK--SLTSAD-----------------------------------
--------------------------------------------------------------------------------
--------------------------------------------------------------------------------
---------------------------------------------------------------F----------------
--------------------------------------------------------------------------------
--------------------------------------------------------------------------------
------------------------------------------SFND-LSG--KLPE----S-----GQ--F-S----YF-
------------N-ASS--YA-GN-PHLC------------G--------------------S-LLNNP-----------
--------------------------------------------------------------------------------
--------------------------------------------------------------------------------
--------------------------------------------------------------------------------
-------------------------------------------------------C------------------------
------------------------N---FTTI------------------------------------TMK-----PDKV
PHNFKLI-------------------------------------------------------------------------
-----------------------------------------F--A-LGLL-ICSL-----------VF---AVAA--I--
-IKAKSFK-K----------------------------------------------------------------------
--------------------------------------------------------------------------------
--------------------------------SGSHS-------------------------------------------
--------WK---------------MTAF---------------------------------------------------
--------------------------------R-------------------------------------KV--------
------------E-F-TV---------------------------------SDVL-E--CM-K------D--------G-
NVIGRG---GAGI----VYVGK--M----------------P----S------G----------------E-DIAVK-RL
LGF-------------------------------------G---------------------------------------
--------------T--NSHDH-------------GFK--------------A--EIRTL----------GNIRHR-NIV
RLL--------------------AFCS------N-S--------Q-----------T-----N--------------LLV
YEYMKNGSLGEAL-----H-------------------------------------------------------------
-----------------------------GKKGGLL---------------GWDLRYRIAIEAAKGLCYLH----HD-C-
---D-PLIVHRDVKSNNI---LLN-----SNF-EAHVADFGLA---K-FLV-----------------------DDG---
----------ASEC---------M-SA-IAGSYGYIA-------------------------------P-----------
-----------------------E--------------------------------------------------------
-----------------------------------------------------YAYTLK------VD-EKSD-VYSF-GV
VLLELITGRRPV---------G----------------------------------------------------------
--------------------------------------------------------------------------------
----------------------D------F---G--DG--------------V---D---IVQ-----------------
--------------------------------------------------------------------------------
-----------------------------------------------WV--K--RTTNSSKEAVI---------------
------------------------------------------R-------------I-IDP-----R-LIPVP----L--
--------------------------------------------------------------------------------
---------------------------------------------------D--EAVHLFFIAMLCIQEN-SIERPTMRE
-VVQML--S------EFPREQQQSPSS-----------------------------------------------------
--------------------------------------------------------------------------------
--------------------------------------------------------------------------------
--------------------------------------------------------------------------------
--------------------------------------------------------------------------------
--------------------------------------------------------------------------------
--------------------------------------------------------------------------------
--------------------------------------------------------------------------------
--------------------------------------------------------------------------------
--------------------------------------------------------------------------------
-------SSSSSSSSSS-TSPDDQQHP--KNLDKKDNPAVKSLNLLV---------------------------------
--------------------------------------------------------------------------------
--------------------------------------------------------------------------------
--------------------------------------------------------------------------------
--------------------------------------------------------------------------------
-----------------------------
>Acoerulea_26273_Aqcoe6G047100.1.p
--------------------------------------------------------------------------------
--------------------------------------------------------------------------------
--------------------------------------------------------------------------------
--------------------------------------------------------------------------------
--------------------------------------------------------------------------------
--------------------------------------------------------MER------KT--------QAYF-
--------------------------------------------------------------------------------
F------S----L-----------------------------------------------------------L-------
--F-----------------------------------------------------------------------------
----------------------------------------------------------YIFATTP---------------
--------------------------------------------------------------------------------
--------------L--------------V--------------------F--------SL-------------------
--------------------------------------------------------------------------SSD---
----------G----------------------------------QAL----------------------------LSL-
-------L---------------------T--------------SA------------DTSSSNPSS-S------II---
--------SSWN--------------------------------------------------------------------
--------------------------------------------------------------------------------
--------------------------------------------------------------------------------
P--S-H--LT----------------------P--------------------------C--S--W-QG-ITC-------
----------SPQ-----N--R--------VISLSLSNT-F-L----N----L---------------------------
----------S-S-----------I-----P-PQ-------I---S--S-L--T-----------------SLQLLNLSS
T-------NIS--G-LI-P---PSF---------------G-L-------------------------------------
-------------------------------------------------------------------------F-----T
------H-LHLL------------------------DLSSNS-LYGP-I---P-PELGLL-SSLQFLFLN----------
-------------------------------------------------------------SNRLSGRIPQQLAN-----
----------------------------------------------------------------------LSS---LQVF
CIQD-----NMFNGS-IPS--QF------------------------G-S--L-VS-LQEL-RIGGNPYLSGEIPSQ-L-
-G-LLTN-LTTFGAAA--TG-LT-GL---I-P-----------------------P------------------------
--T--FG-NL-IS--LQT-------L--------------------------AL--------------------------
--------------------------------------------------------------------------------
--------------------------------------------------------------------------------
--------------------------------------------------------------------------------
----------------YD-----------------------T-EI---------S------------------------G
SIP-----------------------------------------P-ELGS-C-L-ELRNLYLHMNK-I-TGSIPS-----
--------------------------------------------------------------------------------
--------------------------------------------------------------------------------
----------QLGKLQKLT-SLLV------------------------WGNM-ITGPIP--AE-LSNCSS----------
--------------------------------------------------------------------------------
--------------------------------------------------------------------------------
--------------------------------------------------------------------------------
-------------------LVVLDASAN-DISGEIPGD-L-GKL--V-VLEQLHLSDNS-LTGSIP--------------
--------------------------------------------------------------------------------
--------------------------------------------------------------------------------
--------------------------------------------------------------------------------
--------------------------------------------------------------------------------
--------------------------------------------------------------------------------
--------------------------------------------------------------------------------
--------------------------------------------------------------------------------
-----------WE--LS-N-CTS------------------LTALQLDKNQ---LSGSIP--WQVG-Y-L----------
--------------------------------------------------------------------------------
--------------------------------------------------------------------------------
--------------------------------------------NYLQSFF-L-WGNL----VSGTIPS-SFS-------
-----------NCT---E---LYALDL-SR--NRLTGSIPE--EI-----------------------------------
--------------------------------------------------------------------------------
--------------------------------------------------------------------------------
--------------------------------------------------------------------------------
--------------------------------------------------------------------------------
--------------------------------------------------------------------------------
--------------------------------------------------------------------------------
-----------------------------------------F---GL------------------QKLSKLLLLGNS-LS
GEL-----PRSI-S-KC-QSLV-----------------------------------------------RLRLGENQLSG
QIPREIG----------RLQ--NLV------------FLDLYTN-HFN--GE--LP------------------------
--------------------------------------------------------------------------------
--------------------------------------------------------------------------------
--------------------------------------------------------------------------------
--------------------------------------------------------------------------------
--------------------------------------------------------------------------------
-----------------S-------------------------------------------------------EIANIT-
------VL-ELLDVHNNH-ITGEIPS-Q--LG----ELVN-LE-QLDLSKNSFS--------------------------
----------------------GEI-P-S-S-F-G--NF-SYL-------------------------------------
--------------------------------------------------------------------------------
--------------------------------------------------------------------------------
---------------------------------------------------------------------NKLILNNNLLT
GPIPI-A--IRNLQ-KLTL-LDLS-FNS------LSGAIP-PEI----GYV--TSL----------TI------------
------------SLDLSSNGFTGEIPE-AIS---GLT--QLQSLD-----------------------------------
--------------------------------------------------------------------------------
--------------------------------------------------------------------------------
---------------------------------------------------------------L----------------
--------------------------------------------------------------------------------
--------------------------------------------------------------------------------
------------------SRNMLYGGIEVL-SLLTSLTSLNISYNN-FSG--PVPI----T-----PF--F-K----TL-
------------S-SNS--YI-EN-SKLC--QS-------LD----GI-A------------------------------
--------------------------------------------------------------------------------
--------------------------------------------------------------------------------
--------------------------------------------------------------------------------
-------------------------------------------------------C----------------SSS-----
-----------------------------LGR-------------------R-SGL-----KS-----AKS-------VV
----LIT-------------------------------------------------------------------------
-----------------------------------------V--T-IASF-IMVV-----------LA---SWIL--M--
-N----R--N------K----R----------------------------------------------------------
----------------------------------------------------------------------------YL--
-----------------EEKSLSSL---A---SS--S-----GAE-----------DF-----------S---YP-----
--------WT---------------FIPF---------------------------------------------------
--------------------------------Q-------------------------------------KF--------
------------N-F-TI---------------------------------DNIL-E--CL-K------D--------E-
NVIGKG---CSGV----VYKAE--M----------------P----N------G-------------E----YIAVK-KL
--W------------------------------K------T-----------KKEEE----L------------------
--------------V------D-------------AFA--------------S--EIQIL----------GHIRHR-NIV
KLL--------------------GYCS--NK--C----------------------V-----K--------------LLL
YNFIPNGNLQQLL-----Q------------GNRN-L-------------------------------------------
---------------------------------------------------DWEIRYKIAVGSAQGLAYLH----HD-C-
---V-PAILHRDIKCNNI---LLD-----SKY-EPYVADFGLA---K-L-M-----------------------NSPNYH
Q------------A---------M-SR-VAGSYGYIA-------------------------------P-----------
-----------------------E--------------------------------------------------------
-----------------------------------------------------YGYTMN------IT-EKSD-VYSY-GV
VLLEILSGRSAV--------EP----------------------------------------------------------
--------------------------------------------------------------------------------
------------------------Q----I---G--D-------------G-L---H---IVE-----------------
--------------------------------------------------------------------------------
-----------------------------------------------WV--K--KK--------M---------------
-------------------G-SFEPA-IT---------------------------V-LDS-----K-----L----R--
----GL--P-DQ---L----------------------------------------------------------------
-----------------------------------------------V---Q--EMLQALGIAMFCVNSS-PSERPTMKE
-VVALL--M------E-----VKSPP-----EE----------WGK----------------------------------
--------------------------------------------------------------------------------
--------------------------------------------------------------------------------
--------------------------------------------------------------------------------
--------------------------------------------------------------------------------
--------------------------------------------------------------------------------
--------------------------------------------------------------------------------
--------------------------------------------------------------------------------
--------------------------------------------------------------------------------
------------------------------------------------------------T--SQPLIK-----------
-------------------------------------------------------------------QTSNQS-------
--------------------------------------------------------------------------------
--------------------------------------------------------------------------------
--------------------------------------------------------------------------------
--------------------------------------------------------------------------------
-----------------------------
>Acoerulea_2636_Aqcoe6G201100.1.p
--------------------------------------------------------------------------------
--------------------------------------------------------------------------------
--------------------------------------------------------------------------------
--------------------------------------------------------------------------------
--------------------------------------------------------------------------------
---------------------------------------------------------MCGDARTVGFISPKKSKQLRLQ-
--------------------------------------------------------------------------------
VWFCTNSIVPPEL-------------------------------------------------------------------
--LHYCQS------------------------------------------------------------------------
--------------------------------------------------------------------------------
--------------------------------------------------------------------------------
--------------------------------------------------------------------------------
----------------------------------------------------------------------------E---
----------T----------------------------------AKS----------------------------LTL-
-------P------------------------------------NS-----------------------------IR---
--------SSW---------------------------------------------------------------------
--------------------------------------------------------------------------------
--------------------------------------------------------------------------------
---NLSSGSN----------------------P--------------------------C--L--W-VG-IQCDTRHK--
------------------------------VFSLNLSGH-E-I----S----G---------------------------
----------------------Q-L-----------GP--EI---G--K-L--R-----------------FIESIDFGS
K-------KLS--G-PI-P---VEIV----------------N-------------------------------------
-------------------------------------------------------------------------C------
------TQLKHL------------------------DLSKNL-FTGK-L---P-KHLN-MLQKLRYFAVY----------
-------------------------------------------------------------SNGLSGNIPNSLFMIPT--
----------------------------------------------------------------------------LVSI
YLEE-----IFLRGS-IPS--NV------------------------G----WASK-IQLL-YLHFN-QLSGSIPES-I-
-G-NCTE-LTELILKG--NM-LT--G---ILP----------------------NS------------------------
-----FN-RL-EN--LIY-------VDISDNGIEGSVVPFSLEKNCRKLIGLIL--------------------------
--------------------------------------------------------------------------------
--------------------------------------------------------------------------------
--------------------------------------------------------------------------------
----------------SN-----------------------N-HF---------S------------------------G
EIP-----------------------------------------Q-SLGK-C-S-SLRVFTSINNS-L-TGHIPS-----
--------------------------------------------------------------------------------
--------------------------------------------------------------------------------
----------SLGSLSELT-HLYI------------------------SQNQ-LSGKIP--TE-LGNCRS----------
--------------------------------------------------------------------------------
--------------------------------------------------------------------------------
--------------------------------------------------------------------------------
-------------------LESLELNNN-QLTGEIPSE-L-GRL--N-KLHTLQLYENS-LRGEIP--------------
--------------------------------------------------------------------------------
--------------------------------------------------------------------------------
--------------------------------------------------------------------------------
--------------------------------------------------------------------------------
--------------------------------------------------------------------------------
--------------------------------------------------------------------------------
--------------------------------------------------------------------------------
-----------LG--IW-K-IQT------------------LKVLIVYNNN---LSGELP-GEVAE-LHH----------
--------------------------------------------------------------------------------
--------------------------------------------------------------------------------
----------------------------------------------LKNIS-L-FNNE----FSGVIPR-TLG-------
-----------INS---S---LEVVDF-HN--NDFSGEIPP--NL-----------------------------------
--------------------------------------------------------------------------------
--------------------------------------------------------------------------------
--------------------------------------------------------------------------------
--------------------------------------------------------------------------------
--------------------------------------------------------------------------------
--------------------------------------------------------------------------------
-----------------------------------------C---YG------------------KHLRFLILGLNQ-LQ
GRI-----PLDI-G-HC-STLT-----------------------------------------------RLRLQQNNLSG
FLP-EFG----------LNV--NLL------------FMDISDN-YID--GP--FP------------------------
--------------------------------------------------------------------------------
--------------------------------------------------------------------------------
--------------------------------------------------------------------------------
--------------------------------------------------------------------------------
--------------------------------------------------------------------------------
-----------------S-------------------------------------------------------SLGNCL-
------NL-SYVNLSSNQ-LSGPIPP-E--LG----NLVQ-LQ-LLDLSHNQLQ--------------------------
----------------------SPL-P-S-Q-I-S--NL-VKL-------------------------------------
--------------------------------------------------------------------------------
--------------------------------------------------------------------------------
---------------------------------------------------------------------YSLNIGFNSLN
GTIPS-S--LGSLT-ELST-LILS-ENH------FTGGIP-EFL----QKL--ESFLSCILGLKNLAY------------
------------VLNLSGNGLMGHLPS-ELE---YLS--VLQCLD-----------------------------------
--------------------------------------------------------------------------------
--------------------------------------------------------------------------------
---------------------------------------------------------------I----------------
--------------------------------------------------------------------------------
--------------------------------------------------------------------------------
-------------------SCNNLTGSLETIGKLNSLIEVNVSYNL-FQG--PIPG----------PLVKL-L----NL-
------------S-PSS--VM-GN-PGLC-----------VT--------------------------------------
--------------------------------------------------------------------------------
--------------------------------------------------------------------------------
--------------------------------------------------------------------------------
-------------------------------------------------------C------------------------
-------------------------------------------------------------QH-----------------
--------------------------------------------------------------------------------
----------------------------------------------EIGL-SCGL----------------------N--
-F------------------------------------------------------------------------------
--------------------------------------------------------------------------------
--------------------------------------------------------------------------------
--------------------------------------------------------------------------------
----------------------------------------------------------------------KV--------
----------------SP-----------------------------------------CS-------------------
SSSARK---GLSV----VYKYI------------------------A--------------------------ILVPSTL
--------------------------------------------------------------------------------
-----------------------------------FFC--------------V------------------------LVV
LLL--------------------CCIS------R----------------------------R--------------VGI
FG----------------H-------------------------------------------------------------
----------------------------------------------------------------DGSSYLL---------
----------RQVMEATE---NLN-----KKF-VIGMGAHGTV-----Y-------------------------------
-------------------------KASLSEDKLYAV-------------------------------K-----------
-----------------------K--------------------------------------------------------
-----------------------------------------------------LIFTNQ---------SRAK------AT
MLREIQT-------------------------------------------------------------------------
--------------------------------------------------------------------------------
-----------------------------V---G----------------------Q---IRH-----------------
--------------------------------------------------------------------------------
---------------------------------------------------R--NL------------------------
--------------------------------------------------------MKLDV-----T-------------
--------------------------------------------------------------------------------
-----------------------------------------------TLISKNWQKERIYKITLKM-----PIKGKRIKT
-VI-----------------------------------------------------------------------------
--------------------------------------------------------------------------------
--------------------------------------------------------------------------------
--------------------------------------------------------------------------------
--------------------------------------------------------------------------------
--------------------------------------------------------------------------------
--------------------------------------------------------------------------------
--------------------------------------------------------------------------------
--------------------------------------------------------------------------------
--------------------------------------------------------------------------------
--------------------------------------------------------------------------------
--------------------------------------------------------------------------------
--------------------------------------------------------------------------------
--------------------------------------------------------------------------------
--------------------------------------------------------------------------------
-----------------------------
>Acoerulea_26508_Aqcoe2G385300.1.p
--------------------------------------------------------------------------------
--------------------------------------------------------------------------------
--------------------------------------------------------------------------------
--------------------------------------------------------------------------------
--------------------------------------------------------------------------------
-------------------------------------MKIK-------------------------M-----------K-
--------------------------------------------------------------------------------
N------K----L---------------------------------------------LF------------F-------
--F--C--------------------------------------------------------------------------
----------------------------------------------------------CTA-----FF-------F----
--------------------------------------------------------------------------------
--------------V--------------I--------------------A--------EE-----------------A-
--M-----------PI---E---------------------------------------PSS--------------E---
----------A----------------------------------SAL----------------------------LSI-
-------K------A-----S--I-----I--------------DP------------------LNH--------LK---
---------DW---------------------------------------------------------------------
--------------------------------------------------------------------------------
------------------------------------------------------------------------------KL
P--S----NG---------DIG--AV------H--------------------------C--K--W-TG-VSC-------
NSN-------S----------A--------VEKLELPHM-N-L----S----G---------------------------
----------------------R-V-----S-----ED---I---Q--Q-L-------------------HSLTALNICC
N-------AFS--S-SL-P------K--------S-T---F-S-------------------------------------
-------------------------------------------------------------------------L-----T
------H-LKNL------------------------DVSQNN-FVGD-F---P-SSIG----------RV----------
--------------------------------------------------------------------------------
-----------------------------------------------------------------------EG---LISI
NASS-----NNFSGF-LPE--EL------------------------G-N--L-TN-LESL-DFRGS-FFEGPIPTS-F-
-K-NLLK-LKYLGLAG--NN-LT--G-H-I-P-----------------------G------------------------
--E--LG-QL-SS--LET-------I--------------I-----------LG--------------------------
--------------------------------------------------------------------------------
--------------------------------------------------------------------------------
--------------------------------------------------------------------------------
----------------YN-----------------------E--F---------E------------------------G
GIP-----------------------------------------V-EFGN-L-N-NLQYLDLALGN-L-EGPIPA-----
--------------------------------------------------------------------------------
--------------------------------------------------------------------------------
----------ELGRLKKLS-TIFL------------------------YQNS-LEGRIP--PQ-IGNITT----------
--------------------------------------------------------------------------------
--------------------------------------------------------------------------------
--------------------------------------------------------------------------------
-------------------LVLLDLSDN-QLSGEIPAE-L-AML--K-NLQLLNVMRNK-LTGQVP--------------
--------------------------------------------------------------------------------
--------------------------------------------------------------------------------
--------------------------------------------------------------------------------
--------------------------------------------------------------------------------
--------------------------------------------------------------------------------
--------------------------------------------------------------------------------
--------------------------------------------------------------------------------
-----------SA--LG-D-LTQ---------------------------------------------------------
--------------------------------------------------------------------------------
--------------------------------------------------------------------------------
----------------------------------------------LTVLE-L-WNNS----LSGPLPM-NLG-------
------------QN-S-P---LQWLDI-SS--NMFSGDIPA--GL-----------------------------------
--------------------------------------------------------------------------------
--------------------------------------------------------------------------------
--------------------------------------------------------------------------------
--------------------------------------------------------------------------------
--------------------------------------------------------------------------------
--------------------------------------------------------------------------------
-----------------------------------------C---NG------------------GNLIKLILFNNA-FS
GPI-----PVKL-T-SC-LSLV-----------------------------------------------RVRMQNNLISG
TIPPGFG----------KLP--QLQ------------RLELANN-NLT--GE--IP------------------------
--------------------------------------------------------------------------------
--------------------------------------------------------------------------------
--------------------------------------------------------------------------------
--------------------------------------------------------------------------------
--------------------------------------------------------------------------------
-----------------N-------------------------------------------------------DLSLST-
------SL-SFIDLSQNH-FQSSLPS-S--IF----LIPT-LQ-SFLVSNNNII--------------------------
----------------------GKI-P-Q-Q-F-M--DC-PSL-------------------------------------
--------------------------------------------------------------------------------
--------------------------------------------------------------------------------
---------------------------------------------------------------------AVLDLSTNGFS
GSIPE-S--IVSCE-KLVT-LNLR-NNN------FTGEIP-RAI----SMM--STL----------AI------------
-------------LDLSNNSLTGLLPQ-SFG---SSP--ALEMLN-----------------------------------
--------------------------------------------------------------------------------
--------------------------------------------------------------------------------
---------------------------------------------------------------V----------------
--------------------------------------------------------------------------------
--------------------------------------------------------------------------------
------------------------------------------SYNK-LEG--PVPA----N---G-M---L-T----TI-
------------N-PND--LI-GN-AGLC------------G----G----V--------------LRP-----------
--------------------------------------------------------------------------------
--------------------------------------------------------------------------------
--------------------------------------------------------------------------------
-------------------------------------------------------C----S-------------QS----
--------------SA-T-KF---S------R------------EKR----L--HI-----KH------II-------VG
----WVV-------------------------------------------------------------------------
-----------------------------------------G--I-SSIL-AIGI-----------AV---FC-G--M--
-W----IY-R------R----W----------------------------------------------------------
----------------------------------------------------------------------------YW--
---------N----------GGCFV---D---R-F-N-----VGS----G------EW-----------P----------
--------WR---------------MMAF---------------------------------------------------
--------------------------------Q-------------------------------------RL--------
------------N-F-TT---------------------------------NDIL-T--CI-K------E--------S-
NVIGMG---ASGI----VYKAE-IQ----------------R----P------H---------T---I-----VAVK-KL
--W-------------------------ST-------------------------------G------------TD----
-------------VE------A-------------G-S----SNDL-----IG--EINLL----------GRLRHR-NIV
KLY--------------------GYLH------K--------D-C-----------D-----V--------------MMV
YEYMPNGSLWEAL-----H------G-----K-------L-----------EGR------------------V-------
------L----------------------------V---------------DWVSRYNIAVGVAQGLAYLH----HD-C-
---R-PPVLHRDIKSNNI---LLD-----SNL-EARIADFGVA---R-M-I---------------------V-RKN---
------------ET---------M-SM-VAGSYGYIA-------------------------------P-----------
-----------------------E--------------------------------------------------------
-----------------------------------------------------YGYTLK------VD-EKSD-IYSF-GV
VLMELLTGKRPL-----E---P----------------------------------------------------------
--------------------------------------------------------------------------------
----------------------E------F---G--E-------------S-I---D---IVE-----------------
--------------------------------------------------------------------------------
-----------------------------------------------WI--R--IK--------S-------RN------
--------------N-------R--A----I----E------E-------------A-LDP-------------------
-----N--I--G---S----------------------------------------------------------------
----------------------------------Q-C-------ELIQ---E--EMLLVLQVALLCTAKY-PKDRPSMRD
-IITML--G------E----------A------------------K-----------P----R-----------------
--------------------------------------------------------------------------------
--------------------------------------------------------------------------------
--------------------------------------------------------------------------------
--------------------------------------------------------------------------------
--------------------------------------------------------------------------------
--------------------------------------------------------------------------------
--------------------------------------------------------------------------------
--------------------------------------------------------------------------------
---------------------------------------------------------------RKSSSNN----------
----ISNN------------A-D--RD------KPVF----STSP----------------------ILG---LV-----
--------------------------------------------------------------------------------
--------------------------------------------------------------------------------
--------------------------------------------------------------------------------
--------------------------------------------------------------------------------
-----------------------------
>Acoerulea_29398_Aqcoe6G158500.1.p
--------------------------------------------------------------------------------
--------------------------------------------------------------------------------
--------------------------------------------------------------------------------
--------------------------------------------------------------------------------
--------------------------------------------------------------------------------
-------------------------------------------------------MSSF------PM--------GLRY-
--------------------------------------------------------------------------------
F------F----F-----------------------------L-----------------SML--YL-----S-------
--F-----------------------------------------------------------------------------
---------------------------------------------------------------------------F----
--------------------------------------------------------------------------------
--------------N--------------L--------------------S--------SQ-------------------
---------------D---T--VNN---------------------------------------------------Q---
----------S----------------------------------HFF----------------------------TLM-
-------K--KS--L--------------S--------------GD--------------------S-L------SR---
----------W---------------------------------------------------------------------
--------------------------------------------------------------------------------
-------------------------------------------------------------------------------K
V--V-I--AG----E----NP-----------Y--------------------------C--N--Y-TG-IAC-------
----------D-S-----HG-Y--------VVKIDLSAW-S-V----T----G---------------------------
----------------------Q-F-----P------D--DI---C--SYL--P-----------------ELRILRLGH
N-------NLH--G-NF-P----VGI--------------T-N-------------------------------------
-------------------------------------------------------------------------C----TF
--------LEEL------------------------NLTSLS-LTGT-L---P-N-FS----------------------
--------------------------------------------------------------------------------
--------------------------------------------------------------------------------
-----------------------------------------------P----L-KS-LHVL-DLSYN-SFIGNFPI-SI-
-I-NLTN-LEDLNFNE--NADFN-LW-K-L-P-----------------------E------------------------
--E--IA-RL-SK--LKY-------M--------------V-----------LS--------------------------
--------------------------------------------------------------------------------
--------------------------------------------------------------------------------
--------------------------------------------------------------------------------
----------------TC-----------------------M--M---------H------------------------G
QIP-----------------------------------------A-SIGN-M-T-SLIDLELSGNF-L-VGEIPR-----
--------------------------------------------------------------------------------
--------------------------------------------------------------------------------
----------EIGKLKNLQ-QLEL------------------------YYNQHLSGEIP--DE-LGNLTE----------
--------------------------------------------------------------------------------
--------------------------------------------------------------------------------
--------------------------------------------------------------------------------
-------------------LTDLDMSVN-HLTGNIPES-L-CKL--P-KLRVLQLYNNS-LSGEIP--------------
--------------------------------------------------------------------------------
--------------------------------------------------------------------------------
--------------------------------------------------------------------------------
--------------------------------------------------------------------------------
--------------------------------------------------------------------------------
--------------------------------------------------------------------------------
--------------------------------------------------------------------------------
-----------SI--LG-N-SKT---------------------------------------------------------
--------------------------------------------------------------------------------
--------------------------------------------------------------------------------
----------------------------------------------LNILS-L-YSNF----LTGNVPQ-NLG-------
------------EI-S-E---MIAVDL-SE--NRLSGKLPK--DI-----------------------------------
--------------------------------------------------------------------------------
--------------------------------------------------------------------------------
--------------------------------------------------------------------------------
--------------------------------------------------------------------------------
--------------------------------------------------------------------------------
--------------------------------------------------------------------------------
-----------------------------------------C---RG------------------GKLLYFCVLQNL-FS
GEL-----PDNY-G-QC-KSLL-----------------------------------------------RFRVSYNRLQG
LIPSGVL----------ALP--HAS------------IIDLAYN-RLD--GP--IP------------------------
--------------------------------------------------------------------------------
--------------------------------------------------------------------------------
--------------------------------------------------------------------------------
--------------------------------------------------------------------------------
--------------------------------------------------------------------------------
-----------------I-------------------------------------------------------TIGDAT-
------NL-SELLIQSNK-VSGVIPP-E--IS----RAGN-LV-KIDLSNNLLS--------------------------
----------------------GPI-P-S-E-I-G--NL-RKL-------------------------------------
--------------------------------------------------------------------------------
--------------------------------------------------------------------------------
---------------------------------------------------------------------NLLLLQDNKLN
SSIPQ-S--LS--------------------------------------SL--KYL----------NV------------
-------------LDLSNNLLTGDIPE-SIG---KLL---PNSIN-----------------------------------
--------------------------------------------------------------------------------
--------------------------------------------------------------------------------
---------------------------------------------------------------F----------------
--------------------------------------------------------------------------------
--------------------------------------------------------------------------------
------------------------------------------SNNR-LTG--SIPR----S-----LI--E-G----GL-
------------I--ES--LS-GN-PGLC--V---------S-----V-YLNSTNSN-------F-PV------------
--------------------------------------------------------------------------------
--------------------------------------------------------------------------------
--------------------------------------------------------------------------------
-------------------------------------------------------C------------------------
-------------------SK---V--------------------------C-HR------KK-----L-----------
----NSI-------------------------------------------------------------------------
------------------------------------------W-L-IGIS-VVVV-----------IV---GL-L--L--
-F----L--R------R---------------------------------------------------------------
----------------------------------------------------------------------------WF--
---------AK---E--RSSTEQDE--------TLS--------------------SA-----------S---FS-----
--------YD---------------IKSF---------------------------------------------------
--------------------------------H-------------------------------------KI--------
------------T-F-DQ---------------------------------REIL-E--AL-V------D--------K-
NIVGHG---GSGT----VYKIE--L----------------S----N------G---------Q--------AVAVK-KL
--W------------------TRKTKD--P---T------A-----------E--------DQLFL--------------
--------------D------N-------------ELK--------------T--EVQTL----------GSIRHK-NIV
KLY--------------------SYYS------S-W--------D-----------L-----N--------------LLV
YEYMPNGNLWDAL-----H------------------------G--------R--------------------KT-----
------L---------------------------LL---------------DWPTRHSIALGIAQGLAYLH----HD-L-
---S-PSIIHRDIKSTNI---LLN-----ADY-QPKVADFGVA---K-V-L-----------------LA--K-------
-GM-----DS---S---------T-TV-VAGTYGYLA-------------------------------P-----------
-----------------------E--------------------------------------------------------
-----------------------------------------------------YAYTSK------AT-TKCD-VYSY-GV
VLMELITGKKPV-----E---A----------------------------------------------------------
--------------------------------------------------------------------------------
----------------------E------F---G--E-------------S-K---N---IIY-----------------
--------------------------------------------------------------------------------
-----------------------------------------------WV--S--CK--------G-----VT-K------
-------------EG---------------I----L------D-------------V-LDK-----R-----L----S--
--------------------------------------------------------------------------------
---------------------------------GS-F----------K---D--EMRKVLRIAARCTCNT-PALRPTMKE
-VVQLL--I------E--------A-D------------------P-------------------------------C-R
----FE-CCK----------------------------------------------------------------------
--------------------------------------------------------------------------------
--------------------------------------------------------------------------------
--------------------------------------------------------------------------------
--------------------------------------------------------------------------------
--------------------------------------------------------------------------------
--------------------------------------------------------------------------------
--------------------------------------------------------------------------------
---------------LSNK-------------------------------------------------------------
----------V-NEP----------LE----D-TK-I----MDPS-----------------------------------
--------------------------------------------------------------------------------
--------------------------------------------------------------------------------
--------------------------------------------------------------------------------
--------------------------------------------------------------------------------
-----------------------------
>Acoerulea_3887_Aqcoe2G393800.1.p
--------------------------------------------------------------------------------
--------------------------------------------------------------------------------
--------------------------------------------------------------------------------
--------------------------------------------------------------------------------
--------------------------------------------------------------------------------
------------------MLSKHRLMRVSNLGL---------------------------------K-----------I-
--------------------------------------------------------------------------------
W------L----V-----------------------------V-----------------------------V-------
--A--LLV------------------------------------------------------------------------
---------------------------------------------------------------------------C----
--------------------------------------------------------------------------------
--------------C--------------S--------------------E--------GL-----------------N-
--M-------------------------------------------------------------------------E---
----------G----------------------------------QQL----------------------------LEL-
-------K------S-----V--L-----R--------------DE-------------------FD-R------LA---
---------SW---------------------------------------------------------------------
--------------------------------------------------------------------------------
------------------------------------------------------------------------------N-
S--S-D--QT----------------------P--------------------------C--N--W-YG-VSC----SLD
----------YYP--------V--------VLSLDLHSM-N-L----S----G---------------------------
----------------------S-LS----P------C---I---G--S-L--S-----------------HLIHLDLSF
N-------GFL--G-SI-P----KEF--------------G-N-------------------------------------
-------------------------------------------------------------------------C-----S
------R-LESL------------------------NLNNNQ-FDGE-I---P-LEVG-KLYRLTKLNIC----------
-------------------------------------------------------------NNKISGPIPEELGN-----
----------------------------------------------------------------------LSL---LSEF
VAYS-----NLLSGP-LPH--GL------------------------G-N--L-KR-LRTF-RAGQN-SVSGSIPAE-I-
-S-GCES-LEVLGLAQ--ND-LV--G-G-I-P-----------------------K------------------------
--E--LG-ML-QN--LTD-------L--------------------------IL--------------------------
--------------------------------------------------------------------------------
--------------------------------------------------------------------------------
--------------------------------------------------------------------------------
----------------WE-----------------------N-EL---------S------------------------G
TVP-----------------------------------------K-ELGN-C-T-NLETVALYENN-L-VGEIPS-----
--------------------------------------------------------------------------------
--------------------------------------------------------------------------------
----------EIGNLRFLK-KLYL------------------------YRNQ-LNGTIP--KE-LGNLSL----------
--------------------------------------------------------------------------------
--------------------------------------------------------------------------------
--------------------------------------------------------------------------------
-------------------ATEVDFSEN-WLTGEIPVE-F-SKL--K-GLRLLYLFQNQ-LTGIIP--------------
--------------------------------------------------------------------------------
--------------------------------------------------------------------------------
--------------------------------------------------------------------------------
--------------------------------------------------------------------------------
--------------------------------------------------------------------------------
--------------------------------------------------------------------------------
--------------------------------------------------------------------------------
-----------NE--LS-N-LRN------------------LAKLDLSINN---LTGPIP--LGFQ-Y-M----------
--------------------------------------------------------------------------------
--------------------------------------------------------------------------------
--------------------------------------------TELYMLQ-L-FNNS----LSGSIPP-GLG-------
-----------VYS---R---LWVVDL-SE--NNLSGRIPR--HL-----------------------------------
--------------------------------------------------------------------------------
--------------------------------------------------------------------------------
--------------------------------------------------------------------------------
--------------------------------------------------------------------------------
--------------------------------------------------------------------------------
--------------------------------------------------------------------------------
-----------------------------------------C---FH------------------SNLILLNLGSNK-LT
GNI-----PTGV-T-NC-MSLV-----------------------------------------------QLRLVGNRLTG
SFPSDIC----------KLV--NLS------------TVELDQN-RFS--GP--IP------------------------
--------------------------------------------------------------------------------
--------------------------------------------------------------------------------
--------------------------------------------------------------------------------
--------------------------------------------------------------------------------
--------------------------------------------------------------------------------
-----------------A-GVGNCRTLQRLH-LSDNYFTAELPRQIGSL-----SRLVTFNISSNMLSGRIPPEIVNCK-
------ML-QRLDLSRNN-FIDALPD-E--LG----ALSQ-LE-RFSVSENKLS--------------------------
----------------------GTI-P-A-A-L-G--NL-YRL-------------------------------------
--------------------------------------------------------------------------------
--------------------------------------------------------------------------------
---------------------------------------------------------------------TELQMGGNRFS
GPIPP-E--LGSLSGLQIA-MNLS-YNN------LSGTIP-LEL----GNL--VIL----------EF------------
-------------LLLNNNHLTGEIPD-SFG---KLS--SLMGFN-----------------------------------
--------------------------------------------------------------------------------
--------------------------------------------------------------------------------
---------------------------------------------------------------V----------------
--------------------------------------------------------------------------------
--------------------------------------------------------------------------------
------------------------------------------SYND-LMG--PLPS----L-----PL--F-Q----NM-
------------A-ISS--FI-GN-KGIC------------G--------------------E-P-LEA-----------
--------------------------------------------------------------------------------
--------------------------------------------------------------------------------
--------------------------------------------------------------------------------
-------------------------------------------------------C----------------SGSP----
--------------VSMP-NP---P----AWK-------------------R--SD-----AP-----AGK-------II
----AIT-------------------------------------------------------------------------
-----------------------------------------A--A-SIGG-VSLI-----------LI---VI-I--I--
-Y----FM-R-----------R----------------------------------------------------------
----------------------------------------------------------------------------PV--
---------Q-------ILAPM-P----D---KES-------SYH-----------VP-----------D---MY-----
--------FS----------------------------------------------------------------------
--------------------------------P-------------------------------------KD--------
------------G-I-TF---------------------------------QDLV-E--AT-N---NFDE--------S-
FVIGMG---ACGT----VYRAV--M----------------Q----S------G----QI-------------MAVK-KL
----------------------------AS---N------R-----------EG-----N-N------------------
-------------VD------N-------------SFR--------------A--EITTL----------GKVRHR-NIV
KLF--------------------GFCY------H----------Q-----------G--S--N--------------LLL
YEYMPKGSLGEFL-----H------A---------------------------EVC------------------G-----
-----------------------------------L---------------DWEKRYMIALGAAEGLSYLH----HD-C-
---K-PRIVHRDIKSNNI---LLD-----DNF-EAHVGDFGLA---K-V-I--------DMP-----QSK----------
-------------S---------M-SA-VAGSYGYIA-------------------------------P-----------
-----------------------E--------------------------------------------------------
-----------------------------------------------------YAYTMK------VT-EKCD-IYSY-GV
VLLELLTGKTPV-----Q---P----------------------------------------------------------
--------------------------------------------------------------------------------
---------------------LD-Q--------G--G-------------------D---LVT-----------------
--------------------------------------------------------------------------------
-----------------------------------------------LV--R--NH--------I---------------
-------------RK----------H---SL----T------S----G--------I-LDS-----R-----L-------
----SL--D-EN---H----------------------------------------------------------------
----------------------------------I------------V---N--HMIIVLKIALLCTSLS-PYDRPTMRE
-VVLML--I------E----------S------------------N----------------------------------
--------------------------------------------------------------------------------
--------------------------------------------------------------------------------
--------------------------------------------------------------------------------
--------------------------------------------------------------------------------
--------------------------------------------------------------------------------
--------------------------------------------------------------------------------
--------------------------------------------------------------------------------
--------------------------------------------------------------------------------
--------------------------------------------------------------------------------
-------ERRE---N----LF-A--SP----TQ----------VL----------------------PPKDD-N------
--------------------------------------------------------------------------------
--------------------------------------------------------------------------------
--------------------------------------------------------------------------------
--------------------------------------------------------------------------------
-----------------------------
>Acoerulea_4066_Aqcoe7G151700.1.p
--------------------------------------------------------------------------------
--------------------------------------------------------------------------------
--------------------------------------------------------------------------------
--------------------------------------------------------------------------------
--------------------------------------------------------------------------------
-----------------------------MPKLTSP----------------SSEFPSI------LF-----------F-
--------------------------------------------------------------------------------
F------F----F--------------FL-------------F-----------------------------T-------
--L--PFY------------------------------------------------------------------------
---------------------------------------------------------------------------V----
--------------------------------------------------------------------------------
--------------N--------------S--------------------Q-----------------------------
---------------S---I---------------------------------------N-Q--------------E---
----------Q----------------------------------TIL----------------------------LKL-
-------K------Q-----Q--W-----N--------------NL--------------------P-P------LK---
---------SW---------------------------------------------------------------------
--------------------------------------------------------------------------------
--------------------------------------------------------------------------------
--------S--------------NT-DGSH--Y--------------------------C--N--W-TG-ITC-------
--T--N----D----------F--------VTAISFSNM-N-I---------T---------------------------
-------------E--------K-I-----P------A--TL---C--E-L--K-----------------NLTLIDLSL
N-------YIP--G-EF-P-----TV------------L-Y-N-------------------------------------
-------------------------------------------------------------------------C----SK
--------LQTL------------------------DLSQNY-FVGP-I---P-ADID-R-----I-S------------
--------------------------------------------------------------------------------
------------------------------------------------------------------------T---LRSL
NLGA-----NNFTGD-IPA--SI------------------------G-N--F-TE-LKQL-FLFQN-QFNGTFPAE-I-
-G-NLLN-LEQLGLAY--NQ-FV-PS-T-I-P-----------------------K------------------------
--E--FG-KL-KK--LWY-------L--------------W-----------MK--------------------------
--------------------------------------------------------------------------------
--------------------------------------------------------------------------------
--------------------------------------------------------------------------------
----------------GM-----------------------N--L---------I------------------------G
EIP-----------------------------------------V-EIGD-L-V-NLERLDLSVNS-L-TGKIPD-----
--------------------------------------------------------------------------------
--------------------------------------------------------------------------------
----------NLFLLKNLS-YFYL------------------------SDNK-LSGEIP---R-KIETLY----------
--------------------------------------------------------------------------------
--------------------------------------------------------------------------------
--------------------------------------------------------------------------------
-------------------LAEIDLSIN-QLTGTIPED-F-GKC--Q-YLMYFDLYANR-LSGEIP--------------
--------------------------------------------------------------------------------
--------------------------------------------------------------------------------
--------------------------------------------------------------------------------
--------------------------------------------------------------------------------
--------------------------------------------------------------------------------
--------------------------------------------------------------------------------
--------------------------------------------------------------------------------
-----------AS--IG-Q-IPS---------------------------------------------------------
--------------------------------------------------------------------------------
--------------------------------------------------------------------------------
----------------------------------------------LIGTR-L-FMNN----LSGILPP-EFG-------
------------LH--SK---LEEFQV-SI--NQFNGSLPD--GL-----------------------------------
--------------------------------------------------------------------------------
--------------------------------------------------------------------------------
--------------------------------------------------------------------------------
--------------------------------------------------------------------------------
--------------------------------------------------------------------------------
--------------------------------------------------------------------------------
-----------------------------------------C---AG------------------GVLIGLIAFSNN-LT
GGL-----PKTL-E-NC-NSLK-----------------------------------------------DVQLQNNKFSG
QVPPEFW----------SLT--NLS------------TVIINDN-SFS--GE--LA------------------------
--------------------------------------------------------------------------------
--------------------------------------------------------------------------------
--------------------------------------------------------------------------------
--------------------------------------------------------------------------------
--------------------------------------------------------------------------------
--------------------------------------------------------------------------EKLSW-
------NL-SRLEMHNNR-FSGKIPS-K--ID----ASAN-LM-VFKASNNLFS--------------------------
----------------------GDI-P-V-G-L-T--AL-TQL-------------------------------------
--------------------------------------------------------------------------------
--------------------------------------------------------------------------------
---------------------------------------------------------------------QTLSFDRNRLS
GQIPA-N--VISWK-TLSS-LNLS-WNQ------LSGDIP-PAL----GSL--PDL----------NQ------------
-------------LDLSNNQLSGAVPP-QIG---RL---NPTFLN-----------------------------------
--------------------------------------------------------------------------------
--------------------------------------------------------------------------------
---------------------------------------------------------------L----------------
--------------------------------------------------------------------------------
--------------------------------------------------------------------------------
------------------------------------------SSNQ-LTG--RIPF----E-----F---A-N----SA-
------------Y-ENS--FL-NN-TGLC------------L--------SN----------S-D--RK-----------
--------------------------------------------------------------------------------
--------------------------------------------------------------------------------
--------------------------------------------------------------------------------
-------------------------------------------------------C-------------------I----
--------------SE----T---R------D-------------------S--SR-----LP-----VRF-------LA
----MIL-------------------------------------------------------------------------
-----------------------------------------V--L-SGAV-FLIV-----------VL------S--A--
-F----FL-I------K----D----------------------------------------------------------
-----------------------------------------------------------------------------Y--
---------C------------KRK----------HG-----E-------------DL-----------S---S------
--------YK---------------LTSF---------------------------------------------------
--------------------------------Q-------------------------------------RL--------
------------D-F-TE---------------------------------SNIL-S--KL-T------E--------N-
NLIGSG---GSGK----VYCVD--V---------------TR----S------Q-------------NY----VAVK-KI
--W-----SK--G---------------KL---D------Q-----------KL--------------------------
--------------E------K-------------EFE--------------A--EVEIL----------GTLRHL-NIV
KLL--------------------CCIS------N----------G-----------K--S--K--------------LLV
YEYMEHRSLDRWL-----H------G-------------KK-RGA---SA------LN---------MI-HHSV------
-----------------------------------L---------------DWPRRMHIVVGAAQGLCHMH----HN-C-
---N-PSIIHRDVKSSNI---LLD-----SEF-NAKIADFGLA---K-I-L--------AKT-------G----ESE---
-------------T---------M-SA-VAGSFGYMA-------------------------------P-----------
-----------------------E--------------------------------------------------------
-----------------------------------------------------YAHTTK------VN-EKID-VYSF-GV
VLLELVTGREAK-----E---G----------------------------------------------------------
--------------------------------------------------------------------------------
---------------------------------D--EH--------------T---C---LAE-----------------
--------------------------------------------------------------------------------
-----------------------------------------------WA--W--RH--------F-----Q-E-------
-------------DK----------A----I----E------S-------------A-LDE-----E-----V----K--
--------E------P----------------------------------------------------------------
----------------------------------C-Y----------L---D--EMSMVFKLGLMCTGTL-PSNRPTMKE
-VLQIL--L------R----------N------------------G--SLS-----------------------------
--------------------------------------------------------------------------------
--------------------------------------------------------------------------------
--------------------------------------------------------------------------------
--------------------------------------------------------------------------------
--------------------------------------------------------------------------------
--------------------------------------------------------------------------------
--------------------------------------------------------------------------------
--------------------------------------------------------------------------------
------------------------------------------------------------YRGKKVQTEN--DAAPLL--
-----NVTSDYLAGN----KG-S--QK----KPASN------DVD----------------------IYDS---LV----
--------------------------------------------------------------------------------
--------------------------------------------------------------------------------
--------------------------------------------------------------------------------
--------------------------------------------------------------------------------
-----------------------------
>Acoerulea_537_Aqcoe1G335900.1.p
--------------------------------------------------------------------------------
--------------------------------------------------------------------------------
--------------------------------------------------------------------------------
--------------------------------------------------------------------------------
--------------------------------------------------------------------------------
--------------------------------------------------------------------------------
--------------------------------------------------------------------------------
--------------------------------------------------------------------------------
--M-----------------------------------------------------------------------------
--------------------------------------------------------------------------------
--------------------------------------------------------------------------------
--------------------------------------------------------------------------------
--------------------------------------------------------------------------------
----------A----------------------------------EPK----------------------------LWL-
-------K------------------------------------DP------------------FNT--------LE---
---------SW---------------------------------------------------------------------
--------------------------------------------------------------------------------
--------------------------------------------------------------------------------
---KPDSKHA----------------------P--------------------------C--D--F-IG-ITC-------
--------------------------------------------------------------------------------
--------------------------------------------------------------------------------
--------------------------------------------------------------------------------
--------------------------------------------------------------------------------
------------------------------------DKNSHL------V-----THIS----------------------
--------------------------------------------------------------------------------
--------------------------------------------------------------------------------
-----------------------------------------------S---------LTSL-VLASN-TISGSLPFELV-
---NCSS-LEILNVTG--NE-LT-ES---I-P------------------------------------------------
--------DI-SS--LRN-------L------------------------------------------------------
--------------------------------------------------------------------------------
--------------------------------------------------------------------------------
--------------------------------------------------------------------------------
----------------WI--------------------------L-----------------------------------
--------------------------------------------D------L---SLNYFSDGQND-CDEGRIPE-----
--------------------------------------------------------------------------------
--------------------------------------------------------------------------------
----------NIGNLKNLT-WLYL------------------------PGSN-LSGEIT--DT-ILELES----------
--------------------------------------------------------------------------------
--------------------------------------------------------------------------------
--------------------------------------------------------------------------------
-------------------LETLELSNK-MLSGNFPKA-I-SKM--R-SLNKIELWKNN-LTGEIP--------------
--------------------------------------------------------------------------------
--------------------------------------------------------------------------------
--------------------------------------------------------------------------------
--------------------------------------------------------------------------------
--------------------------------------------------------------------------------
--------------------------------------------------------------------------------
--------------------------------------------------------------------------------
-----------KE--LA-K-LIH---------------------------------------------------------
--------------------------------------------------------------------------------
--------------------------------------------------------------------------------
----------------------------------------------LREFD-ISKNNI----FSGSFPE-NFV-------
----------HFLP-------LNSMDI-SE--NKFSANFPR--FL-----------------------------------
--------------------------------------------------------------------------------
--------------------------------------------------------------------------------
--------------------------------------------------------------------------------
--------------------------------------------------------------------------------
--------------------------------------------------------------------------------
--------------------------------------------------------------------------------
-----------------------------------------C---EN------------------KQLQFLLALDNN-FS
GVL-----AESY-G-EC-KSLE-----------------------------------------------RLRISKNHLSG
SIPSGVW----------GL--------------------------SFG------IS------------------------
--------------------------------------------------------------------------------
--------------------------------------------------------------------------------
--------------------------------------------------------------------------------
--------------------------------------------------------------------------------
--------------------------------------------------------------------------------
-----------------S-------------------------------------------------------EIRMST-
------SL-TQLLLQNNK-FEGPLPS-E--LG----ELTL-LE-KLSAYNNLFT--------------------------
----------------------GKV-P-A-E-I-K--KLINRI-------------------------------------
--------------------------------------------------------------------------------
--------------------------------------------------------------------------------
---------------------------------------------------------------------NT---------
---------IRSWG------M-------------LSGSIP-KNL----QRL---KL----------SS------------
-------------IDLSGDKLMGRNPF-DLE-------------------------------------------------
--------------------------------------------------------------------------------
--------------------------------------------------------------------------------
--------------------------------------------------------------------------------
--------------------------------------------------------------------------------
--------------------------------------------------------------------------------
-----------------------------------------------LTG------------------------------
------------G-DQA--FS-GN-AGLC------------TDNDLGDHVRSRISV------------------------
--------------------------------------------------------------------------------
--------------------------------------------------------------------------------
--------------------------------------------------------------------------------
-------------------------------------------------------C------------------------
-------------------KGSQNH---KSTL------------------------------------KHK---------
----LML-------------------------------------------------------------------------
-----------------------------------------G--G-VILL-ALVA-----------II---AGLLLLS--
-YKNFKLNES------R---------------------------------------------------------------
--------------------------------------------------------------------------------
---------KEGDLE--KKLEKDPC-------------------------------------------------------
--------WK---------------LEAF---------------------------------------------------
--------------------------------H-------------------------------------PM--------
------------E-I-DE---------------------------------DEIC-D---L-K------E--------D-
NLIVSG---STGK----VYRLDLKK----------------S----S------G------------------TVAVK-QL
--W-----------------------------------------------------------------------------
--------------K--GKEVK-------------LLT--------------A--EMEIL----------GKLYHR-NIL
KLY--------------------GLLM-----------------------------------K-----------------
--------------------------------------------------------------------------------
---------------------------------------------------------------------------GE---
-----------------------------SNF----------------L-V-----------------------------
-----------------------L--------------------------------------------------------
-----------------------E--------------------------------------------------------
-----------------------------------------------------YM-------------EKME-IFFK---
-----LNSRILV--------------------------------------------------------------------
--------------------------------------------------------------------------------
------------------------------------------------------------VLS-----------------
--------------------------------------------------------------------------------
---------------------------------------------------Q----------------------------
--------------------------------------------------------V---------R-------------
--------------------------------------------------------------------------------
--------------------------------------------------------------------------------
--------------------------------------------------------------------------------
--------------------------------------------------------------------------------
--------------------------------------------------------------------------------
--------------------------------------------------------------------------------
--------------------------------------------------------------------------------
--------------------------------------------------------------------------------
--------------------------------------------------------------------------------
--------------------------------------------------------------------------------
--------------------------------------------------------------------------------
--------------------------------------------------------------------------------
--------------------------------------------------------------------------------
--------------------------------------------------------------------------------
--------------------------------------------------------------------------------
--------------------------------------------------------------------------------
--------------------------------------------------------------------------------
-----------------------------
>Acoerulea_5659_Aqcoe6G064200.1.p
--------------------------------------------------------------------------------
--------------------------------------------------------------------------------
--------------------------------------------------------------------------------
--------------------------------------------------------------------------------
--------------------------------------------------------------------------------
---------------------------------------MR-------------------------F-----------L-
--------------------------------------------------------------------------------
L------V----F-----------------------------L---------------FY--------------------
--L--LNL------------------------------------------------------------------------
----------------------------------------------------------NHL-----Q-------------
--------------------------------------------------------------------------------
------------------------------------------------------------I-----------------T-
--A-----------KQ---P---------------------------------------RIP--------------E---
----------Y----------------------------------KAL----------------------------LSL-
-------K------T-----F--FVDDTSS--------------SL------------------PPL-S------LS---
---------NW---------------------------------------------------------------------
--------------------------------------------------------------------------------
--------------------------------------------------------------------------------
---N----ET--------------TS------H--------------------------C--T--W-TG-VSC----D--
-TN-------R----------R--------VVSLDLTNL-N-L----T----G---------------------------
----------------------I-L-----S------Q--DI---G--Y-L--R-----------------NLVNFSIAA
N-------TVS--G-PI-P------S--------E-I---S-L-------------------------------------
-------------------------------------------------------------------------I-----S
------G-LRQL------------------------NLSNNI-FNGT-F---P-AEFS-K--------LK----------
--------------------------------------------------------------------------------
------------------------------------------------------------------------K---LEVL
DLYN-----NNLTGV-LPV--EV------------------------T-G--I-VS-LRHL-HLGGN-YFAGNIPSE-Y-
-G-RWEF-LEYLAVSG--NE-LG--G-K-I-P-----------------------P------------------------
--E--IG-NL-TT--LRE-------L--------------Y-----------LG--------------------------
--------------------------------------------------------------------------------
--------------------------------------------------------------------------------
--------------------------------------------------------------------------------
----------------YF-----------------------N-SY---------E------------------------G
GIP-----------------------------------------P-EIGN-L-T-ELVRLDMANCG-L-SGEIPA-----
--------------------------------------------------------------------------------
--------------------------------------------------------------------------------
----------ELGKLQNLD-TLFL------------------------QVNG-LSGGLT--PE-LGKLKS----------
--------------------------------------------------------------------------------
--------------------------------------------------------------------------------
--------------------------------------------------------------------------------
-------------------LRSMDLSNN-VLSGEIPIE-F-SEL--K-NLTLLNLFRNK-LHGAIP--------------
--------------------------------------------------------------------------------
--------------------------------------------------------------------------------
--------------------------------------------------------------------------------
--------------------------------------------------------------------------------
--------------------------------------------------------------------------------
--------------------------------------------------------------------------------
--------------------------------------------------------------------------------
-----------LF--IG-D-LPE---------------------------------------------------------
--------------------------------------------------------------------------------
--------------------------------------------------------------------------------
----------------------------------------------LEVLQ-L-WENN----FTGSIPP-ELG-------
------------KS-G-N---LQLLDL-SS--NKLTGNLPL--DL-----------------------------------
--------------------------------------------------------------------------------
--------------------------------------------------------------------------------
--------------------------------------------------------------------------------
--------------------------------------------------------------------------------
--------------------------------------------------------------------------------
--------------------------------------------------------------------------------
-----------------------------------------C---FG------------------NKLETLIALGNF-LF
GPI-----PESL-G-RC-ESLS-----------------------------------------------RVRMGENFLNG
SIPKGLF----------GLP--NLV------------QVELQDN-LLA--GD--FP------------------------
--------------------------------------------------------------------------------
--------------------------------------------------------------------------------
--------------------------------------------------------------------------------
--------------------------------------------------------------------------------
--------------------------------------------------------------------------------
-----------------K-----------------------------------------------T-D-----VSSVS--
-------L-GQISLSNNQ-FTGPLPP-T--IG----NFSG-VQ-KLLLDGNMFS--------------------------
----------------------GPI-P-S-Q-I-G--RL-QQL-------------------------------------
--------------------------------------------------------------------------------
--------------------------------------------------------------------------------
---------------------------------------------------------------------SKLDFSNNRLV
GSIAP-E--ISQCK-LLTF-VDLS-RNE------LSGEVP-AEI----TGM--RIL----------NY------------
-------------LNLSRNHLVGSIPS-SIS---TMQ--SLTSVD-----------------------------------
--------------------------------------------------------------------------------
--------------------------------------------------------------------------------
---------------------------------------------------------------F----------------
--------------------------------------------------------------------------------
--------------------------------------------------------------------------------
------------------------------------------SYNN-LSG--LVPG----T---G-Q---F-S----YF-
------------N-STS--FV-GN-PELC------------G----P----Y----------L----GP-----------
--------------------------------------------------------------------------------
--------------------------------------------------------------------------------
--------------------------------------------------------------------------------
-------------------------------------------------------C----KF------------------
--------------GTAN-ST---H---Q-GH------------VKG----P---------LS-----SSM-------K-
----LFL-------------------------------------------------------------------------
-----------------------------------------V--I--GLL-VCSI-----------AF---AI-A--A--
-I----IK-A------R----S----------------------------------------------------------
-----------------------------------------------------------------------------L--
---------K----------------------K--AN------EA-----------RS----------------------
--------WK---------------LTAF---------------------------------------------------
--------------------------------Q-------------------------------------RL--------
------------D-F-TC---------------------------------DDVL-D--CL-K------E--------D-
NIIGKG---GAGI----VYKGA--M----------------P----N------G---------D---Q-----VAVK-RL
-----------------------------P----------A------------M-------S-----R--GSSH------
--------------D------H-------------GFN--------------A--EIQTL----------GRIRHR-HIV
RLL--------------------GFCS------N----------H----------ET-----N--------------LLV
YEYMPNGSLGEVL-----H------G-----K-------K----------GG----------------------------
------H----------------------------L---------------HWDTRYKIAVEAAKGLCYLH----HD-C-
---S-PLILHRDVKSNNI---LLD-----SNF-EAHVADFGLA---K-F-L---------------------Q---D-SG
T---------S-EC---------M-SA-IAGSYGYIA-------------------------------P-----------
-----------------------E--------------------------------------------------------
-----------------------------------------------------YAYTLK------VD-EKSD-VYSF-GV
VLLELVSGRKPV---------G----------------------------------------------------------
--------------------------------------------------------------------------------
----------------------E------F---G---D------------G-V---D---IVQ-----------------
--------------------------------------------------------------------------------
-----------------------------------------------WV--R--KM--------T-------DS------
-------------KK-------E--G----V----L------K-------------I-MDP-----R----------L--
--------------------------------------------------------------------------------
----------------------------------P-S-------VP-I---H--EVMHVFYVAMLCVEEQ-SIERPTMRE
-VVQIL--T-----------------E------------------L-----------P----K--LPP---------D--
--------------------------------------------------------------------------------
--------------------------------------------------------------------------------
--------------------------------------------------------------------------------
--------------------------------------------------------------------------------
--------------------------------------------------------------------------------
--------------------------------------------------------------------------------
--------------------------------------------------------------------------------
--------------------------------------------------------------------------------
----------------------------SK-----QGD-----LTIKESSPSKT---TTSAAEISPTKESKEN-------
-----Q------QAP----HQ-S--PP-------------------------------------------PDLLSI----
--------------------------------------------------------------------------------
--------------------------------------------------------------------------------
--------------------------------------------------------------------------------
--------------------------------------------------------------------------------
-----------------------------
>Acoerulea_6578_Aqcoe6G158700.1.p
--------------------------------------------------------------------------------
--------------------------------------------------------------------------------
--------------------------------------------------------------------------------
--------------------------------------------------------------------------------
--------------------------------------------------------------------------------
---------------------------------------MD-------------------------N-----------M-
--------------------------------------------------------------------------------
K------F----F-----------------------------F-----------------------------F-------
--L--LSF------------------------------------------------------------------------
----------------------------------------------------------LLF-----FL-------S----
--------------------------------------------------------------------------------
--------------Q--------------T--------------------T--------SS-----------------S-
--S-----------SS---S---------------------------------------LIN--------------T---
----------T----------------------------------KLL----------------------------LDI-
-------K------D-----Q--L-----N--------------SP-------------------S--Q------LS---
---------NW---------------------------------------------------------------------
--------------------------------------------------------------------------------
--------------------------------------------------------------------------------
--------NV-N------------SS------F--------------------------C--D--W-NG-ITC------N
PHS-------L----------E--------IMSINLNSF-G-I----S----G---------------------------
----------------------K-F-----P------V--NF---C--K-I--S-----------------TLENLSVGD
N-------FLE--G-TL-S------S--------KQL---S-L-------------------------------------
-------------------------------------------------------------------------C-----S
------H-LHFL------------------------NLSSNL-FIEN-L---P-EFTP-E--------FG----------
--------------------------------------------------------------------------------
------------------------------------------------------------------------N---LIVL
DLSA-----NNFTGD-IPI--SF------------------------G-R--F-PK-LREL-NLVNN-LLNGEIPAF-L-
-G-NLTE-LTSLKLGY--NP-FT-PS-T-L-F-----------------------S------------------------
--E--IG-NM-SK--LQY-------L--------------L-----------LS--------------------------
--------------------------------------------------------------------------------
--------------------------------------------------------------------------------
--------------------------------------------------------------------------------
----------------QA-----------------------N--L---------I------------------------G
EIP-----------------------------------------N-SIGR-L-L-SIENLDLSVNS-L-SGGIPV-----
--------------------------------------------------------------------------------
--------------------------------------------------------------------------------
----------SIGNLKNLT-NFFI------------------------YDNK-LSGELP--ES-LGDLIN----------
--------------------------------------------------------------------------------
--------------------------------------------------------------------------------
--------------------------------------------------------------------------------
-------------------LRYLDASLN-NLSGKLSEK-L-AGL--Q--LISLNLNDNQ-LEGEIP--------------
--------------------------------------------------------------------------------
--------------------------------------------------------------------------------
--------------------------------------------------------------------------------
--------------------------------------------------------------------------------
--------------------------------------------------------------------------------
--------------------------------------------------------------------------------
--------------------------------------------------------------------------------
-----------VS--IV-L-NRN---------------------------------------------------------
--------------------------------------------------------------------------------
--------------------------------------------------------------------------------
----------------------------------------------LEELK-L-FNNK----FSGNLPG-NLG-------
------------VN-S-N---VDHFDV-SN--NKFVGKFPS--FL-----------------------------------
--------------------------------------------------------------------------------
--------------------------------------------------------------------------------
--------------------------------------------------------------------------------
--------------------------------------------------------------------------------
--------------------------------------------------------------------------------
--------------------------------------------------------------------------------
-----------------------------------------C---NG------------------KKLTRLIAFGNG-FT
GNL-----SENY-G-NC-RSLY-----------------------------------------------YVRISDNEYTG
EVPVSLW----------SHA--GIS------------LFEIRNN-RFE--GL--IH------------------------
--------------------------------------------------------------------------------
--------------------------------------------------------------------------------
--------------------------------------------------------------------------------
--------------------------------------------------------------------------------
--------------------------------------------------------------------------------
-----------------A-------------------------------------------------------SISSAR-
------NL-SKLFISGNN-LSGELPV-E--MC----RLPL-LV-ALDASRNRLS--------------------------
----------------------GKL-P-E-C-M-T--EM-KNL-------------------------------------
--------------------------------------------------------------------------------
--------------------------------------------------------------------------------
---------------------------------------------------------------------QSLKLQENMFS
GEIPK-R--VSSWT-ALTE-LNLA-GNR------FSGKIP-REL----GKL--PVL----------NY------------
-------------LDLSDNLLSGEIPV-ELT---NLK---LNKFN-----------------------------------
--------------------------------------------------------------------------------
--------------------------------------------------------------------------------
---------------------------------------------------------------L----------------
--------------------------------------------------------------------------------
--------------------------------------------------------------------------------
------------------------------------------SVNK-LEG--SIPS----G-----F---S-N----SW-
------------Y-VSS--LI-GN-PNLC------------S----S----Y------------L-KAF-----------
--------------------------------------------------------------------------------
--------------------------------------------------------------------------------
--------------------------------------------------------------------------------
-------------------------------------------------------P------------------------
---------------PCS-KT---G---------------------------------------------T-------SI
----WFL-------------------------------------------------------------------------
-----------------------------------------V--S-LIIS-LSSL-----------VL---LS-V--F--
-W----FF-K------N---------------------------------------------------------------
--------------------------------------------------------------------------------
--------------K--AKT-IGGK---R----------------------------K-----------F---P------
--------WK---------------LTSF---------------------------------------------------
--------------------------------H-------------------------------------RL--------
------------G-L-DE---------------------------------EEIY-S--SL-T------G--------K-
NLIGSG---GSGN----VYRVR--L----------------K----S------G---------E---A-----VAVK-KL
--W-------------------------------------V-----------DH----------------REP--E----
-------------SE------G-------------AFK--------------S--EVETL----------GTIRHS-NIV
KLL--------------------FSCV------G--------E-G-----------C-----R--------------ILV
YEYMENGSLGDVL-----H------G-------------E----------RGGI--------------------------
------L----------------------------L---------------NWSKRFNIAVGAAQGLAYLH----HD-C-
---V-PAIVHRDVKSNNI---LLD-----DEY-RPRIADFGLA---R-T-F--------KHD-----G-------ED---
----------AENA---------M-SR-VAGSYGYIA-------------------------------P-----------
-----------------------E--------------------------------------------------------
-----------------------------------------------------YAYTLK------VT-EKSD-VYSF-GV
VLMELVTGKRPI--------DP----------------------------------------------------------
--------------------------------------------------------------------------------
----------------------S------F---G--D-------------S-K---D---IVK-----------------
--------------------------------------------------------------------------------
-----------------------------------------------WV--T--DA--------A-------VS------
--FQH--RENEGQSS----------N----L----T------H-------------L-MDP-----R-----L-------
-----N--S--S---S----------------------------------------------------------------
----------------------------------C-D----------Y---K--EMEKVLNVALLCTSVL-PLSRPSMKK
-VVELL--K------D----------R------------------I---------GVS----L-----------------
--------------------------------------------------------------------------------
--------------------------------------------------------------------------------
--------------------------------------------------------------------------------
--------------------------------------------------------------------------------
--------------------------------------------------------------------------------
--------------------------------------------------------------------------------
--------------------------------------------------------------------------------
--------------------------------------------------------------------------------
--------------------------------------------------------------------------------
-------------------------PI----IG-----------------------------------------------
--------------------------------------------------------------------------------
--------------------------------------------------------------------------------
--------------------------------------------------------------------------------
--------------------------------------------------------------------------------
-----------------------------
>Acoerulea_7393_Aqcoe1G252000.1.p
--------------------------------------------------------------------------------
--------------------------------------------------------------------------------
--------------------------------------------------------------------------------
--------------------------------------------------------------------------------
--------------------------------------------------------------------------------
--------------------------------------------------------------------------------
--------------------------------------------------------------------------------
M------L----L-----------------------------P-----------------------------S-------
--L-----------------------------------------------------------------------------
-----------------------------------------------------------FF-----FF-------V----
--------------------------------------------------------------------------------
-----------------------------------------------------------LT-----------------P-
--F-----------VL---S---------------------------------------LNQ--------------E---
----------G----------------------------------ITL----------------------------QRV-
-------K------H-----E--L-----N--------------DP-------------------DR-V------LS---
---------NW---------------------------------------------------------------------
--------------------------------------------------------------------------------
--------------------------------------------------------------------------------
-----------NT--------KDN-T------P--------------------------C--N--W-YG-ITC-------
-NS------------------L--TNS---VNSVNLSNS-N-L----A----G---------------------------
----------------------P-F-----P------T--QL---C--Y-L--P-----------------NLSYLSLYN
N-------FIN--S-SL-P------L---------NI---S-T-------------------------------------
-------------------------------------------------------------------------C-----Q
------N-LNHL------------------------ILSENL-LVGP-I---P-FTLS-D--------IP----------
--------------------------------------------------------------------------------
------------------------------------------------------------------------N---LRYL
DLSG-----NNFSGD-IPI--SF------------------------S-E--F-RQ-LEVL-SLVGN-LLDGTIPAF-L-
-G-KILS-LKQLNLSF--NP-FS-PS-E-I-P-----------------------S------------------------
--Q--FG-DL-VS--LEV-------L--------------W-----------VS--------------------------
--------------------------------------------------------------------------------
--------------------------------------------------------------------------------
--------------------------------------------------------------------------------
----------------SC-----------------------N--V---------V------------------------G
RIP-----------------------------------------D-SLGR-L-Q-SLRNLDLSLNN-L-NGRIPS-----
--------------------------------------------------------------------------------
--------------------------------------------------------------------------------
----------SLTELANVV-QIEL------------------------YNNS-LTGELP--LS-FSNLKS----------
--------------------------------------------------------------------------------
--------------------------------------------------------------------------------
--------------------------------------------------------------------------------
-------------------LIRFDVSTN-NLEGKIPNE-L-CEL--P--LESLNLFENR-FEGSLP--------------
--------------------------------------------------------------------------------
--------------------------------------------------------------------------------
--------------------------------------------------------------------------------
--------------------------------------------------------------------------------
--------------------------------------------------------------------------------
--------------------------------------------------------------------------------
--------------------------------------------------------------------------------
-----------ES--LA-W-SPN---------------------------------------------------------
--------------------------------------------------------------------------------
--------------------------------------------------------------------------------
----------------------------------------------LLELR-L-FNNR----LSGELPK-NLG-------
------------KK-S-S---LTLIDV-SG--NKFSGRIPA--SL-----------------------------------
--------------------------------------------------------------------------------
--------------------------------------------------------------------------------
--------------------------------------------------------------------------------
--------------------------------------------------------------------------------
--------------------------------------------------------------------------------
--------------------------------------------------------------------------------
-----------------------------------------C---EN------------------GVLEELLLIGNA-FT
GSI-----PEQL-S-KC-SSLT-----------------------------------------------RVRLKGNMLSG
EVPSGLW----------GLP--HVY------------LLELMEN-SLS--GS--IS------------------------
--------------------------------------------------------------------------------
--------------------------------------------------------------------------------
--------------------------------------------------------------------------------
--------------------------------------------------------------------------------
--------------------------------------------------------------------------------
-----------------K-------------------------------------------------------SIAGAT-
------SL-SVLLISGNG-LSGSIPA-E--IG----SLDS-LV-EFSAGDNRLS--------------------------
----------------------GYL-P-M-S-L-L--NL-SQL-------------------------------------
--------------------------------------------------------------------------------
--------------------------------------------------------------------------------
---------------------------------------------------------------------VKLDVHNNEFY
GELPV-G--IGSLK-KLNE-LNLR-NNR------LSGEIP-GEL----GSL--PVL----------NY------------
-------------LDLSDNQFVGKIPF-ELQ---NLK---LNEFN-----------------------------------
--------------------------------------------------------------------------------
--------------------------------------------------------------------------------
---------------------------------------------------------------L----------------
--------------------------------------------------------------------------------
--------------------------------------------------------------------------------
------------------------------------------SNNH-LTG--NLPP----L-----F---A-K----EI-
------------Y-VPS--FL-GN-PGLC------------S--------------------Y-L-KGL-----------
--------------------------------------------------------------------------------
--------------------------------------------------------------------------------
--------------------------------------------------------------------------------
-------------------------------------------------------C------------------------
---------------P-S-KN---E-----A--------------TS----R------------------D-------FV
----WLY-------------------------------------------------------------------------
-----------------------------------------R--S-IFIL-AVIL-----------LI---LG-V--M--
-W----FY-F------Y---------------------------------------------------------------
----------------------------------------------------------------------------YQ--
---------SF---K---KV----E---R---------------G-----------ID-----------N---PK-----
--------WT---------------LTSF---------------------------------------------------
--------------------------------H-------------------------------------KV--------
------------G-F-SE---------------------------------LEIL-G--SL-D------E--------D-
CVIGSG---ASGK----VYKVI--L----------------S----N------G---------E---A-----VAVK-KL
--W-------------------------------------G------------D-------M--------KKE----ED-
SDIDKGQI-----HD------D-------------GFK--------------A--EVETL----------GKIRHK-NIV
KLW--------------------CCCT------T--------R-D-----------C-----K--------------LLI
YEYMPNGSLGDLL-----H------S-------------T----------KAS---------------------------
------L----------------------------L---------------DWPIRYKIALDAAEGLSYLH----HD-C-
---V-PSIVHRDVKSNNI---LLD-----GEY-GARVADFGVA---K-V-I--------DIL-----S-------KE---
----------S-KS---------M-SM-IAGSCGYIA-------------------------------P-----------
-----------------------E--------------------------------------------------------
-----------------------------------------------------YAYTLR------VN-EKSD-IYSF-GV
VLLELVTGRLPV--------DP----------------------------------------------------------
--------------------------------------------------------------------------------
----------------------E------F---G--E---------------K---D---LVK-----------------
--------------------------------------------------------------------------------
-----------------------------------------------WV--C--YT--------V--------D------
-------------QK----------G----V----D------H-------------V-IDP-----N-----L-------
-----D--A-----------------------------------------------------------------------
----------------------------------C-F----------K---E--EICRVLSIGILCTSPL-PINRPSMRR
-VVNML--Q------E----------V------------------Q-PE------SKL----K-----------------
--------------------------------------------------------------------------------
--------------------------------------------------------------------------------
--------------------------------------------------------------------------------
--------------------------------------------------------------------------------
--------------------------------------------------------------------------------
--------------------------------------------------------------------------------
--------------------------------------------------------------------------------
--------------------------------------------------------------------------------
--------------------------------------------------------------------------------
-----II-----KDD----KL----SQ-----S--NS----EDYS-----------------------SD---QGS----
--------------------------------------------------------------------------------
--------------------------------------------------------------------------------
----------------------IV--------------------------------------------------------
--------------------------------------------------------------------------------
-----------------------------
>Acomosus_11778_Aco009964.1.mrna1
--------------------------------------------------------------------------------
--------------------------------------------------------------------------------
--------------------------------------------------------------------------------
--------------------------------------------------------------------------------
--------------------------------------------------------------------------------
----------------------------MATSPSRH------------------------------L-----------L-
--------------------------------------------------------------------------------
L------L----V-----LP-------LL-------------L-----------------------------L-------
--L--AST------------------------------------------------------------------------
---------------------------------------------------------------------------S----
--------------------------------------------------------------------------------
--------------L--------------P--------------------H--------ST-----------------S-
--Q-----------TL---TPQQQQ---------------------------------QEEQ--------------E---
----------K----------------------------------QTL----------------------------LLL-
-------K------S-----D--W-----G--------------NP--------------------P-S------LS---
---------TW---------------------------------------------------------------------
--------------------------------------------------------------------------------
--------------------------------------------------------------------------------
--------N-------------ST---SAD--P--------------------------C--N--W-EG-ITC-------
-T---N----T----------S--------VTAISLRLH-N-L---------T---------------------------
-------------R--------P-I-----P------S--SI---C--D-L--P-----------------NLSFIDLYF
N-------YLP--G-EF-P-----TV------------L-Y-K-------------------------------------
-------------------------------------------------------------------------C----SN
--------LEHL------------------------ELAQNL-FVGQ-L---P-ADIH-R-----LSP------------
--------------------------------------------------------------------------------
------------------------------------------------------------------------K---LTYL
SLFG-----NNFSGD-VPR--SI------------------------G-R--L-PA-LQTL-FLHSN-LLNGSYP-VEI-
-A-NLYD-LRYLSLAY--NP-FA-PA-P-I-P-----------------------P------------------------
--E--FG-SL-TK--LKS-------L--------------W-----------MT--------------------------
--------------------------------------------------------------------------------
--------------------------------------------------------------------------------
--------------------------------------------------------------------------------
----------------QI-----------------------G--A---------V------------------------G
EIP-----------------------------------------D-TFQK-L-T-EIEYFDLGWNS-M-NGTIPD-----
--------------------------------------------------------------------------------
--------------------------------------------------------------------------------
----------WIWTLPKLT-NFYL------------------------YANL-FSGGIN---R-TISALS----------
--------------------------------------------------------------------------------
--------------------------------------------------------------------------------
--------------------------------------------------------------------------------
-------------------LVEIDVSMN-LLTGPMPAD-L-GKL--T-NLTVLFMYYNR-LSGEIP--------------
--------------------------------------------------------------------------------
--------------------------------------------------------------------------------
--------------------------------------------------------------------------------
--------------------------------------------------------------------------------
--------------------------------------------------------------------------------
--------------------------------------------------------------------------------
--------------------------------------------------------------------------------
-----------AS--VG-L-LPQ---------------------------------------------------------
--------------------------------------------------------------------------------
--------------------------------------------------------------------------------
----------------------------------------------LRDLR-L-FNNS----LSGALPP-ELG-------
------------KH--SE---LQNLEV-AN--NGLSRKLPE--GL-----------------------------------
--------------------------------------------------------------------------------
--------------------------------------------------------------------------------
--------------------------------------------------------------------------------
--------------------------------------------------------------------------------
--------------------------------------------------------------------------------
--------------------------------------------------------------------------------
-----------------------------------------C---SR------------------GALRSVVVFNNN-LS
GGV-----PDSL-A-NC-YTLD-----------------------------------------------NIQFYGNKFSG
EFPNTIW-----------KAE-NLT------------TVMIHDN-AFS--GT--IP------------------------
--------------------------------------------------------------------------------
--------------------------------------------------------------------------------
--------------------------------------------------------------------------------
--------------------------------------------------------------------------------
--------------------------------------------------------------------------------
--------------------------------------------------------------------------DPLPW-
------NL-TRLEIQNNR-FYGTIPS-S--AG----R----LQ-VFLASNNLFS--------------------------
----------------------GEI-P-S-N-L-A--GI-SQL-------------------------------------
--------------------------------------------------------------------------------
--------------------------------------------------------------------------------
---------------------------------------------------------------------NVLFLDGNRIS
GSIPS-G--ISALT-GLTQ-LNLS-SNR------LTGEIP-GSF----GSL--PVL----------TS------------
-------------LDLSDNELSGPVPP-QLG---NL---KLNFLN-----------------------------------
--------------------------------------------------------------------------------
--------------------------------------------------------------------------------
---------------------------------------------------------------V----------------
--------------------------------------------------------------------------------
--------------------------------------------------------------------------------
------------------------------------------SCNE-LSG--PIPV----S-----L---L-N----QA-
------------Y-DRS--FL-SN-PGLC------------S-----S--LN-II-------T-N-LRA-----------
--------------------------------------------------------------------------------
--------------------------------------------------------------------------------
--------------------------------------------------------------------------------
-------------------------------------------------------C-------------------G----
--------------N---------R---SGGL-------------------T--KL-----GR------SL-------FI
----VIM-------------------------------------------------------------------------
-----------------------------------------L--L-GGLL-ILGT-----------AV------V--G--
-T----LM-V------R----E----------------------------------------------------------
----------------------------------------------------------------------------YL--
---------K------------REK----------EG-----P-------------DL-----------A---A------
--------WK---------------LTSF---------------------------------------------------
--------------------------------H-------------------------------------HL--------
------------D-F-TE---------------------------------ESII-R--RL-T------E--------D-
RLIGRG---GSGK----VYRIE--L---------------G------------P---------E---NT----VAVK-KI
--W-----NS--R---------------KF---G------A-----------KL--------------------------
--------------E------K-------------QFQ--------------A--EVQIL----------SSIRHN-NIV
KLF--------------------CCIS------S----------S-----------D--S--K--------------LLV
YEYMENKSLDMWL-----H------G-------------QA----------------------------GASVP------
-----------------------------------L---------------DWPMRLDIAIGAAQGLCYMH----HN-C-
---S-APIVHRDVKSSNI---LLD-----SEF-KAKIADFGLA---R-M-L--------VKA-------G----EPE---
-------------S---------V-SG-IEGSFGYMA-------------------------------P-----------
-----------------------G--------------------------------------------------------
---------------------------------------------------KMNYWETK------IN-EKMD-VFSF-GV
VLLELTTGRQAN-----E---G----------------------------------------------------------
--------------------------------------------------------------------------------
---------------------------------G--ED--------------E---N---LAQ-----------------
--------------------------------------------------------------------------------
-----------------------------------------------WV--W--RH--------C-----A-EG------
-------------G-----------R----L----I------D-------------V-IDE-----D-----I----R--
--------D--P--------------------------------------------------------------------
----------------------------------A-Y----------L---D--EVDEVLKIGLMCTATN-PSYRPSMKE
-VLKQL--M------Q----------C------------------D--RTN-----------------------------
--------------------------------------------------------------------------------
--------------------------------------------------------------------------------
--------------------------------------------------------------------------------
--------------------------------------------------------------------------------
--------------------------------------------------------------------------------
--------------------------------------------------------------------------------
--------------------------------------------------------------------------------
--------------------------------------------------------------------------------
------------------------------------------------------------GDRNMLRGEY--DAAPFL--
-----------QIKM----GS-R--RK----SLSDT------GED----------------------ERED---IYAHVV
RA------------------------------------------------------------------------------
--------------------------------------------------------------------------------
--------------------------------------------------------------------------------
--------------------------------------------------------------------------------
-----------------------------
>Acomosus_11826_Aco014357.1.mrna1
--------------------------------------------------------------------------------
--------------------------------------------------------------------------------
--------------------------------------------------------------------------------
--------------------------------------------------------------------------------
--------------------------------------------------------------------------------
-------------------------------------------------MKPKTTPFLF------YY--------YYYY-
--------------------------------------------------------------------------------
Y------Y----Y-----------------------------------------------------------F-------
--F-----------------------------------------------------------------------------
----------------------------------------------------------FFFFFTLILTT-----------
--------------------------------------------------------------------------------
--------------P--------------T--------------------I--------SL-------------------
--------------------------------------------------------------------------SLE---
----------G----------------------------------EAL----------------------------LSL-
-------L---------------------P--------------TA-------------------PS-P------LL---
--------PSWN--------------------------------------------------------------------
--------------------------------------------------------------------------------
--------------------------------------------------------------------------------
P--R-D--PT----------------------P--------------------------C--S--W-RG-VTC-------
----------SPG-----G--L--------VTSLSLPGT-F-L----N----L---------------------------
----------S-S-----------L-----P-TG--L----L---P--H-L--S-----------------SLQVLNLSS
A-------NIS--G-PI-L---SSL---------------S-S-------------------------------------
-------------------------------------------------------------------------L-----S
------S-LRVL------------------------DLSSNS-LSGP-I---P-GSLSEL-TSLRILCLQ----------
-------------------------------------------------------------DNILNGSIPPQLGSLLSLR
QFRVGGNRDLSGPIPAX---------------------------------RVLDLSSNSLSGPIPGSLSELTS---LRIL
CLQD-----NILNGS-IPP--QL------------------------G-S--L-LS-LRQF-RVGGNRDLSGPIPAQ-L-
-G-ALAN-LTVFGAAA--TA-LS-GP---I-P-----------------------P------------------------
--Q--LG-NL-VS--LQT-------L--------------------------AL--------------------------
--------------------------------------------------------------------------------
--------------------------------------------------------------------------------
--------------------------------------------------------------------------------
----------------YD-----------------------T-NI---------S------------------------G
PVP-----------------------------------------P-ELGS-C-S-ELQNLYLHMNR-I-AGPIPR-----
--------------------------------------------------------------------------------
--------------------------------------------------------------------------------
----------QLGRLRKLT-SLLL------------------------WGNS-ISGPIP--SD-LSNCSS----------
--------------------------------------------------------------------------------
--------------------------------------------------------------------------------
--------------------------------------------------------------------------------
-------------------LAILDLSAN-RISGEIPAE-L-GKF--E-FLEQLHLSDNL-LSGPIP--------------
--------------------------------------------------------------------------------
--------------------------------------------------------------------------------
--------------------------------------------------------------------------------
--------------------------------------------------------------------------------
--------------------------------------------------------------------------------
--------------------------------------------------------------------------------
--------------------------------------------------------------------------------
-----------KE--LG-N-CSS------------------LIALQLDKNS---LSGSIP--SQLG-G-L----------
--------------------------------------------------------------------------------
--------------------------------------------------------------------------------
--------------------------------------------QSLQIFF-L-WGNL----LSGSIPS-SLG-------
-----------NCG---E---LCSLDL-SK--NKLSGPIPE--EL-----------------------------------
--------------------------------------------------------------------------------
--------------------------------------------------------------------------------
--------------------------------------------------------------------------------
--------------------------------------------------------------------------------
--------------------------------------------------------------------------------
--------------------------------------------------------------------------------
-----------------------------------------F---GL------------------NKLSKLLLLGNS-LS
GEL-----PVSV-G-NC-PSLV-----------------------------------------------RLRLGENRLSG
QIPKEIG----------KLQ--NLV------------FLDLYSN-RFS--GK--LP------------------------
--------------------------------------------------------------------------------
--------------------------------------------------------------------------------
--------------------------------------------------------------------------------
--------------------------------------------------------------------------------
--------------------------------------------------------------------------------
-----------------E-------------------------------------------------------EIADIA-
------VL-ELLDVHDNE-LTGEIPP-R--LG----ELKN-LE-QLDLSQNRFT--------------------------
----------------------GEI-P-S-S-F-S--NF-SYL-------------------------------------
--------------------------------------------------------------------------------
--------------------------------------------------------------------------------
---------------------------------------------------------------------NKLILNNNLLA
GSLPR-S--IKNLQ-RLAL-LDLS-SNS------LSGPIP-REI----GSL--TSL----------SI------------
------------SLNLSSNKFFGELPE-EFS---SLT--QLQSLD-----------------------------------
--------------------------------------------------------------------------------
--------------------------------------------------------------------------------
---------------------------------------------------------------I----------------
--------------------------------------------------------------------------------
--------------------------------------------------------------------------------
------------------SSNSLSGGIEVL-SMLTSLTFLNISYNN-FSG--PIPL----T-----PF--F-R----TI-
------------S-PSS--YI-HN-PILC--ES-------FN----GY-T------------------------------
--------------------------------------------------------------------------------
--------------------------------------------------------------------------------
--------------------------------------------------------------------------------
-------------------------------------------------------C----------------SSN-----
-----------------------------LVR-------------------K-TAF-----KS-----LKV-------AT
----LIG-------------------------------------------------------------------------
-----------------------------------------A--T-LGFV-VLLF-----------VS---IWIL--I--
-T----R--S------T----K----------------------------------------------------------
----------------------------------------------------------------------------LV--
-----------------GAKPINSS---C-------D-----GKD-----------DF-----------S---YP-----
--------WT---------------FIPF---------------------------------------------------
--------------------------------Q-------------------------------------KL--------
------------N-F-TI---------------------------------NNIL-E--CL-R------E--------E-
NVIGKG---YSGI----VYKAD--M----------------P----N------G-------------E----IIAVK-KL
--W------------------------------K------L-----------NKEDE----L------------------
--------------L------D-------------LFA--------------A--EIQIL----------GRIRHR-NIV
KLV--------------------GYCS--NK--S----------------------I-----K--------------LLL
YNYVPNGNLQQLL-----K------------ENRN-L-------------------------------------------
---------------------------------------------------DWETRYKIAVGSAQGLAYLH----HD-C-
---V-PPILHRDVKCNNI---LLD-----DKY-EAYLADFGLA---K-L-M-----------------------NSPNFH
H------------T---------M-SR-IAGSYGYIA-------------------------------P-----------
-----------------------E--------------------------------------------------------
-----------------------------------------------------YAYAIN------IT-AKSD-VYSY-GV
VLLEILTGRSAV--------EP----------------------------------------------------------
--------------------------------------------------------------------------------
------------------------M----V---G--D-------------G-L---H---IVE-----------------
--------------------------------------------------------------------------------
-----------------------------------------------WV--R--KK--------M---------------
-------------------A-GCDPA-TD---------------------------V-LDS-----K-----L----R--
----SM--P-DQ---T----------------------------------------------------------------
-----------------------------------------------V---Q--ELLQTLGIAMFCVNSS-PSDRPTMKE
-VVALL--M------E-----VKCLPT----EE----------SGK----------------------------------
--------------------------------------------------------------------------------
--------------------------------------------------------------------------------
--------------------------------------------------------------------------------
--------------------------------------------------------------------------------
--------------------------------------------------------------------------------
--------------------------------------------------------------------------------
--------------------------------------------------------------------------------
--------------------------------------------------------------------------------
------------------------------------------------------------S-SQRPLID-----------
-------------------------------------------------------------------EATNDG-------
--------------------------------------------------------------------------------
--------------------------------------------------------------------------------
--------------------------------------------------------------------------------
--------------------------------------------------------------------------------
-----------------------------
>Acomosus_12061_Aco017756.1.mrna1
--------------------------------------------------------------------------------
--------------------------------------------------------------------------------
--------------------------------------------------------------------------------
--------------------------------------------------------------------------------
--------------------------------------------------------------------------------
----------------------------------MARTFVLWTLGALII---------------------------WSS-
--------------------------------------------------------------------------------
I------I----P-----------------------------------------------------------S-------
--P-----------------------------------------------------------------------------
--------------------------------------------------------------------------------
--------------------------------------------------------------------------------
--------------S--------------HAKP-----------------A--------AS-----------------D-
--A-------------------------------------------------------------------------YPME
SETVVDQT--L----------------------------------DAL----------------------------LEI-
-------S------K----SF--A-----E--------------DP-------------------LG-V------LG---
---------DWDP-------------------------------------------------------------------
--------------------------------------------------------------------------------
-----------------------------------------------------------------------------DTN
P--D----------------------------C--------------------------C--S--W-TG-IAC-------
-------------------------DPAAAGPVPPLP-------------------------------------------
---------------------------------R---P--LL---E--P-A--L-----------------RLRSLDLSS
N-------RLS--G-PI-P---AQLA----------------R-------------------------------------
-------------------------------------------------------------------------L----T-
------G-LAAL------------------------LLYSNQ-LSGP-I---P-PELG-SLASLRVLRLG----------
------------------------------------------------------------DNPGVSGPIPDSLGDPANLT
VLGLASCNLTGPIPSRL-GRLTGLQNLVLQDNRLQGPIP--PELGECASLVVLTLAGNRLGGSIPSRLGRLGS---LQIL
NLAD-----NSLEGP-IPS--EL------------------------G-G--M-GQ-LVYL-NLMGN-RLAGPIPRS-L-
-G-RLGS-LQTLDLSS--NE-LV-GA---I-P-----------------------G------------------------
--E--LG-GL-GQ--LGY-------L--------------------------VL--------------------------
--------------------------------------------------------------------------------
--------------------------------------------------------------------------------
--------------------------------------------------------------------------------
----------------SD-----------------------N-RL---------S------------------------G
PLPADELCGGGGGGGRL-------SR--SLEHLLLSTNNISGEIPAGLAE-C-R-SLTQLDLANNS-L-AGAIPP-----
--------------------------------------------------------------------------------
--------------------------------------------------------------------------------
----------QLGLLRNLT-DLLL------------------------NNNT-LSGPIP--AALFGNLTD----------
--------------------------------------------------------------------------------
--------------------------------------------------------------------------------
--------------------------------------------------------------------------------
-------------------LRTLSLYHN-ALRGPLPDQ-I-GRL--A-RLQILYLYENQ-LDGEIP--------------
--------------------------------------------------------------------------------
--------------------------------------------------------------------------------
--------------------------------------------------------------------------------
--------------------------------------------------------------------------------
--------------------------------------------------------------------------------
--------------------------------------------------------------------------------
--------------------------------------------------------------------------------
-----------DA--IG-N-CSG------------------LQMLDLFGNQ---FAGSIP-ATVGR-LKD----------
--------------------------------------------------------------------------------
--------------------------------------------------------------------------------
----------------------------------------------LNFLH-L-RQNA----LSGEIPA-ALG-------
-----------DCR---Q---LAILDL-AD--NRLSGGIPA--SF-----------------------------------
--------------------------------------------------------------------------------
--------------------------------------------------------------------------------
--------------------------------------------------------------------------------
--------------------------------------------------------------------------------
--------------------------------------------------------------------------------
--------------------------------------------------------------------------------
-----------------------------------------G---LL------------------GSLEQLMLYNNS-LE
GSV-----PDEL-F-DC-RNITRVNLSNNRLAGSILPLCGSTSLLSFDLTNNSFDLEVPAQLGNSPMLERIRLGSNRLVG
AIPATLG----------AVA--ALS------------LLDLSSN-SLS--GE--IP------------------------
--------------------------------------------------------------------------------
--------------------------------------------------------------------------------
--------------------------------------------------------------------------------
--------------------------------------------------------------------------------
--------------------------------------------------------------------------------
-----------------D-ELAACGNLGHII-LSDNRLAGAVPAWLGAL-----PRLGELALSSNAFAGPIPAELFNST-
------NL-LKLSLDGNV-LNGSLPA-Q--VG----NLAS-LN-VLNLAGNRLS--------------------------
----------------------GAI-P-A-S-L-G--RL-RSL-------------------------------------
--------------------------------------------------------------------------------
--------------------------------------------------------------------------------
---------------------------------------------------------------------YDLRLSHNLFS
GGIPA-E--LGQLQELQSA-LDLS-DNG------LTGEIP-ASL----RSL--SKL----------EE------------
-------------LNLSHNSLAGAVPG-QIA---EMT--SLVSLD-----------------------------------
--------------------------------------------------------------------------------
--------------------------------------------------------------------------------
---------------------------------------------------------------L----------------
--------------------------------------------------------------------------------
--------------------------------------------------------------------------------
------------------------------------------SYNK-LGG--QLDA----R---------F-S----RW-
------------P-PQS--FA-AN-LALC------------G----RP-LSQL---------------------------
--------------------------------------------------------------------------------
--------------------------------------------------------------------------------
--------------------------------------------------------------------------------
-------------------------------------------------------C------------------------
-----------------A-TA-------GPGS-------------------S--NSLRRSRTL-----HSA-------SV
----ALI-------------------------------------------------------------------------
-----------------------------------------S--A-SVTLALMLA-----------LI---FVAV--K--
-I----NQ-R------R----H----------------------------------------------------------
--------------------------------------------------------------------------------
-------------RR--RTSEV-NC---A---A-YSS-----SGS-----------SR-----------A---DR-----
-----H-LIA----------------KGS---------------------------------------------------
---------------------------------------------------------------------GRR--------
------------E-F-KW---------------------------------EAIM-E--AT-C---NLSE--------E-
FAIGSG---GSGT----VYKAE--L----------------P----T------G--------------E---TVAVK-KI
-AG-------------------------------------AGAGAGDRDLALLR--------------------------
--------------E------K-------------SFS--------------R--EVKIL----------GRVRHR-HLV
KLL--------------------GFLS------S----------N--------------KNKNKNKSKSTSGGGGVGLLI
YEFMENGSLWDWL-----H-------------------------------------ADLQATGGRGGEKKDKKKG-----
------E---------------------------CL---------------GWDARMKIAIGLAKGVEYLH----HD-C-
---V-PRILHRDIKSSNV---LLD-----GDM-EAHLGDFGLA---K-A-A--------A-A-----E------SSKGCT
T------------E---------SGSC-FAGSYGYIA-------------------------------P-----GTCTAT
SLFDLPILPFDLFSFVFPIRSPIQ--------------------------------------------------------
-----------------------------------------------------YAYTLK------AT-EKCD-VYSM-GI
VLMELVTGRMPT---------D----------------------------------------------------------
--------------------------------------------------------------------------------
----------------------R-R----F---T--GD--------------V---D---MVR-----------------
--------------------------------------------------------------------------------
-----------------------------------------------WV--Q--SR--------V-----NGS-------
---------------------------PM----AAT----C-E----E--------L-FDP-----A-----L----T--
----PLGLG-EE---S----------------------------------------------------------------
------------------------------------------------------SMLEVLDVALQCTRTA-PAERPTSRR
-VSDLL--L------D-----ISRKNI-----------------------------------------------------
--------------------------------------------------------------------------------
--------------------------------------------------------------------------------
--------------------------------------------------------------------------------
--------------------------------------------------------------------------------
--------------------------------------------------------------------------------
--------------------------------------------------------------------------------
--------------------------------------------------------------------------------
--------------------------------------------------------------------------------
--------------------------------------------------------------------------------
----------RRSAS----AK-I--GC----K------------------------------------------------
--------------------------------------------------------------------------------
--------------------------------------------------------------------------------
--------------------------------------------------------------------------------
--------------------------------------------------------------------------------
-----------------------------
>Acomosus_13214_Aco020321.1.mrna1
--------------------------------------------------------------------------------
--------------------------------------------------------------------------------
--------------------------------------------------------------------------------
--------------------------------------------------------------------------------
--------------------------------------------------------------------------------
----------------------------------MPTS--------AEAAIRRTCFS-------------------ILP-
--------------------------------------------------------------------------------
A------F----V-----------------------------------------------------------C-------
--------------------------------------------------------------------------------
--------------------------------------------------------------C---CLL-----------
-----------------------------------------------------LL-------------------------
--------------V--------------SFMFGA------------S--T--------AI-------------------
--------------------------------------------------------------------------DAQ---
----------G----------------------------------EAL----------------------------LAW-
-------K------------------------------------RT----L-------NGSE----P-A------LA---
---------DWS--------------------------------------------------------------------
--------------------------------------------------------------------------------
--------------------------------------------------------------------------------
A--G-D--AN----------------------P--------------------------C--R--W-TG-VSC-------
-----------DGA----G--R--------VAELNLQYV-D-L----L----G---------------------------
------------G-----------V-----P-G---N----L--SA--L-A--G-----------------SLEKVVLAG
A-------NLS--G-PI-P---PEL---------------G-A-------------------------------------
-------------------------------------------------------------------------L-----P
------R-LTHL------------------------DLSGNA-LTGA-I---P-AGLCRPGSRLRQLLLN----------
-------------------------------------------------------------SNRLEGPIPDAIGN-----
----------------------------------------------------------------------LSA---LQQL
IIYD-----NQLAGP-IPP--SV------------------------G-L--L-SG-LQVL-RAGGNKNLQGPLPVE-I-
-G-NCSG-LVMLGLAE--TS-IS-GP---L-P-----------------------A------------------------
--S--LG-RL-EN--LET-------L--------------------------AV--------------------------
--------------------------------------------------------------------------------
--------------------------------------------------------------------------------
--------------------------------------------------------------------------------
----------------YT-----------------------A-LL---------S------------------------G
PIP-----------------------------------------P-ELGQ-C-G-SLQNIYLYENS-L-SGPIPP-----
--------------------------------------------------------------------------------
--------------------------------------------------------------------------------
----------QLGRLGRLR-NLLL------------------------WQNS-LVGVIP--PE-LGGCAE----------
--------------------------------------------------------------------------------
--------------------------------------------------------------------------------
--------------------------------------------------------------------------------
-------------------LAVVDFSMN-GLTGRIPPA-L-GNL--S-ALQELQLSVNQ-ISGTIP--------------
--------------------------------------------------------------------------------
--------------------------------------------------------------------------------
--------------------------------------------------------------------------------
--------------------------------------------------------------------------------
--------------------------------------------------------------------------------
--------------------------------------------------------------------------------
--------------------------------------------------------------------------------
-----------RE--IA-G-CGN------------------LTDLELDNNQ---ISGAIP--PELG-R-L----------
--------------------------------------------------------------------------------
--------------------------------------------------------------------------------
--------------------------------------------SSLRMLY-L-WANR----LTGSVPP-ELG-------
-----------DCA---D---LEAVDL-SQ--NGLTGPIPR--GI-----------------------------------
--------------------------------------------------------------------------------
--------------------------------------------------------------------------------
--------------------------------------------------------------------------------
--------------------------------------------------------------------------------
--------------------------------------------------------------------------------
--------------------------------------------------------------------------------
-----------------------------------------F---RL------------------PRLAKLLLLDND-LS
GGI-----PPEI-G-EC-TSLI-----------------------------------------------RFRAGGNRIAG
PIPPEIG----------ALK--NLS------------FLDLGSN-RIS--GA--IP------------------------
--------------------------------------------------------------------------------
--------------------------------------------------------------------------------
--------------------------------------------------------------------------------
--------------------------------------------------------------------------------
--------------------------------------------------------------------------------
-----------------P-------------------------------------------------------EIAGCR-
------NL-TFVDLHGNA-VAGVLPAGL--FE----GLVS-LQ-FLDLSNNSVG--------------------------
----------------------GAL-P-S-E-L-G--LL-TSL-------------------------------------
--------------------------------------------------------------------------------
--------------------------------------------------------------------------------
---------------------------------------------------------------------TKLVLGRNRFE
GAIPP-E--IGACV-GLQL-LDLG-GNL------LSGEIP-ASL----GRI--PAL----------EI------------
------------ALNLSGNGLSGGIPP-EFA---GLG--RLGVLD-----------------------------------
--------------------------------------------------------------------------------
--------------------------------------------------------------------------------
---------------------------------------------------------------L----------------
--------------------------------------------------------------------------------
--------------------------------------------------------------------------------
------------------SHNRLSGDLRAL-AGLQNLVALNVSFND-FSG--SVPE----T-----AF--F-A----KI-
------------P-IAD--LE-GN-PSLC--L---------A-------G------------------------------
--------------------------------------------------------------------------------
--------------------------------------------------------------------------------
--------------------------------------------------------------------------------
-------------------------------------------------------C------------------G-----
--------------------G---S---GGGG-------------------G-ERI-----GA-----RRA-------AR
----IAT-------------------------------------------------------------------------
-----------------------------------------V--V-VLSA-AVAL-----------VA---LFAL--L--
-L----LD-R------R---------------------------------------------------------------
----------------------------------------------------------------------------R---
-----------------RRGRGTGI---G---GDEEG-----GKE-----------GE-----------M---SP-----
-P------WE---------------VTLY---------------------------------------------------
--------------------------------Q-------------------------------------KL--------
------------E-I-GV---------------------------------GEVA-R--SL-T------A--------A-
NAVGRG---WSGT----VYRAR--V----------------P---AT------G-------------A----AIAVK-RF
--R-----A---------------GD-------E------G-----------A---------------------------
--------------A------A-------------AFA--------------C--EIGTL----------ARVRHR-NIV
RLL--------------------GWAA--NR--R----------------------T-----R--------------LLF
YDYLPNGTLGELL-----H-------------------GG-G--------------G-----------------G-----
------G---------------------------GNGGNGGGSSVAVVVVGEWEVRLGIAVGVAEGLAYLH----HD-C-
---V-PAILHRDVKSDNV---LLG-----DRY-EACLADFGLA---R-V-I--------ADD-----SPA--A-AAAHDS
A------------P---------P-P--FAGSYGYIA-------------------------------P-----------
-----------------------E--------------------------------------------------------
-----------------------------------------------------YGCMGR------IT-RKSD-VYSF-GV
VLLEIITGRRAV--------DP----------------------------------------------------------
--------------------------------------------------------------------------------
------------------------A----Y---G--E-------------G-R---G---VVQ-----------------
--------------------------------------------------------------------------------
-----------------------------------------------WV--R--EH--------L-----RAK-------
-------------R---------D-P-AE---------------------------V-VDP-----R-----L----Q--
----GA--Q-G---------------------------------------------------------------------
-----------------------------------------------V---Q--EMLQALGIALLCASAR-PDDRPTMKD
-VAALL--R------G-----IR-HD-----DP----------NDA----------------------------------
--------------------------------------------------------------------------------
--------------------------------------------------------------------------------
--------------------------------------------------------------------------------
--------------------------------------------------------------------------------
--------------------------------------------------------------------------------
--------------------------------------------------------------------------------
--------------------------------------------------------------------------------
--------------------------------------------------------------------------------
------------------------------------------------------------AA-PPKLASPAAAE-PP---
---GKAPAS-TTARS----PP-P--PR----TLPPP--------------------------------------------
--------------------------------------------------------------------------------
--------------------------------------------------------------------------------
--------------------------------------------------------------------------------
--------------------------------------------------------------------------------
-----------------------------
>Acomosus_13968_Aco003345.1.mrna1
--------------------------------------------------------------------------------
--------------------------------------------------------------------------------
--------------------------------------------------------------------------------
--------------------------------------------------------------------------------
--------------------------------------------------------------------------------
----------------------------------------MI------------DHYLC-------L---------HLI-
--------------------------------------------------------------------------------
L------I----S-----------------------------L-----------------LLC--F--------------
--L-----------------------------------------------------------------------------
---------------------------------------------------------------------------P----
--------------------------------------------------------------------------------
--------------T--------------S-----------------------------NS-----------------Q-
--E---------------------V---------------------------------------------------E---
----------V----------------------------------HAL----------------------------LQF-
-------K--SN--L--------------N--------------DP-------------------LH-H------LD---
---------SW---------------------------------------------------------------------
--------------------------------------------------------------------------------
--------------------------------------------------------------------------------
--------TE-S-------NS-----------P--------------------------C--H--F-LG-VSC-------
----------DST-----SG-E--------VVGISLSNR-N-L----S----G---------------------------
----------------------K-I-----S------P--SI---S---AL--R-----------------KLTYLVLDT
N-------AIS--G-TI-P----PQL--------------S-S-------------------------------------
-------------------------------------------------------------------------C----TS
--------LKVL------------------------NLSANS-LTGP-L---P-D-LS----------------------
--------------------------------------------------------------------------------
--------------------------------------------------------------------------------
-----------------------------------------------S----L-NN-LEIL-DLSIN-GFSGHFPE-WI-
-G-NLSG-LISLGLAG--N-DFD-EG-E-I-P-----------------------P------------------------
--N--IG-NL-KN--LTL-------L--------------Y-----------WA--------------------------
--------------------------------------------------------------------------------
--------------------------------------------------------------------------------
--------------------------------------------------------------------------------
----------------NC-----------------------N--L---------T------------------------G
EIP-----------------------------------------P-SVFE-L-T-SLQTLDLSNNN-I-SGDFPK-----
--------------------------------------------------------------------------------
--------------------------------------------------------------------------------
----------DISKLRNLY-KIEL------------------------YRNN-LKGEIP--PA-LANLTN----------
--------------------------------------------------------------------------------
--------------------------------------------------------------------------------
--------------------------------------------------------------------------------
-------------------LHEFDISQN-QMSGEIPAE-L-GSL--K-NLTVIQLFRNN-FRGEIP--------------
--------------------------------------------------------------------------------
--------------------------------------------------------------------------------
--------------------------------------------------------------------------------
--------------------------------------------------------------------------------
--------------------------------------------------------------------------------
--------------------------------------------------------------------------------
--------------------------------------------------------------------------------
-----------KE--WG-D-LEY---------------------------------------------------------
--------------------------------------------------------------------------------
--------------------------------------------------------------------------------
----------------------------------------------LNGFS-I-YENT----FSGEFPP-NFG-------
------------RF-A-P---LNSLDI-SE--NNFSGEFPR--FL-----------------------------------
--------------------------------------------------------------------------------
--------------------------------------------------------------------------------
--------------------------------------------------------------------------------
--------------------------------------------------------------------------------
--------------------------------------------------------------------------------
--------------------------------------------------------------------------------
-----------------------------------------C---RN------------------NNLNFLLALDNN-FS
GEF-----PESY-A-DC-KTLV-----------------------------------------------RFRISQNQFTG
KLPDGLW----------ALP--NAT------------IIDISDN-NFV--GG--IS------------------------
--------------------------------------------------------------------------------
--------------------------------------------------------------------------------
--------------------------------------------------------------------------------
--------------------------------------------------------------------------------
--------------------------------------------------------------------------------
-----------------S-------------------------------------------------------EIGKSV-
------NL-NQLCVQNNK-LSGEIPA-E--IG----NLMQ-LQ-KLYASNNSFS--------------------------
----------------------GSI-P-S-E-I-G--NL-NQL-------------------------------------
--------------------------------------------------------------------------------
--------------------------------------------------------------------------------
---------------------------------------------------------------------TSLHLEDNSLS
GSLPS-E--LGLCS-RLVE-IDLS-QNS------LTGTIP-NSL----SFL--ASL----------NS------------
-------------INLSQNLISGSIPD-GLQ---ALK---LSSID-----------------------------------
--------------------------------------------------------------------------------
--------------------------------------------------------------------------------
---------------------------------------------------------------F----------------
--------------------------------------------------------------------------------
--------------------------------------------------------------------------------
------------------------------------------SRNR-LTG--QVPP----G-----LL--M-I----AG-
------------E--EA--FD-GN-PGLC--I--------VG----KS-G--SRWDP-----E-L-GM------------
--------------------------------------------------------------------------------
--------------------------------------------------------------------------------
--------------------------------------------------------------------------------
-------------------------------------------------------C------------------------
-----------------K-MD---N-----TH-------------------K-D-------IF-----AKK-------L-
----LIV-------------------------------------------------------------------------
--------------------------------------------P-AILL-ALLF-----------LL---AG-L--V--
-F----IS-Y------R---------------------------------------------------------------
----------------------------------------------------------------------------SF--
---------KL---E---ES-LRME---E---GKDG--------------------N-----------------K-----
--------WK---------------LESF---------------------------------------------------
--------------------------------H-------------------------------------PP--------
------------E-I-DA---------------------------------EEIC-K---L-D------E--------G-
NVIGSG---GTGK----VYRLE--L-------------------K-N------R---------G--------AVAVK-QL
--W------------------K-----------G------N-----------G---------------------------
--------------E------K-------------ALM--------------A--EMDIL----------GKIRHR-NIV
KLY--------------------ACLT------K-G--------E-----------L-----N--------------YIV
YEYMPNGNLHQAL-----R------------------------R--------EIK-----------------GGR-----
------T---------------------------EL---------------DWNKRYNIALGAAKGIMYLH----HD-C-
---S-PAIIHRDIKSTNI---LLD-----EEY-EAKIADFGIA---K-I------------A-----EA------S----
--------E----F---------S--C-FAGTHGYIA-------------------------------P-----------
-----------------------E--------------------------------------------------------
-----------------------------------------------------LAYSLK------AT-EKTD-VYSF-GV
VLLELLTGLSAF-----E---P----------------------------------------------------------
--------------------------------------------------------------------------------
----------------------Q------F---G--E-------------G-N---D---IVC-----------------
--------------------------------------------------------------------------------
-----------------------------------------------WV--S--AH--------L------NS-------
-------------QN---------------S----S------Q-------------V-LDP-----R-----V----P--
--------------------------------------------------------------------------------
---------------------------------IS-A----------K---D--DMIKVLKIAALCITKL-PTTRPTMRE
-VVNML--I------D--------A-D------------------P-CN----------------------------S--
-------TMRWWDFAQKTKNGSAPDSKRVYRGTPLAALSAGESHVCGLQGVGVGGGNLTCWRWPELSVPPGLEFFEIGVG
GDFVCGLLRGSGEIRCFDGGGCGGGGGGCVAPAQHSLFYACDLVCWGATAPPLGEAPVAGISSLALGTNRTCGLRSNGTV
LCWGPNAGPPRGLAEAQFVAIQARGDALCGVLMANYSLVCWGSKAFASNRLVFDYVLPGPCAPLASCSCGILAGSGNVCP
NYGGICQRCAVELPPSPANGSKRGRRRAIFIAVGVIGLAIGLAAAAFFFVAHRRNSCRRRLSALIGKGPSSTIERFPLAT
LLAATDAFSEGHKIGSGSFGSVYRAVLPDGRVVAIKRAEPPCPYAAAAAASATTSSASASTSAALPAKRRDRESAFLSEL
ALLSRVNHKNLVRLLGFCTDRAEHVLVYEFVSNGALHDHLHKRAPIAPPLASWNARLKLALDAARGIEYLHAYAVPPIIH
RDIKPSNILLDDSWTAKVSDFGLSLLLSTGEDDDDDAHDTPRAAGTVGYMDPEYYRLQHLTAKSDVYSFGVVLLELLSGC
KVIQKYEESGTPRNVVEFAVPHIVADDVHRILDQRLPPPTPSEIEAVAYVGYLAAD------------------------
------CVSPVGRNRPTMT-------------------------------------------------------------
----------EIVNG----LE-R--AV----SACGTP----NLSR----------------------SGTERGLIDSVV-
--------------------------------------------------------------------------------
--------------------------------------------------------------------------------
--------------------------------------------------------------------------------
--------------------------------------------------------------------------------
-----------------------------
>Acomosus_15556_Aco000873.1.mrna1
--------------------------------------------------------------------------------
--------------------------------------------------------------------------------
--------------------------------------------------------------------------------
--------------------------------------------------------------------------------
--------------------------------------------------------------------------------
---------------------------------MPT----------LLLNTLFLNSN-------------------SIS-
--------------------------------------------------------------------------------
S------L----I-----------------------------------------------------------L-------
--L-----------------------------------------------------------------------------
----------------------------------------------------------LITI----SST-----------
-----------------------------------------------------SF-------------------------
--------------F--------------L-----------------C--T--------AI-------------------
--------------------------------------------------------------------------DEQ---
----------G----------------------------------QAL----------------------------LSW-
-------K------------------------------------QT----L-------N--ASSAAT-V------LS---
---------SWR--------------------------------------------------------------------
--------------------------------------------------------------------------------
--------------------------------------------------------------------------------
P--S-D--PS----------------------P--------------------------C--R--W-FG-VSC-------
-----------DAN----D--A--------VVGVSINST-D-L----Q----G---------------------------
------------P-----------L-----P-T---T----F--AA--L-P--------------------SLQTLVLSD
A-------NIS--G-PI-P---KEF---------------A-T-------------------------------------
-------------------------------------------------------------------------Y-----R
------Q-LRFL------------------------DLSKNQ-ISGP-I---P-AELCRL-HRLETLILN----------
-------------------------------------------------------------SNSLQGPIPDDIGS-----
----------------------------------------------------------------------LAN---LTYL
TLYD-----NDLAGE-IPA--SV------------------------G-L--L-QR-LQVF-RAGGNQNLKGPLPPE-I-
-G-NCSD-LLMLGLAE--TG-IS-GS---L-P-----------------------P------------------------
--T--IG-LL-KK--IQT-------I--------------------------AI--------------------------
--------------------------------------------------------------------------------
--------------------------------------------------------------------------------
--------------------------------------------------------------------------------
----------------YT-----------------------A-LL---------S------------------------G
PIP-----------------------------------------E-EIGN-C-T-ELTSLYLYQNS-L-SGPIPA-----
--------------------------------------------------------------------------------
--------------------------------------------------------------------------------
----------QLGELKKLQ-TLLL------------------------WQNS-LVGPIP--PE-IGRCRE----------
--------------------------------------------------------------------------------
--------------------------------------------------------------------------------
--------------------------------------------------------------------------------
-------------------LVLLDLSLN-LLSGSIPSS-I-GDL--A-NLQQLQLSTNQ-LTGPIP--------------
--------------------------------------------------------------------------------
--------------------------------------------------------------------------------
--------------------------------------------------------------------------------
--------------------------------------------------------------------------------
--------------------------------------------------------------------------------
--------------------------------------------------------------------------------
--------------------------------------------------------------------------------
-----------PE--IS-N-CTS------------------LTDLEVDNNG---LSGEIR--INFR-K-L----------
--------------------------------------------------------------------------------
--------------------------------------------------------------------------------
--------------------------------------------RNLTLFY-A-WQNR----LTGSIPA-DLA-------
-----------QCQ---N---LQSVDL-SY--NNLTGAIPR--EV-----------------------------------
--------------------------------------------------------------------------------
--------------------------------------------------------------------------------
--------------------------------------------------------------------------------
--------------------------------------------------------------------------------
--------------------------------------------------------------------------------
--------------------------------------------------------------------------------
-----------------------------------------F---GL------------------QNLTKLLLLSNE-LS
GFV-----PPDI-G-NC-TNLF-----------------------------------------------RLRLSGNRLSG
PIPAEMG----------NLK--NLN------------FLDMSGN-RLV--GV--IP------------------------
--------------------------------------------------------------------------------
--------------------------------------------------------------------------------
--------------------------------------------------------------------------------
--------------------------------------------------------------------------------
--------------------------------------------------------------------------------
-----------------P-------------------------------------------------------AISGCY-
------SL-EFLDLHSNG-LTGSLPE-S--LP----K--S-LQ-FVDVSDNRLS--------------------------
----------------------GSL-V-P-G-I-G--SL-PEL-------------------------------------
--------------------------------------------------------------------------------
--------------------------------------------------------------------------------
---------------------------------------------------------------------TKLNVGRNRIS
GPIPP-E--LGSCN-KLQL-LDLG-DNE------FSGEIP-AQL----GQL--PAL----------EI------------
------------SLNLSCNQLSGAIPA-EFS---ALG--KLSCLD-----------------------------------
--------------------------------------------------------------------------------
--------------------------------------------------------------------------------
---------------------------------------------------------------V----------------
--------------------------------------------------------------------------------
--------------------------------------------------------------------------------
------------------SHNALDGGLYAL-AALQNLVSLNISFNA-FSG--ELPN----T-----PF--F-R----RL-
------------P-LAD--LT-GN-RGLI--VS-------GG-------N------------------------------
--------------------------------------------------------------------------------
--------------------------------------------------------------------------------
--------------------------------------------------------------------------------
-------------------------------------------------------G----------------PGS-----
--------------------D---D------D-------------------R-SGR-----AA-----VSV-------LK
----LAM-------------------------------------------------------------------------
-----------------------------------------S--V-LVSV-SALL-----------LI---AALY--V--
-L----LR-T------N----R----------------------------------------------------------
----------------------------------------------------------------------------RP--
-----------------RGG--------G---GGGGR-----EGV-----------------------------------
--------WE---------------VTLY---------------------------------------------------
--------------------------------Q-------------------------------------KL--------
------------D-V-SM---------------------------------EDIV-R--GL-T------S--------A-
NVIGTG---SSGV----VYRVA--I----------------P----A------G-------------P----TLAVK-KM
--W----------------------S-------G------T-----------EREEESF--S------------------
-------------GS------G-------------AFR--------------N--EIAAL----------GSIRHR-NIV
RLL--------------------GWGA--NR--A----------------------T-----K--------------LLF
YNYLPNGSLSGYL-----H-------------R------GGGGGKQQQQQQQG---G-----------------E-----
------G--------------------------------------------EWERRYEMAVGVAHAVAYLH----HD-C-
---V-PAILHGDVKPLNV---LLG-----PDF-EPYLADFGLA---R-L-L---------GA-----TNS--N-SNSNSD
S------------NLGLQPPNFAP-P--FAGSYGYIA-------------------------------P-----------
-----------------------E--------------------------------------------------------
-----------------------------------------------------YASMQR------IT-AKSD-VYSY-GV
VLLEILTGRHPL--------DP----------------------------------------------------------
--------------------------------------------------------------------------------
------------------------T----L---P--G-------------G-T---H---LVQ-----------------
--------------------------------------------------------------------------------
-----------------------------------------------WV--R--DH--------L-----QRK-------
-------------L---------D-P-ID---------------------------L-LDP-----R-----L----R--
----GR--P-DS---Q----------------------------------------------------------------
-----------------------------------------------I---Q--EMLQALAISVLCICPR-ADDRPTMKD
-IAALL--R------E-----IR-RP------------------------------------------------------
--------------------------------------------------------------------------------
--------------------------------------------------------------------------------
--------------------------------------------------------------------------------
--------------------------------------------------------------------------------
--------------------------------------------------------------------------------
--------------------------------------------------------------------------------
--------------------------------------------------------------------------------
--------------------------------------------------------------------------------
------------------------------------------------------------AV-DEPQKEPTG----AP--
A---------PAAAF----PA-P--------STPLKG----SSNC------------------SFA-MSDYSS-------
--------------------------------------------------------------------------------
--------------------------------------------------------------------------------
--------------------------------------------------------------------------------
--------------------------------------------------------------------------------
-----------------------------
>Acomosus_17852_Aco009838.1.mrna1
--------------------------------------------------------------------------------
--------------------------------------------------------------------------------
--------------------------------------------------------------------------------
--------------------------------------------------------------------------------
--------------------------------------------------------------------------------
------------------------------------------------------------------------------M-
--------------------------------------------------------------------------------
R------L----F-----------------------------------------------------------L-------
--L-----------------------------------------------------------------------------
----------------------------------------------------------LITSLLFSTFS-----------
--------------------------------------------------------------------------------
--------------T--------------T--------------------I--------SL-------------------
--------------------------------------------------------------------------SAD---
----------G----------------------------------KAL----------------------------LSL-
-------F---------------------S--------------AA-------------DPANSSTS-P------PPT--
-----SPGPSPP--------------------------------------------------------------------
--------------------------------------------------------------------------------
--------------------------------------------------------------------------------
P--S-A--PS----------------------P--------------------------P--S--A-SS-TSP-------
----------PTD-----E--A--------VPPLDNVLI-I-L----H----I---------------------------
----------Q-HNHFPVRRRQS-P-----S-VP-------L---S--S-L--T-----------------SLQLLNLSS
A-------NVS--G-PI-P---ASL---------------G-A-------------------------------------
-------------------------------------------------------------------------L-----A
------S-LRLL------------------------DLSSNS-LSGP-I---P-PSLSSL-SSLQFLLLN----------
-------------------------------------------------------------SNRLSGPIPPALSN-----
----------------------------------------------------------------------LSS---LQVL
CLQD-----NLLNAS-IPP--HF------------------------G-S--L-LS-LQQF-RIGGNPFLTGPIPPQ-L-
-G-LLLN-LTTFGAAA--TA-LS-GP---I-P-----------------------P------------------------
--Q--LG-SL-VN--LQT-------L--------------------------AL--------------------------
--------------------------------------------------------------------------------
--------------------------------------------------------------------------------
--------------------------------------------------------------------------------
----------------YD-----------------------T-DI---------S------------------------G
PIP-----------------------------------------A-SLGS-C-A-ELRNLYLHMNK-I-AGSIPP-----
--------------------------------------------------------------------------------
--------------------------------------------------------------------------------
----------ELGRLQKLT-SLLL------------------------WGNS-ISGPIP--GE-LSNCSS----------
--------------------------------------------------------------------------------
--------------------------------------------------------------------------------
--------------------------------------------------------------------------------
-------------------LVVLDLSAN-KLSGEIPRE-L-GKL--S-VLEQLHLSDNM-LTGPLP--------------
--------------------------------------------------------------------------------
--------------------------------------------------------------------------------
--------------------------------------------------------------------------------
--------------------------------------------------------------------------------
--------------------------------------------------------------------------------
--------------------------------------------------------------------------------
--------------------------------------------------------------------------------
-----------EE--LS-N-CSS------------------LTALQLDKNA---LSGPIP--SQLG-N-L----------
--------------------------------------------------------------------------------
--------------------------------------------------------------------------------
--------------------------------------------KFLQSLF-L-WGNS----ISGTIPP-SFG-------
-----------NCS---E---LYALDL-SK--NRLTGTIPD--EI-----------------------------------
--------------------------------------------------------------------------------
--------------------------------------------------------------------------------
--------------------------------------------------------------------------------
--------------------------------------------------------------------------------
--------------------------------------------------------------------------------
--------------------------------------------------------------------------------
-----------------------------------------F---SL------------------EKLSKLLLLGNS-LT
GQL-----PPSV-S-DC-QSLV-----------------------------------------------RLRLGENQLSG
EIPKDIG----------KLQ--NLV------------FLDLYGN-NFS--GR--LP------------------------
--------------------------------------------------------------------------------
--------------------------------------------------------------------------------
--------------------------------------------------------------------------------
--------------------------------------------------------------------------------
--------------------------------------------------------------------------------
-----------------A-------------------------------------------------------EIANIT-
------VL-ELLDVHNNQ-FVGEIPP-Q--MG----ELMN-LE-QLDLSQNRFS--------------------------
----------------------GDI-P-S-S-F-G--NF-SYL-------------------------------------
--------------------------------------------------------------------------------
--------------------------------------------------------------------------------
---------------------------------------------------------------------NKLILNNNLLT
GPLPK-S--IRNLQ-KLTM-LDLS-GNS------LSGPVP-PEI----GFL--TSL----------SI------------
------------SLNLSFNKFVGELPE-EMS---GLT--QLQSLD-----------------------------------
--------------------------------------------------------------------------------
--------------------------------------------------------------------------------
---------------------------------------------------------------L----------------
--------------------------------------------------------------------------------
--------------------------------------------------------------------------------
------------------SSNSLYGRITVL-GMLTSLTSLNISYNN-FSG--PIPV----T-----PF--F-R----TL-
------------S-PNS--YS-QN-ADLC--ES-------FD----GY-T------------------------------
--------------------------------------------------------------------------------
--------------------------------------------------------------------------------
--------------------------------------------------------------------------------
-------------------------------------------------------C----------------SSD-----
-----------------------------LIR-------------------R-TAL-----KS-----IKT-------AV
----LVC-------------------------------------------------------------------------
-----------------------------------------A--V-LGSI-ALLF-----------AL---VWLL--I--
-S----R--R------R----K----------------------------------------------------------
----------------------------------------------------------------------------LA--
-----------------AE-KAMIS---L---SN--------GTD-----------NF-----------S---YP-----
--------WT---------------FIPF---------------------------------------------------
--------------------------------Q-------------------------------------KL--------
------------N-F-SI---------------------------------ENIL-E--CL-K------D--------E-
NVIGKG---CSGI----VYKAD--M----------------P----N------G-------------E----IIAVK-KL
--W------------------------------K------S-----------K--EE----P------------------
--------------I------D-------------SFA--------------A--EIQIL----------GHIRHR-NIV
KLL--------------------GYCS--NK--C----------------------V-----K--------------LLL
YNYISNGNLQQLL-----E------------ENRN-L-------------------------------------------
---------------------------------------------------DWETRYKIAVGSAQGLAYLH----HD-C-
---V-PAILHRDVKCNNI---LLD-----SKC-EPFLADFGLA---K-L-M-----------------------NSPNFH
H------------A---------M-SR-VA--------------------------------------------------
-----------------------E--------------------------------------------------------
-----------------------------------------------------YGYTAN------IT-EKSD-VYSY-GV
VLLEILTGRSAI--------EP----------------------------------------------------------
--------------------------------------------------------------------------------
------------------------M----V---G--D-------------R-L---H---IVE-----------------
--------------------------------------------------------------------------------
-----------------------------------------------WV--R--KK--------M---------------
-------------------G-SFEPA-IN---------------------------I-LDS-----K-----L----R--
----GM--A-DQ---T----------------------------------------------------------------
-----------------------------------------------V---Q--EMLQALGIAMFCVNSS-PADRPTMKE
-VVTLL--R------E-----VRSPP-----DE----------AGK----------------------------------
--------------------------------------------------------------------------------
--------------------------------------------------------------------------------
--------------------------------------------------------------------------------
--------------------------------------------------------------------------------
--------------------------------------------------------------------------------
--------------------------------------------------------------------------------
--------------------------------------------------------------------------------
--------------------------------------------------------------------------------
------------------------------------------------------------T-SQQPLIK-----------
-------------------------------------------------------------------PASHS--------
--------------------------------------------------------------------------------
--------------------------------------------------------------------------------
--------------------------------------------------------------------------------
--------------------------------------------------------------------------------
-----------------------------
>Acomosus_18729_Aco018064.1.mrna1
--------------------------------------------------------------------------------
--------------------------------------------------------------------------------
--------------------------------------------------------------------------------
--------------------------------------------------------------------------------
--------------------------------------------------------------------------------
----------------------------------------M-------------------------A-----------P-
--------------------------------------------------------------------------------
L------H----L-----------------------------L-----------------------------L-------
--L-----------------------------------------------------------------------------
-----------------------------------------------------------FF-----FF-------F----
--------------------------------------------------------------------------------
--------------F--------------H--------------------L--------RL-----------------P-
--S-----------SL---S---------------------------------------LTE--------------D---
----------G----------------------------------LRL----------------------------LEA-
-------K------R-----L--L-----S--------------DP-------------------SG-A------LS---
---------DW---------------------------------------------------------------------
--------------------------------------------------------------------------------
--------------------------------------------------------------------------------
-----------QS--------SDP-S------P--------------------------C--N--W-TG-VSC----SPP
SAT-------T----------A--ASTARSVTSLDLSNL-N-L----S----G---------------------------
----------------------P-F-----P------P--PL---C--Q-L--P-----------------NLASLSLSL
N-------SFS--C-AL-P------S--------SSL---L-P-------------------------------------
-------------------------------------------------------------------------C-----S
------S-LTHL------------------------DLSQNE-FTGP-L---P-SSLS-S--------LP----------
--------------------------------------------------------------------------------
------------------------------------------------------------------------S---LLYL
DLSA-----NNFSGP-VPP--SF------------------------S-R--F-PS-LQYL-SLVGN-FLSGPFPSH-L-
-S-ALSQ-LRELNLSY--NP-FS-PS-P-L-P-----------------------A------------------------
--S--LS-NL-TRXXXXX-------X--------------X-----------XA--------------------------
--------------------------------------------------------------------------------
--------------------------------------------------------------------------------
--------------------------------------------------------------------------------
----------------GC-----------------------N--L---------V------------------------G
PLP-----------------------------------------P-SLGS-L-S-ALRNLDLSTNN-L-SGPIPA-----
--------------------------------------------------------------------------------
--------------------------------------------------------------------------------
----------SLAALASAV-QIEL------------------------YTNR-LSGPIP--AG-FSNLSA----------
--------------------------------------------------------------------------------
--------------------------------------------------------------------------------
--------------------------------------------------------------------------------
-------------------LRHFDAAMN-SLSGPLPDD-F-FLA--P-SLQSVHLYEND-LSGPVP--------------
--------------------------------------------------------------------------------
--------------------------------------------------------------------------------
--------------------------------------------------------------------------------
--------------------------------------------------------------------------------
--------------------------------------------------------------------------------
--------------------------------------------------------------------------------
--------------------------------------------------------------------------------
-----------PT--LG-L-ARC---------------------------------------------------------
--------------------------------------------------------------------------------
--------------------------------------------------------------------------------
----------------------------------------------LAD-------HR----LSGPLPA-DLG-------
------------RN-S-P---LSFVDL-SE--NSISGEIPA--GI-----------------------------------
--------------------------------------------------------------------------------
--------------------------------------------------------------------------------
--------------------------------------------------------------------------------
--------------------------------------------------------------------------------
--------------------------------------------------------------------------------
--------------------------------------------------------------------------------
-----------------------------------------C---DG------------------SALEQLLLLDNQ-LS
GPI-----PASL-A-RC-RTLM-----------------------------------------------RVRLQNNGLSG
EVPAEFW----------GLP--HVW------------LLELAAN-SLS--GG--IA------------------------
--------------------------------------------------------------------------------
--------------------------------------------------------------------------------
--------------------------------------------------------------------------------
--------------------------------------------------------------------------------
--------------------------------------------------------------------------------
-----------------P-------------------------------------------------------EISAAA-
------NL-SQLLISDNR-FSGPIPE-T--IG----DLPN-LY-EFSAANNHLD--------------------------
----------------------GPL-P-N-S-L-A--NL-SNL-------------------------------------
--------------------------------------------------------------------------------
--------------------------------------------------------------------------------
---------------------------------------------------------------------GQLDLHNNSLS
GELLT-G--IQNWN-KLTQ-LNLA-ANE------LTGAIP-PEL----GKL--PVL----------NY------------
-------------LDLSDNLLTGEVPA-QLQ---NLK---LNQLN-----------------------------------
--------------------------------------------------------------------------------
--------------------------------------------------------------------------------
---------------------------------------------------------------L----------------
--------------------------------------------------------------------------------
--------------------------------------------------------------------------------
------------------------------------------SNNR-LTG--TLPP----L-----Y---A-S----GA-
------------Y-ANS--FL-GN-PGLC------------G--------------------G-A-SGP-----------
--------------------------------------------------------------------------------
--------------------------------------------------------------------------------
--------------------------------------------------------------------------------
-------------------------------------------------------C------------------------
---------------P-G-RR---A-----G--------------VS----D--R--------------RD-------II
----WIL-------------------------------------------------------------------------
-----------------------------------------R--A-IFVA-AAAI-----------FV---LG-L--V--
-W----FS-V------K---------------------------------------------------------------
----------------------------------------------------------------------------YR--
---------SY---K---KS----K---I---------------R-----------ID-----------K---SK-----
--------WM---------------LTSF---------------------------------------------------
--------------------------------H-------------------------------------KL--------
------------G-F-SE---------------------------------YEIM-D--CL-D------E--------D-
NVIGSG---ASGK----VYKAV--L----------------S----N------G---------E---A-----VAVK-KL
--W-------------------------------------G------------A-------P--------ARK--E----
---YNN-------DN------D-------------GFE--------------A--EVATL----------GKIRHK-NIV
KLW--------------------CCCT------H--------K-E-----------C-----K--------------LLV
YEYMPNGSLGDLL-----H------S-------------S----------KGG---------------------------
------L----------------------------L---------------DWPTRYKIALDAAEGLSYLH----HD-C-
---V-PAIVHRDVKSNNI---LLD-----GEF-GAKVADFGVA---K-V-V----------------G-------MG---
----------P-KS---------M-SV-IAGSCGYIA-------------------------------P-----------
-----------------------E--------------------------------------------------------
-----------------------------------------------------YAYTLR------VN-EKSD-IYSF-GV
VILELVTGRRPV--------DP----------------------------------------------------------
--------------------------------------------------------------------------------
----------------------E------F---G--E---------------K---D---LVK-----------------
--------------------------------------------------------------------------------
-----------------------------------------------WV--C--ST--------L--------E------
-------------EK----------G----I----D------H-------------V-FDK-----K-----L-------
-----D--V------A----------------------------------------------------------------
----------------------------------T-F----------K---E--EMRRVLSIGLLCASSL-PINRPSMRR
-VVKML--L------D----------V------------------N-PD------NNN----S-----------------
--------------------------------------------------------------------------------
--------------------------------------------------------------------------------
--------------------------------------------------------------------------------
--------------------------------------------------------------------------------
--------------------------------------------------------------------------------
--------------------------------------------------------------------------------
--------------------------------------------------------------------------------
--------------------------------------------------------------------------------
-----------------------------------------------------------------------------NNN
NNNNIFNNCKHERDG----KL----SP-----Y--YQ-----EDA-----------------------------------
--------------------------------------------------------------------------------
--------------------------------------------------------------------------------
----------------------SV--------------------------------------------------------
--------------------------------------------------------------------------------
-----------------------------
>Acomosus_18743_Aco014629.1.mrna1
--------------------------------------------------------------------------------
--------------------------------------------------------------------------------
--------------------------------------------------------------------------------
--------------------------------------------------------------------------------
--------------------------------------------------------------------------------
-------------------------------------MLIT-------------------------R-----------M-
--------------------------------------------------------------------------------
P------I----L-----------------------------F---------------LC------------M-------
--L--SLT------------------------------------------------------------------------
----------------------------------------------------------A-------FS-------A----
--------------------------------------------------------------------------------
--------------A--------------A--------------------A--------A--------------------
-----------------------------------------------------------ADD--------------E---
----------A----------------------------------AAL----------------------------LAF-
-------K------A-----V--L-----A--------------DP------------------LGA--------LR---
---------DW---------------------------------------------------------------------
--------------------------------------------------------------------------------
------------------------------------------------------------------------------TP
P--L----PS---------SSL-SS-------H--------------------------C--N--W-TG-VRC-------
DSR-------G----------S--------VTGLDLSGL-N-L----S----G---------------------------
----------------------S-V-----A-----AD--PL---R--R-L-------------------PALAYLNLCC
N-------SFS--S-PL-P------N--------P-L---P-G-------------------------------------
-------------------------------------------------------------------------L-----P
------A-LREL------------------------DVSDNN-FAGR-F---P-AGLG----------ACPALRSLNARG
GFFAGSLPPSYRGLQKLEFLGLSGNNLTGELXACGAIRGAPGSVAADPLRRLPALAYLNLCCNSFSSPLPNPLPG-----
----------------------------------------------------------------------LPA---LRSL
NASG-----NNFDGP-LPA--DV------------------------G-N--A-TA-LQVL-DFRGG-FFAGSLPPS-Y-
-R-GLQK-LEFLGLSG--NN-LT--G-E-L-P-----------------------A------------------------
--A--LF-EL-SA--LEE-------L--------------I-----------IG--------------------------
--------------------------------------------------------------------------------
--------------------------------------------------------------------------------
--------------------------------------------------------------------------------
----------------YN-----------------------E--F---------E------------------------G
PIP-----------------------------------------A-AIGN-L-T-RLRYLDVAIGN-L-NGAIPP-----
--------------------------------------------------------------------------------
--------------------------------------------------------------------------------
----------ELGRLRMLT-TAYL------------------------YKNN-FVGDIP--RE-LGNASA----------
--------------------------------------------------------------------------------
--------------------------------------------------------------------------------
--------------------------------------------------------------------------------
-------------------LTMLDLSDN-GLTGPIPAE-L-SQL--S-NLQLLNLMCNR-LKGAVP--------------
--------------------------------------------------------------------------------
--------------------------------------------------------------------------------
--------------------------------------------------------------------------------
--------------------------------------------------------------------------------
--------------------------------------------------------------------------------
--------------------------------------------------------------------------------
--------------------------------------------------------------------------------
-----------GG--IG-E-LPR---------------------------------------------------------
--------------------------------------------------------------------------------
--------------------------------------------------------------------------------
----------------------------------------------LEVLE-L-WNNS----LTGPLPS-GLG-------
------------RA-S-A---LQWVDV-ST--NSLSGPIPA--GL-----------------------------------
--------------------------------------------------------------------------------
--------------------------------------------------------------------------------
--------------------------------------------------------------------------------
--------------------------------------------------------------------------------
--------------------------------------------------------------------------------
--------------------------------------------------------------------------------
-----------------------------------------C---DG------------------GNLTKLILFSNA-FA
GPI-----PPGL-T-AC-ASLV-----------------------------------------------RVRVQNNRLNG
SVPAGLG----------RLP--RLQ------------RLELAGN-ELS--GE--IP------------------------
--------------------------------------------------------------------------------
--------------------------------------------------------------------------------
--------------------------------------------------------------------------------
--------------------------------------------------------------------------------
--------------------------------------------------------------------------------
-----------------D-------------------------------------------------------DIALST-
------SL-SFVDLSHNR-LRSALPA-N--IL----SVPT-LQ-SFAAADNELT--------------------------
----------------------GGV-P-D-E-L-Q--DC-PSL-------------------------------------
--------------------------------------------------------------------------------
--------------------------------------------------------------------------------
---------------------------------------------------------------------SALDLSSNRLS
GSIPA-S--LASCQ-RLVT-LSLR-SNM------FAGTIP-ADI----AMM--PTL----------SV------------
-------------LDLSNNFLTGSIPA-NFG---SSP--ALEMLN-----------------------------------
--------------------------------------------------------------------------------
--------------------------------------------------------------------------------
---------------------------------------------------------------L----------------
--------------------------------------------------------------------------------
--------------------------------------------------------------------------------
------------------------------------------AYNN-LSG--PVPS----T---G-L---L-R----TI-
------------N-PDD--LA-GN-SRLC------------G----G----V--------------PPD-----------
--------------------------------------------------------------------------------
--------------------------------------------------------------------------------
--------------------------------------------------------------------------------
-------------------------------------------------------V----AREAHCGRMGG---RD----
--------------NG-G-GC---D------C------------RRG----D--R-------------------------
--------------------------------------------------------------------------------
-----------------------------------------G--A-AAVP-AVV--------------------------
--------------------------------------------------------------------------------
--------------------------------------------------------------------------------
--------------------RCCCE---D---R-F-D-----EESSGVAG------AW-----------P----------
--------WR---------------MTVF---------------------------------------------------
--------------------------------Q-------------------------------------RL--------
------------S-F-TS---------------------------------ADVL-A--CV-K------E--------A-
NVVGMG---GTGI----VYKAD-MP----------------R----H------H---------V---V-----VAVK-KL
--W-------------------------RS----------R--------------------G------------A-----
-----------------------------------G-D-----DDL-----AG--EVALL----------GRLRHR-NIV
RVV--------------------GYMR------N--------D-S-----------D-----T--------------MIL
YEYMPNGSLWEAL-----H------S-----G-----GNG----------GAGR------------------L-------
------L----------------------------V---------------DWVARYNVAAGIAQGLAYLH----HD-C-
---R-PPVIHRDVKSSNV---LLD-----ANL-EARIADFGLA---R-M-L---------------------E-RKD---
------------ET---------V-ST-VAGSCGYIA-------------------------------P-----------
-----------------------E--------------------------------------------------------
-----------------------------------------------------YGYTLK------VD-QKSD-IYSF-GV
VLMELLTGKRPI-----E---P----------------------------------------------------------
--------------------------------------------------------------------------------
----------------------E------F---G--E-------------G-Q---D---VVG-----------------
--------------------------------------------------------------------------------
-----------------------------------------------WV--R--ER--------L-------RS------
--------------N-------R--G----V----E------E-------------L-LDP-------------------
-----T--V--G---G----------------------------------------------------------------
----------------------------------R-C-------EHVR---E--EMFLVLRIAVLCTARL-PKDRPSMRD
-VVTML--A------E----------A------------------K-----------P----R-----------------
--------------------------------------------------------------------------------
--------------------------------------------------------------------------------
--------------------------------------------------------------------------------
--------------------------------------------------------------------------------
--------------------------------------------------------------------------------
--------------------------------------------------------------------------------
--------------------------------------------------------------------------------
--------------------------------------------------------------------------------
---------------------------------------------------------------RKSTT-T--TTTTTTTT
----IAATTTVITTN----VV-T--NN------KPVF----TTSP----------------------DSG---YL-----
--------------------------------------------------------------------------------
--------------------------------------------------------------------------------
--------------------------------------------------------------------------------
--------------------------------------------------------------------------------
-----------------------------
>Acomosus_23955_Aco007916.1.mrna1
--------------------------------------------------------------------------------
--------------------------------------------------------------------------------
--------------------------------------------------------------------------------
--------------------------------------------------------------------------------
--------------------------------------------------------------------------------
------------------------------------------------------------MERYAHISFPFPIIFSCFF-
--------------------------------------------------------------------------------
-------FFTIFF-----------------------------------------------------------IHGLLASS
SQL-----------------------------------------------------------------------------
--------------------------------------------------------------------------------
--------------------------------------------------------------------------------
--------------------------------------------------N--------QT-------------------
----------------------------------------------------------------------------Q---
----------V----------------------------------EIM----------------------------RNL-
--------------------SKTLNSLTGS--------------NS----------------------------------
---------EW---------------------------------------------------------------------
--------------------------------------------------------------------------------
--------------------------------------------------------------------------------
--------NTTNPD------------------P--------------------------C--S--W-ER-VTC-------
---------------------SPQSSPDAAVTQLSFSGL-G-L----STTKNS---------------------------
------------------------------SFSTLLFD--LI---C--G-L--N-----------------TLEHLDLSL
N-------SIT----TL-P----ESF--------------FAD-------------------------------------
-------------------------------------------------------------------------C------
---VGLSGLKSL------------------------NLSYNG-LDGA-L-----GNFS----------------------
--------------------------------------------------------------------------------
--------------------------------------------------------------------------------
-----------------------------------------------N----F-AG-LETL-DLSFN-HLTGPVHNQ-F-
-D-SLSR-LKSLNLSS--NR-MV-GT---V--------------------------------------------------
--QSLLGGGKVLT--LEE-------L--------------------------VL--------------------------
--------------------------------------------------------------------------------
--------------------------------------------------------------------------------
--------------------------------------------------------------------------------
----------------SS-----------------------N-NF---------S------------------------G
NIP-----------------------------------------N-SVSE-Y-A-NLTLLDLSQNS-F-NGSLPN-----
--------------------------------------------------------------------------------
--------------------------------------------------------------------------------
----------GFGEFPKLE-TLLL------------------------SSNN-LVGDIP--AS-LSGIAT----------
--------------------------------------------------------------------------------
--------------------------------------------------------------------------------
--------------------------------------------------------------------------------
-------------------LSRFAANEN-KFSGTIPGG-L------TKYMRILDLSYNQ-LGGEIP--------------
--------------------------------------------------------------------------------
--------------------------------------------------------------------------------
--------------------------------------------------------------------------------
--------------------------------------------------------------------------------
--------------------------------------------------------------------------------
--------------------------------------------------------------------------------
--------------------------------------------------------------------------------
-----------SD--LL-S-PPS---------------------------------------------------------
--------------------------------------------------------------------------------
--------------------------------------------------------------------------------
----------------------------------------------LESVD-L-TGNH----LEGAIPA-NLS-------
------------QG-------LYRLRL-GG--NLLNGTIPE--AI-----------------------------------
--------------------------------------------------------------------------------
--------------------------------------------------------------------------------
--------------------------------------------------------------------------------
--------------------------------------------------------------------------------
--------------------------------------------------------------------------------
--------------------------------------------------------------------------------
-----------------------------------------G---LL------------------SGLKYLELEGNK-LD
SGI-----PSQI-G-DC-ENLT-----------------------------------------------LLNLADNRLRG
GIPKELG----------NLR--QLV------------ELELQMN-NLS--GG--IP------------------------
--------------------------------------------------------------------------------
--------------------------------------------------------------------------------
--------------------------------------------------------------------------------
--------------------------------------------------------------------------------
--------------------------------------------------------------------------------
-----------------N-------------------------------------------------------EIFQLS-
------SL-STLNLSRNS-FSGEISS-A--IS----GLKK-LT-NLDLNDNMFF--------------------------
----------------------GSI-P-S-S-I-N--NL-NNL-------------------------------------
--------------------------------------------------------------------------------
--------------------------------------------------------------------------------
---------------------------------------------------------------------IELQLGNNNLS
GTVPP----MPS---SLTIALNLS-SNL------FGGSIP-SYL----GSL--SEL----------EV------------
-------------LDLSHNNFSGEVPN-SLT---KLQ--SLTLLV-----------------------------------
--------------------------------------------------------------------------------
--------------------------------------------------------------------------------
---------------------------------------------------------------L----------------
--------------------------------------------------------------------------------
--------------------------------------------------------------------------------
------------------------------------------SYNR-LSG--VLPQ--------------FPP----YV-
------------NVITN-----GN-VDLI------------G--------------------------------------
--------------------------------------------------------------------------------
--------------------------------------------------------------------------------
--------------------------------------------------------------------------------
-------------------------------------------------------T------------------------
---------------------------------------------------NDGTGTVTKKKR-----SSL-------MI
----IIL-------------------------------------------------------------------------
-----------------------------------------A--I-IGAFLGLGL-----------IA---AVLLYVFSK
RF----YRVE----------------------------------------------------------------------
--------------------------------------------------------------------------------
----------------------------DEGIEISENPPQIVDGC-----------------------------------
--------FV--------------TSNSI---------------------------------------------------
--------------------------------H-------------------------------------RS--------
------------A-I-DF---------------------------------SKAM-E--AV-S------D--------PR
NVTLKT---RFCT----YYKAA--M----------------P----N------G-----------------TSYSVK-KL
-NW------------------------------SDKSVPSG---------------------------------------
-------------TH------E-------------KFG--------------Q--ELESL----------GRLSSS-NVM
VPL--------------------AYVL------T----------E----------DS-----A--------------YLF
YENAHEGTLFEFL-----H-------------------------------------------------------------
-----------------------------RSKENIL---------------DWSSRYSIALGVAQGLTFL-----HG-C-
---A-QPVLLLDLSTLTI---HLK-----STT-EPQVGDIELC---K-V-I-----------------------DPSKST
G------------S---------L-ST-VAGSVGYIP-------------------------------P-----------
-----------------------E--------------------------------------------------------
-----------------------------------------------------YAYTMR------LT-MSGN-VYSF-GV
ILLELLTGKPPV---------S----------------------------------------------------------
--------------------------------------------------------------------------------
----------------------E----------G------------------V---E---LAK-----------------
--------------------------------------------------------------------------------
-----------------------------------------------WALSYSTRR------------------------
-------------DQ-------------------------REQ-------------I-LDP-----RVSKASLGVR----
--------------------------------------------------------------------------------
---------------------------------------------------S--QMLSVLKVALACVNLS-PEARPKMRH
-VLSMLFNA------K----------------------------------------------------------------
--------------------------------------------------------------------------------
--------------------------------------------------------------------------------
--------------------------------------------------------------------------------
--------------------------------------------------------------------------------
--------------------------------------------------------------------------------
--------------------------------------------------------------------------------
--------------------------------------------------------------------------------
--------------------------------------------------------------------------------
--------------------------------------------------------------------------------
--------------------------------------------------------------------------------
--------------------------------------------------------------------------------
--------------------------------------------------------------------------------
--------------------------------------------------------------------------------
--------------------------------------------------------------------------------
-----------------------------
>Acomosus_23980_Aco010588.1.mrna1
--------------------------------------------------------------------------------
--------------------------------------------------------------------------------
--------------------------------------------------------------------------------
--------------------------------------------------------------------------------
--------------------------------------------------------------------------------
-------------------------------------MPNY-------------------------S-----------K-
--------------------------------------------------------------------------------
L------L----I-----------------------------FC--------------LF------------L-------
--F--VTL------------------------------------------------------------------------
----------------------------------------------------------L-------FS-------C----
--------------------------------------------------------------------------------
--------------N--------------A------------------------------------------------G-
--G-----------AA---S---------------------------------------SFD--------------E---
----------T----------------------------------SAL----------------------------LAF-
-------K------S-----A--L-----V--------------DP------------------LGA--------LS---
---------GW---------------------------------------------------------------------
--------------------------------------------------------------------------------
------------------------------------------------------------------------------AS
G--L----P-----------------------H--------------------------C--G--W-PG-VGC-------
GTA-------G----------T--------VLRLDLSCM-N-L----S----G---------------------------
----------------------T-V-----S-----DD---I---L--R-L-------------------PSLAYLNLSY
N-------SFS--T-AL-P------A--------S-L---A-A-------------------------------------
-------------------------------------------------------------------------L-----L
------A-LEVF------------------------DVSQNN-FAGE-F---P-AGLG----------AC----------
--------------------------------------------------------------------------------
-----------------------------------------------------------------------AG---LVTV
NASG-----NNFVGV-LPE--DL------------------------S-N--A-TS-LEVI-DLRGS-FFEGPIQPS-Y-
-G-SFRK-LKFLGLSG--NN-IT--G-K-I-P-----------------------V------------------------
--E--LG-GV-SS--LEK-------L--------------I-----------IG--------------------------
--------------------------------------------------------------------------------
--------------------------------------------------------------------------------
--------------------------------------------------------------------------------
----------------YN-----------------------E--L---------E------------------------G
TIP-----------------------------------------A-EFGN-L-A-NLRYLDLAVGN-L-NGPIPP-----
--------------------------------------------------------------------------------
--------------------------------------------------------------------------------
----------ELGRLRSLT-TLYL------------------------YKNN-LDGMIP--KE-IGNASA----------
--------------------------------------------------------------------------------
--------------------------------------------------------------------------------
--------------------------------------------------------------------------------
-------------------LAYLDLSDN-SIAGPIPAE-L-AQL--A-NLQLLNVMCNR-LKGPVP--------------
--------------------------------------------------------------------------------
--------------------------------------------------------------------------------
--------------------------------------------------------------------------------
--------------------------------------------------------------------------------
--------------------------------------------------------------------------------
--------------------------------------------------------------------------------
--------------------------------------------------------------------------------
-----------AG--IG-E-LAR---------------------------------------------------------
--------------------------------------------------------------------------------
--------------------------------------------------------------------------------
----------------------------------------------LEVLE-L-WNNS----LTGPLPA-GLG-------
------------QS-S-A---LQWLDV-SS--NMLSGPIPA--GL-----------------------------------
--------------------------------------------------------------------------------
--------------------------------------------------------------------------------
--------------------------------------------------------------------------------
--------------------------------------------------------------------------------
--------------------------------------------------------------------------------
--------------------------------------------------------------------------------
-----------------------------------------C---AG------------------GNLTKLILFGNN-FS
GGI-----PGSL-A-TC-ASLV-----------------------------------------------RVRMQNNRLNG
TVPGGFG----------RLP--RLQ------------RLELAGN-ELG--GE--IP------------------------
--------------------------------------------------------------------------------
--------------------------------------------------------------------------------
--------------------------------------------------------------------------------
--------------------------------------------------------------------------------
--------------------------------------------------------------------------------
-----------------T-------------------------------------------------------DLALST-
------SL-SFIDLSHNN-LRSSLPS-N--IL----AVPT-LQ-SFAAADNQLT--------------------------
----------------------GEI-P-D-Q-F-Q--DC-PAL-------------------------------------
--------------------------------------------------------------------------------
--------------------------------------------------------------------------------
---------------------------------------------------------------------AALDLSNNRLT
GGVPP-G--LASCQ-RLVN-LNLR-SNR------LAGDIP-AAI----AAM--PAL----------AV------------
-------------LDLSSNFFTGPIPE-NFG---SSP--ALETLN-----------------------------------
--------------------------------------------------------------------------------
--------------------------------------------------------------------------------
---------------------------------------------------------------L----------------
--------------------------------------------------------------------------------
--------------------------------------------------------------------------------
------------------------------------------AYNN-LSG--PVPG----N---G-I---L-R----SI-
------------N-PDD--LA-GN-PGLC------------S----G----V--------------LPP-----------
--------------------------------------------------------------------------------
--------------------------------------------------------------------------------
--------------------------------------------------------------------------------
-------------------------------------------------------C----S--------GA---IG----
--------------RE-F-PT---T------S------------ERI----E--HL-----KH------IA-------VG
----WLA-------------------------------------------------------------------------
-----------------------------------------G--I-AVVA-ALCA-----------AL---FA-G--R--
-I----VY-R------R----W----------------------------------------------------------
----------------------------------------------------------------------------YV--
---------DR---G--GGGGGCCD---D---H-V-D-----EES----G------AW-----------P----------
--------WR---------------LTAF---------------------------------------------------
--------------------------------Q-------------------------------------RL--------
------------G-F-AT---------------------------------ADIL-A--CV-K------E--------S-
NVIGMG---ATGI----VYKAE-LQ----------------R----P------H---------L---V-----IAVK-KL
--W-------------------------RP-------------------------------S------------R-----
-------------AE------G-------------V-G-----SEPRCDIAAA--EVSVL----------GRLRHR-NIV
RLL--------------------GYLH------N--------D-A-----------D-----A--------------MLL
YEYMPNGSLWEAL-----H------G-----P-----GGA----------GGGR------------------V-------
------L----------------------------A---------------DWVARYNVALGVAQGLAYLH----HD-C-
---H-PPIIHRDIKSNNI---LLD-----ANM-EARIADFGLA---R-M-V---------------------A-HKN---
------------ET---------L-SV-VAGSYGYIA-------------------------------P-----------
-----------------------E--------------------------------------------------------
-----------------------------------------------------YGYTLK------VD-QKSD-VYSY-GV
VLMELLTGKRPI-----E---P----------------------------------------------------------
--------------------------------------------------------------------------------
----------------------E------F---G--E-------------S-Q---D---IVG-----------------
--------------------------------------------------------------------------------
-----------------------------------------------WI--R--ER--------L-------RS------
--------------N-------R--A---------E------A-------------V-LDP-------------------
-----S--I-GG---G----------------------------------------------------------------
----------------------------------Q-C-------KHVQ---E--EMLLVLRIAVLCTAKL-PKDRPSMRD
-VLTML--G------E----------A------------------K-----------P----R-----------------
--------------------------------------------------------------------------------
--------------------------------------------------------------------------------
--------------------------------------------------------------------------------
--------------------------------------------------------------------------------
--------------------------------------------------------------------------------
--------------------------------------------------------------------------------
--------------------------------------------------------------------------------
--------------------------------------------------------------------------------
---------------------------------------------------------------RKSGS-S--GGGSGGTA
----VA-------SN----VV-D--KD------KPVF----STSP----------------------ESG---YL-----
--------------------------------------------------------------------------------
--------------------------------------------------------------------------------
--------------------------------------------------------------------------------
--------------------------------------------------------------------------------
-----------------------------
>Acomosus_24106_Aco021552.1.mrna1
--------------------------------------------------------------------------------
--------------------------------------------------------------------------------
--------------------------------------------------------------------------------
--------------------------------------------------------------------------------
--------------------------------------------------------------------------------
---------------------MEVLKMPRSR-----QHH------HFHFHFHF------------------------HF-
--------------------------------------------------------------------------------
L------L----L-----------------------------------------------------------S-------
--I-----------------------------------------------------------------------------
----------------------------------------------------------LLILPLLFSSS-----------
-----------------------------------------------------SS-------------------------
--------------S--------------S--------------------A--------SV-------------------
--------------------------------------------------------------------------DPQ---
----------V----------------------------------EAL----------------------------FAW-
-------I------------------------------------NS----T-------AAVDNSKPP-V------FP---
---------DWN--------------------------------------------------------------------
--------------------------------------------------------------------------------
--------------------------------------------------------------------------------
P--N-S--RS----------------------P--------------------------C--N--W-TH-VSC-------
-----------NPS----G--E--------VTALTVQSV-P-L----A--------------------------------
----------V-P-----------L-----P-A---S----L--CA--S-L--P-----------------SLSSLTVSD
C-------NLT--G-PI-P---PDL---------------S-S-------------------------------------
-------------------------------------------------------------------------C-----S
------Q-LTRL------------------------DLSSNS-LSGP-I---P-SSLGRL-YRLILLILN----------
-------------------------------------------------------------SNQLSGPIPPSLGG-----
----------------------------------------------------------------------LRS---LRQL
LLFD-----NRLSGP-LPD--SL------------------------G-D--L-AF-LETL-RAGGNRELSGPIPES-F-
-S-RLSR-LAVLGLAD--TK-IS-GP---I-P-----------------------A------------------------
--S--LG-RL-QN--LQT-------L--------------------------SV--------------------------
--------------------------------------------------------------------------------
--------------------------------------------------------------------------------
--------------------------------------------------------------------------------
----------------YT-----------------------A-MLTXGLADTKIS------------------------G
PIP-----------------------------------------A-SLGR-L-Q-NLQTLSVYTAM-L-SGPLPP-----
--------------------------------------------------------------------------------
--------------------------------------------------------------------------------
----------SLGRLPNLQ-RLLL------------------------WQNS-LTGPIP--DS-FGNLSA----------
--------------------------------------------------------------------------------
--------------------------------------------------------------------------------
--------------------------------------------------------------------------------
-------------------LQSIDLSIN-SISGAIPPS-L-GAL--A-GLQDLMLSDNN-ISGSVP--------------
--------------------------------------------------------------------------------
--------------------------------------------------------------------------------
[truncated: 13,533,200 more chars]
