# Supplementary material for: Perception of a conserved family of plant signalling peptides by the receptor kinase HSL3
Source: eLife. 2022 May 26;11:e74687. doi: 10.7554/eLife.74687 (PMC9191895; doi:10.7554/eLife.74687)
Supplement: Supplementary file 13. [file elife-74687-supp13.zip › Supplementary file 13_All_receptors_with_outgroup.tree]

((((((((((((Bdistachyon_35558_KQJ98144:0.14879,(Osativa_36177_Os08t0376300-01:0.14611,(Sitalica_190_KQL01596:0.11834,(Sbicolor_35713_OQU80357:0.04358,Zmays_99376_Zm00001d032344_P001:0.06299)0.999:0.05672)1:0.07863)0.558:0.04932)1:0.17069,(Osativa_31244_Os09t0326100-01:0.2374,(Bdistachyon_16762_KQJ89848:0.25049,((Sitalica_3627_KQL24153:0.02802,Sitalica_20165_KQK94001:0.05887)1:0.08321,(Zmays_119439_Zm00001d020101_P001:0.09452,(Sbicolor_27100_EER98746:0.03072,Sbicolor_27110_EER98748:0.03658)0.997:0.0395)1:0.05588)1:0.13775)0.272:0.03878)1:0.19172)1:0.23115,((Atrichopoda_19568_evm_27.model.AmTr_v1.0_scaffold00021.186:0.37802,(((Acoerulea_7393_Aqcoe1G252000.1.p:0.23788,Acoerulea_21948_Aqcoe4G077500.1.p:0.20069)0.981:0.0492,((((Sindicum_34760_XP_011096363.1:0.07534,Sindicum_29312_XP_011086036.1:0.09147)1:0.08166,(Slycopersicum_25059_Solyc03g006300.2.1:0.1556,Slycopersicum_12118_Solyc02g077630.3.1:0.10993)1:0.07667)0.986:0.03763,((Dcarota_20896_KZN11384:0.15677,Dcarota_27751_KZM80083:0.13302)0.995:0.06444,(Hannuus_34759_OTG05901:0.07904,Hannuus_11321_OTG28939:0.08109)1:0.17515)0.213:0.02611)0.998:0.0459,((((Thassleriana_35743_XP_010540468.1:0.08323,(Thassleriana_29912_XP_010538183.1:0.06484,Thassleriana_6497_XP_010549355.1:0.0748)0.483:0.01307)1:0.05181,(Brapa_25032_Bra010867.1-P:0.09516,(Brapa_6218_Bra030098.1-P:0.05187,(Brapa_16808_Bra032909.1-P:0.07034,((Esalsugineum_9463_ESQ34007:0.00055,Esalsugineum_9462_ESQ34006:0.00055)0.999:0.02419,((Alyrata_9871_fgenesh2_kg.1__3017__AT1G28440.1:0.00896,Athaliana_35203_AT1G28440.1:0.01847)1:0.0189,((Cgrandiflora_21201_Cagra.1822s0013.1.p:0,Crubella_2665_Carub.0001s2692.1.p:0):0.0182,(Csativa_77400_Csa17g039340.1:0.00275,(Csativa_77643_Csa03g031790.1:0.00984,Csativa_71573_Csa14g036120.1:0.00631)0.818:0.00177)1:0.02718)0.984:0.01365)1:0.03658)0.977:0.01693)0.357:0.00831)0.851:0.01426)1:0.06716)1:0.11614,(((Ptrichocarpa_3567_PNT11998:0,Ptrichocarpa_3568_PNT11999:0,Ptrichocarpa_19614_PNT12000:0):0.07582,(Ptrichocarpa_54568_PNT39615:0.00055,Ptrichocarpa_54567_PNT39616:0.00054)1:0.03638)1:0.09367,(Cpapaya_22952_evm.model.supercontig_7.1:0.12848,((Tcacao_4454_Thecc.06G180500.1.p:0.03718,((Graimondii_3344_KJB69555:0,Graimondii_60512_KJB69554:0):0.06445,Graimondii_4638_KJB57488:0.04028)0.929:0.01002)1:0.08499,Cclementina_2394_ESR62654:0.12586)0.51:0.011)0.256:0.00925)0.747:0.01421)0.952:0.01484,(Fvesca_15818_FvH4_3g08530.t2:0.15286,((Mtruncatula_25188_KEH30979:0.07886,(Gmax_20219_KRH50121:0.02905,Gmax_47867_KRH20386:0.01703)1:0.05066)1:0.05681,(Gmax_31557_KRH21355:0.10549,Mtruncatula_20781_AES63900:0.16508)0.997:0.05123)1:0.08494)0.964:0.01964)0.958:0.02594)0.999:0.05957)0.832:0.01892,((((Thassleriana_19928_XP_010540887.1:0.082,Cviolacea_12397_Clevi.0001s2292.1.p:0.08922)0.996:0.07434,(Brapa_3541_Bra011033.1-P:0.0903,(Esalsugineum_13137_ESQ54400:0.07708,((Alyrata_27192_fgenesh2_kg.7__1352__AT4G28490.1:0.02714,Athaliana_47162_AT4G28490.1:0.03734)0.987:0.0207,((Cgrandiflora_4749_Cagra.1225s0042.1.p:0.00428,Crubella_22995_Carub.0007s1220.1.p:0.00274)1:0.0327,(Csativa_84390_Csa12g022030.1:0.03173,(Csativa_57081_Csa11g015270.1:0.0162,Csativa_31556_Csa10g014130.1:0.0182)0.443:0.00911)1:0.03003)0.998:0.02465)0.995:0.03027)0.196:0.01513)1:0.23999)1:0.16708,((Ptrichocarpa_60984_PNS94774:0.08543,Ptrichocarpa_24066_PNT28739:0.07705)1:0.15426,(Cclementina_12924_ESR59947:0.18475,(Graimondii_38285_KJB31630:0.09563,Tcacao_14339_Thecc.02G186700.1.p:0.06098)1:0.11671)0.581:0.03611)0.729:0.02929)0.891:0.03846,((Gmax_6089_KRH55885:0.3009,(Mtruncatula_41840_KEH39191:0.21899,(Gmax_55667_KRH26990:0.04251,Gmax_15798_KRH22336:0.05127)1:0.15105)0.937:0.05867)1:0.09691,((Slycopersicum_17198_Solyc07g053600.3.1:0.24454,Sindicum_25611_XP_011100241.1:0.20464)0.997:0.08406,(Dcarota_3027_KZM99602:0.25986,Hannuus_42441_OTF86823:0.36631)0.932:0.05049)0.999:0.07702)0.406:0.02695)1:0.08456)0.997:0.06622)0.986:0.07602,(((Macuminata_23858_GSMUA_Achr6P13780_001:0.16362,Macuminata_35437_GSMUA_Achr10P15140_001:0.37678)1:0.29942,((Acomosus_4052_Aco004473.1.mrna1:0.26352,(Pdactylifera_1123_XP_008776816.2:0.13947,Pdactylifera_14350_XP_008783130.1:0.14246)0.999:0.09951)0.953:0.04138,((((Osativa_27413_Os01t0239700-01:0,Osativa_27414_Os01t0239700-02:0):0.09281,(Sitalica_11834_KQL03181:0.0954,(Zmays_61875_Zm00001d009029_P001:0.05169,Sbicolor_42369_EES02162:0.06917)1:0.05562)1:0.0556)0.077:0.02051,Bdistachyon_18624_KQK03517:0.07412)1:0.21704,(Aofficinalis_5305_ONK80132:0.30094,Macuminata_11581_GSMUA_Achr7P14740_001:0.224)0.573:0.0362)0.382:0.02274)0.303:0.05056)0.842:0.02804,((Aofficinalis_512_ONK69941:0.23152,(Acomosus_18729_Aco018064.1.mrna1:0.20118,Macuminata_24936_GSMUA_Achr6P26990_001:0.29616)0.92:0.03399)0.532:0.0245,Pdactylifera_21192_XP_008789980.1:0.18499)0.929:0.03393)0.955:0.05959)0.897:0.11603)1:0.21953,(Atrichopoda_19253_evm_27.model.AmTr_v1.0_scaffold00033.51:0.55387,((Pdactylifera_6831_XP_008785692.3:0.27707,Aofficinalis_17421_ONK76087:0.29066)1:0.16733,(Acoerulea_6578_Aqcoe6G158700.1.p:0.39073,(((Fvesca_11936_FvH4_1g18670.t1:0.32389,(Mtruncatula_35502_AES94467:0.23354,(Gmax_21013_KRH77188:0.02496,Gmax_46517_KRH28300:0.07957)1:0.13966)1:0.15628)0.964:0.05884,((Cclementina_30110_ESR39414:0.2515,(Graimondii_55912_KJB18105:0.15867,Tcacao_25152_Thecc.01G080600.1.p:0.10398)1:0.15529)0.968:0.04718,((Brapa_8100_Bra037825.1-P:0.12717,(((Athaliana_15354_AT5G65710.1:0.02499,Alyrata_13570_fgenesh2_kg.8__2624__AT5G65710.1:0.02431)0.912:0.0191,((Crubella_25752_Carub.0008s2661.1.p:0.0044,Cgrandiflora_17043_Cagra.0917s0014.1.p:0.00338)1:0.05104,(Csativa_16115_Csa02g074770.1:0.02998,(Csativa_92254_Csa11g102960.1:0.02806,Csativa_71357_Csa18g039540.1:0.01692)0.929:0.01194)0.996:0.02421)0.98:0.01844)0.985:0.07785,Esalsugineum_10222_ESQ31280:0.40043)0.999:0.10775)1:0.09244,(Cviolacea_2970_Clevi.0005s2424.1.p:0.08016,(Thassleriana_7352_XP_010518789.1:0.12234,Thassleriana_17460_XP_010547578.1:0.08378)0.935:0.0197)0.998:0.06807)1:0.20041)0.876:0.03964)0.995:0.06563,(Hannuus_4900_OTG05710:0.3887,(Dcarota_25168_KZM91177:0.41892,(Sindicum_34659_XP_011073656.1:0.27094,Slycopersicum_7720_Solyc02g091860.3.1:0.28335)0.981:0.06062)0.645:0.05326)0.55:0.04824)0.998:0.08969)0.823:0.05923)0.996:0.14493)1:0.22366)1:0.18713,(((((Slycopersicum_2670_Solyc08g066310.2.1:0.67749,Acoerulea_22921_Aqcoe7G151600.1.p:0.64662)0.998:0.25776,Sitalica_32556_KQL11019:1.0219)0.923:0.11271,((Sbicolor_35304_KXG23129:0.29087,Zmays_60713_Zm00001d023611_P001:0.48434)1:0.56832,(Sbicolor_33477_OQU78852:0.46387,(Sitalica_11975_KQK99447:0.26637,(Sbicolor_4001_OQU78846:0.04541,Sbicolor_4002_OQU78847:0.06412)1:0.2626)1:0.23433)0.821:0.13199)1:0.31343)0.8:0.02691,(Macuminata_513_GSMUA_Achr8P27640_001:1.10846,((((Atrichopoda_25891_evm_27.model.AmTr_v1.0_scaffold00056.124:0.05635,Atrichopoda_25885_evm_27.model.AmTr_v1.0_scaffold00056.122:0.12056)1:0.52929,((Acoerulea_23140_Aqcoe7G421000.1.p:0.2931,Acoerulea_4066_Aqcoe7G151700.1.p:0.24877)0.971:0.05462,(((Slycopersicum_29819_Solyc12g008500.2.1:0.34986,Sindicum_34853_XP_011078243.1:0.19739)0.999:0.08826,((Dcarota_383_KZM83920:0.33694,((Hannuus_34771_OTG04055:0.12762,(Hannuus_34773_OTG04053:0.17309,Hannuus_28043_OTG15183:0.37641)0.994:0.08748)1:0.13896,(Hannuus_32192_OTF91174:0.05972,Hannuus_22545_OTF91175:0.03853)1:0.13228)1:0.21163)0.98:0.05655,((Fvesca_28269_FvH4_1g07450.t3:0.06016,(Fvesca_24067_FvH4_1g06220.t1:0.02612,(Fvesca_23520_FvH4_1g06180.t1:0.02893,Fvesca_5381_FvH4_1g06260.t1:0.02399)0.425:0.00371)0.868:0.00923)1:0.31567,(((((Gmax_86240_KRH07285:0.24385,((Mtruncatula_5622_KEH27213:0.00914,Mtruncatula_5627_KEH27214:0.10642)1:0.24476,(Gmax_44361_KRH74250:0.0864,Gmax_86241_KRH07286:0.11219)1:0.10103)0.34:0.04573)1:0.10851,(Mtruncatula_26519_AES76004:0.14605,(Gmax_85286_KRH38834:0.03086,Gmax_37623_KRH09331:0.02626)1:0.1382)0.998:0.0686)0.991:0.05462,(Mtruncatula_41939_KEH27208:0.06814,Mtruncatula_34571_KEH27211:0.34937)1:0.21459)0.818:0.035,(Mtruncatula_5628_KEH27215:0.16512,(Gmax_86242_KRH07287:0.0412,Gmax_60735_KRH74249:0.02255)1:0.11379)1:0.07948)1:0.14518,((Ptrichocarpa_57947_PNS93451:0.11759,Ptrichocarpa_34968_PNS93452:0.07405)1:0.15198,((Cpapaya_17222_evm.model.supercontig_78.22:0.24209,(Tcacao_21413_Thecc.09G100100.1.p:0.15891,(Graimondii_17188_KJB54274:0.21943,Tcacao_21799_Thecc.09G100200.1.p:0.13491)0.995:0.06898)1:0.14105)0.353:0.03058,Cclementina_10688_ESR64546:0.27428)0.427:0.01681)0.998:0.05677)0.579:0.02639)0.995:0.05954)0.428:0.03367)1:0.11794,((((Cviolacea_19905_Clevi.0008s0908.1.p:0.06983,Cviolacea_3740_Clevi.0008s0910.1.p:0.09921)0.935:0.02104,(Thassleriana_10861_XP_010536218.1:0.109,(Thassleriana_27299_XP_010519877.1:0.11524,Thassleriana_32393_XP_010519875.1:0.04377)1:0.0563)0.571:0.01777)0.999:0.05235,(((Alyrata_24891_fgenesh2_kg.6__2576__AT5G25930.1:0.01809,Athaliana_25929_AT5G25930.1:0.02522)1:0.02767,((Crubella_22536_Carub.0006s2367.1.p:0.00741,Cgrandiflora_13332_Cagra.0426s0006.1.p:0.00359)1:0.04009,((Csativa_81258_Csa08g023580.1:0.01523,Csativa_67855_Csa20g049250.1:0.47429)0.8:0.00801,Csativa_68651_Csa13g033820.1:0.02875)0.954:0.01717)0.995:0.02392)0.999:0.04508,(Esalsugineum_23132_ESQ32127:0.04741,((Brapa_29390_Bra009871.1-P:0.08444,Brapa_29027_Bra009869.1-P:0.0581)1:0.05781,Brapa_2356_Bra020518.1-P:0.11526)0.103:0.01625)0.313:0.01353)1:0.1039)1:0.2253,(((Cclementina_31503_ESR63971:0.1985,(Ptrichocarpa_58970_PNS92846:0.07962,(Ptrichocarpa_31456_PNT33367:0.01604,Ptrichocarpa_31455_PNT33364:0.01587)1:0.08208)1:0.13622)0.78:0.03457,((Fvesca_33490_FvH4_2g35260.t1:0.22458,(Gmax_35199_KRH16265:0.22162,(Mtruncatula_51398_AES73895:0.16188,(Gmax_36222_KRH62112:0.04936,Gmax_37592_KRH52802:0.04585)1:0.17815)0.868:0.05157)1:0.1593)0.966:0.04134,((Slycopersicum_13614_Solyc08g066210.3.1:0.27427,Sindicum_27972_XP_011093340.1:0.19336)0.992:0.0681,((Dcarota_11621_KZN08096:0.17906,Dcarota_6816_KZN10422:0.21127)1:0.09866,(Hannuus_52006_OTG21610:0.17668,(Hannuus_46840_OTG31641:0.13066,Hannuus_10281_OTG02133:0.1423)1:0.11489)1:0.14437)0.821:0.03654)1:0.06247)0.716:0.0191)0.218:0.01414,(Cpapaya_24944_evm.model.supercontig_7.218:0.2353,(((Tcacao_14967_Thecc.09G048100.1.p:0.10002,Graimondii_49326_KJB07471:0.18772)0.735:0.02211,(Graimondii_39504_KJB54767:0.0008,Graimondii_39505_KJB54766:0.00055)1:0.1131)0.533:0.00938,(Graimondii_32225_KJB65639:0,Graimondii_32244_KJB65638:0):0.12029)1:0.11466)0.842:0.0243)0.743:0.03944)0.992:0.05539)0.98:0.04309)0.849:0.06735)0.999:0.13341,(((Aofficinalis_10135_ONK69795:0.33876,(Acomosus_6502_Aco005980.1.mrna1:0.35013,(Pdactylifera_45316_XP_038987607.1:0.30081,Pdactylifera_27799_XP_038981309.1:0.13407)0.994:0.07586)0.642:0.03921)0.457:0.03713,(((Pdactylifera_32964_XP_008789188.2:0.13139,Pdactylifera_15310_XP_008794105.2:0.10701)1:0.10645,((Osativa_3700_Os06t0557700-01:0.68108,(Macuminata_19484_GSMUA_Achr7P09490_001:0.43901,Macuminata_5740_GSMUA_Achr10P27630_001:0.18439)1:0.24172)0.514:0.02033,Acomosus_11778_Aco009964.1.mrna1:0.27874)0.403:0.03915)0:0.03711,(Bdistachyon_2215_KQJ94074:0.41245,(((Bdistachyon_29853_KQK18000:0.17309,(Osativa_33058_Os06t0557100-01:0.0025,Osativa_11432_Os06t0557100-02:0.14862)1:0.15344)0.893:0.03386,((Sitalica_32545_KQL11014:0.06786,Sitalica_32548_KQL11011:0.35741)0.115:0.01555,(Sbicolor_14845_EER88520:0.04776,(Zmays_58280_Zm00001d036972_P001:0.07816,((Zmays_2934_Zm00001d046236_P003:0,Zmays_62889_Zm00001d046236_P004:0,Zmays_22369_Zm00001d046236_P001:0):0.00054,Zmays_2936_Zm00001d046236_P002:0.00055)1:0.04372)0.705:0.01177)0.999:0.03736)0.999:0.05933)1:0.17304,(((Bdistachyon_17173_KQJ94121:0.26257,Bdistachyon_17168_KQJ94124:0.15798)1:0.11573,((Sitalica_12824_KQL28013:0.17639,(Zmays_74929_Zm00001d016285_P001:0.09216,Sbicolor_32682_EES06537:0.08023)0.997:0.06475)1:0.08447,(Sitalica_29878_KQL27877:0.25009,(Sbicolor_22302_EES06596:0.12282,(Zmays_55080_Zm00001d053424_P001:0.18664,(Sbicolor_17816_KXG29933:0.05264,Sbicolor_10221_OQU84710:0.04636)1:0.17389)0.107:0.01939)1:0.09279)1:0.21954)0.937:0.03731)0.291:0.02323,(Osativa_9011_Os02t0227700-01:0.26822,Osativa_6956_Os02t0228300-01:0.16879)0.997:0.07446)0.999:0.13364)0.999:0.1399)1:0.21927)0.484:0.05886)0.85:0.08065,((Bdistachyon_29360_KQK05319:0.20181,(Osativa_34638_Os05t0522600-01:0.16281,(Sitalica_33419_KQL14678:0.10275,(Sbicolor_23092_EES19836:0.04595,Zmays_117426_Zm00001d038791_P001:0.07617)1:0.0698)1:0.07035)0.586:0.03445)1:0.15189,((((Sbicolor_34310_KXG33339:0,Sbicolor_18134_OQU87509:0):0.07318,Zmays_73154_Zm00001d043512_P001:0.07216)1:0.08275,((Zmays_126208_Zm00001d012769_P001:0.1039,Sbicolor_7261_EES01457:0.07048)1:0.09872,(Sitalica_34677_KQL06928:0.14028,(Sitalica_34680_KQL06924:0.17277,((Sitalica_34682_KQL06926:0.13135,Sitalica_34679_KQL06925:0.16292)1:0.1908,Sitalica_34681_KQL06927:0.01744)0.988:0.03657)1:0.08348)0.309:0.01962)0.82:0.02033)1:0.08431,((Osativa_14955_Os01t0742400-01:0.01565,Osativa_14952_Os01t0742400-02:0.00055)1:0.18585,(Bdistachyon_612_KQK09670:0.00969,Bdistachyon_15469_PNT72824:0.15199)1:0.16808)0.934:0.03741)1:0.14923)1:0.35489)0.393:0.0543)0.999:0.15958,(Macuminata_35615_GSMUA_Achr8P27630_001:0.85075,Macuminata_26258_GSMUA_Achr9P06060_001:0.48854)0.495:0.19749)0.262:0.07447)0.913:0.08151)1:0.23891,((Atrichopoda_26132_evm_27.model.AmTr_v1.0_scaffold00071.177:0.4885,((((Bdistachyon_52348_PNT63860:0,Bdistachyon_11288_KQJ88871:0):0.18384,((Osativa_15266_Os11t0232100-02:0.01431,Osativa_15265_Os11t0232100-01:0.1117)0.81:0.08788,(Sitalica_12905_KQK94160:0.13024,(Zmays_29561_Zm00001d048962_P001:0.06391,(Sbicolor_31135_EES08296:0.00055,Sbicolor_32623_OQU83201:0.00588)0.995:0.03786)1:0.07866)1:0.15497)0.983:0.05095)1:0.29665,((Aofficinalis_6942_ONK68325:0.30455,((Pdactylifera_36713_XP_026664067.1:0.00464,(Pdactylifera_28336_XP_017700563.1:0,Pdactylifera_26515_XP_026664066.1:0,Pdactylifera_43132_XP_017700562.1:0):0.08327)1:0.14486,((Macuminata_3259_GSMUA_Achr3P21970_001:0.23722,Macuminata_32638_GSMUA_Achr8P08350_001:0.40546)0.998:0.13868,(Acomosus_9291_Aco004805.1.mrna1:0.16339,((Osativa_7953_Os01t0878300-01:0.00054,Osativa_7952_Os01t0878300-02:0.13941)0.997:0.06626,(Bdistachyon_44122_KQK10873:0.12496,(Sitalica_17641_KQL07968:0.03371,(Sbicolor_1415_EES01852:0.0229,(Zmays_15701_Zm00001d042637_P001:0.05353,(Zmays_2617_Zm00001d042637_P002:0.02199,(Zmays_2618_Zm00001d042637_P003:0.00055,Zmays_15687_Zm00001d042637_P005:0.01498)0:0.00055)0.848:0.00538)1:0.0536)1:0.14812)1:0.0826)0.8:0.01877)1:0.19509)0.988:0.05218)0.07:0.01936)0.996:0.05646)0.965:0.04352,(((Pdactylifera_12755_XP_038989474.1:0.00278,Pdactylifera_25324_XP_038989473.1:0.095)1:0.0743,(Pdactylifera_37270_XP_026662032.2:0.00251,Pdactylifera_27094_XP_026662033.2:0.13942)1:0.07724)0.939:0.02236,(Macuminata_5730_GSMUA_Achr9P08350_001:0.195,Acomosus_13968_Aco003345.1.mrna1:0.27428)0.884:0.04403)0.973:0.06707)0.813:0.11033)0.395:0.08563,((Acoerulea_537_Aqcoe1G335900.1.p:0.72508,Acoerulea_12589_Aqcoe6G009900.1.p:0.04387)1:0.21804,((((Dcarota_500_KZM93433:0.30292,Dcarota_19564_KZM98245:0.10975)1:0.12758,Hannuus_18413_OTF86331:0.41886)0.956:0.04272,(Sindicum_8389_XP_011096686.1:0.17815,(Slycopersicum_23660_Solyc11g020280.2.1:0.15624,Slycopersicum_21135_Solyc06g065260.3.1:0.11797)1:0.08659)1:0.07645)0.66:0.02684,((Fvesca_1706_FvH4_5g31430.t1:0.22954,(Gmax_16447_KRH23763:0.00363,Gmax_16450_KRH23764:0.13075)1:0.24368)0.279:0.02868,(((Ptrichocarpa_4444_PNS91060:0.19287,(Cpapaya_22854_evm.model.supercontig_177.22:0.42451,((Graimondii_10577_KJB60054:0,Graimondii_10475_KJB60055:0):0.1246,(Graimondii_41026_KJB59645:0.19284,Tcacao_12479_Thecc.08G194700.1.p:0.09084)0.122:0.01514)0.971:0.0549)0.806:0.06585)0.314:0.02108,Cclementina_25736_ESR54789:0.19238)0:0.01313,(((Esalsugineum_15222_ESQ27974:0.06474,(Brapa_14685_Bra003889.1-P:0.07792,Brapa_36594_Bra016081.1-P:0.06607)0.941:0.02044)0.79:0.01897,((Athaliana_30863_AT1G72180.1:0.04435,Alyrata_11102_fgenesh2_kg.2__1481__AT1G72180.1:0.01583)0.976:0.01512,((Cgrandiflora_3248_Cagra.4006s0010.1.p:0.00051,(Crubella_7852_Carub.0002s1899.1.p:0.017,Csativa_90581_Csa07g021970.1:0.06546)1:0.10867)0.999:0.04046,(Csativa_27259_Csa09g075640.1:0.01579,(Csativa_56809_Csa07g039200.1:0.03892,Csativa_10588_Csa16g034820.1:0.00933)0.67:0.00452)0.996:0.0234)1:0.02736)0.999:0.04146)1:0.11957,(Cviolacea_19725_Clevi.0017s0645.1.p:0.08066,(Thassleriana_23509_XP_010534090.1:0.11333,Thassleriana_30629_XP_010547240.1:0.23715)0.399:0.01379)1:0.07286)1:0.28857)0.868:0.03197)0.999:0.08227)0.989:0.10228)0.999:0.15922)0.97:0.10952)1:0.40795,(((((Pdactylifera_26017_XP_026659919.2:0.04801,(Pdactylifera_9018_XP_038970454.1:0,Pdactylifera_10286_XP_008787759.3:0):0.11656)1:0.26287,(Atrichopoda_12489_evm_27.model.AmTr_v1.0_scaffold00033.48:0.38896,(Hannuus_25830_OTG14844:0.25942,((Acoerulea_29398_Aqcoe6G158500.1.p:0.22039,(Slycopersicum_7266_Solyc04g077010.3.1:0.23364,Sindicum_15962_XP_011074306.1:0.13498)0.966:0.03985)0.254:0.02009,(((Fvesca_11566_FvH4_5g33580.t2:0.15238,((((Esalsugineum_19793_ESQ43706:0.05195,Brapa_1450_Bra040495.1-P:0.0552)0.431:0.00975,((Crubella_26246_Carub.0008s0952.1.p:0.02412,((Athaliana_30261_AT5G49660.1:0.097,(Cgrandiflora_17190_Cagra.3474s0011.1.p:0.02623,Csativa_35656_Csa18g019050.1:0.0206)0.696:0.00898)1:0.14079,(Csativa_61761_Csa02g035890.1:0.00511,Csativa_72465_Csa11g078960.1:0.00378)0.873:0.00444)0.881:0.00366)1:0.01779,Alyrata_3883_fgenesh2_kg.8__841__AT5G49660.1:0.01812)0.973:0.01542)1:0.09843,(Thassleriana_20255_XP_010556500.1:0.05235,Cviolacea_13262_Clevi.0014s1370.1.p:0.19838)0.937:0.0224)1:0.16993,(Mtruncatula_47258_KEH36108:0.10763,(Gmax_75520_KRH62141:0.20213,Gmax_86426_KRH52853:0.03664)0.997:0.04646)1:0.15624)0.314:0.03024)0.891:0.01434,((Cclementina_19912_ESR55991:0.16339,((((Graimondii_55417_KJB59873:0.11447,Graimondii_21976_KJB58763:0.09654)0.902:0.00875,(Graimondii_67977_KJB29386:0.12526,Graimondii_24904_KJB64049:0.11547)0.897:0.01231)0.338:0.00825,Tcacao_12004_Thecc.08G079600.1.p:0.26026)1:0.06511,Cpapaya_4221_evm.model.supercontig_160.7:0.15459)0.472:0.01657)0.5:0.01249,Ptrichocarpa_63078_PNT49135:0.11972)0.91:0.01967)0.971:0.03247,(Dcarota_11435_KZM92598:0.10002,Dcarota_8403_KZN00792:0.24811)1:0.18098)0.395:0.0197)0.961:0.03855)0.998:0.08646)0.997:0.1268)0.612:0.0993,(Bdistachyon_46364_KQJ85659:0.23333,(Osativa_3712_Os12t0632900-01:0.10906,(Sitalica_23966_KQL17392:0.10848,(Sbicolor_8777_EES16440:0.0642,(Zmays_31651_Zm00001d041232_P001:0.058,Zmays_13796_Zm00001d031201_P001:0.1834)0.976:0.02427)0.998:0.05035)0.996:0.06662)0.927:0.06629)1:0.27798)0.997:0.16284,((Macuminata_89_GSMUA_Achr6P31610_001:1.23868,Acomosus_9536_Aco004994.1.mrna1:0.54349)0.432:0.04098,Aofficinalis_22293_ONK74524:0.50063)0.967:0.18642)1:0.22949,(Graimondii_55414_KJB59874:0.84299,(((Bdistachyon_40394_KQJ85665:0.34712,(Zmays_39655_Zm00001d041236_P001:0.11109,(Sbicolor_26295_EES16439:0.09559,Sitalica_34580_KQL17389:0.18159)0.685:0.06121)1:0.17094)1:0.24219,((Pdactylifera_6805_XP_038970452.1:0.05838,Pdactylifera_20011_XP_038970451.1:0.06525)1:0.25214,(Aofficinalis_16043_ONK74519:0.36915,(((((Slycopersicum_29884_Solyc04g076990.3.1:0.21204,Sindicum_26453_XP_011074301.1:0.1883)1:0.07731,((Ptrichocarpa_47640_PNT49017:0.26921,(((Csativa_45614_Csa03g013410.1:0.04535,(Cgrandiflora_4191_Cagra.4395s0187.1.p:0.03677,(Athaliana_44418_AT1G09970.2:0.01513,Alyrata_28334_scaffold_101050.1:0.03684)0.98:0.0175)0.166:0.00461)1:0.08707,(((Csativa_34173_Csa17g013600.1:0.02009,Csativa_5120_Csa14g011480.1:0.00951)1:0.03516,(Athaliana_44419_AT1G09970.1:0.01441,Alyrata_921_scaffold_101044.1:0.01875)0.996:0.01528)0.682:0.0028,(Crubella_25668_Carub.0001s0940.1.p:0.02439,(Esalsugineum_20874_ESQ35860:0.04513,(Brapa_1543_Bra031693.1-P:0.0971,(Brapa_2643_Bra018468.1-P:0.08465,Brapa_2751_Bra019971.1-P:0.05583)0.978:0.02131)0.978:0.02135)1:0.04299)0.85:0.00484)0.949:0.03027)1:0.14553,(Cviolacea_6414_Clevi.0002s0567.1.p:0.0946,(Thassleriana_39547_XP_010553669.1:0.1318,Thassleriana_37816_XP_010544042.1:0.16278)0.908:0.04415)1:0.12772)1:0.15049)0.222:0.03629,(Hannuus_17675_OTG26888:0.37301,((Fvesca_31583_FvH4_5g33590.t1:0.20337,Cclementina_19834_ESR46950:0.17347)0.826:0.02964,((Graimondii_67978_KJB29385:0.16564,(Graimondii_42360_KJB64050:0.19467,(Graimondii_21952_KJB58765:0.08159,Tcacao_3784_Thecc.08G079400.1.p:0.06793)0.524:0.0219)0.819:0.05841)1:0.15949,((Mtruncatula_47259_KEH36109:0.00705,Mtruncatula_41459_KEH36110:0.14242)1:0.14328,(Gmax_75517_KRH62142:0.03547,Gmax_86425_KRH52854:0.15964)0.997:0.06884)1:0.18021)0.075:0.01664)0.144:0.01279)0.745:0.01557)0.968:0.03084)0.785:0.02395,(Dcarota_162_KZM96093:0.31405,Dcarota_1439_KZN00793:0.21544)0.989:0.0572)0.992:0.05632,(((Cviolacea_4439_Clevi.0049s0008.1.p:0.18152,((Brapa_39136_Bra038228.1-P:0.14689,Esalsugineum_17632_ESQ47922:0.08371)0.958:0.02891,((Athaliana_41298_AT3G19700.1:0.04516,Alyrata_17930_fgenesh2_kg.3__2188__AT3G19700.1:0.05624)0.997:0.0521,((Csativa_67937_Csa19g027390.1:0.05294,(Csativa_70459_Csa15g027700.1:0.04898,Csativa_55372_Csa01g022750.1:0.0615)0.917:0.03458)0.998:0.05738,(Crubella_24893_Carub.0003s1958.1.p:0.04893,Cgrandiflora_14885_Cagra.6943s0015.1.p:0.12811)0.994:0.07213)1:0.09677)0.955:0.03196)1:0.21627)1:0.27369,((((Cpapaya_6061_evm.model.supercontig_20.68:0.19745,((Tcacao_4724_Thecc.02G034800.1.p:0.07845,(Graimondii_29686_KJB16078:0.00456,Graimondii_29685_KJB16079:0.17612)1:0.09834)0.429:0.02048,Graimondii_43094_KJB77870:0.15084)1:0.07172)0.955:0.02972,(Ptrichocarpa_350_PNT20279:0.1867,Cclementina_31703_ESR35925:0.18439)0.796:0.0201)0.988:0.03735,(Fvesca_26189_FvH4_2g02540.t1:0.26398,(Mtruncatula_4876_AES63597:0.13975,Gmax_32176_KRH21678:0.12262)1:0.14045)0.796:0.03076)0.695:0.03321,((Slycopersicum_32559_Solyc01g106500.3.1:0.24522,(Dcarota_8373_KZM82257:0.17756,Dcarota_26733_KZM90711:0.19773)0.999:0.08627)0.525:0.03616,(Hannuus_51399_OTG10766:0.22617,(Hannuus_20072_OTG14561:0.21596,(Hannuus_9537_OTF98398:0.01956,((Hannuus_36733_OTG11340:0.05784,Hannuus_14070_OTG11339:0.05968)1:0.15094,Hannuus_11871_OTG11379:0.02003)0.99:0.02502)1:0.11912)1:0.08298)1:0.12371)0.998:0.08165)0.503:0.03431)0.999:0.07807,(Acoerulea_12205_Aqcoe6G158100.1.p:0.29244,Acoerulea_25818_Aqcoe5G219800.1.p:0.18565)0.991:0.05958)0.102:0.02376)0.985:0.06467,Atrichopoda_12481_evm_27.model.AmTr_v1.0_scaffold00033.47:0.39991)0.999:0.10812)0.949:0.07255)0.643:0.03482)0.89:0.03859,(Macuminata_11310_GSMUA_Achr10P08380_001:0.2186,Macuminata_398_GSMUA_Achr9P09870_001:0.77725)0.985:0.19278)0.989:0.10597)1:0.1491)0.147:0.05621)1:0.16125)0.839:0.0679)0.894:0.05871,((Ppatens_65025_Pp3c6_22000V3.3:0.00055,Ppatens_65026_Pp3c6_22000V3.2:0.00054)1:0.69253,(Ppatens_8744_Pp3c13_6220V3.1:0.09638,(Ppatens_45353_Pp3c13_6220V3.2:0.00284,Ppatens_11609_Pp3c13_6220V3.3:0.00327)0.991:0.05916)1:0.6481)0.932:0.11393)0.36:0.03379,Mpolymorpha_19908_Mp2g02850.1:0.70981)0.994:0.10659,((Mpolymorpha_657_Mp1g09960.1:0.52521,((Atrichopoda_17933_evm_27.model.AmTr_v1.0_scaffold00102.64:0.25223,((((Macuminata_21733_GSMUA_Achr11P17150_001:0.11696,(Acomosus_18743_Aco014629.1.mrna1:0.15385,(Bdistachyon_42799_KQK23692:0.0965,((Sitalica_16912_KQK92611:0.02145,((Zmays_44165_Zm00001d048390_P001:0.15488,Zmays_76051_Zm00001d027645_P001:0.02802)0.908:0.00754,Sbicolor_6462_EER92863:0.01133)0.996:0.0198)0.989:0.02547,Osativa_13831_Os03t0145102-00:0.20806)0.966:0.02447)1:0.1496)0.999:0.06922)0.921:0.02579,Pdactylifera_35311_XP_008808464.2:0.11579)1:0.06034,(Pdactylifera_7723_XP_008796449.4:0.14405,((Acomosus_23980_Aco010588.1.mrna1:0.14295,(Bdistachyon_18063_KQJ92865:0.24635,(Osativa_31149_Os02t0111800-02:0.07588,(Sitalica_34504_KQL29056:0.03781,(Sbicolor_2082_EES06133:0.02933,Zmays_14733_Zm00001d014971_P001:0.03654)0.988:0.02254)0.997:0.0354)0.943:0.04758)1:0.15597)0.99:0.05782,(Macuminata_13739_GSMUA_Achr2P04260_001:0.25653,Macuminata_1611_GSMUA_Achr1P06510_001:0.19644)1:0.13395)0.923:0.02636)0.984:0.03704)1:0.08655,((((Fvesca_23527_FvH4_2g20490.t1:0.12531,(((Cviolacea_20190_Clevi.0001s2266.1.p:0.06567,Thassleriana_25580_XP_010540915.1:0.05699)0.996:0.04186,((Esalsugineum_4970_ESQ54380:0.0227,Brapa_4090_Bra011046.1-P:0.06953)0.272:0.00348,(((Csativa_65833_Csa11g014970.1:0.08154,(Csativa_4390_Csa12g020830.1:0.00777,Csativa_61990_Csa10g013960.1:0.00273)0.998:0.05881)1:0.09872,(Cgrandiflora_20251_Cagra.1225s0026.1.p:0.00099,Crubella_9966_Carub.0007s1201.1.p:0.00284)0.954:0.00922)0.972:0.01362,(Alyrata_509_fgenesh1_pm.C_scaffold_7001059:0.02057,Athaliana_12700_AT4G28650.1:0.01528)0.96:0.01048)0.953:0.01227)1:0.08808)1:0.18388,((((Graimondii_29808_KJB10046:0.00055,Graimondii_29809_KJB10047:0.00054)1:0.10929,(Tcacao_6630_Thecc.01G250000.1.p:0.04674,(Graimondii_9814_KJB11031:0.00586,Graimondii_59606_KJB11032:0.00055)1:0.06648)0:0.00488)1:0.04475,Cpapaya_10043_evm.model.supercontig_87.30:0.10245)0.977:0.01618,(Cclementina_30825_ESR56968:0.1194,Ptrichocarpa_6140_PNT51731:0.11861)0.51:0.00822)0.089:0.00913)0.87:0.01343)0.17:0.01171,((Mtruncatula_37576_AES81606:0.09827,(Gmax_63773_KRH67464:0.02591,Gmax_31674_KRG95745:0.02281)1:0.0458)0.999:0.03922,((Gmax_394_KRH32252:0.02236,(Gmax_55181_KRH19627:0.02072,Gmax_55182_KRH19626:0.14859)0.998:0.04036)0.999:0.03801,Mtruncatula_48134_KEH42461:0.09502)0.999:0.04953)1:0.0872)0.889:0.02503,(((Dcarota_15900_KZN03836:0.05893,Dcarota_18511_KZM95281:0.06079)1:0.08841,(Slycopersicum_24993_Solyc09g064520.3.1:0.13044,(Sindicum_14501_XP_020550129.1:0.10285,Sindicum_27783_XP_011080119.1:0.09388)0.993:0.04016)0.85:0.02276)0.662:0.01977,Hannuus_26925_OTG37085:0.30916)0.98:0.02952)1:0.06125,(Acoerulea_26508_Aqcoe2G385300.1.p:0.18455,(((((((Ptrichocarpa_22440_PNT06755:0.04224,Ptrichocarpa_49898_PNS90015:0.04818)1:0.06726,(((Brapa_7875_Bra030734.1-P:0.05857,(Esalsugineum_18365_ESQ36022:0.03181,((Athaliana_34450_AT1G08590.1:0.02254,Alyrata_23816_fgenesh2_kg.1__877__AT1G08590.1:0.01552)0.997:0.01347,((Crubella_10956_Carub.0001s0795.1.p:0.00399,Cgrandiflora_4241_Cagra.4395s0049.1.p:0.00401)0.999:0.01476,(Csativa_37536_Csa17g012050.1.cds1:0.01822,(Csativa_89884_Csa03g012030.1:0.00581,Csativa_72945_Csa14g010090.1.cds1:0.01094)0.712:0.0026)0.998:0.01223)0.994:0.01117)0.992:0.02002)0.766:0.01488)1:0.08949,(Thassleriana_13477_XP_010553768.1:0.05862,(Cviolacea_17192_Clevi.0012s1131.1.p:0.0453,Thassleriana_16875_XP_010550315.1:0.05544)0.463:0.00595)0.999:0.04148)1:0.18344,(Graimondii_20513_KJB44792:0.07216,Tcacao_2666_Thecc.05G267300.1.p:0.04201)0.998:0.04156)0.901:0.02291)0.716:0.01257,(Cclementina_28068_ESR50703:0.14769,Cpapaya_4594_evm.model.supercontig_51.8:0.14576)0.898:0.01693)0.762:0.0123,(Mtruncatula_41005_AES61239:0.09066,(Gmax_75926_KRH34124:0.01732,Gmax_23629_KRG92719:0.03034)1:0.04319)1:0.1254)0.155:0.01245,Fvesca_16813_FvH4_6g01540.t1:0.12847)0.649:0.01266,((Dcarota_29410_KZN04678:0.19386,Hannuus_39572_OTG00936:0.23144)0.93:0.0439,(Sindicum_393_XP_020548767.1:0.1361,Slycopersicum_9025_Solyc04g050170.3.1:0.12272)0.995:0.05503)0.956:0.03706)1:0.08426,Acoerulea_25431_Aqcoe5G016000.1.p:0.20391)0.645:0.02402)0.61:0.01759)0.997:0.07418)0.995:0.10116)1:0.40964,(Atrichopoda_9229_evm_27.model.AmTr_v1.0_scaffold00111.2:0.3331,(((Aofficinalis_22124_ONK80378:0.365,(Macuminata_13415_GSMUA_Achr4P04790_001:0.19163,((Pdactylifera_4457_XP_008803980.2:0.00154,Pdactylifera_16138_XP_038974388.1:0.00186)1:0.06342,(Pdactylifera_39901_XP_038970719.1:0.00409,(Pdactylifera_15404_XP_038970720.1:0.00055,Pdactylifera_16393_XP_038970721.1:0.00055)0.866:0.00149)1:0.07963)1:0.07793)0.901:0.03905)0.483:0.02991,(Acomosus_25477_Aco022062.1.mrna1:0.37618,(Bdistachyon_34647_KQJ95505:0.21247,(Sitalica_29520_KQL00824:0.09722,(Zmays_35805_Zm00001d049588_P001:0.06631,Sbicolor_14623_EES13340:0.04574)1:0.14166)0.998:0.12061)1:0.23703)0.996:0.12278)1:0.18493,(((((Gmax_53439_KRH23822:0.01789,Gmax_27150_KRH39953:0.04504)1:0.12814,(Mtruncatula_50231_KEH29421:0.07271,(Mtruncatula_13830_KEH29434:0.18729,Mtruncatula_28851_KEH29416:0.27495)0.263:0.04648)1:0.11598)1:0.18215,((Cclementina_7137_ESR34870:0.10771,Fvesca_3004_FvH4_7g27270.t1:0.20802)0:0.01979,(((Ptrichocarpa_68688_PNT54188:0.04093,Ptrichocarpa_53721_PNT44866:0.03908)1:0.09763,(Cpapaya_22711_evm.model.supercontig_13.290:0.09312,(Graimondii_44532_KJB07870:0.1119,(Tcacao_25199_Thecc.03G153300.1.p:0.03289,(Graimondii_37933_KJB51410:0.00055,Graimondii_4086_KJB51409:0.00054)1:0.04171)0.822:0.01693)1:0.04839)0.974:0.02638)0:0.00871,((Cviolacea_15446_Clevi.0015s0036.1.p:0.05887,Thassleriana_36734_XP_010536545.1:0.06951)1:0.1444,((Thassleriana_4797_XP_010546156.1:0.08629,Cviolacea_10209_Clevi.0005s1968.1.p:0.07991)0.979:0.04118,(Brapa_33665_Bra012952.1-P:0.08477,(((Crubella_17471_Carub.0008s2217.1.p:0.00055,Cgrandiflora_15816_Cagra.0542s0043.1.p:0.00199)0.974:0.01265,(Csativa_90107_Csa02g068450.1:0.08853,(Csativa_64189_Csa11g097290.1:0.02484,Csativa_52857_Csa18g034820.1:0.08136)0.834:0.04047)1:0.10848)0.271:0.01494,(Esalsugineum_12147_ESQ31786:0.05445,(Alyrata_14696_fgenesh2_kg.8__2123__AT5G61480.1:0.00792,Athaliana_8746_AT5G61480.1:0.03146)0.988:0.01322)0:0.00234)1:0.09833)0.997:0.06374)1:0.18108)1:0.08006)0.566:0.02372)0.891:0.02903)0.993:0.04397,((Dcarota_5134_KZM94874:0.07127,Dcarota_28766_KZM98021:0.12746)1:0.15746,(((Sindicum_23380_XP_011101189.1:0.1467,Sindicum_20883_XP_011076386.1:0.07079)1:0.08528,(Slycopersicum_1868_Solyc05g051640.3.1:0.18846,Slycopersicum_24682_Solyc03g093330.3.1:0.1173)0.952:0.04159)0.981:0.04408,(Hannuus_27280_OTG03115:0.21352,Hannuus_14399_OTF99870:0.15001)1:0.08931)0.523:0.02276)0.962:0.03141)0.87:0.03883,Acoerulea_12476_Aqcoe5G410400.1.p:0.21547)0.996:0.09475)0.307:0.06644)1:0.28016)0.7:0.06536)1:0.20124,((Mpolymorpha_8894_Mp1g27720.1:0.48584,((Ppatens_85070_Pp3c6_21940V3.1:0,Ppatens_85073_Pp3c6_21940V3.2:0):0.15638,((Ppatens_1675_Pp3c13_13360V3.4:0,Ppatens_1677_Pp3c13_13360V3.1:0,Ppatens_1679_Pp3c13_13360V3.3:0,Ppatens_1680_Pp3c13_13360V3.2:0):0.00296,Ppatens_1674_Pp3c13_13360V3.5:0.13729)1:0.13018)1:0.2988)0.829:0.08775,((Atrichopoda_3468_evm_27.model.AmTr_v1.0_scaffold00055.1:0.36672,(((((Fvesca_16643_FvH4_2g38230.t1:0.23176,((Ptrichocarpa_41047_PNT47346:0.0757,(Ptrichocarpa_52848_PNT38489:0.00053,Ptrichocarpa_52849_PNT38488:0.00055)1:0.06105)1:0.11311,(((Cviolacea_9227_Clevi.0047s0080.1.p:0.04991,(Thassleriana_22130_XP_010536408.1:0.06612,Thassleriana_16746_XP_010539846.1:0.06239)0.931:0.02089)1:0.05536,(Brapa_32085_Bra015812.1-P:0.05585,((((Crubella_8150_Carub.0002s2267.1.p:0.0009,Cgrandiflora_7066_Cagra.0799s0053.1.p:0.00256)0.998:0.01631,(Csativa_29572_Csa07g047320.1:0.01056,(Csativa_37110_Csa09g080460.1:0.00611,Csativa_58658_Csa16g039860.1:0.01015)0.223:0.00212)0.993:0.01317)0.969:0.01276,(Athaliana_4718_AT1G75820.1:0.03012,Alyrata_30648_fgenesh2_kg.2__1859__AT1G75820.1:0.01993)0.905:0.009)1:0.15065,Esalsugineum_20100_ESQ27554:0.01692)0.75:0.0147)1:0.09254)1:0.1572,(Cpapaya_35_evm.model.supercontig_26.309:0.19543,(Cclementina_25051_ESR48445:0.17245,(Graimondii_20190_KJB58082:0.11277,(Tcacao_27124_Thecc.08G046900.1.p:0.05356,Graimondii_70571_KJB29653:0.09253)0.771:0.01846)0.998:0.05682)0.915:0.01976)0.475:0.01014)0.375:0.02026)0.173:0.02702)0.958:0.02746,(Mtruncatula_16867_AES89185:0.1518,(Gmax_8804_KRH24413:0.03785,Gmax_33793_KRH29397:0.05072)1:0.09944)1:0.24184)0.718:0.02758,((Slycopersicum_10628_Solyc04g081590.3.1:0.21716,(Sindicum_34045_XP_011074693.1:0.11878,Sindicum_9872_XP_011083584.1:0.10792)1:0.09583)0.988:0.04884,(Dcarota_29565_KZM89646:0.23483,(Hannuus_32879_OTF97117:0.19428,Hannuus_4746_OTG04838:0.20541)1:0.1244)0.984:0.04888)0.998:0.0614)0.991:0.09151,Acoerulea_11562_Aqcoe6G222600.1.p:0.26872)0.997:0.0951,((Macuminata_2895_GSMUA_Achr9P24170_001:0.20479,(Acomosus_662_Aco009362.1.mrna1:0.19102,((Bdistachyon_23673_KQK16712:0.19028,(Osativa_22626_Os06t0717200-01:0.09248,(Sitalica_116_KQL12248:0.06402,(Zmays_74169_Zm00001d014793_P001:0.0476,Sbicolor_40759_KXG20897:0.03695)1:0.06318)1:0.08005)0.004:0.03177)0.994:0.09183,Sitalica_20386_KQK90955:0.55975)1:0.1351)0.968:0.05912)0.675:0.03838,(Pdactylifera_16596_XP_008808621.3:0.07037,Pdactylifera_4275_XP_008808401.2:0.06893)1:0.1369)1:0.15622)0.719:0.05913)1:0.19144,((Graimondii_51922_KJB16198:0.90901,((Atrichopoda_26134_evm_27.model.AmTr_v1.0_scaffold00071.179:0.2679,(((Bdistachyon_26495_KQJ88869:0.14843,(Osativa_32901_Os11t0233800-01:0.08684,(Sitalica_38618_KQK94157:0.07408,(Zmays_15971_Zm00001d007254_P001:0.03604,(Zmays_89390_Zm00001d048968_P001:0.05016,Sbicolor_21112_OQU83191:0.06308)0.235:0.00891)0.998:0.03903)1:0.08258)0.594:0.03504)1:0.24799,((((Macuminata_16612_GSMUA_Achr5P16960_001:0.08791,Macuminata_36096_GSMUA_Achr6P07350_001:0.40354)0.933:0.05115,(Macuminata_7956_GSMUA_Achr8P29350_001:0.36677,Macuminata_21161_GSMUA_Achr3P16610_001:0.16092)0.972:0.07693)0.914:0.02652,(Pdactylifera_41590_XP_038989475.1:0.03924,Pdactylifera_17443_XP_008795253.2:0.10861)1:0.06901)0.96:0.02669,Acomosus_5752_Aco003346.1.mrna1:0.16456)0.148:0.03635)1:0.14295,((((Slycopersicum_34382_Solyc01g103530.3.1:0.16125,(Sindicum_34396_XP_011087678.2:0.14807,Sindicum_28637_XP_011092305.1:0.06895)1:0.08331)0.957:0.02575,(Hannuus_28311_OTG07378:0.18097,(Dcarota_21856_KZM81566:0.09727,Dcarota_10957_KZN09095:0.04151)1:0.10124)0.99:0.03994)0.998:0.04604,(((Cclementina_22488_ESR44878:0.12721,(Ptrichocarpa_59201_PNT42630:0.17314,(((Graimondii_51923_KJB16199:0.10864,Tcacao_11961_Thecc.02G018300.1.p:0.05913)0.503:0.00841,(Graimondii_63818_KJB47871:0.09746,Graimondii_50764_KJB32855:0.09855)0.498:0.01722)0.986:0.03943,Cpapaya_17294_evm.model.supercontig_113.44:0.11245)0.984:0.04384)0.069:0.01129)0.949:0.02421,Fvesca_31880_FvH4_5g28640.t1:0.16858)0.998:0.05401,(Mtruncatula_53686_AES63175:0.17485,(Cviolacea_10285_Clevi.0031s0205.1.p:0.05186,(Thassleriana_34653_XP_010520783.1:0.00055,Thassleriana_1737_XP_010520784.1:0.00054)1:0.0686)1:0.16998)0.959:0.02799)0.81:0.0135)0.999:0.0512,Acoerulea_26079_Aqcoe6G009700.1.p:0.19167)0.984:0.05257)0.97:0.06708)0.92:0.06392,(Atrichopoda_14565_evm_27.model.AmTr_v1.0_scaffold00068.165:0.27999,((((Fvesca_9630_FvH4_3g13410.t2:0.12592,(((Cpapaya_19428_evm.model.supercontig_30.63:0.12612,(((Esalsugineum_12872_ESQ55341:0.03179,(Brapa_35897_Bra013451.1-P:0.09044,(Brapa_22779_Bra038810.1-P:0.05183,Brapa_19853_Bra020928.1-P:0.04375)0.139:0.00828)0.889:0.01005)0.83:0.00971,(((Csativa_76170_Csa11g025960.1.cds1:0.00753,(Csativa_79025_Csa10g022940.1:0.00791,Csativa_44780_Csa12g039030.1:0.00764)0.801:0.00072)0.971:0.00618,(Crubella_26042_Carub.0007s2090.1.p:0.00255,Cgrandiflora_13157_Cagra.4235s0004.1.p:0.0017)0.975:0.00585)0.964:0.0087,(Alyrata_13361_fgenesh2_kg.7__2277__AT4G20270.1:0.01996,Athaliana_41955_AT4G20270.1:0.01576)0.989:0.01354)0.998:0.0242)1:0.13168,(Cviolacea_6516_Clevi.0007s1147.1.p:0.07318,Thassleriana_10105_XP_010529317.1:0.07587)0.992:0.03792)1:0.14389)0.914:0.02578,(Graimondii_45788_KJB32927:0.10153,Tcacao_15208_Thecc.02G000500.1.p:0.03703)1:0.05585)0.88:0.01859,(Cclementina_27072_ESR61798:0.14568,((Ptrichocarpa_29130_PNT45831:0,Ptrichocarpa_29131_PNT45832:0):0.04237,Ptrichocarpa_22386_PNT53198:0.03482)1:0.0817)0.598:0.01254)0.972:0.01934)0.642:0.0084,(((Mtruncatula_15595_AET00258:0.14624,(Gmax_25522_KRH73570:0.02034,Gmax_38378_KRH14558:0.01178)1:0.07782)0.975:0.0281,((Gmax_46578_KRG99047:0.01971,Gmax_59334_KRH45951:0.01838)1:0.06997,Mtruncatula_42611_KEH33614:0.15917)0.978:0.03755)1:0.07884,(Slycopersicum_18866_Solyc01g080770.3.1:0.18812,Hannuus_28039_OTG15187:0.24082)0.994:0.05091)0.961:0.02987)0.995:0.04295,Acoerulea_25836_Aqcoe1G156800.1.p:0.16166)0.971:0.0498,(((Aofficinalis_5136_ONK79275:0.21352,(Pdactylifera_42411_XP_008799579.2:0.04383,(Pdactylifera_23555_XP_026661388.2:0.00055,(Pdactylifera_16022_XP_038987565.1:0,Pdactylifera_3492_XP_038987564.1:0,Pdactylifera_21889_XP_026661387.2:0):0.00054)1:0.05567)0.981:0.0508)0.55:0.01445,(Macuminata_15397_GSMUA_Achr8P27460_001:0.1283,(Macuminata_21369_GSMUA_Achr6P22870_001:0.15006,Macuminata_33587_GSMUA_Achr9P00190_001:0.13841)1:0.17371)0.876:0.02388)0.276:0.02016,(Acomosus_9805_Aco030123.1.mrna1:0.16694,(Osativa_11640_Os05t0595800-00:0.18069,(Sitalica_11006_KQL13961:0.16993,((Zmays_53872_Zm00001d039218_P002:0.00054,Zmays_53873_Zm00001d039218_P001:0.00055)1:0.05736,(Sbicolor_14506_EES20075:0.00054,(Sbicolor_8708_KXG22730:0.00054,Sbicolor_41876_OQU78554:0.13278)0.887:0.00718)1:0.06247)0.996:0.06305)0.978:0.08424)1:0.34065)0.82:0.04841)1:0.08947)0.999:0.07712)0.996:0.07595)0.713:0.07837)0.973:0.09131,(((Sitalica_1410_KQK91824:0.02664,(Sbicolor_27895_KXG39823:0.06681,Zmays_100614_Zm00001d028317_P001:0.02396)0.963:0.01958)0.977:0.03539,(Bdistachyon_43491_KQK22738:0.07447,Osativa_20193_Os03t0228800-01:0.08119)0.385:0.01884)1:0.34084,(Acomosus_8393_Aco008627.1.mrna1:0.20577,((((Atrichopoda_4553_evm_27.model.AmTr_v1.0_scaffold00033.36:0.20267,Acoerulea_5659_Aqcoe6G064200.1.p:0.11569)0.851:0.0297,((((Fvesca_16534_FvH4_1g18710.t1:0.13075,((Thassleriana_25533_XP_010518800.1:0.04442,(Cviolacea_10024_Clevi.0005s2423.1.p:0.02743,Thassleriana_282_XP_010547579.1:0.03518)0.683:0.00698)0.998:0.03009,((((Athaliana_24262_AT3G49670.1:0.01958,Alyrata_25550_scaffold_501969.1:0.00908)0.892:0.00595,((Cgrandiflora_6986_Cagra.1838s0014.1.p:0.00371,Crubella_21303_Carub.0005s1602.1.p:0.00407)0.988:0.01196,(Csativa_70992_Csa04g035190.1:0.00869,(Csativa_71344_Csa09g052330.1:0.0048,Csativa_1608_Csa06g023690.1:0.00708)0.363:0.00122)0.998:0.01773)0.77:0.00625)0.996:0.02602,(Esalsugineum_7032_ESQ45569:0.03693,Brapa_11650_Bra012925.1-P:0.08159)0.39:0.00758)1:0.05475,((Alyrata_22313_fgenesh2_kg.8__2623__AT5G65700.1:0.00957,(((Crubella_1908_Carub.0008s2660.1.p:0.00095,Cgrandiflora_9875_Cagra.0917s0015.1.p:0.00171)0.995:0.0089,(Csativa_41613_Csa02g074740.1:0.00846,(Csativa_32492_Csa18g039530.1:0.00503,Csativa_82558_Csa11g102950.1:0.00101)0.839:0.00181)0.931:0.00521)0.899:0.004,(Athaliana_42560_AT5G65700.1:0,Athaliana_42559_AT5G65700.2:0):0.01195)0.339:0.00311)0.951:0.00885,(Esalsugineum_10221_ESQ31281:0.02235,Brapa_3227_Bra024413.1-P:0.04888)0.559:0.00458)0.999:0.03778)0.945:0.01596)1:0.07066)0.306:0.01576,((Cclementina_18533_ESR39418:0.05632,Cpapaya_13399_evm.model.supercontig_129.40:0.07759)0.958:0.02212,((((Graimondii_6590_KJB18114:0,Graimondii_6593_KJB18113:0):0.01588,Graimondii_6591_KJB18115:0.01254)1:0.04667,(Tcacao_22092_Thecc.01G081000.1.p:0.02554,(Graimondii_28970_KJB43996:0.04678,Graimondii_65492_KJB48795:0.04863)0.456:0.00631)0.464:0.00407)1:0.04519,Ptrichocarpa_56694_PNT26358:0.10473)0.777:0.01712)0.89:0.01612)0.902:0.01266,((Mtruncatula_35500_AES94465:0.08362,(Gmax_30362_KRH28297:0.01561,Gmax_4839_KRH77190:0.01388)1:0.04837)0.725:0.02074,((Gmax_10499_KRH58184:0.02193,Gmax_51259_KRH04350:0.02023)1:0.05209,Mtruncatula_6785_AES90784:0.11003)0.307:0.01959)1:0.05476)0.757:0.02576,(((Dcarota_14801_KZM88764:0.06508,Dcarota_26968_KZN02017:0.17197)0.987:0.03845,(Hannuus_29945_OTG05759:0.10943,Hannuus_6251_OTF98617:0.14278)0.999:0.04917)0.97:0.01943,((Sindicum_30294_XP_011073654.1:0.04824,Sindicum_25180_XP_011099433.1:0.03955)1:0.06606,(Slycopersicum_440_Solyc03g043770.3.1:0.07834,Slycopersicum_26780_Solyc02g091840.3.1:0.06981)0.998:0.03798)0.994:0.03154)0.997:0.03443)0.997:0.03656)1:0.06011,((((Macuminata_33954_GSMUA_Achr4P07370_001:0.21961,Macuminata_11324_GSMUA_Achr4P14590_001:0.14079)0.995:0.10965,(Macuminata_23434_GSMUA_Achr3P30640_001:0.16835,(Macuminata_23775_GSMUA_Achr7P27590_001:0.24006,Macuminata_26469_GSMUA_Achr4P03140_001:0.10758)0.96:0.05661)0.542:0.05457)0.996:0.07169,(Pdactylifera_44826_XP_038990069.1:0.05903,Pdactylifera_10993_XP_008790445.2:0.0471)1:0.06786)0.81:0.02796,((Aofficinalis_4352_ONK76100:0.19288,Aofficinalis_16049_ONK74513:0.16249)0.932:0.04982,((Macuminata_16475_GSMUA_Achr5P02010_001:0.28084,(Macuminata_36106_GSMUA_Achr4P32160_001:0.12073,Macuminata_18665_GSMUA_Achr7P00790_001:0.0932)0.282:0.01821)0.998:0.06155,(Pdactylifera_2192_XP_038971638.1:0.06533,Pdactylifera_18278_XP_008787754.2:0.06367)1:0.06002)0.012:0.01752)0.404:0.00937)0.9:0.0306)0.997:0.04909,(((Sitalica_36743_KQK86886:0.02577,(Zmays_113414_Zm00001d013162_P001:0.03834,(Sbicolor_45830_EER93376:0.01074,(Zmays_106507_Zm00001d034240_P001:0.03941,(Zmays_127487_Zm00001d034240_P002:0.00055,(Zmays_106528_Zm00001d034240_P004:0.00055,Zmays_106498_Zm00001d034240_P003:0.00055)0:0.00055)0.998:0.00054)0.998:0.01703)0.439:0.00744)0.964:0.01189)1:0.03741,(Bdistachyon_13500_KQK12976:0.06912,Osativa_37662_Os03t0773700-01:0.03516)0.964:0.01913)0.99:0.04535,((Bdistachyon_23346_PNT77111:0,Bdistachyon_34018_PNT77112:0,Bdistachyon_30472_KQK20978:0):0.11728,(Osativa_26258_Os07t0134200-01:0.06204,(Sitalica_17480_KQL22381:0.03292,(Zmays_102978_Zm00001d018752_P001:0.03887,(Sbicolor_28471_EER97948:0,Sbicolor_41504_KXG34358:0):0.01707)1:0.02977)0.989:0.03404)1:0.10453)0.992:0.04826)1:0.09742)0.376:0.02829)0.98:0.05501)1:0.09739)0.988:0.07315)1:0.15824)1:0.16095)0.998:0.13449)0.998:0.14009,(Mpolymorpha_11338_Mp3g08340.1:0.64239,((Mpolymorpha_7047_Mp7g18820.1:0.55909,(Atrichopoda_6926_evm_27.model.AmTr_v1.0_scaffold00078.143:0.20285,((Acomosus_11826_Aco014357.1.mrna1:0.23685,(((Pdactylifera_21515_XP_008793483.2:0.06391,Pdactylifera_14973_XP_008786583.2:0.02956)1:0.0504,(Acomosus_17852_Aco009838.1.mrna1:0.12618,(Bdistachyon_50810_KQK17858:0.05178,(Osativa_33715_Os06t0589800-01:0.05077,(Sitalica_16097_KQL11586:0.01395,(Zmays_49035_Zm00001d046485_P001:0.02416,Sbicolor_5050_EER89985:0.00978)0.993:0.01735)1:0.03693)0.092:0.01325)1:0.16325)0.587:0.02029)0.922:0.01755,(Aofficinalis_17815_ONK80848:0.23781,(Macuminata_26980_GSMUA_Achr10P27390_001:0.27518,Macuminata_2574_GSMUA_Achr2P15820_001:0.17053)0.999:0.13969)1:0.11682)0.474:0.01547)0.993:0.05642,((Acoerulea_26273_Aqcoe6G047100.1.p:0.11423,((((((Cgrandiflora_15763_Cagra.0682s0004.1.p:0.0904,Csativa_27671_Csa03g038250.1:0.08169)0.999:0.0536,(Alyrata_24598_fgenesh2_kg.1__3517__AT1G34110.1:0.00945,(Athaliana_30435_AT1G34110.2:0.00706,Athaliana_30434_AT1G34110.1:0.00055)1:0.01969)0.757:0.00396)0.008:0.00184,((Csativa_33770_Csa17g059360.1:0.00571,Csativa_69873_Csa14g043950.1:0.00277)0.992:0.00934,Crubella_18684_Carub.0001s3218.1.p:0.01135)0.833:0.0049)0.996:0.01649,(Esalsugineum_23623_ESQ33388:0.01322,Brapa_12604_Bra034446.1-P:0.06346)0.751:0.00664)1:0.06689,(Thassleriana_2555_XP_019058640.1:0.05091,Cviolacea_20662_Clevi.0007s1746.1.p:0.12901)0.286:0.01715)1:0.10876,((Ptrichocarpa_40432_PNT48160:0.08756,Tcacao_16986_Thecc.08G162000.1.p:0.07263)1:0.08373,(((Dcarota_27981_KZN08663:0.1139,((Slycopersicum_9929_Solyc12g056730.1.1:0.10723,Slycopersicum_12885_Solyc00g009090.3.1:0.07172)0.998:0.03008,(Sindicum_4624_XP_011074110.1:0.05066,(Sindicum_17334_XP_020554537.1:0.23686,Sindicum_2641_XP_011100663.1:0.01266)1:0.04317)1:0.04212)0.959:0.0144)0.982:0.01654,Ptrichocarpa_37216_PNT37603:0.06974)0.677:0.0041,(Cpapaya_764_evm.model.supercontig_26.113:0.06343,((Fvesca_15628_FvH4_2g13450.t1:0.08052,(Mtruncatula_6116_KEH43634:0.06466,((Gmax_57517_KRH35050:0,Gmax_40980_KRH35049:0):0.01109,Gmax_55936_KRG91721:0.0186)0.999:0.02977)1:0.06832)0.836:0.00987,(Graimondii_40269_KJB60035:0.08391,Cclementina_13670_ESR47780:0.06225)0.891:0.01052)0.196:0.00566)0.9:0.00975)0.089:0.00882)0.938:0.01619)0.377:0.00989)0.899:0.02127,Hannuus_14551_OTG26783:0.16806)0.457:0.03092)0.998:0.10926)1:0.30711)0.914:0.07651,(((Atrichopoda_12760_evm_27.model.AmTr_v1.0_scaffold00071.66:0.3422,(Pdactylifera_29796_XP_008798997.3:0.31391,((Cviolacea_20589_Clevi.0007s1979.1.p:0.08539,(Thassleriana_21308_XP_010519387.1:0.18591,Thassleriana_38626_XP_010519386.1:0.00379)1:0.08736)1:0.28689,(((Dcarota_3062_KZN10940:0.09947,Dcarota_24722_KZN01514:0.07654)1:0.13574,(Slycopersicum_22212_Solyc04g064940.3.1:0.18195,Sindicum_1479_XP_011101672.1:0.2015)0.971:0.0399)0.963:0.02955,(((Cclementina_9414_ESR47662:0.12908,(Ptrichocarpa_30037_PNT37446:0.03897,Ptrichocarpa_72940_PNT48286:0.0434)1:0.1145)0.383:0.01859,((Tcacao_2070_Thecc.08G146200.1.p:0.03784,Graimondii_316_KJB29044:0.08663)1:0.09202,Cpapaya_4303_evm.model.supercontig_49.49:0.21266)0.845:0.0152)1:0.13322,(Fvesca_13780_FvH4_2g14410.t1:0.19152,((Gmax_7942_KRH15990:0.03041,Gmax_30168_KRH18124:0.1351)1:0.07595,(Mtruncatula_47140_AES72410:0.09689,(Gmax_76108_KRH53418:0.02132,Gmax_11940_KRH64523:0.10563)1:0.05802)0.925:0.03248)1:0.12053)0.331:0.01911)0.825:0.01916)0.978:0.05756)0.941:0.06608)1:0.18718)0.996:0.10448,((((Acomosus_24106_Aco021552.1.mrna1:0.13898,((Macuminata_6890_GSMUA_Achr11P02270_001:0.29837,Macuminata_23142_GSMUA_Achr8P12880_001:0.24185)1:0.2784,(Bdistachyon_19812_KQJ81517:0.19884,((Osativa_1530_Os04t0132500-02:0.00066,Osativa_14367_Os04t0132500-01:0.00055)1:0.12929,(Sbicolor_24504_EES10396:0.09329,(Sitalica_33741_KQK96296:0.08764,(Zmays_93461_Zm00001d025002_P001:0.00054,Zmays_93463_Zm00001d025002_P002:0.03379)1:0.05687)0.967:0.04175)1:0.06573)0.888:0.03791)1:0.15891)0.895:0.06572)0.629:0.02457,(Pdactylifera_36889_XP_008812406.3:0.05515,(Pdactylifera_10695_XP_026664492.2:0.00337,Pdactylifera_1454_XP_038979474.1:0.13076)1:0.06515)1:0.06093)1:0.17122,((((Slycopersicum_4301_Solyc09g061940.2.1:0.1541,(Sindicum_3234_XP_011080163.1:0.10685,Sindicum_15021_XP_011083106.1:0.16478)1:0.0831)0.9:0.02956,(Dcarota_19330_KZN03872:0.16887,Hannuus_35370_OTF94094:0.23655)0.986:0.04874)0.984:0.03452,(((Mtruncatula_57483_KEH22832:0.08452,(Gmax_27666_KRG99860:0.01962,(Gmax_49861_KRH46805:0.21233,Gmax_49862_KRH46804:0.00055)1:0.02208)1:0.05392)1:0.12397,((Cpapaya_4926_evm.model.supercontig_8.186:0.15026,Graimondii_72203_KJB10106:0.08786)0.955:0.01918,(Fvesca_26001_FvH4_2g19620.t1:0.15597,((Thassleriana_22056_XP_010525279.1:0.07426,Cviolacea_10167_Clevi.0003s1759.1.p:0.05418)0.999:0.08132,(((Alyrata_20112_scaffold_801229.1:0.02132,(Crubella_17414_Carub.0008s0865.1.p:0.01755,(Csativa_19759_Csa11g077080.1:0.01433,Csativa_87802_Csa02g034760.1:0.00385)0.979:0.00729)0.951:0.00778)0.714:0.00389,(Esalsugineum_25751_ESQ32424:0.03344,Brapa_40718_Bra036154.1-P:0.05576)0.986:0.0157)0.822:0.04565,(Athaliana_25443_AT5G48940.1:0.06362,Cgrandiflora_7351_Cagra.0787s0001.1.p:0.05169)0.997:0.04629)0.816:0.08139)1:0.15196)0.649:0.01732)0.806:0.02226)0.112:0.01663,((Esalsugineum_12272_ESQ37257:0.64496,(Csativa_7259_Csa18g016170.1:0.35009,Aofficinalis_300_ONK70954:0.40651)0.992:0.26433)0.986:0.21395,Cclementina_26335_ESR56901:0.34383)0.956:0.08141)0.289:0.01784)1:0.07457,((((((Ptrichocarpa_42555_PNT46158:0.07889,(Cpapaya_25445_evm.model.supercontig_59.90:0.12555,Tcacao_21887_Thecc.04G212000.1.p:0.07458)0.453:0.009)0.649:0.00735,Cclementina_8766_ESR33804:0.09161)0.407:0.01447,(Fvesca_27527_FvH4_4g05730.t1:0.09045,(Mtruncatula_52570_AES97136:0.08584,(Gmax_19736_KRH75100:0.02612,Gmax_38309_KRH70959:0.01222)1:0.0484)1:0.10377)0.982:0.02387)0.517:0.01529,((Ptrichocarpa_2629_PNT52809:0.121,Graimondii_54255_KJB72157:0.14347)0.989:0.04273,((Slycopersicum_31797_Solyc09g091400.3.1:0.18125,Dcarota_16119_KZN09620:0.22671)0.996:0.06378,((Cviolacea_19922_Clevi.0010s1420.1.p:0.05061,Thassleriana_3359_XP_010550838.1:0.05809)1:0.10394,((Athaliana_42263_AT3G24240.1:0.04813,((Crubella_11192_Carub.0003s2425.1.p:0.09146,Cgrandiflora_19060_Cagra.0026s0036.1.p:0.001)1:0.03812,(Csativa_19722_Csa19g035670.1:0.01086,(Csativa_31761_Csa01g029750.1:0.11923,Csativa_91275_Csa15g048300.1:0.00267)0.931:0.0063)0.998:0.02567)0.996:0.03783)0.834:0.03578,(Brapa_36864_Bra014998.1-P:0.05511,Alyrata_20598_fgenesh2_kg.3__2604__AT3G24240.1:0.01573)1:0.06104)1:0.09471)1:0.12144)0.853:0.01367)1:0.05593)0.942:0.01719,Hannuus_6304_OTG37788:0.23336)0.999:0.04863,Acoerulea_1838_Aqcoe2G395500.1.p:0.14705)0.299:0.02296)0.998:0.06489)1:0.09708,Atrichopoda_12108_evm_27.model.AmTr_v1.0_scaffold00120.45:0.24237)1:0.09335)1:0.1357,((Atrichopoda_9369_evm_27.model.AmTr_v1.0_scaffold00032.269:0.37861,((((Dcarota_4040_KZM93225:0.15591,Slycopersicum_24229_Solyc03g112580.3.1:0.11222)0.767:0.01923,(Acoerulea_21522_Aqcoe3G128400.1.p:0.17903,(((((Tcacao_7870_Thecc.03G024200.1.p:0.08435,Cpapaya_12108_evm.model.supercontig_153.18:0.14786)0.672:0.01435,(Ptrichocarpa_3527_PNT10207:0.17516,Ptrichocarpa_21512_PNT01066:0.05627)1:0.07286)0.773:0.01266,Cclementina_3778_ESR53120:0.14408)0.964:0.02062,Fvesca_18144_FvH4_5g05780.t1:0.13565)0.066:0.01188,(Mtruncatula_4804_KEH31809:0.08701,(Gmax_33918_KRH57106:0.23671,Gmax_37133_KRH03251:0.01774)1:0.05087)1:0.1314)0.962:0.02387)0.929:0.02511)0.896:0.02418,((Sindicum_34626_XP_011071923.1:0.0893,Sindicum_5743_XP_011101301.1:0.09795)1:0.15912,(Hannuus_31801_OTF90892:0.16277,Hannuus_42685_OTG09028:0.18033)1:0.12358)0.924:0.04484)1:0.1358,((Pdactylifera_5124_XP_008784990.2:0.13392,((Macuminata_20379_GSMUA_Achr10P20790_001:0.28173,Macuminata_31115_GSMUA_Achr3P20720_001:0.2563)1:0.17436,(Acomosus_13214_Aco020321.1.mrna1:0.1852,((Bdistachyon_24968_KQK07298:0.13167,(Sitalica_26851_KQL13763:0.02124,(Sbicolor_27569_EES17789:0.11037,Zmays_72645_Zm00001d037672_P001:0.08095)0.999:0.05415)0.979:0.03583)1:0.08815,(Bdistachyon_12275_KQK02903:0.27881,(Osativa_37753_Os01t0170300-01:0.07064,(Sitalica_22121_KQL04589:0.04944,(Zmays_119417_Zm00001d008715_P001:0.1609,Sbicolor_30770_EES02390:0.01048)0.998:0.02494)0.999:0.04087)0.818:0.01657)0.953:0.03416)1:0.12611)0.96:0.0387)0.177:0.02671)0.983:0.05303,Aofficinalis_9986_ONK81280:0.25265)1:0.15956)1:0.11511)0.594:0.0476,(((Cclementina_21149_ESR65910:0.20978,(Mtruncatula_31210_AET00842:0.79442,Graimondii_39291_KJB13955:0.22836)0.955:0.09875)0.998:0.14117,(Macuminata_27064_GSMUA_Achr9P19720_001:0.2259,Macuminata_14221_GSMUA_Achr3P10820_001:0.33556)1:0.54471)0.916:0.04975,(((Hannuus_38386_OTG26589:0.12786,Hannuus_26760_OTG19318:0.25055)1:0.16474,((Acoerulea_20911_Aqcoe1G377600.1.p:0.20561,((Dcarota_21226_KZM99378:0.07659,Dcarota_10062_KZM93819:0.08025)1:0.11641,(Slycopersicum_23347_Solyc07g065860.3.1:0.16854,Sindicum_15725_XP_011095588.1:0.1055)0.765:0.02326)0.913:0.03097)0:0.00776,((((((Gmax_22273_KRH14195:0.04495,Gmax_43087_KRH73937:0.13801)1:0.0803,(Mtruncatula_17181_AES70663:0.10455,(Gmax_9124_KRH46430:0.02336,(Gmax_44060_KRG98433:0.12576,Gmax_1109_KRG98434:0.01225)0.977:0.0161)1:0.04261)0.994:0.02795)1:0.0929,Fvesca_22718_FvH4_3g42190.t1:0.08268)0.9:0.02192,(Ptrichocarpa_57885_PNT60336:0.16519,Ptrichocarpa_59561_PNT13808:0.04833)1:0.07073)0.793:0.01507,(Cpapaya_11350_evm.model.supercontig_12.102:0.12998,(Tcacao_3777_Thecc.07G007300.1.p:0.04054,(Graimondii_39290_KJB13956:0.10227,(Graimondii_17842_KJB63083:0.00475,Graimondii_13802_KJB63082:0.00391)1:0.17146)1:0.08484)1:0.04304)0.629:0.00887)0.342:0.01451,((Thassleriana_35766_XP_010536765.1:0.0587,Cviolacea_2634_Clevi.0015s0542.1.p:0.17225)0.994:0.03313,(((((Alyrata_21148_scaffold_701647.1:0.03793,(Cgrandiflora_19466_Cagra.0684s0007.1.p:0.03671,Csativa_1439_Csa10g016320.1:0.03293)0.999:0.02784)0.953:0.03763,Esalsugineum_24212_ESQ54622:0.14145)1:0.08937,(Athaliana_2709_AT4G26540.1:0.0281,(Crubella_2796_Carub.0007s1434.1.p:0.02647,(Csativa_25612_Csa12g025410.1:0.01177,Csativa_47371_Csa11g017800.1:0.01518)0.999:0.01625)0.99:0.01279)0.758:0.01314)0.979:0.02313,Brapa_35514_Bra026425.1-P:0.0676)1:0.05829,((Alyrata_15238_Al_scaffold_0008_2043:0.0099,((Esalsugineum_12075_ESQ42841:0.11125,((Athaliana_21210_AT5G56040.1:0.04931,Athaliana_21209_AT5G56040.2:0.00476)0.997:0.02774,(Crubella_18785_Carub.0008s1637.1.p:0.02266,Csativa_51731_Csa18g028640.1:0.07884)0.999:0.023)0.995:0.03655)1:0.08802,(Cgrandiflora_1797_Cagra.3745s0002.1.p:0.01913,(Csativa_41364_Csa11g089330.1:0.0109,Csativa_78018_Csa02g058880.1:0.00379)1:0.02021)0.009:0.00152)0.9:0.0058)1:0.03888,Brapa_4173_Bra002855.1-P:0.03272)1:0.07743)0.998:0.03914)1:0.17501)0.756:0.02139)0.466:0.02887)0.995:0.05583,((Aofficinalis_13675_ONK79328:0.13327,Aofficinalis_13468_ONK69334:0.30559)0.999:0.09975,((Acomosus_15556_Aco000873.1.mrna1:0.16411,(((Sitalica_6968_KQL24958:0.04607,((Zmays_61133_Zm00001d020862_P001:0.02809,Sbicolor_46069_KXG35861:0.16295)0.602:0.00439,Zmays_77664_Zm00001d005986_P001:0.03901)0.999:0.02717)0.991:0.03489,Bdistachyon_1498_KQJ90669:0.11317)1:0.10226,(Bdistachyon_6043_KQJ98790:0.163,((Sitalica_40522_KQL02316:0.02108,(Sbicolor_1750_EES15451:0.01549,Zmays_16089_Zm00001d052835_P001:0.15852)0.992:0.02775)0.994:0.03361,Osativa_20077_Os08t0493800-01:0.07208)0.752:0.02248)1:0.06383)1:0.14198)0.595:0.03564,Pdactylifera_32736_XP_008809625.2:0.14322)0.933:0.04084)1:0.12508)0.061:0.04213)1:0.15828)1:0.1732)1:0.19718)0.998:0.11241)1:0.15388)0.953:0.06499,((Acomosus_25147_Aco008722.1.mrna1:0.46332,Gmax_9742_KRG90258:0.46567)1:0.20698,((((Ppatens_25805_Pp3c8_17530V3.1:0,Ppatens_68518_Pp3c8_17530V3.2:0,Ppatens_25802_Pp3c8_17530V3.4:0,Ppatens_25803_Pp3c8_17530V3.3:0):0.10724,(Ppatens_55878_Pp3c24_15950V3.1:0,Ppatens_16951_Pp3c24_15950V3.2:0):0.13299)1:0.54219,((((Acoerulea_3887_Aqcoe2G393800.1.p:0.1868,((((((((((Athaliana_19550_AT2G33170.2:0,Athaliana_19549_AT2G33170.1:0):0.01992,Alyrata_1697_fgenesh2_kg.4__1312__AT2G33170.1:0.01356)0.957:0.00684,((Crubella_769_Carub.0004s1460.1.p:0.00358,Cgrandiflora_4662_Cagra.0301s0070.1.p:0.00142)1:0.02049,(Csativa_32201_Csa05g023380.1:0.00592,(Csativa_6706_Csa07g008350.1:0.0073,(Csativa_93006_Csa16g008150.2:0.00055,Csativa_93007_Csa16g008150.1:0.00053)0.99:0.00689)0.894:0.00294)0.997:0.01128)0.913:0.00474)0.993:0.01957,(Esalsugineum_15349_ESQ51906:0.02119,Brapa_28445_Bra021831.1-P:0.06636)0.81:0.01272)1:0.06771,(Cviolacea_14617_Clevi.0006s1867.1.p:0.05965,Thassleriana_18788_XP_019056583.1:0.07296)0.875:0.02468)1:0.17564,(Mtruncatula_4714_KEH41270:0.10851,(Gmax_45944_KRG90257:0.02489,((Gmax_23358_KRH33496:0,Gmax_23361_KRH33495:0):0.00055,Gmax_23359_KRH33497:0.00492)1:0.02577)1:0.07154)1:0.13407)0.996:0.03874,((Cclementina_25613_ESR33769:0.14182,(Cpapaya_4790_evm.model.supercontig_59.80:0.16103,((Graimondii_71467_KJB37771:0,Graimondii_7929_KJB37772:0):0.10806,(Tcacao_6927_Thecc.04G213700.1.p:0.0503,((Graimondii_62407_KJB27413:0,Graimondii_62408_KJB27412:0):0.00054,Graimondii_62410_KJB27414:0.00055)1:0.0919)0.393:0.01413)1:0.07641)0.646:0.01583)0.638:0.01329,((Ptrichocarpa_26641_PNT52820:0,Ptrichocarpa_72847_PNT52819:0):0.04185,Ptrichocarpa_15475_PNT46149:0.05024)1:0.0895)0.971:0.01771)0.209:0.01155,Fvesca_11913_FvH4_4g05590.t3:0.15802)0.984:0.03466,((Sindicum_260_XP_020548124.1:0.14149,(Slycopersicum_24416_Solyc12g098100.2.1:0.20675,Slycopersicum_27701_Solyc09g091260.3.1:0.12921)0.996:0.06145)0.984:0.04479,(Hannuus_23043_OTG35697:0.22425,Dcarota_21442_KZM87176:0.19678)0.887:0.04191)0.939:0.03307)0.999:0.05911,(((Ptrichocarpa_65283_PNT06792:0.0755,(Ptrichocarpa_70739_PNS90074:0.00079,Ptrichocarpa_9742_PNS90073:0.0025)1:0.05091)1:0.12894,((Cclementina_5279_ESR56535:0.15597,(Cpapaya_2404_evm.model.supercontig_51.42:0.15022,((((Alyrata_18359_fgenesh2_kg.8__2401__AT5G63930.1:0.00941,(Athaliana_4862_AT5G63930.1:0.00055,Athaliana_4861_AT5G63930.2:0.00055)0.998:0.01164)0.988:0.01179,((Cgrandiflora_22480_Cagra.0248s0071.1.p:0.00146,Crubella_13520_Carub.0008s2469.1.p:0.00053)1:0.0236,(Csativa_4809_Csa02g072620.1:0.00869,(Csativa_78346_Csa11g101020.1:0.00662,Csativa_87341_Csa18g037540.1:0.00376)0.767:0.00078)0.986:0.00776)0.977:0.00894)0.994:0.0251,(Esalsugineum_7082_ESQ38839:0.04063,Brapa_24582_Bra008505.1-P:0.05182)0.997:0.02696)1:0.09313,(Cviolacea_7904_Clevi.0105s0039.1.p:0.04265,Thassleriana_21748_XP_010550816.1:0.11721)0.993:0.03772)1:0.12724)0.812:0.02315)0.325:0.01672,(Tcacao_3788_Thecc.05G264700.1.p:0.04691,((Graimondii_72562_KJB44761:0,Graimondii_72561_KJB44760:0):0.06297,Graimondii_18505_KJB26608:0.12455)0.969:0.01733)1:0.07245)0.957:0.0248)0.756:0.02388,(Mtruncatula_28401_AES61158:0.36924,Fvesca_24241_FvH4_6g01320.t1:0.16165)0.776:0.03076)1:0.06672)0.457:0.01962)0.992:0.04616,((((Pdactylifera_23425_XP_008809657.1:0,Pdactylifera_46282_XP_038978867.1:0):0.05675,(Pdactylifera_26251_XP_008804749.2:0.00274,Pdactylifera_36314_XP_038975511.1:0.00055)1:0.04993)0.998:0.03577,(Acomosus_24125_Aco026581.1.mrna1:0.14104,(Bdistachyon_26428_KQJ83454:0.07932,(Sitalica_3708_KQK97996:0.03027,((Sbicolor_5219_KXG26669:0,Sbicolor_20598_KXG26670:0):0.02041,((Zmays_96089_Zm00001d003101_P005:0,Zmays_71949_Zm00001d003101_P013:0,Zmays_96093_Zm00001d003101_P009:0,Zmays_96087_Zm00001d003101_P007:0,Zmays_36108_Zm00001d003101_P015:0,Zmays_96088_Zm00001d003101_P006:0):0.00055,(Zmays_71948_Zm00001d003101_P011:0,Zmays_36105_Zm00001d003101_P014:0,Zmays_96086_Zm00001d003101_P002:0):0.00256)1:0.02679)0.999:0.02608)0.999:0.04225)1:0.14369)0.996:0.05711)0.975:0.03579,((Aofficinalis_23658_ONK70911:0.20782,Macuminata_15901_GSMUA_Achr1P03380_001:0.51279)0.901:0.08448,Macuminata_21018_GSMUA_Achr8P12800_001:0.25938)0.882:0.03468)0.996:0.05689)0.847:0.04652,Atrichopoda_4674_evm_27.model.AmTr_v1.0_scaffold00039.8:0.21017)0.14:0.04776,Macuminata_21873_GSMUA_Achr4P25040_001:0.35132)1:0.16205)0.635:0.03853,(((((Dcarota_16276_KZM96400:0.20933,Hannuus_40083_OTG12234:0.22061)0.923:0.04932,(Slycopersicum_3705_Solyc07g056410.3.1:0.2265,Sindicum_6066_XP_011082828.1:0.17181)0.996:0.05233)0.925:0.02774,(((Cpapaya_66_evm.model.supercontig_229.9:0.11217,((Cviolacea_1265_Clevi.0013s1078.1.p:0.08925,Thassleriana_12296_XP_010540115.1:0.10891)0.998:0.05064,((Esalsugineum_4954_ESQ35079:0.03693,Brapa_32079_Bra025988.1-P:0.08114)0.921:0.01258,((Alyrata_16907_scaffold_101915.1:0.02111,(Athaliana_17229_AT1G17230.3:0.00086,(Athaliana_17231_AT1G17230.1:0.00055,Athaliana_17230_AT1G17230.2:0.00053)0.729:0.00055)1:0.02144)0.986:0.01045,((Csativa_41626_Csa03g021010.1:0.00852,(Csativa_41630_Csa17g022920.1:0.00553,Csativa_52338_Csa14g021460.1:0.00976)1:0.10952)0.936:0.00691,(Cgrandiflora_14343_Cagra.0824s0092.1.p:0.00292,Crubella_6692_Carub.0001s1698.1.p:0.00156)1:0.0237)0.881:0.00562)0.979:0.01432)1:0.09225)1:0.16067)0.998:0.04505,(Cclementina_11572_ESR55459:0.12822,Fvesca_14213_FvH4_3g16200.t2:0.18247)0.502:0.02419)0.718:0.0147,(Ptrichocarpa_48411_PNT13392:0.17675,(Mtruncatula_13419_KEH38374:0.1062,(Gmax_12786_KRH43841:0.00873,(Gmax_26035_KRH13628:0.00147,Gmax_26034_KRH13629:0.00072)0.993:0.01767)1:0.2008)1:0.14748)0.405:0.01803)0.951:0.02927)1:0.09925,(Atrichopoda_16605_evm_27.model.AmTr_v1.0_scaffold00092.78:0.25844,(Aofficinalis_9709_ONK67312:0.16841,((Bdistachyon_18542_KQK21062:0.09325,(Osativa_33296_Os07t0152200-01:0.07302,(Sitalica_15951_KQL22449:0.05032,(Zmays_123348_Zm00001d018807_P001:0.02862,Sbicolor_32557_KXG34410:0.01945)0.996:0.02899)1:0.05888)0.943:0.02825)1:0.20717,(Pdactylifera_29691_XP_017699116.2:0.00054,(Pdactylifera_11858_XP_008794504.2:0.00258,Pdactylifera_48698_XP_008794505.2:0.00098)0.815:0.00123)1:0.12654)0.953:0.04309)0.995:0.06785)0.462:0.03873)0.977:0.06666,(Macuminata_23326_GSMUA_Achr4P28370_001:0.33395,Ptrichocarpa_69164_PNT59780:0.90798)0.999:0.19105)0.998:0.13007)0.986:0.10747)1:0.36681)0.749:0.05019,((Mpolymorpha_15508_Mp1g04830.1:0.82571,((Macuminata_11427_GSMUA_Achr9P11410_001:0.25556,(Macuminata_10408_GSMUA_Achr8P03540_001:0.37236,Macuminata_22996_GSMUA_Achr8P15750_001:0.39268)0.856:0.08542)0.999:0.18129,(Atrichopoda_23214_evm_27.model.AmTr_v1.0_scaffold00032.242:0.54589,(((((((Cpapaya_6028_evm.model.supercontig_30.81:0.16105,((Cviolacea_21700_Clevi.0007s1135.1.p:0.04113,Thassleriana_17008_XP_010537057.1:0.06672)0.955:0.02664,((Esalsugineum_20457_ESQ55350:0.05347,(Athaliana_48182_AT4G20140.1:0.02494,((Alyrata_14492_fgenesh1_pg.C_scaffold_7001905:0.06306,(Brapa_24010_Bra013446.1-P:0.21408,(Crubella_23007_Carub.0007s2099.1.p:0.05838,Csativa_78934_Csa12g039150.1:0.04966)0.994:0.03658)0.961:0.02911)1:0.08391,(Cgrandiflora_15716_Cagra.2564s0006.1.p:0.02934,(Csativa_59125_Csa11g026090.1:0.01515,Csativa_13295_Csa10g023040.1:0.01213)0.99:0.00956)0.981:0.01351)0.032:0.00284)0.999:0.02147)1:0.04248,((Alyrata_29150_Al_scaffold_0008_459:0.05343,(((Crubella_9799_Carub.0008s0356.1.p:0.07269,(Athaliana_32674_AT5G44700.1:0.12401,(Csativa_87535_Csa20g071970.1:0.01703,Csativa_76467_Csa18g008860.1:0.01794)1:0.04373)0.984:0.02107)0.961:0.02851,Csativa_30131_Csa11g069920.1:0.50715)1:0.05487,Cgrandiflora_16319_Cagra.1562s0010.1.p:0.03673)0.996:0.02885)1:0.03505,(Esalsugineum_12247_ESQ39547:0.05381,(Brapa_8752_Bra025113.1-P:0.1227,Brapa_16749_Bra039525.1-P:0.07064)0.851:0.02039)0.946:0.01671)1:0.10911)1:0.04286)1:0.15267)0.926:0.02619,(Graimondii_68565_KJB48056:0.10086,Tcacao_11655_Thecc.02G001700.1.p:0.05305)1:0.09271)0.834:0.0159,(Cclementina_28901_ESR61819:0.14659,(Ptrichocarpa_48085_PNT45818:0.05605,Ptrichocarpa_27606_PNT53225:0.18253)1:0.08293)0.653:0.01927)0.986:0.0232,(Fvesca_17103_FvH4_3g13270.t1:0.14987,((Mtruncatula_32352_KEH31437:0.11742,(Gmax_50803_KRH42437:0.2051,Gmax_24752_KRH58543:0.02556)1:0.03373)1:0.04002,((Gmax_51424_KRH37162:0.0383,Gmax_66593_KRH12156:0.02726)1:0.09648,Mtruncatula_27532_KEH37336:0.55206)0.998:0.0829)1:0.07699)0.946:0.0218)1:0.05513,(Dcarota_8508_KZN08194:0.20287,((Hannuus_13476_OTF97836:0.10156,Hannuus_17187_OTG29130:0.14523)1:0.19335,(Slycopersicum_9505_Solyc05g007230.3.1:0.19328,Sindicum_8260_XP_011096866.1:0.1822)0.831:0.02399)0.332:0.01722)0.985:0.03015)1:0.07643,Acoerulea_11430_Aqcoe1G160900.1.p:0.19242)1:0.11961,((Aofficinalis_18588_ONK65560:0.14843,Aofficinalis_10152_ONK74869:0.09767)1:0.15295,(Pdactylifera_13998_XP_008795782.2:0.15342,(Acomosus_12061_Aco017756.1.mrna1:0.24651,((Bdistachyon_36495_PNT75045:0.02048,Bdistachyon_38080_KQK16122:0.13677)1:0.11903,((Zmays_17393_Zm00001d021535_P001:0.06765,(Sbicolor_25623_EER97238:0.13432,Sitalica_1344_KQL25854:0.19328)0.997:0.07643)0.851:0.06556,Osativa_7638_Os07t0498400-00:0.14719)1:0.11452)1:0.27375)0.721:0.05204)0.967:0.04894)0.999:0.07861)0.303:0.06598)0.982:0.13713)1:0.37221)0.735:0.06404,(((Ppatens_57822_Pp3c2_18570V3.1:0.03216,Ppatens_57823_Pp3c2_18570V3.2:0.08186)1:0.33886,(((Ppatens_23962_Pp3c4_29300V3.1:0,Ppatens_23963_Pp3c4_29300V3.2:0):0.05117,(Ppatens_51116_PAC:0.00142,Ppatens_55463_Pp3c4_29120V3.2:0.06591)1:0.24886)1:0.26465,(Ppatens_766_Pp3c3_12560V3.3:0.01172,((Ppatens_763_Pp3c3_12560V3.6:0,Ppatens_762_Pp3c3_12560V3.5:0):0.30071,(Ppatens_764_Pp3c3_12560V3.1:0,Ppatens_761_Pp3c3_12560V3.4:0,Ppatens_765_Pp3c3_12560V3.2:0):0.01146)0.964:0.03225)1:0.25476)0.861:0.08633)1:0.54751,((Mtruncatula_37155_KEH28333:1.65898,(Mtruncatula_38082_AES81448:0.71607,Mtruncatula_42590_AET00008:0.36307)0.975:0.19454)1:0.35687,(((Brapa_38534_Bra003858.1-P:0.65085,((Hannuus_48870_OTG27264:0.31003,Hannuus_2166_OTG16989:0.13043)1:0.44337,(Gmax_146_KRH34633:0.34752,(((Mtruncatula_42601_AET00007:0.23313,Mtruncatula_37154_KEH28332:0.36848)1:0.2279,Mtruncatula_42600_AET00006:0.24685)0.259:0.04429,Mtruncatula_42603_AET00005:0.26277)1:0.39143)0.978:0.12272)0:0.05532)0.996:0.15631,Zmays_113257_Zm00001d050074_P011:0.82827)0.931:0.07818,((((((Dcarota_14463_KZM89358:0.40385,Hannuus_22488_OTF96731:0.46489)0.844:0.06379,(Sindicum_6397_XP_011072724.1:0.27139,Slycopersicum_3210_Solyc03g123860.3.1:0.58847)0.615:0.04833)0.999:0.07969,((Acoerulea_14069_Aqcoe6G248600.1.p:0.4221,(((((((Sitalica_35293_KQL02006:0.08139,(Sbicolor_32453_KXG25252:0.04896,((Zmays_2857_Zm00001d032116_P005:0.0214,((Zmays_63686_Zm00001d032116_P002:0,Zmays_63683_Zm00001d032116_P003:0):0.00054,Zmays_63680_Zm00001d032116_P004:0.00073)1:0.10994)1:0.05007,(((Zmays_68220_Zm00001d050074_P004:0,Zmays_92366_Zm00001d050074_P010:0):0.00055,Zmays_68225_Zm00001d050074_P002:0.00054)1:0.07581,(Zmays_68226_Zm00001d050074_P003:0.01254,Zmays_68224_Zm00001d050074_P001:0.00055)0.995:0.00055)1:0.05856)0.972:0.01739)0.999:0.04169)1:0.06868,(Osativa_10568_Os08t0446200-01:0.12142,(Bdistachyon_37493_KQJ97981:0.06361,Bdistachyon_37391_KQJ98495:0.16853)1:0.09865)0.758:0.02042)0.995:0.07611,((Bdistachyon_20431_PNT67975:0.00071,((Bdistachyon_16917_PNT67973:0,Bdistachyon_14136_KQJ97979:0,Bdistachyon_20438_PNT67972:0):0.00055,Bdistachyon_37499_KQJ97980:0.00055)0.871:0.00172)0.952:0.02457,(Bdistachyon_22238_PNT68210:0.305,(Bdistachyon_20432_PNT67974:0.00055,Bdistachyon_20434_PNT67976:0.00055)1:0.00054)0.978:0.07311)1:0.35534)1:0.20756,Acomosus_25016_Aco012118.1.mrna1:0.19568)0.944:0.0484,(Pdactylifera_5221_XP_008808346.2:0.00234,Pdactylifera_14311_XP_038983815.1:0.08255)1:0.19853)0.355:0.03009,Macuminata_26710_GSMUA_Achr11P09810_001:0.71112)0.999:0.10374,Atrichopoda_20663_evm_27.model.AmTr_v1.0_scaffold00019.207:0.43786)0.99:0.07192)0.916:0.03666,(Acoerulea_2636_Aqcoe6G201100.1.p:0.71841,Acoerulea_17174_Aqcoe0018s0005.1.p:0.13985)1:0.16643)1:0.07548)0.867:0.02869,(((Cclementina_18408_ESR40969:0.22858,(Ptrichocarpa_25177_PNT21991:0.14203,Ptrichocarpa_38889_PNT21970:0.48155)1:0.08999)0.186:0.02424,(Tcacao_6310_Thecc.06G016200.1.p:0.12527,Graimondii_29084_KJB69148:0.17805)1:0.17756)0.932:0.02812,(((Mtruncatula_28978_KEH39683:0.19258,Gmax_72177_KRH09613:0.1369)1:0.07051,(Mtruncatula_3083_AES61932:0.1996,(Gmax_13462_KRG92156:0.05201,Gmax_147_KRH34632:0.04976)1:0.11056)1:0.15331)1:0.08302,(Fvesca_15608_FvH4_6g37420.t1:0.10401,Fvesca_12777_FvH4_6g37430.t1:0.32548)1:0.19532)0.139:0.03558)0.846:0.03557)0.998:0.09155,(((Brapa_9828_Bra025951.1-P:0.38735,(((Cgrandiflora_1010_Cagra.2175s0009.1.p:0.02504,Crubella_1156_Carub.0001s1748.1.p:0.04664)1:0.04737,(Csativa_483_Csa17g023520.1:0.10983,Csativa_72060_Csa14g022090.1:0.16522)1:0.08258)0.867:0.00942,(Alyrata_7339_fgenesh2_kg.1__1941__AT1G17750.1:0.05962,Athaliana_948_AT1G17750.1:0.10455)0.99:0.02852)0.992:0.05996)1:0.16351,(Esalsugineum_11907_ESQ27882:0.0736,(Athaliana_18889_AT1G73080.1:0.04931,((Cgrandiflora_17980_Cagra.1013s0003.1.p:0.008,(Alyrata_27185_Al_scaffold_0002_2000:0.12625,Crubella_22627_Carub.0002s1985.1.p:0.03444)1:0.07482)1:0.03332,(Csativa_10291_Csa07g040210.1:0.01276,(Csativa_17120_Csa09g077630.1:0.02154,Csativa_10020_Csa16g035800.1:0.07038)0.957:0.01083)1:0.03932)0.998:0.03074)0.983:0.03173)1:0.12323)0.964:0.05129,(Thassleriana_27166_XP_010553167.1:0.12731,(Cviolacea_12945_Clevi.0013s0968.1.p:0.087,Cviolacea_9838_Clevi.0013s0969.1.p:0.07883)0.983:0.04171)1:0.07674)1:0.19866)0.963:0.2329,Csativa_90557_Csa03g021570.1:0.83299)0.729:0.06871)0.928:0.0577)1:0.26425)0.999:0.1822)0.537:0.03294)0.984:0.16115,(((((((((Aofficinalis_20279_ONK77437:0.31384,Pdactylifera_44242_XP_008781677.4:0.42891)0:0.04034,((Acomosus_23955_Aco007916.1.mrna1:0.04233,Acomosus_25771_Aco026431.1.mrna1:0.07083)1:0.28943,(Osativa_34730_Os12t0182300-01:0.21827,((Sbicolor_35303_KXG23128:0.19787,(Zmays_124293_Zm00001d023608_P001:0.26366,Sitalica_11969_KQK99448:0.20433)0.994:0.08817)0.935:0.03809,(Bdistachyon_40613_PNT65348:0.06727,Bdistachyon_42014_PNT65349:0.14685)1:0.27458)0.41:0.02262)1:0.20601)0.7:0.05396)1:0.18226,Dcarota_17180_KZM80633:0.48228)0.589:0.04902,(Sindicum_26337_XP_011075029.1:0.26635,Slycopersicum_33228_Solyc11g017280.2.1:0.63942)0.991:0.10917)0.863:0.05232,((Tcacao_1543_Thecc.08G181500.1.p:0.17883,(Graimondii_63847_KJB35880:0.03958,Graimondii_63841_KJB35881:0.07036)1:0.23642)1:0.15795,(Cclementina_85_ESR47864:0.25398,(Ptrichocarpa_59319_PNT07877:0.17068,(Ptrichocarpa_38936_PNS91164:0.1279,Ptrichocarpa_38937_PNS91165:0.054)1:0.11136)1:0.13743)0.932:0.04695)0.475:0.02972)0.904:0.04272,(Mtruncatula_10178_KEH43547:0.37716,(Gmax_16254_KRH08547:0.02714,(Gmax_16253_KRH08546:0.01745,Gmax_16256_KRH08545:0.09289)1:0.07156)1:0.21889)1:0.13609)0.447:0.04273,((Thassleriana_31559_XP_010530155.1:0.05486,Thassleriana_36779_XP_010530157.1:0.29072)1:0.1727,(((Crubella_7268_Carub.0001s3255.1.p:0.15426,(Csativa_66957_Csa14g044290.1:0.03802,Csativa_45441_Csa03g038560.1:0.05137)1:0.06179)0.998:0.0396,(Athaliana_9136_AT1G34420.1:0.11337,Alyrata_23111_fgenesh1_pg.C_scaffold_1003070:0.15302)0.993:0.06413)0.974:0.04389,(Brapa_17095_Bra036751.1-P:0.27272,Esalsugineum_18980_ESQ33334:0.14497)0.944:0.04896)1:0.11501)1:0.23115)1:0.19654,((Cgrandiflora_14528_Cagra.13886s0001.1.p:0.17593,Csativa_23215_Csa17g059720.1:0.22093)1:0.2882,(Atrichopoda_13198_evm_27.model.AmTr_v1.0_scaffold00180.30:0.59672,(Hannuus_47262_OTG28105:0.44545,(Fvesca_25396_FvH4_2g12120.t1:0.26133,Slycopersicum_5519_Solyc11g017270.2.1:0.34511)0.825:0.042)0.987:0.09203)0.849:0.0699)0.991:0.11946)0.266:0.11925,Mtruncatula_10177_KEH43546:0.51987)1:0.50259);
