# Supplementary material for: Perception of a conserved family of plant signalling peptides by the receptor kinase HSL3
Source: eLife. 2022 May 26;11:e74687. doi: 10.7554/eLife.74687 (PMC9191895; doi:10.7554/eLife.74687)
Supplement: Supplementary file 15. [file elife-74687-supp15.zip › Supplementary file 15_Figure4a.tree]

((((((Graimondii_39504_KJB54767:0.00595,Graimondii_39505_KJB54766:0.03917)1.000:0.12318,(Tcacao_14967_Thecc.09G048100.1.p:0.10374,Graimondii_49326_KJB07471:0.22294)0.694:0.02296)0.111:0.00870,(Graimondii_32225_KJB65639:0.00055,Graimondii_32244_KJB65638:0.00160)1.000:0.12625)1.000:0.14071,Cpapaya_24944_evm.model.supercontig_7.218:0.25436)0.533:0.03026,(Cclementina_31503_ESR63971:0.22648,(Ptrichocarpa_58970_PNS92846:0.10020,(Ptrichocarpa_31456_PNT33367:0.02592,Ptrichocarpa_31455_PNT33364:0.02597)1.000:0.10251)1.000:0.18116)0.396:0.02903)0.469:0.01886,(((Slycopersicum_13614_Solyc08g066210.3.1:0.36783,Sindicum_27972_XP_011093340.1:0.23405)0.971:0.05510,((Dcarota_11621_KZN08096:0.22668,Dcarota_6816_KZN10422:0.23726)1.000:0.11046,(Hannuus_52006_OTG21610:0.21615,(Hannuus_46840_OTG31641:0.16734,Hannuus_10281_OTG02133:0.18484)1.000:0.12771)1.000:0.14566)0.963:0.04314)0.998:0.06054,((((Cviolacea_19905_Clevi.0008s0908.1.p:0.08946,Cviolacea_3740_Clevi.0008s0910.1.p:0.11362)0.580:0.02031,(Thassleriana_10861_XP_010536218.1:0.11319,(Thassleriana_27299_XP_010519877.1:0.12693,Thassleriana_32393_XP_010519875.1:0.05908)1.000:0.06164)0.780:0.02370)0.995:0.05188,((Brapa_2356_Bra020518.1-P:0.14621,(Esalsugineum_23132_ESQ32127:0.04855,(Brapa_29390_Bra009871.1-P:0.11262,Brapa_29027_Bra009869.1-P:0.06734)1.000:0.07200)0.103:0.01182)0.820:0.01414,((Alyrata_24891_fgenesh2_kg.6__2576__AT5G25930.1:0.01855,Athaliana_25929_AT5G25930.1:0.02632)1.000:0.02924,((Crubella_22536_Carub.0006s2367.1.p:0.00739,Cgrandiflora_13332_Cagra.0426s0006.1.p:0.01506)1.000:0.03952,((Csativa_68651_Csa13g033820.1:0.03105,Csativa_81258_Csa08g023580.1:0.02743)0.528:0.00894,Csativa_67855_Csa20g049250.1:0.24365)0.981:0.02713)0.994:0.02617)1.000:0.04566)1.000:0.12253)1.000:0.27412,(((Acoerulea_23140_Aqcoe7G421000.1.p:0.32732,(Acoerulea_22921_Aqcoe7G151600.1.p:0.25409,Acoerulea_4066_Aqcoe7G151700.1.p:0.12963)1.000:0.15659)0.973:0.05306,((Atrichopoda_25891_evm_27.model.AmTr_v1.0_scaffold00056.124:0.05261,Atrichopoda_25885_evm_27.model.AmTr_v1.0_scaffold00056.122:0.05019)1.000:0.58740,((((((Macuminata_26258_GSMUA_Achr9P06060_001:0.30418,(Macuminata_35615_GSMUA_Achr8P27630_001:0.24325,Macuminata_513_GSMUA_Achr8P27640_001:0.80593)1.000:0.21036)1.000:0.19039,(Acomosus_6502_Aco005980.1.mrna1:0.39877,(Pdactylifera_45316_XP_038987607.1:0.33561,Pdactylifera_27799_XP_038981309.1:0.17417)0.964:0.06166)0.065:0.03232)0.851:0.03187,Aofficinalis_10135_ONK69795:0.34626)0.901:0.04630,((Pdactylifera_32964_XP_008789188.2:0.15392,Pdactylifera_15310_XP_008794105.2:0.14424)1.000:0.13199,(((Bdistachyon_2215_KQJ94074:0.42504,(((Sitalica_32548_KQL11011:0.19840,(Sitalica_32545_KQL11014:0.12378,(Sbicolor_14845_EER88520:0.07809,(Zmays_58280_Zm00001d036972_P001:0.12135,((Zmays_2934_Zm00001d046236_P003:0.0,Zmays_62889_Zm00001d046236_P004:0.0,Zmays_22369_Zm00001d046236_P001:0.0):0.00135,Zmays_2936_Zm00001d046236_P002:0.00267)1.000:0.06223)0.909:0.01440)1.000:0.05573)0.941:0.04428)0.967:0.03878,(Bdistachyon_29853_KQK18000:0.18497,(Osativa_33058_Os06t0557100-01:0.01123,Osativa_11432_Os06t0557100-02:0.00495)1.000:0.15953)0.842:0.03828)1.000:0.16383,(((Osativa_6956_Os02t0228300-01:0.26135,(Sitalica_12824_KQL28013:0.22031,(Zmays_74929_Zm00001d016285_P001:0.11395,Sbicolor_32682_EES06537:0.11482)0.998:0.08499)0.998:0.07738)0.053:0.02501,Bdistachyon_17168_KQJ94124:0.27867)0.932:0.05102,((Sitalica_29878_KQL27877:0.25261,(Sbicolor_22302_EES06596:0.11617,((Sbicolor_17816_KXG29933:0.00290,Sbicolor_10221_OQU84710:0.08733)1.000:0.18036,Zmays_55080_Zm00001d053424_P001:0.15487)0.329:0.01725)1.000:0.09245)1.000:0.08202,(Osativa_9011_Os02t0227700-01:0.26134,Bdistachyon_17173_KQJ94121:0.25981)0.954:0.04897)1.000:0.09053)1.000:0.13839)1.000:0.16176)0.999:0.14158,(Osativa_3700_Os06t0557700-01:0.47436,Sitalica_32556_KQL11019:0.51724)1.000:0.28783)0.915:0.07277,(Acomosus_11778_Aco009964.1.mrna1:0.38365,(Macuminata_19484_GSMUA_Achr7P09490_001:0.28771,Macuminata_5740_GSMUA_Achr10P27630_001:0.15597)1.000:0.24798)0.234:0.03109)0.315:0.03046)0.978:0.06010)0.946:0.06752,(((Sbicolor_35304_KXG23129:0.13925,Zmays_60713_Zm00001d023611_P001:0.34140)1.000:0.33984,(Sbicolor_33477_OQU78852:0.42885,(Sitalica_11975_KQK99447:0.33637,(Sbicolor_4001_OQU78846:0.00328,Sbicolor_4002_OQU78847:0.00175)1.000:0.24501)1.000:0.21121)0.942:0.14977)1.000:0.45909,(((Sitalica_33419_KQL14678:0.13515,(Sbicolor_23092_EES19836:0.10061,Zmays_117426_Zm00001d038791_P001:0.10164)0.998:0.06645)1.000:0.08660,(Osativa_34638_Os05t0522600-01:0.18432,Bdistachyon_29360_KQK05319:0.28148)0.473:0.03103)1.000:0.18971,(((Zmays_73154_Zm00001d043512_P001:0.09235,(Sbicolor_34310_KXG33339:0.04510,Sbicolor_18134_OQU87509:0.02347)1.000:0.09000)1.000:0.08189,((Sitalica_34677_KQL06928:0.18541,(Zmays_126208_Zm00001d012769_P001:0.16207,Sbicolor_7261_EES01457:0.10060)1.000:0.08595)0.678:0.03021,(Sitalica_34680_KQL06924:0.36364,(Sitalica_34682_KQL06926:0.05756,(Sitalica_34679_KQL06925:0.05587,Sitalica_34681_KQL06927:0.03588)1.000:0.06708)1.000:0.08071)0.998:0.08476)0.559:0.02220)1.000:0.09937,((Bdistachyon_612_KQK09670:0.00523,Bdistachyon_15469_PNT72824:0.01464)1.000:0.21146,(Osativa_14955_Os01t0742400-01:0.01964,Osativa_14952_Os01t0742400-02:0.00055)1.000:0.23088)0.963:0.05030)1.000:0.13187)0.970:0.18425)1.000:0.22582)0.989:0.12042,(Slycopersicum_2670_Solyc08g066310.2.1:0.73559,(((((((((Slycopersicum_29884_Solyc04g076990.3.1:0.22664,Sindicum_26453_XP_011074301.1:0.20717)1.000:0.07942,((Ptrichocarpa_47640_PNT49017:0.17985,((Hannuus_17675_OTG26888:0.41347,(((Mtruncatula_47259_KEH36109:0.00055,Mtruncatula_41459_KEH36110:0.01658)1.000:0.19794,(Gmax_75517_KRH62142:0.03818,Gmax_86425_KRH52854:0.04329)1.000:0.09268)1.000:0.16905,Fvesca_31583_FvH4_5g33590.t1:0.23516)0.414:0.04053)0.368:0.02005,((((Graimondii_21952_KJB58765:0.10781,Tcacao_3784_Thecc.08G079400.1.p:0.07478)0.000:0.01690,(Graimondii_67978_KJB29385:0.13443,Graimondii_55414_KJB59874:0.41118)0.000:0.00359)0.921:0.02676,Graimondii_42360_KJB64050:0.21217)1.000:0.07714,Cclementina_19834_ESR46950:0.19198)0.788:0.02081)0.222:0.01279)0.869:0.02483,(((Esalsugineum_20874_ESQ35860:0.06224,(Brapa_1543_Bra031693.1-P:0.10293,(Brapa_2643_Bra018468.1-P:0.09870,Brapa_2751_Bra019971.1-P:0.07425)0.765:0.01798)0.970:0.02200)0.917:0.01581,(((Athaliana_44418_AT1G09970.2:0.00055,Athaliana_44419_AT1G09970.1:0.00055)0.991:0.01272,(Alyrata_28334_scaffold_101050.1:0.00760,Alyrata_921_scaffold_101044.1:0.00054)0.997:0.02210)0.993:0.01996,((Cgrandiflora_4191_Cagra.4395s0187.1.p:0.00216,Crubella_25668_Carub.0001s0940.1.p:0.00231)1.000:0.03163,(Csativa_34173_Csa17g013600.1:0.02941,(Csativa_45614_Csa03g013410.1:0.00951,Csativa_5120_Csa14g011480.1:0.01003)0.231:0.00225)1.000:0.04120)0.080:0.01003)1.000:0.03987)1.000:0.10029,(Cviolacea_6414_Clevi.0002s0567.1.p:0.07090,(Thassleriana_39547_XP_010553669.1:0.11794,Thassleriana_37816_XP_010544042.1:0.11432)0.969:0.03964)0.991:0.04292)1.000:0.18490)0.920:0.03403)0.830:0.02521,(Dcarota_162_KZM96093:0.33251,Dcarota_1439_KZN00793:0.23138)0.971:0.05251)0.998:0.05812,(((((Cpapaya_6061_evm.model.supercontig_20.68:0.21357,(Graimondii_43094_KJB77870:0.16200,(Tcacao_4724_Thecc.02G034800.1.p:0.09947,(Graimondii_29686_KJB16078:0.02333,Graimondii_29685_KJB16079:0.00386)1.000:0.10626)0.659:0.02152)1.000:0.07637)0.894:0.02891,(Ptrichocarpa_350_PNT20279:0.21112,Cclementina_31703_ESR35925:0.19715)0.372:0.02239)0.000:0.01832,(Cviolacea_4439_Clevi.0049s0008.1.p:0.19240,((((Crubella_24893_Carub.0003s1958.1.p:0.05185,Cgrandiflora_14885_Cagra.6943s0015.1.p:0.03309)1.000:0.05770,(Csativa_67937_Csa19g027390.1:0.05758,(Csativa_70459_Csa15g027700.1:0.06288,Csativa_55372_Csa01g022750.1:0.06696)0.165:0.01516)0.996:0.02819)0.998:0.04513,(Athaliana_41298_AT3G19700.1:0.08954,Alyrata_17930_fgenesh2_kg.3__2188__AT3G19700.1:0.08146)0.981:0.03451)0.960:0.03923,(Esalsugineum_17632_ESQ47922:0.11258,Brapa_39136_Bra038228.1-P:0.20598)0.436:0.02716)1.000:0.28261)1.000:0.29361)0.221:0.03319,((Mtruncatula_4876_AES63597:0.20641,Gmax_32176_KRH21678:0.15007)1.000:0.15051,Fvesca_26189_FvH4_2g02540.t1:0.28315)0.685:0.03041)0.884:0.04037,((Slycopersicum_32559_Solyc01g106500.3.1:0.25814,(Dcarota_8373_KZM82257:0.20318,Dcarota_26733_KZM90711:0.22629)0.998:0.07708)0.851:0.03640,(Hannuus_51399_OTG10766:0.26182,(Hannuus_20072_OTG14561:0.25989,(Hannuus_9537_OTF98398:0.02909,(Hannuus_11871_OTG11379:0.02954,(Hannuus_36733_OTG11340:0.01215,Hannuus_14070_OTG11339:0.02475)1.000:0.07035)0.999:0.06925)1.000:0.12031)1.000:0.09184)1.000:0.12995)1.000:0.07195)1.000:0.10007)0.609:0.03263,(Acoerulea_12205_Aqcoe6G158100.1.p:0.32022,Acoerulea_25818_Aqcoe5G219800.1.p:0.19694)0.942:0.04998)0.984:0.06937,(((Macuminata_398_GSMUA_Achr9P09870_001:0.16507,Macuminata_11310_GSMUA_Achr10P08380_001:0.20217)1.000:0.16061,((Pdactylifera_6805_XP_038970452.1:0.04088,Pdactylifera_20011_XP_038970451.1:0.08580)1.000:0.18827,(Acomosus_9536_Aco004994.1.mrna1:0.31040,(Bdistachyon_40394_KQJ85665:0.34029,(Sitalica_34580_KQL17389:0.11751,(Zmays_39655_Zm00001d041236_P001:0.08977,Sbicolor_26295_EES16439:0.13968)0.997:0.06762)0.999:0.12794)1.000:0.25210)0.988:0.10731)0.227:0.03323)0.891:0.06273,Aofficinalis_16043_ONK74519:0.31828)1.000:0.17385)0.774:0.08757,Atrichopoda_12481_evm_27.model.AmTr_v1.0_scaffold00033.47:0.33503)1.000:0.37193,(((Atrichopoda_12489_evm_27.model.AmTr_v1.0_scaffold00033.48:0.34756,((((Acoerulea_29398_Aqcoe6G158500.1.p:0.23014,(Dcarota_11435_KZM92598:0.11568,Dcarota_8403_KZN00792:0.09055)1.000:0.15395)0.472:0.02141,(Hannuus_25830_OTG14844:0.31765,(Sindicum_15962_XP_011074306.1:0.12497,Slycopersicum_7266_Solyc04g077010.3.1:0.29124)0.541:0.03572)0.872:0.02896)0.237:0.02355,((Ptrichocarpa_63078_PNT49135:0.14197,((Cpapaya_4221_evm.model.supercontig_160.7:0.18016,((Graimondii_55417_KJB59873:0.14539,Tcacao_12004_Thecc.08G079600.1.p:0.08326)0.957:0.02394,(Graimondii_24904_KJB64049:0.15332,(Graimondii_67977_KJB29386:0.14543,Graimondii_21976_KJB58763:0.12234)0.960:0.02996)0.443:0.00889)1.000:0.07203)0.919:0.01878,Cclementina_19912_ESR55991:0.20842)0.503:0.01212)0.883:0.01615,(((Mtruncatula_47258_KEH36108:0.14952,(Gmax_75520_KRH62141:0.07156,Gmax_86426_KRH52853:0.05504)0.998:0.06810)1.000:0.16892,((Thassleriana_20255_XP_010556500.1:0.06610,Cviolacea_13262_Clevi.0014s1370.1.p:0.06981)0.998:0.05284,(((((Csativa_61761_Csa02g035890.1:0.00421,(Csativa_72465_Csa11g078960.1:0.02380,Csativa_35656_Csa18g019050.1:0.00306)0.856:0.00239)0.990:0.01812,(Crubella_26246_Carub.0008s0952.1.p:0.02708,Cgrandiflora_17190_Cagra.3474s0011.1.p:0.01003)1.000:0.04243)0.997:0.02931,Athaliana_30261_AT5G49660.1:0.01843)0.095:0.00830,Alyrata_3883_fgenesh2_kg.8__841__AT5G49660.1:0.01394)0.997:0.02723,(Brapa_1450_Bra040495.1-P:0.07227,Esalsugineum_19793_ESQ43706:0.06162)0.236:0.01236)1.000:0.12490)1.000:0.19397)0.183:0.02613,Fvesca_11566_FvH4_5g33580.t2:0.18639)0.957:0.02477)0.974:0.03140)1.000:0.12911,((Pdactylifera_26017_XP_026659919.2:0.00288,(Pdactylifera_9018_XP_038970454.1:0.0,Pdactylifera_10286_XP_008787759.3:0.0):0.01288)1.000:0.24342,(Aofficinalis_22293_ONK74524:0.25033,(Bdistachyon_46364_KQJ85659:0.23960,(Osativa_3712_Os12t0632900-01:0.10720,(Sitalica_23966_KQL17392:0.09201,(Zmays_31651_Zm00001d041232_P001:0.07503,(Zmays_13796_Zm00001d031201_P001:0.06962,Sbicolor_8777_EES16440:0.05130)0.944:0.02018)1.000:0.08061)0.994:0.05797)0.969:0.07547)1.000:0.27742)0.766:0.03952)1.000:0.14826)0.980:0.10906)0.991:0.16931,Macuminata_89_GSMUA_Achr6P31610_001:1.46992)0.982:0.14063,(Atrichopoda_26132_evm_27.model.AmTr_v1.0_scaffold00071.177:0.44872,(((Aofficinalis_6942_ONK68325:0.36393,(((Macuminata_3259_GSMUA_Achr3P21970_001:0.19074,Macuminata_32638_GSMUA_Achr8P08350_001:0.28906)0.999:0.09662,(((Sitalica_17641_KQL07968:0.04491,(Sbicolor_1415_EES01852:0.02145,(Zmays_2617_Zm00001d042637_P002:0.02120,(Zmays_15687_Zm00001d042637_P005:0.02725,(Zmays_15701_Zm00001d042637_P001:0.00189,Zmays_2618_Zm00001d042637_P003:0.00055)0.999:0.01617)0.586:0.00099)1.000:0.06440)0.998:0.03508)1.000:0.07600,((Osativa_7953_Os01t0878300-01:0.00053,Osativa_7952_Os01t0878300-02:0.01581)1.000:0.09100,Bdistachyon_44122_KQK10873:0.14311)0.080:0.01550)1.000:0.21209,Acomosus_9291_Aco004805.1.mrna1:0.16932)0.991:0.04906)0.001:0.02079,(Pdactylifera_36713_XP_026664067.1:0.0,Pdactylifera_28336_XP_017700563.1:0.0,Pdactylifera_26515_XP_026664066.1:0.0,Pdactylifera_43132_XP_017700562.1:0.0):0.17968)0.992:0.05738)0.330:0.03030,((((Pdactylifera_12755_XP_038989474.1:0.0,Pdactylifera_25324_XP_038989473.1:0.0):0.08567,(Pdactylifera_37270_XP_026662032.2:0.0,Pdactylifera_27094_XP_026662033.2:0.0):0.08993)0.979:0.03655,(Macuminata_5730_GSMUA_Achr9P08350_001:0.28562,Acomosus_13968_Aco003345.1.mrna1:0.33752)0.879:0.05103)0.000:0.03223,((Bdistachyon_52348_PNT63860:0.00244,Bdistachyon_11288_KQJ88871:0.00054)1.000:0.22328,((Osativa_15266_Os11t0232100-02:0.00055,Osativa_15265_Os11t0232100-01:0.00393)1.000:0.11832,(Sitalica_12905_KQK94160:0.09785,((Sbicolor_31135_EES08296:0.0,Sbicolor_32623_OQU83201:0.0):0.04026,Zmays_29561_Zm00001d048962_P001:0.10041)1.000:0.07623)1.000:0.06981)0.983:0.05620)1.000:0.35524)0.936:0.08557)0.981:0.11091,((Acoerulea_537_Aqcoe1G335900.1.p:0.14002,Acoerulea_12589_Aqcoe6G009900.1.p:0.00782)1.000:0.30639,(((((Ptrichocarpa_4444_PNS91060:0.19023,((((Esalsugineum_15222_ESQ27974:0.10174,((Athaliana_30863_AT1G72180.1:0.07544,Alyrata_11102_fgenesh2_kg.2__1481__AT1G72180.1:0.05292)0.960:0.01632,((Cgrandiflora_3248_Cagra.4006s0010.1.p:0.02869,Crubella_7852_Carub.0002s1899.1.p:0.03149)1.000:0.04384,(Csativa_90581_Csa07g021970.1:0.05042,(Csativa_27259_Csa09g075640.1:0.02081,(Csativa_56809_Csa07g039200.1:0.04193,Csativa_10588_Csa16g034820.1:0.01466)0.986:0.01283)0.964:0.01717)0.996:0.02303)0.996:0.02760)1.000:0.05285)0.000:0.01112,(Brapa_36594_Bra016081.1-P:0.10803,Brapa_14685_Bra003889.1-P:0.12449)0.477:0.02790)1.000:0.15930,(Thassleriana_30629_XP_010547240.1:0.25174,(Cviolacea_19725_Clevi.0017s0645.1.p:0.09208,Thassleriana_23509_XP_010534090.1:0.18439)0.742:0.03196)0.983:0.06172)1.000:0.24750,Cpapaya_22854_evm.model.supercontig_177.22:0.45180)0.952:0.08675)0.123:0.03082,((Graimondii_10577_KJB60054:0.0,Graimondii_10475_KJB60055:0.0):0.16939,(Graimondii_41026_KJB59645:0.23471,Tcacao_12479_Thecc.08G194700.1.p:0.11178)0.840:0.03388)1.000:0.09087)0.538:0.02891,Cclementina_25736_ESR54789:0.22718)0.954:0.04556,((Gmax_16447_KRH23763:0.0,Gmax_16450_KRH23764:0.0):0.27149,Fvesca_1706_FvH4_5g31430.t1:0.24881)0.965:0.04711)0.992:0.07669,((Sindicum_8389_XP_011096686.1:0.22241,(Slycopersicum_23660_Solyc11g020280.2.1:0.20963,Slycopersicum_21135_Solyc06g065260.3.1:0.12736)1.000:0.10872)0.999:0.06763,((Dcarota_500_KZM93433:0.34913,Dcarota_19564_KZM98245:0.13501)0.999:0.12783,Hannuus_18413_OTF86331:0.48924)0.985:0.07970)0.013:0.02987)0.999:0.11368)0.995:0.12752)1.000:0.23936)1.000:0.46146)0.302:0.08389)1.000:0.20133,(((Atrichopoda_19568_evm_27.model.AmTr_v1.0_scaffold00021.186:0.39657,(((((Slycopersicum_17198_Solyc07g053600.3.1:0.27150,Sindicum_25611_XP_011100241.1:0.22523)0.994:0.08496,(Dcarota_3027_KZM99602:0.29043,Hannuus_42441_OTF86823:0.40015)0.833:0.04746)0.999:0.07900,(Gmax_6089_KRH55885:0.32281,(Mtruncatula_41840_KEH39191:0.24899,(Gmax_55667_KRH26990:0.04984,Gmax_15798_KRH22336:0.05761)1.000:0.17464)0.982:0.06650)1.000:0.10784)0.093:0.02330,(((Thassleriana_19928_XP_010540887.1:0.10449,Cviolacea_12397_Clevi.0001s2292.1.p:0.10422)0.988:0.05778,((((Cgrandiflora_4749_Cagra.1225s0042.1.p:0.03266,Crubella_22995_Carub.0007s1220.1.p:0.00673)1.000:0.03790,(Csativa_84390_Csa12g022030.1:0.04698,(Csativa_57081_Csa11g015270.1:0.01806,Csativa_31556_Csa10g014130.1:0.01826)0.922:0.01586)1.000:0.02885)1.000:0.03182,(Alyrata_27192_fgenesh2_kg.7__1352__AT4G28490.1:0.03817,Athaliana_47162_AT4G28490.1:0.06138)0.993:0.03067)0.978:0.02793,(Esalsugineum_13137_ESQ54400:0.08380,Brapa_3541_Bra011033.1-P:0.13966)0.289:0.01246)1.000:0.15408)1.000:0.19252,((Ptrichocarpa_60984_PNS94774:0.14069,Ptrichocarpa_24066_PNT28739:0.10456)1.000:0.15126,(Cclementina_12924_ESR59947:0.21082,(Graimondii_38285_KJB31630:0.12083,Tcacao_14339_Thecc.02G186700.1.p:0.07781)1.000:0.12177)0.928:0.03579)0.529:0.03125)0.824:0.03821)0.999:0.07267,((Acoerulea_7393_Aqcoe1G252000.1.p:0.26111,Acoerulea_21948_Aqcoe4G077500.1.p:0.20623)0.990:0.05595,((((Sindicum_34760_XP_011096363.1:0.08534,Sindicum_29312_XP_011086036.1:0.10709)1.000:0.09481,(Slycopersicum_25059_Solyc03g006300.2.1:0.19272,Slycopersicum_12118_Solyc02g077630.3.1:0.11916)1.000:0.09769)0.973:0.03757,((Hannuus_34759_OTG05901:0.09320,Hannuus_11321_OTG28939:0.08737)1.000:0.18162,(Dcarota_20896_KZN11384:0.19029,Dcarota_27751_KZM80083:0.16275)0.991:0.06812)0.503:0.03226)0.986:0.05043,(((((Ptrichocarpa_3567_PNT11998:0.00636,(Ptrichocarpa_3568_PNT11999:0.0,Ptrichocarpa_19614_PNT12000:0.0):0.00186)1.000:0.07522,(Ptrichocarpa_54568_PNT39615:0.01714,Ptrichocarpa_54567_PNT39616:0.00055)0.999:0.03298)1.000:0.09804,(Cclementina_2394_ESR62654:0.14376,(Fvesca_15818_FvH4_3g08530.t2:0.18524,(Tcacao_4454_Thecc.06G180500.1.p:0.04519,((Graimondii_3344_KJB69555:0.00364,Graimondii_60512_KJB69554:0.00090)1.000:0.07473,Graimondii_4638_KJB57488:0.04216)0.896:0.01443)1.000:0.09129)0.184:0.01215)0.276:0.00734)0.971:0.01913,(Cpapaya_22952_evm.model.supercontig_7.1:0.13946,((Thassleriana_35743_XP_010540468.1:0.11192,(Thassleriana_29912_XP_010538183.1:0.07386,Thassleriana_6497_XP_010549355.1:0.08970)0.027:0.01261)1.000:0.04604,(Brapa_25032_Bra010867.1-P:0.11787,(Brapa_6218_Bra030098.1-P:0.05811,(((Esalsugineum_9463_ESQ34007:0.00220,Esalsugineum_9462_ESQ34006:0.00886)0.998:0.02376,((Alyrata_9871_fgenesh2_kg.1__3017__AT1G28440.1:0.00948,Athaliana_35203_AT1G28440.1:0.01971)0.999:0.01856,((Cgrandiflora_21201_Cagra.1822s0013.1.p:0.00053,Crubella_2665_Carub.0001s2692.1.p:0.00093)1.000:0.01900,(Csativa_77643_Csa03g031790.1:0.00956,(Csativa_77400_Csa17g039340.1:0.01315,Csativa_71573_Csa14g036120.1:0.00585)0.177:0.00260)1.000:0.03419)0.980:0.01325)1.000:0.03703)0.991:0.02082,Brapa_16808_Bra032909.1-P:0.07355)0.280:0.01073)0.534:0.02130)1.000:0.07044)1.000:0.10343)0.549:0.02082)0.934:0.01923,((Mtruncatula_25188_KEH30979:0.07880,(Gmax_20219_KRH50121:0.03326,Gmax_47867_KRH20386:0.02637)1.000:0.05417)0.999:0.05680,(Gmax_31557_KRH21355:0.12405,Mtruncatula_20781_AES63900:0.16898)0.999:0.05454)1.000:0.09680)0.939:0.02677)1.000:0.06396)0.980:0.03874)0.979:0.06162)0.000:0.03178,((((((Pdactylifera_1123_XP_008776816.2:0.09886,Pdactylifera_14350_XP_008783130.1:0.10307)1.000:0.07349,(Aofficinalis_5305_ONK80132:0.36796,Macuminata_11581_GSMUA_Achr7P14740_001:0.24512)0.881:0.03732)0.774:0.02784,(((Bdistachyon_18624_KQK03517:0.10370,(Osativa_27413_Os01t0239700-01:0.01210,Osativa_27414_Os01t0239700-02:0.01031)1.000:0.08497)0.922:0.03574,(Sitalica_11834_KQL03181:0.09679,(Zmays_61875_Zm00001d009029_P001:0.07575,Sbicolor_42369_EES02162:0.12374)1.000:0.07001)0.839:0.03008)1.000:0.20012,Acomosus_4052_Aco004473.1.mrna1:0.15723)0.984:0.04972)0.202:0.02302,(Macuminata_23858_GSMUA_Achr6P13780_001:0.12732,Macuminata_35437_GSMUA_Achr10P15140_001:0.23122)0.997:0.09232)1.000:0.05935,(Pdactylifera_21192_XP_008789980.1:0.18744,(Aofficinalis_512_ONK69941:0.23467,(Acomosus_18729_Aco018064.1.mrna1:0.20752,Macuminata_24936_GSMUA_Achr6P26990_001:0.42661)0.872:0.03589)0.550:0.01498)0.934:0.04121)0.596:0.04940,(((Sitalica_190_KQL01596:0.19486,(Sbicolor_35713_OQU80357:0.06531,Zmays_99376_Zm00001d032344_P001:0.08302)0.995:0.06769)0.996:0.08365,(Bdistachyon_35558_KQJ98144:0.17740,Osativa_36177_Os08t0376300-01:0.15575)0.394:0.03893)1.000:0.15819,(((Sitalica_3627_KQL24153:0.04642,Sitalica_20165_KQK94001:0.07726)1.000:0.11263,(Zmays_119439_Zm00001d020101_P001:0.10927,(Sbicolor_27100_EER98746:0.03515,Sbicolor_27110_EER98748:0.07720)0.970:0.04830)0.995:0.06246)1.000:0.14043,(Osativa_31244_Os09t0326100-01:0.26811,Bdistachyon_16762_KQJ89848:0.24233)0.984:0.07829)1.000:0.19464)1.000:0.36692)0.379:0.08506)1.000:0.29639,(Atrichopoda_19253_evm_27.model.AmTr_v1.0_scaffold00033.51:0.60575,((Pdactylifera_6831_XP_008785692.3:0.32275,Aofficinalis_17421_ONK76087:0.47780)0.998:0.15843,(Acoerulea_6578_Aqcoe6G158700.1.p:0.41971,(((Fvesca_11936_FvH4_1g18670.t1:0.36003,(Mtruncatula_35502_AES94467:0.27028,(Gmax_21013_KRH77188:0.02928,Gmax_46517_KRH28300:0.09697)1.000:0.16796)1.000:0.16178)0.996:0.08704,(((Cviolacea_2970_Clevi.0005s2424.1.p:0.08772,(Thassleriana_7352_XP_010518789.1:0.14379,Thassleriana_17460_XP_010547578.1:0.09625)0.672:0.02311)0.999:0.07026,(Esalsugineum_10222_ESQ31280:0.13956,(Brapa_8100_Bra037825.1-P:0.13229,((Athaliana_15354_AT5G65710.1:0.04727,Alyrata_13570_fgenesh2_kg.8__2624__AT5G65710.1:0.03218)0.790:0.01633,((Crubella_25752_Carub.0008s2661.1.p:0.00489,Cgrandiflora_17043_Cagra.0917s0014.1.p:0.00603)1.000:0.05614,(Csativa_16115_Csa02g074770.1:0.04061,(Csativa_92254_Csa11g102960.1:0.02803,Csativa_71357_Csa18g039540.1:0.01882)0.929:0.01367)1.000:0.06002)0.989:0.02457)0.997:0.03817)0.681:0.01821)1.000:0.10764)1.000:0.22266,(Cclementina_30110_ESR39414:0.28658,(Graimondii_55912_KJB18105:0.18062,Tcacao_25152_Thecc.01G080600.1.p:0.12078)1.000:0.18089)0.825:0.04218)0.951:0.05833)0.961:0.05837,(Dcarota_25168_KZM91177:0.44643,(Sindicum_34659_XP_011073656.1:0.32599,(Hannuus_4900_OTG05710:0.43535,Slycopersicum_7720_Solyc02g091860.3.1:0.30391)0.961:0.06600)0.949:0.04887)0.987:0.06154)0.986:0.08081)0.801:0.06043)0.972:0.10725)0.999:0.18649)0.898:0.13025)1.000:0.40832)0.738:0.06322)0.696:0.05219)0.981:0.08633)0.982:0.04500,(((((Mtruncatula_5628_KEH27215:0.20234,(Gmax_86242_KRH07287:0.07598,Gmax_60735_KRH74249:0.04830)1.000:0.14081)1.000:0.10049,((Mtruncatula_41939_KEH27208:0.07107,Mtruncatula_34571_KEH27211:0.17117)1.000:0.24371,((Mtruncatula_5622_KEH27213:0.00591,Mtruncatula_5627_KEH27214:0.06313)1.000:0.24934,((Gmax_86240_KRH07285:0.19417,(Gmax_44361_KRH74250:0.03616,Gmax_86241_KRH07286:0.03367)1.000:0.13697)0.763:0.03986,(Mtruncatula_26519_AES76004:0.18881,(Gmax_85286_KRH38834:0.05929,Gmax_37623_KRH09331:0.06616)1.000:0.15958)1.000:0.07458)0.923:0.02686)0.739:0.05572)0.799:0.04488)1.000:0.17332,((Fvesca_5381_FvH4_1g06260.t1:0.03943,(Fvesca_24067_FvH4_1g06220.t1:0.07622,(Fvesca_28269_FvH4_1g07450.t3:0.07656,Fvesca_23520_FvH4_1g06180.t1:0.04555)0.700:0.00713)0.770:0.01035)1.000:0.35609,(((Ptrichocarpa_57947_PNS93451:0.12911,Ptrichocarpa_34968_PNS93452:0.09056)1.000:0.18090,(Tcacao_21413_Thecc.09G100100.1.p:0.19310,(Graimondii_17188_KJB54274:0.24623,Tcacao_21799_Thecc.09G100200.1.p:0.17189)0.992:0.07763)1.000:0.14519)0.428:0.02821,(Cpapaya_17222_evm.model.supercontig_78.22:0.29616,Cclementina_10688_ESR64546:0.32813)0.108:0.02524)0.996:0.04625)0.306:0.02134)1.000:0.07261,(Dcarota_383_KZM83920:0.35835,((Hannuus_32192_OTF91174:0.07017,Hannuus_22545_OTF91175:0.07633)1.000:0.12279,(Hannuus_34771_OTG04055:0.07214,(Hannuus_34773_OTG04053:0.17350,Hannuus_28043_OTG15183:0.09529)0.987:0.06674)1.000:0.07812)1.000:0.25042)0.988:0.06634)0.478:0.03552,(Slycopersicum_29819_Solyc12g008500.2.1:0.47096,Sindicum_34853_XP_011078243.1:0.23233)0.991:0.07708)1.000:0.10448)0.991:0.05664)0.907:0.03812)0.266:0.02944,(Fvesca_33490_FvH4_2g35260.t1:0.25223,(Gmax_35199_KRH16265:0.27534,((Gmax_36222_KRH62112:0.06483,Gmax_37592_KRH52802:0.04847)1.000:0.28728,Mtruncatula_51398_AES73895:0.20653)0.863:0.05525)1.000:0.16496)0.954:0.04578);
