# Supplementary material for: Perception of a conserved family of plant signalling peptides by the receptor kinase HSL3
Source: eLife. 2022 May 26;11:e74687. doi: 10.7554/eLife.74687 (PMC9191895; doi:10.7554/eLife.74687)
Supplement: Supplementary file 16. [file elife-74687-supp16.zip › Supplementary file 16_LRR domain alignment of HAEHSLCEPRRLK7IKU2 clade.align]

>Sbicolor_33477_OQU78852:9-379
------------------------------------------------------------
------------------------------------------------------------
-------------------------------------------LKELVLSANQF-TGTIP
NSLFQ--FENLTVLDLSQNMLTSDAANDF-GRLKRLEILLL-SG--NNLGG---PI--P-
QSLSTLKN-----------------------LSRFAANKN-NFNGSIPTGITKH---VKI
LDLSYNNLSGTIPSDLF-SPSGL-ELVDLTSNQLDGQ-IT---G-SFSHSLYRLRLGSNL
L-SGSIPNTIGDALGMVYLELDDNKMVGNIPLQLGNCKNLTLLNLAHNKLEGP-VPSEFG
-N--L----------------------EK--LEVLKLQEN-YLSGSIPSAFSSLMNLGIL
NLS-QNSFTGEIPPRLFNLLYLTNVNLEGKKISGKIPSFPT--TV---------------
---TSLIELNLANNLLIGTIP-----SMTT------------------------SLRTAL
NLS-HNQLSGSVP-PYMGDLTGLEILDLSYNNLSGQVPS-SL--TGL-TSLTVLDLSYNQ
LSGELP-----------------
>Sbicolor_4001_OQU78846:91-584
VTSIALSNYGLSNSSIFAPLCRLDTLRNLDLSINLFTNLSPQFF--ASTCSMKEGLQSLN
LSTNQLANSLSDLSG-----------------------------FPQLEVLDLSFNSFAS
TNLSA--EFGSFPKLRSFNASAN-KLNGDVP------TSMVSSLVELVLSRNRL-SGSIP
PGLFK--YENLTLLDLSQNYITGTVPDNF-TSLPKLETLLL-SS--NNLSG---EI--P-
ASLSNVTT-----------------------LTRFAANQN-SLNGSIPPGVTKY---VKM
LDLSYNEISGRIPPDLF-LGMNL-ETIDLTSNNLEGH-VDAKFS-R---SLVRLRLGTNN
L-SGGIPDSISNASKLAYLELDNNNLEGNIHPNLGECKNLTLLNLASNMLQGQ-VPDEIG
-D--L----------------------KN--LVVLKLQMN-NFSGSIPSTFSNFISLNAL
NLS-YNSFSGSIPVEITNLQNLSSMNLQANKISGVIPISIS--LL---------------
---KNLIELNLGNNLLTGSIP-----EMPA------------------------SLSTTL
NLS-HNLLSGNIP-SNIGYLGELEILDLSYNNLSGQVPT-SI--GSL-NSLTELILAYNQ
LSGSLP-----------------
>Sbicolor_4002_OQU78847:91-584
VTSIALSNYGLSNSSIFAPLCRLDTLRNLDLSINLFTNLSPQFF--ASTCSMKEGLQSLN
LSTNQLANSLSDLSG-----------------------------FPQLEVLDLSFNSFAS
TNLSA--EFGSFPKLRSFNASAN-KLNGDVP------TSMVSSLVELVLSRNRL-SGSIP
PGLFK--YENLTLLDLSQNYITGTVPDNF-TSLPKLETLLL-SS--NNLSG---EI--P-
ASLSNVTT-----------------------LTRFAANQN-SLNGSIPPGVTKY---VKM
LDLSYNEISGRIPPDLF-LGMNL-ETIDLTSNNLEGH-VDAKFS-R---SLVRLRLGTNN
L-SGGIPDSISNASKLAYLELDNNNLEGNIHPNLGECKNLTLLNLASNMLQGQ-VPDEIG
-D--L----------------------KN--LVVLKLQMN-NFSGSIPSTFSNFISLNAL
NLS-YNSFSGSIPVEITNLQNLSSMNLQANKISGVIPISIS--LL---------------
---KNLIELNLGNNLLTGSIP-----EMPA------------------------SLSTTL
NLS-HNLLSGNIP-SNIGYLGELEILDLSYNNLSGQVPT-SI--GSL-NSLTELILAYNQ
LSGSLP-----------------
>Sitalica_11975_KQK99447:114-582
LLALDLSRNSLTNLTT---------------------------QFFSPSCSMKEGLRLLN
LSSNMLSHPLSNFSA-----------------------------FPQLEVLDLSLNSFTS
ENLSA--DLGSFLKLRSLNVSAN-KLNGEVP------TSMVGSLLELVLSGNRL-SGSIP
PDLFK--YENLTLLDLSQNDLTGVVPDKF-MNLSKLETLLL-SG--NKLIG---EI--P-
PSLSNVRT-----------------------LSRFAANQN-NFNGSVPSNITKH---VRI
LDLSYNNLNGTIPLDFL-SHPGL-QSVDLTTNMLEGS-IPRNFS---P-SLYRLRLGGNR
L-SGNISDSICDGMGLTYLELDNNQLTGNIPSELGNCKNLSLLSLASNKLQGQ-VPPAIS
-S--L----------------------DK--LVVLKLQNN-SLNGPIPYAFSDLKSLSIL
NLS-QNLLTGEIPSGIFELQKLSILDLHDNSISGAIPISVS--LS---------------
---KALIELNLGNNALAGTIP-----TMPT------------------------TLTTSL
NLT-HNNLSGSIP-SDIGYLSELEILDLSYNSLSGEVPS-SL--GNL-QSLTQLVLSYND
LSGSVP-----------------
>Osativa_3700_Os06t0557700-01:102-383
------------------------------------------------------------
------------------------------------------------------------
------------------------------------------------------------
----------LSHIDLSRNSISGSFPTAL-------------YN--CS----------N-
-------------------------------LRYLDLSYN-TLVNSLPSNIDRLSPRLVY
LNLASNSLSGNIPSSIG-QLKVL-TNLYLDANQFNGS-YPAEIG-NIS-ALRVLRLGDNP
FLSGPIYPQFGNLTNLEYLSMSKMNIIGKIPAAMSKANNVMFFDLSGNHLSGS-IPSWIW
-S--L----------------------KR--LVTLQLYAN-HLSGQINAPI---------
-----------------ESTNLVEIDVSSNNLSGQIPEDIG--QL---------------
---EELERLFLSNNHFTGSIP---------------------------------------
--------------DSVALLPKLTNVQLFQNSFEGILPQ-ELGKHSL---LFNLETHYNN
FSGTLP-----------------
>Atrichopoda_26132_evm_27.model.AmTr_v1.0_scaffold00071.177:24-494
VSGILLGSRSLSGTLS----PSISALHSLTTLNISDNSISGHLP-------------VLD
--------------------------------------------LPLLKILDLSGNQFSG
EFPGW---VGKLTSLISLNFAGN-GFS-PGR-IP-ASLGNLKNLTELCMSYCSL-NFDIP
EFIFE--LRKLESLDLSINNLTGKIPKTI-SNLQSLYKIEL-YD--NMLTG---EL--P-
QEIGNLSL-----------------------LREFDISHN-LMTGKLPESLGGLKR-LTV
FQLYENEFYGDLPKGFG-DMRNL-VGFSIYRNQFSGE-FPPEFG-KYS-PLESIDISENG
F-SGEFPANLCWKNQLWFLLSLENRFSGRFPESYAECKSLIRLRISNNYFVGE-IPEGLW
-G--L----------------------PN--ASIIDFADN-GFNGSIASMIKQSVNLNQL
FIQ-NNGFTGEIPSETGFLKQLQKFHGYNNNFHGRIPEEIG--NL---------------
---NQLSSLYLFKNNFSGSIP-SS--IGAC------------------------SKLTDV
QLA-ENSLTGDIP-SGLANLLSLNSMNLSWNLLTGSIPR-NF--QLL-K-LSLIDFSHNK
LSGPVP-----------------
>Hannuus_18413_OTF86331:87-582
VTDISLNYKSLTGKIS----PAISALRNLKSLVIPSNFISGELP---ATIANCTDLRVLN
VSSNNITGEVPDLSK-----------------------------LINLEILDISDNYFTG
EFPNW---TGSLTGLTALSLGDN-NFE-PSG-IP-ENIGNLKNLNFLYLRGSQL-TGEIP
DSIFD--LNNLGTLDLAGNKISGEFPVGI-TRMRNLWKIEL-FE--NQLTG---VI--P-
PEIGNLNL-----------------------LQEFDISKN-EMHGEFPVEMGNLQN-LTV
FQCNTNYFSGELPVGFG-DMKYL-KGFSIYRNNFSGE-FPENFA-KFA-PLVEIDISENK
F-SGGLPEFLCASGKLQKLLAVDNNFSGELPESYGKCKSLLRFRVNQNQLSGN-VPDQLW
-A--L----------------------PL--VEMIDVSGN-NFTGRISPVIGVSISLTQL
LLF-NNGFSGSVPAEIGELTRLEKVDLSNNKFSGEIPLQIR--DL---------------
---KQLSYLHLEHNLFSGSIP-VE--IGEC------------------------EKLVDL
NLA-GNVLTGNIP-SSLAGVSSLNALNLSQNQLTGGIPD-KL--RRL-R-LSSIDLSVNQ
LSGSVP-----------------
>Acoerulea_12589_Aqcoe6G009900.1.p:191-566
------------------------------------------------------------
------------------------------------------------------------
-------------------------------------------LTWLYLPGSNF-SGEIP
DTILE--LESLETLDLSDNMLSGNFPKAI-PKMRSLNKIEL-WK--NNLTG---EI--P-
KELAELIH-----------------------LREFDISKN-NMYGNLPTEIGSLKN-LVV
FQLYENNFTGEFPQGFG-DMRYL-NGFSIYRNSFSGS-FPENFG-RFS-PLNSIDISENK
F-SGDFPRFLCENKQLQFLLALDNNFSGVLAESYGECKSLERLRISKNHLSGS-IPSGVW
-G--L----------------------PL--VQMIDLGDN-GFSGGISSEIRMSTSLTQL
LLQ-NNKFEGPLPSELGELTLLEKLSAYNNLFTGKVPAEIK--KL---------------
---KNLSSLHLEENSLTGSIP-SE--VGEC------------------------IRLADL
NLA-KNELSGDIP-KTLSSLSNLNSLNLSQNRLSGSIPW-NL--QRL-K-LSSIDLSGNK
LMGRIP-----------------
>Acoerulea_537_Aqcoe1G335900.1.p:125-286
------------------------------------------------------------
------------------------------------------------------------
-------------------------------------------LTWLYLPGSNL-SGEIT
DTILE--LESLETLELSNKMLSGNFPKAI-SKMRSLNKIEL-WK--NNLTG---EI--P-
KELAKLIH-----------------------LREFDISKN--------------------
-------------------------------NIFSGS-FPENFV-HFL-PLNSMDISENK
F-SANFPRFLCENKQLQFLLALDNNFSGVLAESYGECKSLERLRISKNHLSGS-IP----
------------------------------------------------------------
------------------------------------------------------------
------------------------------------------------------------
------------------------------------------------------------
-----------------------
>Bdistachyon_11288_KQJ88871:71-568
VTEISLSSMNLSGRIS----PSISALRSLERLELDYNSLSGTVP---KELINCTQLKFLN
LSWNTLTGELPDFSS-----------------------------LTALTTLDVANNGFSG
KFPAW---VGAMPSLTYLSIGLNSNSYDPGK-TP-PSIGNLKNLTYLYLSSCSL-TGEIP
DSIFE--LTLLDTLDLSINNLVGRIPAAI-GNLKKLYKIEL-YK--NSLTG---EL--P-
PELGKLTE-----------------------LREFDVSHN-QLSGVMPPEFTALKN-FEV
IQLYRNNFSGNIPDSWG-ELRYL-TSISIYENRFSGE-FPAEFG-RFS-PLVSVDISESG
F-SGPFPRFLCSSRKLQFLLALQNGFSGEFPEDYGDCKSLQRFRINKNSFTGN-IPEGIW
-G--L----------------------PE--ATIIDVSDN-GFTGEISPVIGRAGNLNQL
SVQ-NNRLRGEIPRETGNLAQLQKLDLSNNSFSGAVPPELG--NL---------------
---AQLTSLHLERNALTGEIP-GG--IGGC------------------------GRLAEI
DVS-MNALSGPIP-VELSLLMSLNSLNVSHNAINGVIPG-EL--QAL-K-LSSVDFSANR
LTGNVP-----------------
>Bdistachyon_52348_PNT63860:71-568
VTEISLSSMNLSGRIS----PSISALRSLERLELDYNSLSGTVP---KELINCTQLKFLN
LSWNTLTGELPDFSS-----------------------------LTALTTLDVANNGFSG
KFPAW---VGAMPSLTYLSIGLNSNSYDPGK-TP-PSIGNLKNLTYLYLSSCSL-TGEIP
DSIFE--LTLLDTLDLSINNLVGRIPAAI-GNLKKLYKIEL-YK--NSLTG---EL--P-
PELGKLTE-----------------------LREFDVSHN-QLSGVMPPEFTALKN-FEV
IQLYRNNFSGNIPDSWG-ELRYL-TSISIYENRFSGE-FPAEFG-RFS-PLVSVDISESG
F-SGPFPRFLCSSRKLQFLLALQNGFSGEFPEDYGDCKSLQRFRINKNSFTGN-IPEGIW
-G--L----------------------PE--ATIIDVSDN-GFTGEISPVIGRAGNLNQL
SVQ-NNRLRGEIPRETGNLAQLQKLDLSNNSFSGAVPPELG--NL---------------
---AQLTSLHLERNALTGEIP-GG--IGGC------------------------GRLAEI
DVS-MNALSGPIP-VELSLLMSLNSLNVSHNAINGVIPG-EL--QAL-K-LSSVDFSANR
LTGNVP-----------------
>Osativa_15265_Os11t0232100-01:192-567
------------------------------------------------------------
------------------------------------------------------------
-------------------------------------------LTYLYLASSNL-RGVIP
ESIFE--LAALETLDMSMNNLAGVIPAAI-GNLRQLWKIEL-YG--NNLTG---EL--P-
PELGRLTG-----------------------LREIDVSRN-QLSGGIPPELAALEG-FEV
IQLYRNNLSGQIPAAWG-ELRSL-KSFSAYENRFSGE-FPANFG-RFS-PLNSVDISENA
F-SGPFPRHLCDGKNLQYLLALQNGFSGELPDEYSSCDSLQRFRINKNKLTGS-LPAGLW
-G--L----------------------PA--VTIIDVSDN-GFTGSISPAIGDAQSLNQL
WLQ-NNHLDGEIPPEIGRLGQLQKLYLSNNSFSGEIPPEIG--SL---------------
---SQLTALHLEENALTGRLP-GE--IGGC------------------------ARLVEI
DVS-RNALTGPIP-ATLSALSSLNSLNLSHNAITGAIPA-QL--VVL-K-LSSVDFSSNR
LTGNVP-----------------
>Osativa_15266_Os11t0232100-02:20-371
------------------------------------------------------------
------------------------------------------------------------
------------------------------------------------------------
----------LETLDMSMNNLAGVIPAAI-GNLRQLWKIEL-YG--NNLTG---EL--P-
PELGRLTG-----------------------LREIDVSRN-QLSGGIPPELAALEG-FEV
IQLYRNNLSGQIPAAWG-ELRSL-KSFSAYENRFSGE-FPANFG-RFS-PLNSVDISENA
F-SGPFPRHLCDGKNLQYLLALQNGFSGELPDEYSSCDSLQRFRINKNKLTGS-LPAGLW
-G--L----------------------PA--VTIIDVSDN-GFTGSISPAIGDAQSLNQL
WLQ-NNHLDGEIPPEIGRLGQLQKLYLSNNSFSGEIPPEIG--SL---------------
---SQLTALHLEENALTGRLP-GE--IGGC------------------------ARLVEI
DVS-RNALTGPIP-ATLSALSSLNSLNLSHNAITGAIPA-QL--VVL-K-LSSVDFSSNR
LTGNVP-----------------
>Sitalica_12905_KQK94160:190-565
------------------------------------------------------------
------------------------------------------------------------
-------------------------------------------LTYLYLAESGL-TGAMP
ESIFG--LAALETLDMSMNNLAGAIPAAI-GNLRNLWKIEL-YK--NNLTG---EL--P-
PELGKLAK-----------------------LREIDVSRN-QISGGIPPAFAALKG-FTV
IQLYHNNLSGPIPEEWG-ELRSL-TSFSIYENRFSGE-FPANFG-RFS-PLNSVDISENG
F-TGPFPRFLCHGRNLQYLLALQNGFSGEFPEEYSSCTSLQRFRINKNQFTGD-LQEGLW
-G--L----------------------PA--ATIIDVSDN-GFTGAMSPLIAQAQSLNQL
WLQ-NNRLAGPIPPEIGRLGQVQKLYLSNNSFSGGIPAEIG--RL---------------
---SQLTALHLEENSLSGALP-AD--IGGC------------------------ARLVEI
DVS-RNKLTGPVP-ASLSLLTSLNSLNLSHNELAGPIPT-SL--QAL-K-LSSVDFSSNR
LTGDVP-----------------
>Sbicolor_31135_EES08296:192-567
------------------------------------------------------------
------------------------------------------------------------
-------------------------------------------LTYLYLAGSSL-TGVIP
DSIFG--LTALETLDMSMNNLAGAIPPAI-GNLRNLWKIEL-YK--NNLTG---EL--P-
PELGELTK-----------------------LREIDVSRN-QISGGIPAAFAALTG-FTV
IQLYHNNLSGPIPEEWG-DLRYL-TSFSIYENRFSGE-FPANFG-RFS-PLNSVDISENG
F-VGPFPRYLCHGNNLEYLLALQNGFSGEFPEEYAVCKSLQRFRINKNRFTGD-LPEGLW
-G--L----------------------PA--ATIIDVSDN-GFTGAMSPLIGQAQSLNQL
WLQ-NNKLGGAIPPEIGRLGQVQKLYLSNNTFSGSIPSEIG--SL---------------
---SQLTALHLEDNAFSGALP-DD--IGGC------------------------IRLVEI
DVS-QNALSGPIP-ASLSLLSSLNSLNLSNNELSGPIPT-SL--QAL-K-LSSIDFSSNQ
LTGNVP-----------------
>Sbicolor_32623_OQU83201:192-567
------------------------------------------------------------
------------------------------------------------------------
-------------------------------------------LTYLYLAGSSL-TGVIP
DSIFG--LTALETLDMSMNNLAGAIPPAI-GNLRNLWKIEL-YK--NNLTG---EL--P-
PELGELTK-----------------------LREIDVSRN-QISGGIPAAFAALTG-FTV
IQLYHNNLSGPIPEEWG-DLRYL-TSFSIYENRFSGE-FPANFG-RFS-PLNSVDISENG
F-VGPFPRYLCHGNNLEYLLALQNGFSGEFPEEYAVCKSLQRFRINKNRFTGD-LPEGLW
-G--L----------------------PA--ATIIDVSDN-GFTGAMSPLIGQAQSLNQL
WLQ-NNKLGGAIPPEIGRLGQVQKLYLSNNTFSGSIPSEIG--SL---------------
---SQLTALHLEDNAFSGALP-DD--IGGC------------------------IRLVEI
DVS-QNALSGPIP-ASLSLLSSLNSLNLSNNELSGPIPT-SL--QAL-K-LSSIDFSSNQ
LTGNVP-----------------
>Zmays_29561_Zm00001d048962_P001:193-568
------------------------------------------------------------
------------------------------------------------------------
-------------------------------------------LTYLFLAGSSL-TGVIP
DSIFG--LTELETLDMSMNNLVGTIPPAI-GNLRNLWKVEL-YK--NNLAG---EL--P-
PELGELTK-----------------------LREIDVSQN-QISGGIPAAFAALTG-FTV
IQLYHNNLSGPIPEEWG-DLRYL-TSFSIYENRFSGG-FPRNFG-RFS-PLNSVDISENA
F-DGPFPRYLCHGNNLQFLLALQNGFSGEFPEEYAACNSLQRFRINKNRFTGD-LPEGLW
-G--L----------------------PA--ATIIDVSDN-GFTGAMSPLIGQAQSLNQL
WLQ-NNHLSGAIPPEIGRLGQVQKLYLSNNTFSGSIPSEIG--SL---------------
---SQLTALHLEDNAFSGALP-DD--IGGC------------------------LRLVEI
DVS-QNALSGPIP-ASLSLLSSLNSLNLSCNELSGPIPT-SL--QAL-K-LSSIDFSSNQ
LTGNVP-----------------
>Sindicum_8389_XP_011096686.1:86-581
VTEISLDNKSLSGNIS----PSLSVLQNLTSLVLPSNLISGVLP---SELSKCINLKVLN
VSDNYLNGSVPDFSM-----------------------------LTNLEILDLSDNSFSG
AFPSW---VGNLTGLVSLGLGDN-DFN-EGK-IP-ESLGNLKNLYWLYLAGSNL-TGEIP
ESIFE--LEGLGTLDICKNKISGNFPTSI-SKLKNLFKIEL-YQ--NNLTG---EI--P-
AGLANLTL-----------------------LEEFDISAN-QMSGTIPHELGNLKK-LTV
FHLFKNNFSGEIPAGFG-DMQHL-NAISLYRNSFTGE-FPQNLG-RYS-PLNSIDISENK
F-SGAFPKYLCENGNLEKLLALENDFSGGFPDTYAECKPLVRLRISQNQLDGT-IPDGIW
-S--L----------------------PN--VQVIDVSDN-YFTGGISTGIGAALQLNEL
MLS-NNRFSGELPREIGRLTQLERIYLDNNNFSGRIPSELG--AL---------------
---KQIASLYLEANALTGLIP-SE--LADC------------------------PRLVDL
NLA-SNFLSGSIP-SSFSKMASLNSLNLSSNRLTGPIPR-NF--DKL-K-LSSVDLSNNH
LSGSIP-----------------
>Slycopersicum_21135_Solyc06g065260.3.1:194-569
------------------------------------------------------------
------------------------------------------------------------
-------------------------------------------VYWLYLAGSNL-TGEIP
ESIFE--MEALGTLDISRNQISGNFSKSV-SKLKKLWKIEL-FQ--NKLTG---EL--P-
VELAELSL-----------------------LQEFDISSN-HMYGKLPPEIGNLKK-LTV
FHVFMNNFSGEIPPGFG-DMQHL-NGFSVYRNNFSGA-FPANLG-RFS-PLNSIDISENK
F-TGGFPKYLCQNGNLQFLLAIENSFSGEFPSTYSSCKPLQRLRVSKNQLSGK-IPSDVW
-G--L----------------------PN--VLMVDFSDN-EFSGTMSPEIGAATSLNQL
VLS-NNRFSGELPKELGKLTQLERLYLDNNNFSGAIPSELG--KL---------------
---KQISSLHLEKNSFSGTIP-SE--LGEF------------------------SRLADL
NLA-SNLLTGSIP-NSLSIMTSLNSLNLSHNRLTGTIPT-SL--DNL-K-LSSLDLSNNQ
LSGEVS-----------------
>Slycopersicum_23660_Solyc11g020280.2.1:194-569
------------------------------------------------------------
------------------------------------------------------------
-------------------------------------------VYWLFLAGSNL-TGQIP
ESIFE--MEALGTLDISINHMSGNFPKSI-NKLRNLFKIEL-YQ--NNLTG---EL--P-
VELVDLIH-----------------------LQEIDVSRN-QLHGTLPKGIDNLKN-LTV
FQIFKNNFSGQIPPGFG-DMQHL-NGFAVYSNSFTGE-IPANLG-RFS-PLNSIDISENN
F-SGAFPKYLCQNNNLQNLLAVENSFTGEFPDNYASCKTLMRLRVSQNQLSGR-IAEGLW
-E--L----------------------PE--VTMIDFSNN-NFTGTVSRGIDAATKLNQL
VLS-NNKFSGDLPKELGKLTQLERLYLDNNDFSGIIPSELG--TL---------------
---KQISSLYLEKNSLSGSIP-SE--LGEF------------------------PRLANL
NLA-SNLLTGNIP-NSLSMMASLNSLNLSSNKLSGSIPP-SL--DNL-K-LSSLDLSNNQ
LTGRVP-----------------
>Aofficinalis_6942_ONK68325:211-585
------------------------------------------------------------
------------------------------------------------------------
-------------------------------------------LTLLYLAKCNL-IGEIP
DSIFG--LVWLRTLDLSMNQVSGKLSKEI-SNLHNLYKIEL-YQ--NNLSG---EI--P-
PELANLSG-----------------------LNEFDISHN-NMGGTLPPEIGNL-N-FTY
FQIYRNNFHGELPKGFG-NMRFL-KGFSIYENNFSGN-FPASLG-RFS-PLDTFDISENN
F-SGKFPRFLCQNNKLVYLLALDNNFSGEFPDSYSSCKSLLRFRISQNKFTGK-IPDGLW
-G--L----------------------PY--AVVIDVADN-GFIGGISSDIGVSTSLTQL
YVH-NNKFSGELPPEIGKLYQLQKLFAHNNSFSGRLPSQIG--DL---------------
---DLLTSLHLEINSFAGSLP-SE--LVYC------------------------SRLVDL
DLA-KNSLDGVIP-EKISLLTSLNSLNLSNNMLVGSIPV-GL--QSL-K-LSSLDLSKNQ
LSGEIP-----------------
>Pdactylifera_27094_XP_026662033.2:84-579
VTGISLAYKNLSGEIS----PLISVLSGLDTLLLQENSISGAVP---SELKNCVSLQVLN
LSMNSLTGQLPDLSA-----------------------------LRNLKVLDLSTNGFSG
KFPAW---IGSLSGLVALGLGQN-NFK-EGE-IP-PTIGNLKNLTWLYLAKCNL-RGEIP
ASVLE--LTSLGTLDFSRNQISGTLPREI-SKLQKLYKIEL-YQ--NNLTG---EI--P-
PGLANLTH-----------------------LRELDISRN-QMTGKIPAELGNLKN-FTV
IQLYSNNFWGELPKGFG-DLQFL-ISFSIYENNFSGE-FPVNIG-RFS-PLNALDISENN
F-SGEFPRFLCQNNNLQFLLALDNNFSGEFPDSYANCKSLQRFRISQNRFTGR-LPDGLW
-G--L----------------------PY--ATIIDIADN-AFIGGISSEIGTSTILNQL
CVQ-NNKLSGEIPVEIGKLSQLQKLYASSNSFSGQIPFEIG--NL---------------
---DRLTSLHLEDNALTGSIP-SE--LGSC------------------------SRLVEI
DLA-QNALSGNIP-GTLSQLASLNSINLSQNLIAGPVPD-SL--QSL-K-LSSIDFSKNR
LTGRVP-----------------
>Pdactylifera_37270_XP_026662032.2:84-579
VTGISLAYKNLSGEIS----PLISVLSGLDTLLLQENSISGAVP---SELKNCVSLQVLN
LSMNSLTGQLPDLSA-----------------------------LRNLKVLDLSTNGFSG
KFPAW---IGSLSGLVALGLGQN-NFK-EGE-IP-PTIGNLKNLTWLYLAKCNL-RGEIP
ASVLE--LTSLGTLDFSRNQISGTLPREI-SKLQKLYKIEL-YQ--NNLTG---EI--P-
PGLANLTH-----------------------LRELDISRN-QMTGKIPAELGNLKN-FTV
IQLYSNNFWGELPKGFG-DLQFL-ISFSIYENNFSGE-FPVNIG-RFS-PLNALDISENN
F-SGEFPRFLCQNNNLQFLLALDNNFSGEFPDSYANCKSLQRFRISQNRFTGR-LPDGLW
-G--L----------------------PY--ATIIDIADN-AFIGGISSEIGTSTILNQL
CVQ-NNKLSGEIPVEIGKLSQLQKLYASSNSFSGQIPFEIG--NL---------------
---DRLTSLHLEDNALTGSIP-SE--LGSC------------------------SRLVEI
DLA-QNALSGNIP-GTLSQLASLNSINLSQNLIAGPVPD-SL--QSL-K-LSSIDFSKNR
LTGRVP-----------------
>Pdactylifera_12755_XP_038989474.1:72-567
VITISLAYKNLSGKIS----PSISALGSLKTLLLQANSISGTVP---PELNNCASLQALN
LSINSLTGQLPDLSG-----------------------------LRKLKVLDLSTNDFSG
KFPAW---IGNLSDLVALGLAQN-NFE-EGE-IP-PSIGNLKNLTWLYLAECNL-RGEIP
SSIFE--LISLGTLDLSQNQISGILPKEI-SKLHNLYKIEL-YQ--NNLTG---EI--P-
PELANLTN-----------------------LHELDISRN-HMTGRIPTELGDLKN-FTV
IHLYRNNFWGELPKGFE-DFQFL-IALSIYENNFSGE-LPANLG-RFS-PLNSLDISENN
F-SGEFPRFLCQNNNLQFLLALDNNFSGEFPDSYANCKSLQRFRISQNGFSGR-LPEGLW
-G--L----------------------PH--AIIIDIADN-GFTGWISSEIGTSTSLNQL
CVQ-NNRLSGEIPAEIGKLPQLQKLYASNNSFSGHIPSEIG--NL---------------
---NQLTSLHLEDNALTGPIP-SE--LGSC------------------------SRLVEV
DLA-QNSLSGNIP-GTLSQLASLNSINLSQNLITGPIPD-SL--QTL-K-LSSIDFSKNR
LTGRVP-----------------
>Pdactylifera_25324_XP_038989473.1:72-567
VITISLAYKNLSGKIS----PSISALGSLKTLLLQANSISGTVP---PELNNCASLQALN
LSINSLTGQLPDLSG-----------------------------LRKLKVLDLSTNDFSG
KFPAW---IGNLSDLVALGLAQN-NFE-EGE-IP-PSIGNLKNLTWLYLAECNL-RGEIP
SSIFE--LISLGTLDLSQNQISGILPKEI-SKLHNLYKIEL-YQ--NNLTG---EI--P-
PELANLTN-----------------------LHELDISRN-HMTGRIPTELGDLKN-FTV
IHLYRNNFWGELPKGFE-DFQFL-IALSIYENNFSGE-LPANLG-RFS-PLNSLDISENN
F-SGEFPRFLCQNNNLQFLLALDNNFSGEFPDSYANCKSLQRFRISQNGFSGR-LPEGLW
-G--L----------------------PH--AIIIDIADN-GFTGWISSEIGTSTSLNQL
CVQ-NNRLSGEIPAEIGKLPQLQKLYASNNSFSGHIPSEIG--NL---------------
---NQLTSLHLEDNALTGPIP-SE--LGSC------------------------SRLVEV
DLA-QNSLSGNIP-GTLSQLASLNSINLSQNLITGPIPD-SL--QTL-K-LSSIDFSKNR
LTGRVP-----------------
>Acomosus_13968_Aco003345.1.mrna1:70-565
VVGISLSNRNLSGKIS----PSISALRKLTYLVLDTNAISGTIP---PQLSSCTSLKVLN
LSANSLTGPLPDLSS-----------------------------LNNLEILDLSINGFSG
HFPEW---IGNLSGLISLGLAGN-DFD-EGE-IP-PNIGNLKNLTLLYWANCNL-TGEIP
PSVFE--LTSLQTLDLSNNNISGDFPKDI-SKLRNLYKIEL-YR--NNLKG---EI--P-
PALANLTN-----------------------LHEFDISQN-QMSGEIPAELGSLKN-LTV
IQLFRNNFRGEIPKEWG-DLEYL-NGFSIYENTFSGE-FPPNFG-RFA-PLNSLDISENN
F-SGEFPRFLCRNNNLNFLLALDNNFSGEFPESYADCKTLVRFRISQNQFTGK-LPDGLW
-A--L----------------------PN--ATIIDISDN-NFVGGISSEIGKSVNLNQL
CVQ-NNKLSGEIPAEIGNLMQLQKLYASNNSFSGSIPSEIG--NL---------------
---NQLTSLHLEDNSLSGSLP-SE--LGLC------------------------SRLVEI
DLS-QNSLTGTIP-NSLSFLASLNSINLSQNLISGSIPD-GL--QAL-K-LSSIDFSRNR
LTGQVP-----------------
>Macuminata_5730_GSMUA_Achr9P08350_001:143-327
------------------------------------------------------------
------------------------------------------------------------
-------------------------------------------LTWLYMANCNL-SGEIP
DS-------------------------AI-SKLRKLFKIEL-YQ--NNLTG---VI--P-
PELSDLTE-----------------------LREIDVSRN-QISGR--------------
-----------IPAEVG-SLKKL-------------------------------------
------------------------------------------------------------
-T---------------------------------------------------------L
SVR-NNKLSGEIPAEIGKLSQLQKLYASNNSLSGRIPSEIG--SL---------------
---YQLTTLHLQDNDLSGSIP---------------------------------------
--------------SELGLCSRLVEIDLSQNTLGGRIPG-TL--SQLAS-LNSINLSRNL
ITGPIP-----------------
>Macuminata_3259_GSMUA_Achr3P21970_001:72-304
VVGISLPSISLSGNIS----PSISLLRSLATLELGGNTISGVVP---LALANCTSLRVLN
LSTNSLSGLLPDLSA-----------------------------LRNLQVLDLSTNGFTG
EFPAW-------------------------------SIGHLKNLTWLFLAQCNL-QGEIP
ASIYG--LTKLGTLDLSRNQISGQVSKAI-SNLSSLYKIEL-YQ--NNLTG---EI--P-
PELANLTL-----------------------LREFDVSRN-QLTGKLSPEIGNLKE-LTV
FHLYTNSFWGELPRGFG-NLEHL-VSFSVYGNNFSGE-FP--------------------
------------------------------------------------------------
------------------------------------------------------------
------------------------------------------------------------
------------------------------------------------------------
------------------------------------------------------------
-----------------------
>Sitalica_17641_KQL07968:62-557
VIGISLSNISLSGTIS----SSFSLLQQLRTLEVGANSISGIVP---AALANCTNLQVLN
LSMNSLTGQLPDLSA-----------------------------LLNLQVLDVSTNSFNG
AFPVW---VSKLSGLTELGLGEN-SFD-EGN-VP-ESIGDLKNLTWLFLGQCNL-RGEIP
ASVFD--LASLGTLDFSRNQITGVFPKAI-SKMRNLWKIEL-YQ--NNLTG---EI--P-
QELATLTL-----------------------LSEFDVSRN-QLTGMLPKEIGGLKK-LRI
FHIYHNNFFGELPEGLG-NLQFL-ESFSTYENQFSGK-FPANLG-RFS-PLNTIDISENY
F-SGEFPRFLCQNNKLQFLLALTNNFSGEFPGSYSSCKTLQRFRISQNQFSGS-IPPGLW
-G--L----------------------PN--AVIIDVADN-GFIGDISSDIGLSVTLNQL
YVQ-NNNFIGELPVELGRLSQLQKLVASNNRFSGQIPKQIG--NL---------------
---KQLTYLHLEHNVLEGPIP-PD--IGMC------------------------SSMVDL
NLA-ENSLTGGIP-NTLVSLVTLNSLNISHNMISGNIPE-GL--QSL-K-LSDIDFSHNE
LSGPVP-----------------
>Sbicolor_1415_EES01852:69-564
VIGISLSNISLSGTIS----SSFSLLEQLRNLELGANSISGSIP---AALANCSNLQVLN
LSMNSLTGQLPDLSA-----------------------------LVNLQVLDLSTNNFNG
AFPTW---ASKLSGLTELGLGEN-SFD-EGD-VP-ESIGDLKNLTWLFLGQCNL-RGEIP
ASVFD--LVSLGTLDFSRNQITGVFPKAI-SKLRNLWKIEL-YQ--NNLTG---EI--P-
QELATLTL-----------------------LSEFDVSRN-QLTGMLPKEIGGLKK-LRI
FHIYHNNFFGELPEELG-NLQFL-ESFSTYENQFSGK-FPANLG-RFS-PLNTIDISENF
F-SGEFPRFLCQNNKLQFLLALTNNFSGEFPGSYSSCKTLQRFRISQNQFSGS-IPAGLW
-G--L----------------------PN--AVIIDVADN-GFIGGLSSDIGFSVTLNQL
YVQ-NNNFIGELPVELGRLTLLQKLVASNNRLSGQIPKQIG--SL---------------
---KQLTYLHLEHNALEGSIP-PD--IGMC------------------------SSMVDL
NLA-ENSLTGDIP-DTLASLVTLNSLNISHNMISGDIPE-GL--QSL-K-LSDIDFSHNE
LSGPVP-----------------
>Zmays_15687_Zm00001d042637_P005:67-559
VIGISLSNISLSGTIS----SSFSLLGQLRTLELGANSISGTVP---AALADCTNLQVLN
LSMNSLTGELPDLSA-----------------------------LVNLRVLDLSTNSFNG
AFPTW---VSKLPGLTELGLGEN-SFD-EGD-VP-ESIGDLKNLTWLFLGQCNL-RGEIP
ASVFD--LVSLGTLDFSRNQITGVFPKAI-SKLRNLWKIEL-YQ--NNLTG---EI--P-
QELATLTL-----------------------LSEFDVSRN-QLTGMLPKEIGSLKK-LRI
FHIYHNNFFGELPEELG-NLQFL-ESFSTYENQFSGK-FPANLG-RFS-PLNTIDISENY
F-SGEFPRFLCQNNKLQFLLALTNNFSGEFPASYSSCKTLQRFRISQNQFSGS-IPAGLW
-G--L----------------------PN--AVIIDVADN-AFSGGIFSDIGFSVTLNQL
YVQ-NNYFIGELPVELGRLTLLQKLVASNNRLSGQIPRQIG--RL---------------
---KQLTYLHLEHNALEGPIP------RMC------------------------SSMVDL
NLA-ENSLTGDIP-DTLVSLVSLNSLNISHNMISGGIPE-GL--QSL-K-LSDIDFSQNE
LSGPVP-----------------
>Zmays_15701_Zm00001d042637_P001:67-559
VIGISLSNISLSGTIS----SSFSLLGQLRTLELGANSISGTVP---AALADCTNLQVLN
LSMNSLTGELPDLSA-----------------------------LVNLRVLDLSTNSFNG
AFPTW---VSKLPGLTELGLGEN-SFD-EGD-VP-ESIGDLKNLTWLFLGQCNL-RGEIP
ASVFD--LVSLGTLDFSRNQITGVFPKAI-SKLRNLWKIEL-YQ--NNLTG---EI--P-
QELATLTL-----------------------LSEFDVSRN-QLTGMLPKEIGSLKK-LRI
FHIYHNNFFGELPEELG-NLQFL-ESFSTYENQFSGK-FPANLG-RFS-PLNTIDISENY
F-SGEFPRFLCQNNKLQFLLALTNNFSGEFPASYSSCKTLQRFRISQNQFSGS-IPAGLW
-G--L----------------------PN--AVIIDVADN-AFSGGIFSDIGFSVTLNQL
YVQ-NNYFIGELPVELGRLTLLQKLVASNNRLSGQIPRQIG--RL---------------
---KQLTYLHLEHNALEGPIP------RMC------------------------SSMVDL
NLA-ENSLTGDIP-DTLVSLVSLNSLNISHNMISGGIPE-GL--QSL-K-LSDIDFSQNE
LSGPVP-----------------
>Zmays_2617_Zm00001d042637_P002:122-546
VIGISLSNISLSGTIS----SSFSLLGQLRTLELGANSISGTVP---AALADCTNLQVLN
LSMNSLTGELPDLSA-----------------------------LVNLRVLDLSTNSFNG
AFPTW---VSKLPGLTELGLGEN-SFD-EGD-VP-ESIGDLKNLTWLFLGQCNL-RGEIP
ASVFD--LVSLGTLDFSRNQITGVFPKAI-SKLRNLWKIEL-YQ--NNLTG---EI--P-
QELATLTL-----------------------LSEFDVSRN-QLTGMLPKEIGSLKK-LRI
FHIYHNNFFGELPEELG-NLQFL-ESFSTYENQFSGK-FPANLG-RFS-PLNTIDISENY
F-SGEFPRFLCQNNKLQFLLALTNNFSGEFPASYSSCKTLQRFRISQNQFSGS-IPAGLW
-G--L----------------------PN--AVIIDVADN-AFSGGIFSDIGFSVTLNQL
YVQ-NNYFIGELPVELGRLTLLQKLVASNNRLSGQIPRQIG--RL---------------
---KQLTYLHLEHNALEGPIP---------------------------------------
------------------------------------------------------------
-----------------------
>Zmays_2618_Zm00001d042637_P003:67-559
VIGISLSNISLSGTIS----SSFSLLGQLRTLELGANSISGTVP---AALADCTNLQVLN
LSMNSLTGELPDLSA-----------------------------LVNLRVLDLSTNSFNG
AFPTW---VSKLPGLTELGLGEN-SFD-EGD-VP-ESIGDLKNLTWLFLGQCNL-RGEIP
ASVFD--LVSLGTLDFSRNQITGVFPKAI-SKLRNLWKIEL-YQ--NNLTG---EI--P-
QELATLTL-----------------------LSEFDVSRN-QLTGMLPKEIGSLKK-LRI
FHIYHNNFFGELPEELG-NLQFL-ESFSTYENQFSGK-FPANLG-RFS-PLNTIDISENY
F-SGEFPRFLCQNNKLQFLLALTNNFSGEFPASYSSCKTLQRFRISQNQFSGS-IPAGLW
-G--L----------------------PN--AVIIDVADN-AFSGGIFSDIGFSVTLNQL
YVQ-NNYFIGELPVELGRLTLLQKLVASNNRLSGQIPRQIG--RL---------------
---KQLTYLHLEHNALEGPIP------RMC------------------------SSMVDL
NLA-ENSLTGDIP-DTLVSLVSLNSLNISHNMISGGIPE-GL--QSL-K-LSDIDFSQNE
LSGPVP-----------------
>Bdistachyon_44122_KQK10873:69-564
VIGVSLSNVSLSGTIS----PSFSLLRRLHTLELGANSISGIIP---AALANCTNLQVLN
LSMNSLTGQLPDLSP-----------------------------LLKLQVLDLSTNNFSG
AFPVW---ISKLSGLTELGLGEN-NFT-EGD-VP-ESIGVLKNLTWLFLGKCNL-RGDIP
ASVFD--LVSLGTLDFSRNQMTGMFPKAI-SKLRNLWKIEL-YQ--NNLTG---EI--P-
PELAHLTL-----------------------LSEFDVSQN-ELTGILPREISNLKN-LKI
FHIYMNNFYGELPEGLG-DLQFL-ESFSTYENQLSGK-FPANLG-RFS-PLNAIDISENY
F-SGEFPRFLCQNNKLQFLLALNNNFSGEFPSSYSSCKKLERFRISQNQFAGS-IPYGIW
-G--L----------------------PN--AVIIDVADN-GFIGGISSDIGISANLNQL
FVQ-NNNFSSELPLELGKLSQLQKLIAFNNRFSGQIPTQIG--NL---------------
---KQLSYLHLEHNALEGSIP-PN--IGLC------------------------NSLVDL
NLA-ENSLSGNIP-DALASLLMLNSLNLSHNMISGEIPQ-RL--QSL-K-LSYVNFSHNN
LSGPVS-----------------
>Osativa_7953_Os01t0878300-01:69-564
VIGISLSNASLSGTIS----SSFSLLSQLRTLELGANSISGTIP---AALANCTNLQVLN
LSTNSLTGQLPDLST-----------------------------FINLQVLDLSTNNFSG
PFPAW---VGKLSGLTELGLGEN-NFN-EGD-VP-ESIGKLKNLTWLFLGQCNL-RGELP
VSIFD--LVSLGTLDFSRNQIIGVFPIAI-SNLRNLWKIEL-YQ--NNLTG---EI--P-
PELAHLTL-----------------------LSEFDVSQN-QLSGILPKEIANLKK-LKI
FHIYRNNFSGVLPEGLG-DLEFL-ESFSTYENQFSGK-FPANLG-RFS-PLNAIDISENY
F-SGEFPRFLCQNNKLQFLLALDNNFSGEFPSSYSSCKTLQRFRISQNQFTGR-IHSGIW
-G--L----------------------PN--AVIIDVANN-KFVGGISSDIGISASLNQL
YVH-NNVFSGELPMELGKLSLLQKLVAFNNRFSGQIPAQIG--SL---------------
---KQLSFLHLEQNALEGSIP-PD--IGMC------------------------NSLVDL
NLA-DNSLTGTIP-DTLASLFTLNSLNLSHNMISGEIPE-GL--QYL-K-LSYVDFSHNN
LSGPVP-----------------
>Macuminata_32638_GSMUA_Achr8P08350_001:70-328
VIGISLPNISLSGVIS----PSISLLPNLTTLELWENAISGVVP---SAIAKCTNLQVLN
LSANFLTGQLPDLSS---------------------------------------------
-------------------------------------LQKLQNLTWLFLAKCNL-QGEIP
ASIYE--LTLLGKLDLSYNQISGQLSKAI-SNLSKLYKIEL-YQ--NKLTG---VI--P-
PEVANLTL-----------------------LREFDISCN-QFTGKLPPEIGSLKM-LTV
FHVYMNNFSGELPQGFE-DLKFL-VSLSLYQNSFSGE-LPSNLG-RFS-PLEKIDISENN
F-TGDFPRFLCQNNKLQFLLALDNNFSGEFP-----------------------------
------------------------------------------------------------
------------------------------------------------------------
------------------------------------------------------------
------------------------------------------------------------
-----------------------
>Osativa_7952_Os01t0878300-02:18-225
------------------------------------------------------------
------------------------------------------------------------
------------------------------------------------------------
------------------------------------------------------------
------------------------------------------------------------
------------------------------------------------------------
---------------LQFLLALDNNFSGEFPSSYSSCKTLQRFRISQNQFTGR-IHSGIW
-G--L----------------------PN--AVIIDVANN-KFVGGISSDIGISASLNQL
YVH-NNVFSGELPMELGKLSLLQKLVAFNNRFSGQIPAQIG--SL---------------
---KQLSFLHLEQNALEGSIP-PD--IGMC------------------------NSLVDL
NLA-DNSLTGTIP-DTLASLFTLNSLNLSHNMISGEIPE-GL--QYL-K-LSYVDFSHNN
LSGPVP-----------------
>Pdactylifera_26515_XP_026664066.1:82-577
VIGISLANLSLSGKIS----PSVSVLHSLSSLDLGANAISGIVP---AALANCTNLQVLN
LSTNSLIGQLPDLST-----------------------------LQNLRVLDLSTNRFIG
KFPSW---VGKLPGLVQLGLAAN-NFQ-EGD-IP-QGIGNLKNLTWLFLAQCNL-RGEIP
ASIFQ--LTSLGTLDFSGNQISGKLPKAI-SNLRNLYKIEL-YQ--NNLTG---EI--P-
PDLANLSQ-----------------------LREFDISRN-QLTGKLPAEIGTLKN-LTI
FHIYSNNFWGEIPKEFG-EFQFL-VSFSIYQNNFSGE-FPANLG-RFS-PLNAVDISENS
F-SGEFPRFLCQSNNLQFLLALDNNFSGEFPDSYANCKTLQRFRICQNNFSGK-IPDALW
-G--L----------------------PF--AVIIDVSDN-SFTGGISSDIGISASLTQL
YVQ-NNRFSGKLPIELGKLPQLQKLFAFNNSFSGKIPSQIG--NL---------------
---KQLSSLHLENNELIGYVP-LE--LGMC------------------------NRLVDL
NIA-QNSLSGDIP-ETLSMLTSLNSLNLSDNKLTGSIPE-GL--ESL-K-LSLIDFSENQ
LSGRIP-----------------
>Pdactylifera_28336_XP_017700563.1:82-577
VIGISLANLSLSGKIS----PSVSVLHSLSSLDLGANAISGIVP---AALANCTNLQVLN
LSTNSLIGQLPDLST-----------------------------LQNLRVLDLSTNRFIG
KFPSW---VGKLPGLVQLGLAAN-NFQ-EGD-IP-QGIGNLKNLTWLFLAQCNL-RGEIP
ASIFQ--LTSLGTLDFSGNQISGKLPKAI-SNLRNLYKIEL-YQ--NNLTG---EI--P-
PDLANLSQ-----------------------LREFDISRN-QLTGKLPAEIGTLKN-LTI
FHIYSNNFWGEIPKEFG-EFQFL-VSFSIYQNNFSGE-FPANLG-RFS-PLNAVDISENS
F-SGEFPRFLCQSNNLQFLLALDNNFSGEFPDSYANCKTLQRFRICQNNFSGK-IPDALW
-G--L----------------------PF--AVIIDVSDN-SFTGGISSDIGISASLTQL
YVQ-NNRFSGKLPIELGKLPQLQKLFAFNNSFSGKIPSQIG--NL---------------
---KQLSSLHLENNELIGYVP-LE--LGMC------------------------NRLVDL
NIA-QNSLSGDIP-ETLSMLTSLNSLNLSDNKLTGSIPE-GL--ESL-K-LSLIDFSENQ
LSGRIP-----------------
>Pdactylifera_36713_XP_026664067.1:82-577
VIGISLANLSLSGKIS----PSVSVLHSLSSLDLGANAISGIVP---AALANCTNLQVLN
LSTNSLIGQLPDLST-----------------------------LQNLRVLDLSTNRFIG
KFPSW---VGKLPGLVQLGLAAN-NFQ-EGD-IP-QGIGNLKNLTWLFLAQCNL-RGEIP
ASIFQ--LTSLGTLDFSGNQISGKLPKAI-SNLRNLYKIEL-YQ--NNLTG---EI--P-
PDLANLSQ-----------------------LREFDISRN-QLTGKLPAEIGTLKN-LTI
FHIYSNNFWGEIPKEFG-EFQFL-VSFSIYQNNFSGE-FPANLG-RFS-PLNAVDISENS
F-SGEFPRFLCQSNNLQFLLALDNNFSGEFPDSYANCKTLQRFRICQNNFSGK-IPDALW
-G--L----------------------PF--AVIIDVSDN-SFTGGISSDIGISASLTQL
YVQ-NNRFSGKLPIELGKLPQLQKLFAFNNSFSGKIPSQIG--NL---------------
---KQLSSLHLENNELIGYVP-LE--LGMC------------------------NRLVDL
NIA-QNSLSGDIP-ETLSMLTSLNSLNLSDNKLTGSIPE-GL--ESL-K-LSLIDFSENQ
LSGRIP-----------------
>Pdactylifera_43132_XP_017700562.1:82-577
VIGISLANLSLSGKIS----PSVSVLHSLSSLDLGANAISGIVP---AALANCTNLQVLN
LSTNSLIGQLPDLST-----------------------------LQNLRVLDLSTNRFIG
KFPSW---VGKLPGLVQLGLAAN-NFQ-EGD-IP-QGIGNLKNLTWLFLAQCNL-RGEIP
ASIFQ--LTSLGTLDFSGNQISGKLPKAI-SNLRNLYKIEL-YQ--NNLTG---EI--P-
PDLANLSQ-----------------------LREFDISRN-QLTGKLPAEIGTLKN-LTI
FHIYSNNFWGEIPKEFG-EFQFL-VSFSIYQNNFSGE-FPANLG-RFS-PLNAVDISENS
F-SGEFPRFLCQSNNLQFLLALDNNFSGEFPDSYANCKTLQRFRICQNNFSGK-IPDALW
-G--L----------------------PF--AVIIDVSDN-SFTGGISSDIGISASLTQL
YVQ-NNRFSGKLPIELGKLPQLQKLFAFNNSFSGKIPSQIG--NL---------------
---KQLSSLHLENNELIGYVP-LE--LGMC------------------------NRLVDL
NIA-QNSLSGDIP-ETLSMLTSLNSLNLSDNKLTGSIPE-GL--ESL-K-LSLIDFSENQ
LSGRIP-----------------
>Acomosus_9291_Aco004805.1.mrna1:91-586
VIGIALANLSLSGSLS----PSVSLLPSLVSLELGANSLSGIVP---SELANCTNLQVLN
LSTNSLTGKVPDLSA-----------------------------LKNLQGFDLSTNGFSG
EFPTW---IGELLGLVELGLGEN-NFD-EGF-IP-QNIGNLKNLTWLFLGQCNL-IGEIP
ASIFE--LTSLGTLDFSRNQISGIFPKAI-SNLQNLYKIEL-FQ--NNLTG---EI--P-
PELAKLTL-----------------------LSEFDISRN-QLSGEIPPEIGSLKK-LKI
FHLYRNNFSGEIPEGFG-ELEFL-WSFSIYENSFSGK-FPANFG-RFS-PLNSIDISENN
F-SGEFPRFLCQNNNLQFLLALDNDFSGEFPDSYSSCKTLQRFRISQNHFTRK-IPDGIW
-G--L----------------------PN--AVIIDVADN-GFVGGISSDIGVSASLNQL
YVQ-NNKFVGELPPELENLYQLQKLFAFNNSFSGQIPSQIA--SL---------------
---KQLSSLHLEGNVLTGPIP-SE--VGLC------------------------TNLVDL
NLA-QNLLGGTIP-ETLDLLTSLNSLNLSQNYLRGSIPE-GL--QAL-K-LSYVDFSNNQ
LSGGIP-----------------
>Dcarota_19564_KZM98245:189-564
------------------------------------------------------------
------------------------------------------------------------
-------------------------------------------LTWLYLAGSNL-TGEIP
ESIFD--LHALETLDISTNKLTGIFPKQI-SKLRNINKIEL-FS--NNLTG---QI--P-
PEFATLNL-----------------------LKEFDISTN-QMYGTLPPEIGNMKN-LTV
FQLFKNNFSGEFPRGFG-DMHHL-VGLSIYKNGFSGE-FPENLG-KFS-PLNSIDISENK
F-TGKFPKFLCANGNLWYLLALGNNFYGELSDDYAKCKSLVRLRINQNQLSGK-IPDGLW
-A--L----------------------PY--ATIIDFSDN-NFSGGISPSIGASIRLSEL
ELM-NNNFSGYLPNELGKLVQLQKLHLSYNDFSGDIPSSIG--AL---------------
---NQLSYLHLEQNSLTGSIP-AA--LSKC------------------------SRLVEL
NLA-SNSLSNSIP-DSFTGMSSLNSLNLSRNKLIGSIPE-GL--QNL-K-LSSIDLSNNQ
LSGKLP-----------------
>Dcarota_500_KZM93433:85-460
------------------------------------------------------------
------------------------------------------------------------
-------------------------------------------LTWLYLSGSNL-SGEIP
ESIFN--LQALETLDICKNMITGSLPKRL-WKLRKIKKIEL-YE--NQLTG---RI--P-
PQLATLNL-----------------------LEEFDISSN-QMYGTLPPQIGNMKN-LTV
FQLYKNNFSGELPRGFS-DMHNL-VNFSIYKNSFSGA-FPENLG-RFS-PLITIDISENK
F-KGYLPKFMCTNGNLQFLLAGENNFSGEVSDNYARCKSLIRLRINKNQLSGK-IPDGLW
-A--L----------------------PS--ATIIDFSDN-DFSGGIATDIGNAITLGEL
LLM-NNRFSGNLPKELGKLTNLQKLDLSNNYFCGTIPSGIS--AL---------------
---KQLSYLHLKDNLFTGAIP-AD--LSKC------------------------SALVDL
NLA-SNSLTFEIP-ESFSQISSLNSLNLSRNKLSGSIPK-DL--EKL-K-LSSIDFSNNH
LSGKIH-----------------
>Fvesca_1706_FvH4_5g31430.t1:74-569
VTEISLEYKSLSGQIS----PSIGVLESLTTLSLTSNRITGEIP---VQLTHCTNLKSLN
LSQNQLVGKIPDLST-----------------------------LRNLESLDLSANSLSS
KFPSW---VGNLTGLQYLGLGYN-PFD-ESE-VP-GNLGNLKNLTWLYLKNCSL-MGEIP
ESIYD--MKALGTLDISINRLSGKLSKSI-SKLQNLFKIEL-FA--NSLGG---EI--P-
PEVANLTL-----------------------LREFDISAN-KFYGRLPPEFGNLKN-LVV
FQLYNNNFSGEFPSGFG-EMQHL-TALSIYQNRFSGE-FPANLG-KSS-FFESIDISENQ
F-SGGFPRFLCEKRKLQFLLALDNNFYGEFPDSYADCKSLERFRVNKNHLYGE-ILAEFW
-S--L----------------------PK--AVIIDFSDN-NFYGAISPSIGFSTSLNQL
MLQ-NNNFSGYLPVEIGKLTKLDRLYLNHNNFSGEIPSEIG--FL---------------
---KQLSSLHVEENSLSGSIP-SE--LGNL------------------------VRLGDM
NLA-WNSLTGSIP-LTLSLMSSLNSLNLSGNKLSGEVPE-NL--EKL-K-LSSIDLSENL
LSGRVP-----------------
>Alyrata_11102_fgenesh2_kg.2__1481__AT1G72180.1:195-570
------------------------------------------------------------
------------------------------------------------------------
-------------------------------------------LTWLFLARSNL-TGKIP
NSIFD--LNALDTFDIANNAISGDFPVLI-TRFVNLTKIEL-FN--NRLTG---KI--P-
PEIKNLTR-----------------------LREIDVSSN-QLSGALPEELGNLKE-LRV
FHCHENNFTGEFPSGLG-DLRHL-TSLSIYRNNFSGE-FPVNIG-RFS-PLDTVDISENE
F-TGPFPRFLCQNKKLQFLLALQNNFSGEIPRSYADCKSLLRLRINKNRLSGH-VTEGFW
-A--L----------------------PL--AKMLDLSDN-ELTGEISPQIGLSTELSQL
ILQ-NNRFSGKIPRELGRLTNIERIYLSNNKISGEIPMEVG--DL---------------
---KELSSLHLENNSLTGFIP-VE--LTNC------------------------VKLVDL
NLA-KNFLTGEIP-NSLSQIASLNSLDFSGNKLTGEIPA-SL--VKL-K-LSFIDLSGNQ
LSGRIP-----------------
>Athaliana_30863_AT1G72180.1:75-570
VIGISLGNVNLSGTIS----PSISALTKLSTLSLPSNFISGRIP---PEIVNCKNLKVLN
LTSNRLSGTIPNLSP-----------------------------LKSLEILDISGNFLNG
EFQSW---IGNMNQLVSLGLGNN-HYE-EGI-IP-ESIGGLKKLTWLFLARSNL-TGKIP
NSIFD--LNALDTFDIANNAISDDFPILI-SRLVNLTKIEL-FN--NSLTG---KI--P-
PEIKNLTR-----------------------LREFDISSN-QLSGVLPEELGVLKE-LRV
FHCHENNFTGEFPSGFG-DLSHL-TSLSIYRNNFSGE-FPVNIG-RFS-PLDTVDISENE
F-TGPFPRFLCQNKKLQFLLALQNEFSGEIPRSYGECKSLLRLRINNNRLSGQ-VVEGFW
-S--L----------------------PL--AKMIDLSDN-ELTGEVSPQIGLSTELSQL
ILQ-NNRFSGKIPRELGRLTNIERIYLSNNNLSGEIPMEVG--DL---------------
---KELSSLHLENNSLTGFIP-KE--LKNC------------------------VKLVDL
NLA-KNFLTGEIP-NSLSQIASLNSLDFSGNRLTGEIPA-SL--VKL-K-LSFIDLSGNQ
LSGRIP-----------------
>Cgrandiflora_3248_Cagra.4006s0010.1.p:3-403
-------------------------------------------------------LVSLG
LGNNYYDDGL--------------------------------------------------
--------------------------------IP-ESLGGLKKLTWLFLARSNL-TGQIP
NSIFD--LNGLDTFDIANNAVSGDFPLQI-TRLVNLTKIEL-FN--NSLTG---KI--P-
PEIKNLTR-----------------------LREFDVSSN-QFSGSLPRELGNLKE-LKV
FHCHENNFTGEFPSGFG-ELRHL-TSISIYRNNFSGE-FPVNIG-KLS-PLDTVDISENV
F-TGPFPRFLCQNKKLQFLLALQNDFSGEIPRSYSECKSLLRLRINKNRLSGP-VVEGFW
-A--L----------------------PL--AKMVDLSDN-ELTGEISPVIGHSTELSQL
ILQ-NNRFSGKIPPELGKLTKIERIYLSNNNFSGDIPTQVG--GL---------------
---KELSSLHLENNSLTGSIP-LG--LTSC------------------------VKLVDL
NLA-KNFLTGEIP-NSLSQIASLNSLDFSENRLTGEIPA-SL--VKL-K-LSFIDFSKNH
LSGRIP-----------------
>Crubella_7852_Carub.0002s1899.1.p:74-569
VTGISLGNANLSGTIS----PSISALTKLSTLSLPFNSISGVIP---PEITNCTNLKVLN
LTSNRLSGTIPNLSP-----------------------------LKTLEILDISGNFLTG
EFQSW---IGNMTQLVSLGLGNN-YYD-DGL-IP-ESLGGLKKLTWLFLARSNL-TGQIP
NSIFN--LNGLDTFDIANNAVSGDFPLQI-TRLVNLTKIEL-FN--NSLTG---KI--P-
PEIKNLTR-----------------------LREFDVSSN-QFSGSLPRELGNLKE-LKV
FHCHENNFTGEFPSGFG-ELRHL-TSISIYRNNFSGE-FPVNIG-KFS-PLDTVDISENV
F-TGPFPRFLCQNKKLQFLLALQNDFSGEIPRSYSECKSLLRLRINKNRLSGP-VFEGFW
-A--L----------------------PL--AKMVDLSDN-ELTGEISPVIGHSTELSQL
ILQ-NNRFVGKIPPELGKLTKIERIYLSNNNFSGDIPTQVG--GL---------------
---KELSSLHLENNSLTGSIP-LG--LTSC------------------------VKLVDL
NLA-KNFLTGEIP-NSLSQIASLNSLDFSENRLTGEIPA-SL--VKL-K-LSFIDFSKNH
LSGRIP-----------------
>Csativa_27259_Csa09g075640.1:196-571
------------------------------------------------------------
------------------------------------------------------------
-------------------------------------------LTWLFLARSNL-TGQIP
NSIFD--LNGLDTFDVANNAVSGDFPFLI-TRLVNLTKIEL-FN--NRLTG---EI--P-
PEIKNLTR-----------------------LREFDVSSN-QLNGSLPQELGFLKE-LRV
FHCHENNFTGEFPSGFG-QLLHL-TSLSIYRNNFSGD-FPVNIG-KFS-PLDTVDISENV
F-TGPFPRFLCQNKKLLFLLALQNGFSGEIPRSYAECKSLLRLRINKNRLSGH-VVEGFW
-D--L----------------------PL--AKMIDLSEN-ELTGEISPVIGRSTELSQL
ILQ-NNRFSGKIPRELGKLTNIERIYLSDNNFSGGIPTEVG--EL---------------
---KELSSLHLENNSLTGSIP-LG--LMSC------------------------VKLVDL
NLA-KNFLTGEIP-NSLSQVASLNSLDFSGNKLTGEIPA-SL--VKL-K-LSFIDLSKNQ
LSGRIP-----------------
>Csativa_10588_Csa16g034820.1:194-569
------------------------------------------------------------
------------------------------------------------------------
-------------------------------------------LTWLFLARSNL-TGQIP
NSIFD--LNGLDTFDIANNAVSGDFPVLI-TRLVNLTKIEL-FN--NRLTG---EI--P-
PEIRNLTR-----------------------LREFDVSSN-QLNGYLPQELGILKE-LRV
FHCHENNFTGEFPSGFG-DLLHL-TSLSIYRNNFSGD-FPVNIG-KFS-PLDTVDISENL
F-TGPFPRFLCQNKKLLFLLALQNDFSGEIPRSYAECKSLLRLRINKNRLSGH-VVEGFW
-D--L----------------------PL--AKMIDLSDN-ELTGEISPMIGRSTELSQL
ILQ-NNRFSGKIPRELGKLTNIERIYLSDNNFSGDIPTEVG--EL---------------
---KELSSLHLENNSLTGSIP-LG--LTNC------------------------VKLVDL
NLA-KNFLTGEIP-NSLSQVASLNSLDFSGNKLTGEIPA-SL--VKL-K-LSFIDLSKNQ
LSGRIP-----------------
>Csativa_56809_Csa07g039200.1:194-540
------------------------------------------------------------
------------------------------------------------------------
-------------------------------------------LTWLFLARSNL-TGQIP
NSIFD--LNGLDTFDIANNAVSGDFPVLI-TRLVNLTKIEL-FN--NRLTE---------
--------------------------------------------------LGILKE-LRV
FHCHENKFTGEVPPGFG-DLLHL-TSLSIYRNNFSGE-FPVNIG-KFS-PLDTVDISENL
F-TGPFPRFLCQNKKLLFLLALQNDFSGEIPRSYAECKSLLRLRINKNRLSGH-VVEGFW
-D--L----------------------PL--AKMIDLSDN-ELTGEISPVIGRSTELSQL
ILQ-NNRFSGKLPRELGKLINIERIYLSDNNFSGDIPTEVG--EL---------------
---KELSSLHLENNSLTGSIP-LG--LTSC------------------------VKLVDL
NLA-KNLLTGEIP-NSLSQVASLNSLDFSGNRLTGEIPA-SL--VKL-K-LSFIDLSKNQ
LSGRIP-----------------
>Csativa_90581_Csa07g021970.1:194-569
------------------------------------------------------------
------------------------------------------------------------
-------------------------------------------LTWLFLARSNL-TGQIP
NSIFD--LNGLDTFDIANNAVSGDFPVLI-TRLVNLTKIEL-FN--NRLTG---EI--P-
PEIRNLTR-----------------------LREFDVSSN-QLNGSLPQELGILKE-LRV
FHCHENKFTGEFPPGFG-DLLHL-TSLSIYRNNFSGD-FPVNIG-KFS-PLDTVDISENL
F-TGPFPRFLCQNKKLLFLLALQNDFSGEIPRSYAECKSLLRLRINKNRLSGH-VVEGFW
-D--L----------------------PL--AKMIDLSDN-ELTGEISPVIGRSTELSQL
ILQ-NNRFSGKIPRELGKLINIERIYLSDNNFSGDIPTEVG--EL---------------
---KELSSLHLENNSLTGSIP-LG--LTRC------------------------VKLVDL
NLA-KNLLTGEIP-NSLSQVASLNSLDFSGNRLTGEIPA-SL--VKL-K-LSFIDLSKNQ
LSGRIP-----------------
>Esalsugineum_15222_ESQ27974:74-569
VTGISLGNANLSGSIS----PAISALTKLSTLSLPYNIITGKIP---PEIVNCTNLRVLN
LTSNRLSGTVPDFSS-----------------------------LKNLEILDISVNFLNG
EIPSW---VGNLTRLVSLGLGNN-AYE-EGE-IP-KSIGGLKKLTWLYLARSNL-SGQIP
ESIFD--LHSLDTFDVATNAISGDFPISI-TRLVNLTKIEL-YD--NRFTG---KI--P-
PEIRNLVR-----------------------LRELDVSMN-QLSGVLPREIGNLKD-LRV
FHCNQNNFSGQFPSGFG-ELRFL-ASLSIYRNNFSGE-FPANIG-RFS-PLDTVDISENG
F-TGPFPGFLCRNNKLRFLLALQNDFSGEIPGSYADCKSLLRLRINQNRLTGH-VAEGFW
-A--L----------------------PL--AKMIDLSDN-SLTGEISSHIGLSTELNQL
ILQ-NNRFSGKIPLEIGKLTNIERIYLSNNSLSGEIPTELG--YL---------------
---KQLSSLHLENNSLTGYFP-VG--LTNC------------------------VRLVDL
NLA-KNSLTGEIP-NSLSQITSLNSLDLSGNGLTGQIPT-NL--VKL-K-LSFIDLSENQ
LSGRIP-----------------
>Brapa_14685_Bra003889.1-P:74-569
VTGISLENSNLSGSIS----PAISSLTKLSTLSLPGNLISGPIP---PEILKCTNLKVLN
LTSNHLSGTIPDFSP-----------------------------LKNLETLDVSANFLTG
EFQSW---VGNLTLLVSLGLGNN-NYV-EGV-IP-KSIGGLKKLTWLYLAKSNL-TGHIP
DSIFD--LNALDTFDIARNRISGDFPASI-TRLENLSKIEL-YD--NKLTG---EI--P-
PEIGKLTH-----------------------LRELDVSSN-QLSGALPRELGNLKE-LRV
FHCHQNNFTSKFPSGFG-ELHFL-TSLSIYRNNFSSE-FPPNIG-RFS-PLDTVDISENR
F-TGPFPRFLCRNKKLQFLLAVQNQFSGEISASYAGCKSLLRLRINQNLLTGH-VPEGFW
-A--L----------------------PL--AKMIDLSDN-RLTGEISSQIGLSAELSQL
ILQ-NNRFSGKIPPELGKLTNIERIYLSNNSFSGEIPTELG--SL---------------
---KQLSSLHLENNSLTGYIP-NG--LTKC------------------------VRLVDL
NLA-KNSLTGEIP-KSLYQIASLNSLDFSGNLLTGEIPA-TL--VKL-K-LSFIDLSENQ
LSGRIP-----------------
>Brapa_36594_Bra016081.1-P:74-569
VTGISLENANLSGSIS----PAISSLSKLSTLSLPFNLISGGIP---PEILNCTNLRVLN
LTTNRLSGAIPDFSP-----------------------------LKNLEVLDVSVNFLTG
EFQSW---VGNLTRLVSLGLGNN-NYE-QGE-IP-KSLGTLKKLTWLYLARSNL-TGTIP
DSIFD--LTSLDTFDIARNSISGEFPVSI-TRLANLTKIEL-YE--NRLTG---EI--P-
PQIKNLTR-----------------------LRELDVSMN-QLSGALPRELRALEE-LRV
FHCHQNNFTGDFPSGFG-EMRFL-SSLSIYRNNFSGN-FPANTG-RFS-PLDTVDISENM
F-TGPFPRFLCQNNKLLFLLALENDFSGEIPGTYAGCKSLLRLRINQNRFTGH-VPEGFW
-S--L----------------------PL--AKMIDLSDN-RLTGEISPQIGLSTELSQL
ILQ-NNRFSGKIPAEVGKLTNIERIYLSNNSFSGEIPTEIG--GL---------------
---KQLSSLHLENNSLTGSIP-VG--LTNC------------------------VRLVDL
NLA-ENSLTGEIP-NGLSQIGSLNSLDLSGNDLTGEIPA-SL--VKL-K-LSFIDLSENQ
LSGRIP-----------------
>Thassleriana_30629_XP_010547240.1:76-571
VTEISLGKTQLSGSIS----PAICALKNLSTLWLPSNFITGNIP---PEIVNCTNLRVLN
LTSNRLSGKVPDLSP-----------------------------LKSLEIFDLSTNFLTG
EFQSW---VGNLTRLVSLGLGNN-RYD-EGE-IP-ESLGNLKNLTWLFLPRCNL-RGSIP
ESIFD--LTSLDTFEISNNAISGDFPPSI-LRLVSLTELEF-GS--NKLTG---EI--P-
PEIGNLTR-----------------------LRVLDISSN-QLSGALPDEITNLKE-LRV
FRGYQNYFSGKFPSGFA-SLIHL-HTLIIYRNNFSGN-FPAKIG-RFS-HLNTVEISQNR
F-SGPFPRFLCYQKRLRHLLALRNKFSGEFPGSYADCKSLLRLRISNNLLSGR-IPELFW
-A--L----------------------PR--AKLIDLGDN-GFTGEISPSVWLSKELRLL
VLH-NNKFSGQIPRELGALTYLERLHLSNNKFYGQIPAALG--NL---------------
---RQLSSLHLEDNTLTGSIP-LE--LANC------------------------IRMVDL
NLA-RNSLAGEIP-NALSQMVSLSSLNLSGNRLTGVIPE-NL--VEL-K-LSSIDLSENQ
LTGKVP-----------------
>Cviolacea_19725_Clevi.0017s0645.1.p:77-572
VTEISLDNKSLSGSIS----PAISTLRSLSTLWLPSNFISGKIP---PEIVSCTNLRVLN
LTSNRLSGKVPDLSP-----------------------------LKNLEILDLSTNFLIG
EFQSW---VGNLTRLVSLGLGNN-RYE-EGE-IP-ESIGGLKNLTWLFLAHCSL-QGHIP
ESIFD--LTSLDTFDISRNAISGDFPRTV-ARLVNLTKIEF-YY--NRLTG---EI--P-
PEIGNLTH-----------------------LRELDISSN-QLTGALPHEIANLKE-LRV
FHCYENNFSGEFPSGFG-DLRYL-TSLSIYRNNFSGA-FPANIG-RFS-PLNIVDISENG
F-SGPFPGFLCQNKKLQFLLALQNQLSGELPGSYADCKSLVRLRINNNSLSGN-VPAAFW
-A--L----------------------PQ--AKMIDLSDN-GFTGEISSLIGFSTGLNQL
ILQ-NNKFSGEIPRELGKLTNLERLYLSSNEFSGQIPAKLG--EL---------------
---RQLSSLHLESNTLTGSIP-QE--LANC------------------------VRLVDL
NLA-RNSLTGEIP-SILSEMSSLNSLNLSGNRLTGVVPE-NL--VKL-K-LSSIDLSQNQ
LTGRVA-----------------
>Thassleriana_23509_XP_010534090.1:192-567
------------------------------------------------------------
------------------------------------------------------------
-------------------------------------------LTWLFLAHSHL-QGQIP
ESIFD--LISLDTFDISRNAISGDFPSSI-TRLVNLTKIEF-YH--NRLTG---EI--P-
QRIGELTR-----------------------LRELDISSN-LMSGALPQEIANLKE-LRV
FECHENNFSGEFPSGFG-DLRHL-TSLSIYRNNFSGE-FPANIG-RFS-PLNTIDISENG
F-SGPFPAFLCKNKKLQFLLALQNKFFGEFPTSYADCKSLVRLRINNNSLSGR-IPDAFW
-A--L----------------------PQ--AKMVDLSDN-GFTGEISPSIGFSEELNQL
FLH-NNKFSGQIPHEFGKLANLERLYLSSNEFSGQIPAKLG--DL---------------
---RQLSSLHLEINSLTGSIP-QE--LANC------------------------VRLVDL
NLA-RNSLTGEIP-CVLSQVNSLNSLNLSYNLLTGSIPE-NL--VKL-K-LSSIDLSENQ
LTGRIP-----------------
>Cclementina_25736_ESR54789:194-569
------------------------------------------------------------
------------------------------------------------------------
-------------------------------------------LTYLFLAHCNL-RARIP
ESISE--LRELGTLDICRNKISGEFPRSI-GKLQKLWKIEL-YA--NNLTG---EL--P-
AELGNLTL-----------------------LQEFDISSN-QMYGKLPEEIGNLKN-LTV
FQCFKNNFSGEFPSGFG-DMRKL-FAFSIYGNRFSGP-FPENLG-RYT-ALTDVDISENQ
F-SGSFPKYLCEKRKLLNLLALSNNFSGEVPDSYADCKTIQRLRISDNHLSGK-IPDGLW
-A--L----------------------PN--VGMLDFGDN-DFTGGISPLIGLSTSLSQL
VLQ-NNRFSGELPSELGRLTNLERLILTNNNFSGKIPSALG--AL---------------
---RQLSSLHLEENALTGSIP-NE--MGDC------------------------ARIVDL
NLA-RNSLSGNIP-RSLSLLSSLNALNLSGNKLTGSIPD-NL--MKL-K-LSSIDLSENQ
LSGSVP-----------------
>Gmax_16447_KRH23763:195-570
------------------------------------------------------------
------------------------------------------------------------
-------------------------------------------LAWLYLGGSHL-IGDIP
ESLYE--MKALETLDISRNKISGRLSRSI-SKLENLYKIEL-FS--NNLTG---EI--P-
AELANLTN-----------------------LQEIDLSAN-NMYGRLPEEIGNMKN-LVV
FQLYENNFSGELPAGFA-DMRHL-IGFSIYRNSFTGT-IPGNFG-RFS-PLESIDISENQ
F-SGDFPKFLCENRKLRFLLALQNNFSGTFPESYVTCKSLKRFRISMNRLSGK-IPDEVW
-A--I----------------------PY--VEIIDLAYN-DFTGEVPSEIGLSTSLSHI
VLT-KNRFSGKLPSELGKLVNLEKLYLSNNNFSGEIPPEIG--SL---------------
---KQLSSLHLEENSLTGSIP-AE--LGHC------------------------AMLVDL
NLA-WNSLSGNIP-QSVSLMSSLNSLNISGNKLSGSIPE-NL--EAI-K-LSSVDFSENQ
LSGRIP-----------------
>Gmax_16450_KRH23764:195-570
------------------------------------------------------------
------------------------------------------------------------
-------------------------------------------LAWLYLGGSHL-IGDIP
ESLYE--MKALETLDISRNKISGRLSRSI-SKLENLYKIEL-FS--NNLTG---EI--P-
AELANLTN-----------------------LQEIDLSAN-NMYGRLPEEIGNMKN-LVV
FQLYENNFSGELPAGFA-DMRHL-IGFSIYRNSFTGT-IPGNFG-RFS-PLESIDISENQ
F-SGDFPKFLCENRKLRFLLALQNNFSGTFPESYVTCKSLKRFRISMNRLSGK-IPDEVW
-A--I----------------------PY--VEIIDLAYN-DFTGEVPSEIGLSTSLSHI
VLT-KNRFSGKLPSELGKLVNLEKLYLSNNNFSGEIPPEIG--SL---------------
---KQLSSLHLEENSLTGSIP-AE--LGHC------------------------AMLVDL
NLA-WNSLSGNIP-QSVSLMSSLNSLNISGNKLSGSIPE-NL--EAI-K-LSSVDFSENQ
LSGRIP-----------------
>Ptrichocarpa_4444_PNS91060:194-569
------------------------------------------------------------
------------------------------------------------------------
-------------------------------------------LTWLFLANSHL-RGEIP
ESIFE--LENLQTLDISRNKISGQFPKSI-SKLRKLTKIEL-FY--NNLTG---EI--P-
PELANLTL-----------------------LQEFDVSSN-QLYGKLPEGIGSLKS-LTV
FQGHQNNFSGEIPAGFG-EMRYL-NGFSIYQNNFSGE-FPTNFG-RFS-PLNSIDISENQ
F-SGSFPRFLCESKQLQYLLALGNRFSGVLPDSYAECKTLWRFRVNKNQLTGK-IPEGVW
-A--M----------------------PL--ASIIDFSDN-DFTGEVSPQIRLSTSLNQL
ILQ-NNRFSGQLPSELGKLMNLEKLYLNNNNFSGVIPSDIG--SL---------------
---QQLSSLHLEENSLTGSIP-SE--LGDC------------------------ARVVDL
NIA-SNSLSGRIP-STITLMSSLNSLNLSRNKITGLIPE-GL--EKL-K-LSSIDLSENQ
LSGRVP-----------------
>Cpapaya_22854_evm.model.supercontig_177.22:271-574
------------------------------------------------------------
------------------------------------------------------------
------------------------------------------------------------
------------------------------------------------------------
-------------------------------LQEIDISSN-QLTGNLPQELGNLKN-LTV
FQCYNNQFFGELPAGFG-DMRHL-IGFSVYKNNFSGE-FPANFG-RFA-PLESIDISENQ
F-SGAFPKFLCGGKKLVLFLALSNNFSGKFPDSYTACKSVERVRINKNRLSGK-IPDEFW
-A--L----------------------PR--VTMIDFSDN-EFTGGISPQIGLSVKLNQL
VLQ-NNKFSGQLPPQIGKLANLERILLSNNSFSGEIPATIG--NL---------------
---KQLSSLHLEENSLTGSIP-AE--LGNC------------------------DQLVDL
NLA-GNNLSGNIP-ESLSVMSSLNSLNLSRNRLTGLIPE-NL--KKL-K-LSSIDLSQNQ
LTGSIS-----------------
>Graimondii_41026_KJB59645:75-569
VTEISLAGKSLSGEIS----LSISMLNSLETLYLPLNSISGELP---DQINHCSNLRVLN
ISWNKMVGIIPDLSG-----------------------------LKSLEILALAFNSFSG
RFPSW---IGNLTGLVFLVLGGN-DFD-ESE-IP-ESIGNLKNLNTLYLRNSNL-VGQIP
ESVFE--LKALQILDLSWNNISGNIPNSI-SKLKNLNQIEL-FF--NNLTG---EL--P-
PGIADLPL-----------------------LKEFDISSN-RLNGTLPKEIGKMN--LTV
FQCYNNSFYGEIPAGFG-DMQHL-IGFSVYKNRFSGQ-FPANFG-RFS-PLISIDISENQ
F-SGGFPRFLCERGKLEILLALDNNFSGEFPDSYVECKSLVRLRVNKNHLSGN-VPDGFW
-A--L----------------------PH--ANMIDFSDN-DFTGGVSASIGSSIGLNQL
VLH-NNKFSSSLPSELGKLTNLEKLLLNNNNFSGNLPAEIG--AL---------------
---KQLFSLGLEQNSLTGSIP-AE--LGNC------------------------VRLVDL
NLA-DNYLSGIIP-PTVSFMSSLNSLNLSGNKLTGPIPK-NL--ENL-K-LSSIDLSENQ
LSGNVP-----------------
>Graimondii_10475_KJB60055:194-569
------------------------------------------------------------
------------------------------------------------------------
-------------------------------------------LTWLFLARSNL-RGQIP
ESIFE--LNALQTLDISRNKISGDFPSSI-SKLKNLTKIEL-FF--NNFTG---EL--P-
PGIADLSL-----------------------LREIDISSN-QMHGRLPEKMGNLKN-LVV
FQCYNNNFSGEIPAGFG-DMRNL-IGFSVYRNNFSGL-FPANFG-RFS-PLDSIDISENQ
F-SGEFPRFLCENRKLRLLLALDNNFSGEFPDSYVDCKSLERLRINKNHLSGK-IPDGGW
-A--L----------------------PH--ATMIDFGDN-DFEGEISPMIVFSISLNQL
VLK-NNRFSGNVPSVLGKLANLERLLLNNNSFSGNLPAEIG--AL---------------
---KQLSSLHLEQNSLTGLIP-GE--ISDC------------------------FRLVDL
NLA-DNDFSGNIP-STVSLMSSLNSLNLSGNQLTGPIPK-NL--ENL-R-LSSIDLSRNQ
LSGNVP-----------------
>Graimondii_10577_KJB60054:194-569
------------------------------------------------------------
------------------------------------------------------------
-------------------------------------------LTWLFLARSNL-RGQIP
ESIFE--LNALQTLDISRNKISGDFPSSI-SKLKNLTKIEL-FF--NNFTG---EL--P-
PGIADLSL-----------------------LREIDISSN-QMHGRLPEKMGNLKN-LVV
FQCYNNNFSGEIPAGFG-DMRNL-IGFSVYRNNFSGL-FPANFG-RFS-PLDSIDISENQ
F-SGEFPRFLCENRKLRLLLALDNNFSGEFPDSYVDCKSLERLRINKNHLSGK-IPDGGW
-A--L----------------------PH--ATMIDFGDN-DFEGEISPMIVFSISLNQL
VLK-NNRFSGNVPSVLGKLANLERLLLNNNSFSGNLPAEIG--AL---------------
---KQLSSLHLEQNSLTGLIP-GE--ISDC------------------------FRLVDL
NLA-DNDFSGNIP-STVSLMSSLNSLNLSGNQLTGPIPK-NL--ENL-R-LSSIDLSRNQ
LSGNVP-----------------
>Tcacao_12479_Thecc.08G194700.1.p:100-595
VTEISLGNKSLSGEVS----PSISVLHSLTKLYLPQNAISGKIP---AQLNECTNLIVLN
LTWNKMVGIIPDLSG-----------------------------LKKLEFLDLTFNFFSG
KFPSW---VGNLTELRSLGLADN-NYD-EGE-IP-ETIGNLKNLTWLFLAMSNL-RGQIP
ASIFE--LKALQTLDISRNKISGDFPQSI-SKLKNLTKIEL-FM--NNLTG---EL--P-
PGIADLTL-----------------------LQEIDISGN-QMQGTLPEGIGNLKN-LVV
FQCYNNKYSGEIPAGFG-DMRHL-IGFSIYRNNFSGE-FPANFG-RFS-PLDSFDISENQ
F-TGDFPRFLCESRKLRLLLALENNFSGEFPDTYVDCKSLERFRINKNGLSGK-IPDGLW
-A--L----------------------PY--VRMIDFGDN-DFTGGISPSIGFSISLNQL
VLR-NNRFSSNLPSELGKLTNLERLLLNNNNFSGNLPAEIG--SL---------------
---KLLSSLYLEQNRLTGSIP-EE--LGDC------------------------VRLVYL
NLA-DNDLSGNIP-QTVALMSSLNSLNLSGNKLSGSIPK-NL--EKL-K-LSSIDLSANQ
LSGSVP-----------------
>Bdistachyon_40394_KQJ85665:99-572
LTTLSLPSNSLSGSIA--------------------------------GVTACAKLTELT
LAFNVFSGAVPDLSP-----------------------------LTSLRVLNLSQNAFSG
AFPWR--SLSSMPGLVVLAAGDN-LFLDETPTFP-EQITKLASLTALYLSAANI-AGEIP
PSIGN--LVNLTDLELADNHLTGPIPASM-AKLVNLKSLEL-YN--NNLTG---PF--P-
PGFGKMTK-----------------------LQYLDASAN-KLTGGLSE-IRTLTK-LVS
LQLFFNGFSDEVPAELGEEFKDL-VNLSLYNNNLSGE-LPRNLG-RWS-EFDFIDVSTNQ
L-SGPIPPDMCRRGTMKKLLMLENRFSGEIPLSYGGCRTLTRFRVSSNELSGE-VPAGIW
-A--L----------------------PE--VEIVDLAEN-EFTGGIGDRIGEASSLTNL
ILA-KNKFSGEIPWSIGDAMNLQKLDLSGNGFSGEIPGSIG--KM---------------
---KNLDSVNVEGNEISGAIP-GS--IGGC------------------------FSLTAV
NFA-GNRIAGEIP-PELGEMTRLNSLDLSRNEMTGEIPA-SL--AEL-K-LSYLNLSENR
LQGPVP-----------------
>Sitalica_34580_KQL17389:99-571
----------------------------LTTLSLPENSLGGAID----GVVGCAALQELN
LAFNGFSSTVPDLSP-----------------------------LTRLRRLNVSSNLFAG
AFPWA--SLAKMPDLSVLALGDN-PFLAPTHAFP-AEVTRLTNLTVLYLSAAKI-GGAIP
PEIGN--LVNLVDLELSDNDLAGEIPKEI-ARLTNLNQLEL-YN--NSLHG---EL--P-
TGFGELTK-----------------------LQYFDASMN-NLTGSLAE-LRSLKE-LIS
LQLFSNNFSGGVPPEFG-DFKEL-VNLSLYNNSLTGE-LPASLG-SWG-RFNFIDVSTNA
L-SGPIPPDMCKQGTMLKLLILENSFSGGIPATYASCKTLVRFRVSKNRLTGE-VPDGLW
-A--L----------------------PN--VNVLDLAEN-QFNGSIGGGIGNATAMTYL
MLA-GNRFAGAIPPSIGNAASLESMDVSRNELSGELPESIG--RL---------------
---SSLNSLTIEGNGIGGAIP-AS--LGSC------------------------SALSTV
NFA-GNKLAGAIP-AELGNLPRLNSLDLSRNELTGAVPA-SL--AAL-K-LSSLNLSDNQ
LTGPVP-----------------
>Sbicolor_26295_EES16439:69-568
VTSLSLPSLKLSAATV-PFADLCASLPSLATLSLPENSLSGGID----GVVACTALRDLN
LAFNGFTGAVPDLSP-----------------------------LTELRRLNVSSNCFDG
AFPWR--SLAATPGLTALALGDN-PFLAPTLAFP-AEVTKLTNLTVLYMSAVKL-RGAIP
PEIGD--LVNLEDLELSDNNLTGGIPPEI-TRLTSLTQLEL-YN--NSLRG---PL--P-
AGFGRLTK-----------------------LQYFDASQN-NLTGTLAE-LRFLTR-LVS
LQLFYNGFTGEVPAEFG-DFKEL-VNLSLYNNKLTGE-LPRSLG-SWG-PLNFIDVSTNA
L-SGPIPPDMCKQGTMLKLLMLENNFSGGIPETYASCKTLQRFRVSKNSLSGE-VPEGLW
-A--L----------------------PN--VNIIDLAEN-QFTGSIGDGIGNAAAMTGL
YLS-GNRFTGAIPPSIGNAASLETMDLSSNQLSGEIPDSIG--RL---------------
---SHLGSLDIGGNAIGGPIP-AS--LGSC------------------------SALSTV
NFT-RNKLSGAIP-AELGNLQRLNSLDVSRNDLSGAVPA-SF--AAL-K-LSSLDMSDNH
LTGPVP-----------------
>Zmays_39655_Zm00001d041236_P001:74-573
VTALSLPALKLSAATV-PFAALCAALPSLAALSLPENSLAGAID----GVVKCTALQELN
LAFNGFTGAVPDLSP-----------------------------LAGLRSLNVSSNCFDG
AFPWR--SLAYTPGLTLLALGDN-PFLAPTAAFP-PEVTKLTNLTVLYMSAAKI-GGAIP
PEIGD--LVNLVDLELSDNDLTGEIPPEI-ARLTSLTQLEL-YN--NSLRG---AL--P-
AGFGRLTK-----------------------LQYLDASQN-HLTGSLAE-LRSLTR-LVS
LQLFFNGFTGEVPPEFG-DFRDL-VNLSLYSNNLTGE-LPRSLG-SWA-RFNFIDVSTNL
L-SGPIPPDMCKQGTMLKLLMLENNFSGGIPETYASCKTLVRFRVSNNSLSGE-VPEGLW
-A--L----------------------PN--VNVLDLAGN-QFSGSIGDGIGNAAAMTNL
LLA-GNQFSGAVPPSIGDAASLESVDLSRNQLSGEIPESIG--SL---------------
---SRLGSLNIEGNAIGGPIP-AS--LGSC------------------------SALSTV
NFA-GNRLDGAIP-AELGNLQRLNSLDVSRNDLSGAVPA-SL--AAL-K-LSSLNMSDNH
LTGPVP-----------------
>Dcarota_1439_KZN00793:71-567
VREIDLSNQHLSGKFP---FDSVCKLESLEKLSLGANYLVGPVT---EDVNNCTELRYLD
LGNNNFSNTVPDISS-----------------------------LTKLTTLYLNKSEFQG
IFPWN--SLENMSNLSILSLGDN-EFD-KSP-FP-EQVLKLKKLTWLYLTGCSI-EGKIP
AGIGN--LTELEDLELSDNYLSGEIPYEI-SYLRNLWQLEL-YS--NQLTG---KI--P-
TGFRNLTK-----------------------LKNFDASTN-FLEGDLSE-FGFMSQ-MES
IQLFENNLSGEMPPEFG-DFKNL-RFLSLYTNKFTGT-VPQSLG-SWA-DFLYIDISENS
F-SGFIPPNMCKKGKMEELLILQNKFVGEIPESYANCTTLTRFRVSNNSLSGN-VPSGLW
-G--L----------------------PK--VNIIDLAMN-NFDGTVSSKLGDAGSLSEL
NLA-NNKFSGELPVEISQVSTLVKLDTSYNQFSGKIPDSIG--RL---------------
---KELTSLHLQVNMFSGTIP-SS--LATC------------------------SSLTDI
NIA-GNLFSGDIP-AKLGDLPTLNSLNMSMNQLSGSIPS-SL--SSL-R-LSLLDLSNNR
LSGLIP-----------------
>Aofficinalis_16043_ONK74519:53-501
-------------------------------------------------------LQSLD
LSFNEFTGQIPDLSP-----------------------------LGKLQALVLNQNHFTG
VFPWS--SLANLTGLIYLSVGDNLQFE-ESP-FP-EIVTELSSLSLLYLSDCNL-KGEIP
ASIGN--LTKLVDLELADNILTGEIPKEI-TKLTNLLQLEL-YN--NSFRG---KI--P-
DGFGNLTR-----------------------LAYFDASRN-YLEGDLSE-LRFLKN-LVS
LQLFFNEFSGEIPQEFG-DFKFL-VNLSLYSNRLTGN-LPAKLG-SWA-EFIFIDVSTNY
L-TGSIPPDMCKMGTMQKLLLLENQFSGQIPATYASCSSLIRFRVSNNSLSGV-VPAGLW
-G--L----------------------PN--LDIIDLAIN-QLEGAIDASIGRAKSLSQL
LIA-DNKFSGDIPSEISGAPSLGTINLSNNQFSGQIPESIG--EL---------------
---KKLASFYAEKNSLTGEIP-DS--LGSC------------------------VSLSAV
NLA-GNTLSGEIP-ASIGSLPSLNSLILANNKLSGQIPV-SL--SSL-K-LSSLDLSNNQ
LTGDIP-----------------
>Pdactylifera_20011_XP_038970451.1:68-564
VAKINLNSKGISGKPP---FSSLCRLPALSELSLGSNHLSGTLA---ADIRNCTGLQRLD
LAYNKFTGVVPDLSP-----------------------------LNKLKVLNLSDNAFSG
PFLWS--SLGNLTELLALCLGYN-GFD-ESP-FP-AVVANLTKLTRLYISNTNI-KGKIP
SWIGK--LTELRDLELSNNFLTGEIPPEI-VNLNKLSQLEL-YN--DSLTG---KI--P-
PGFRNLSN-----------------------LVSFDASMN-NLEGDLSE-LRSLSK-LVS
LQLFYNDFSGEVPPEFG-DFRDL-VNLSLYNNYLSGK-LPAKLG-SWA-KFDYIDVSSNF
F-TGEIPPDMCRWGTMTRLFVLENNFSGEIPASYANCSSLIRFRVSNNSLSGV-VPAGIW
-S--L----------------------PN--VNIIDLALN-QFEGPIDAGIGKAKSLAQL
FIG-NNRFSGELPPEISGASSLVQFDATYNQFSGEIPASIG--GL---------------
---QQLQSLYLQHNSFSGEIP-EI--IGSC------------------------SSLTTI
DLA-RNSLSGTIP-ATIGDPPNLNSLDLSNNQLSGQIPA-SL--SSV-K-FSAFNLSNNK
LTGPVP-----------------
>Pdactylifera_6805_XP_038970452.1:66-562
VAKINLNSKGISGKPP---FSSLCRLPALSELSLGSNHLSGTFA---ADIRTCTGLQRLD
LAFNKFTGVVPDLSP-----------------------------LNKLEVLNLSDNGFSG
LFPWS--SLGNLTELVVLSLGDN-GFD-ESP-FP-PVVADLTKLTWLYLSDTNI-KGEIP
PWIGN--LTELRDLELADNFLTGEIPPEI-VNLNKLWQLEL-YN--NSLAG---KI--P-
TGFRNLSD-----------------------LVFFDASMN-NLEGDLSE-LRFLNK-LLS
LQLFYNDFSGEVPPEFG-DFRDL-VNLSLYSNRLSGK-LPAKLG-SWA-KFNFIDVSTNF
F-TGEIPPDMCRLGTMTRLLVLENNFSGEIPASYANCSSLIRFRVSNNSLSGV-VPAGIW
-S--L----------------------PN--VNIIDLALN-QFEGTIDAGIGKAKSLAQL
FID-NNRFSGELPPEISGASSLVQFDATYNQFSGEIPASIG--GL---------------
---QQLQSLYLQHNSFSGEIP-EI--IGSC------------------------SSLTTI
DLA-SNSLSGTIP-ATIGDLPNLNSLDLSNNQLSGQIPA-SL--SSV-K-FSAFNLSNNQ
LTGPVP-----------------
>Macuminata_398_GSMUA_Achr9P09870_001:106-456
VSEIDLTETGISGEIA---FDSLCRLPSLSALSLGSNSLTGSVS---ADVSNCTGLRHLD
LAFNYLGGAVPDLAR-----------------------------LNKLQ-----------
--------------LEQLSLGDN-PFD-PNP-FP--------------------------
-------EVVLVDLELADNFLTGGIPSEI-TRLSKLWQLEL-YN--NSLTG---RI--P-
AGFGNLSE-----------------------LAFFDASMN-QLEGDLSE--------LR-
------------------SLTNL-VSLQLFTNDLSGQ-VPPEFG----------------
-----------EKGTMKKLLMLENKFTGEIPASYTNCSSLIRFRVNNNSLSGN-VPAGLW
-S--L----------------------PN--LQLIDLSIN-QFEGPIGAGIGKAKSLYQL
SLD-NNR----------------------NSFSGAIPDAIG--SC---------------
---VSLNSVSLAKNKLSGPIP---------------------------------------
--------------ASLGALTRLNSLDLSNNQLSGEIPA-SL--TTL-K-LSALDLSNNS
LTGAVP-----------------
>Macuminata_89_GSMUA_Achr6P31610_001:70-426
------------------------------------------------------------
-----------------------------------------------LQVLNLSDNAITG
AFPWS--SLAGLTDLE---------------------------LNRLFLSDSNI-HGEIP
PSIGN--LTELVDVEISDNFLTGGIPPEI-AKLSGLWLLEM-YN--NSFTG---TI--P-
AGFGNLSR-----------------------LAYFDASEN-QLEGDLSE-LRRLTN-LIS
LQLFQNDLSGEVPPEFG-DF-------------------------RWT-EFNYIDVSTNF
F-TGGIPPDI-----------------------YANCSSLIRFRVNKNSLTGE-IPAGLW
-S--L----------------------PN--LNILDLAIN-QFEGPIGVGIGNAKSLYQL
YLD-DNQFSGQLPLELGEAESIVGIDLSHNEFSGEIPASIG--GL---------------
---RNLVSLDFESNTFSGAIP-DA--IGSC------------------------LSLSSV
NLA-KNNLSGPIP-TSLGELTRLNSLDLSDNQLSGKIPA-SL--STL-K-LSSLDLSNNR
LTGAVP-----------------
>Macuminata_11310_GSMUA_Achr10P08380_001:64-415
VSEIDLTDAGISGEIS---FASLCRLPSLSSLSLGLNSLSGSVS---ADLRNCTALRRLD
LAANNLAGPVPDLAP-----------------------------LSELRVLNLSGNTLTG
AFPWG--SLAHLTGLQ---------------------------LNWLFLSSCNI-HGDIP
PSIGN--LTELVDLELASNLLTGGIPPEI-ARLSKLWMLEL-FN--NSLTG---RI--P-
---------------------------------------------------AGLTS-LVS
LQLFMNDLSGEVPPEFG-EFRYL-TNLSLYTNRLTGT-LPPTLG-SWA-KFDFIDVSTNF
F-TGSIPPDI--------------------------CLSLVRFRVNKNSLSGV-VPAGLW
-S--L----------------------PN--LNIIDLAVN--------------------
----------------------------HNAFSGTIP-----------------------
----------------------NA--IGSC------------------------VRLSSV
GLA-ANNLSGPIP-ASLGQLTSLNSLDLSNNQLSGEIPV-SL--APL-K-LSALDLSNNQ
LTGAVP-----------------
>Atrichopoda_12481_evm_27.model.AmTr_v1.0_scaffold00033.47:68-564
VTEINLSSKRLAGELP---LESICGLASLEKLFMGKNSLYGNIS---NGFTNCKKLQYLD
LAFNSFTGSFPDLSN-----------------------------LSELKLLNLSDNGFSG
PFPTT--SLRNKPNLVSLSLGDN-PFD-PSP-FP-EEILALSQLSWLYLSNCGL-SGRIP
QDIGN--VTELVNLELSDNSFYGEIPASI-SKLSKLWQLEL-YN--NSLNG---TI--P-
VGFGNLVN-----------------------LQKFDASMN-YLDGGLTE-LKSLTK-LVS
LQLFYNQFSGEIPVEFG-EFREL-VNLSLYSNNLSGP-LPQKLG-SWS-EFYFIDVSENG
F-TGPIPPDMCLKGKMTFLLMLDNKLSGELPSTYATCSSMNRLRVSNNSLSGK-ISAGIW
-G--L----------------------PK--LEIIDFAMN-QFEGEVGLEIRNAKSLTEL
YIQ-NNRFSGQLWSEISQASSLIEINASVNEIEGEIPATIG--EL---------------
---PKLNKLHLQDNKFSGKIP-DT--IGSC------------------------ASLSDI
NLA-GNQLVGQIP-ASLASIQVLNSLNLSDNQLSGEIPT-RF--SVV-R-FSLLDLSNNQ
LTGPIP-----------------
>Dcarota_162_KZM96093:72-568
VTEIELSHQHLTGNVP---FDSICQLKFLEKLSLGANSLSGPLT---KDLNACTNLRYLD
LGNNFFSGSVPDISS-----------------------------LTNLLVLHLNFSGISG
TFPWA--SLQSMTNLTVLSLGDN---SLDRSVFP-EEVTGLKELTWLYLSNCSI-EGKIS
SGIGG--LTKLENLELADNYLSGEIPSEI-ANLVNLWQLEL-YN--NELNG---TF--P-
PGFGNLTK-----------------------LRNFDAMGN-FLEGDLSE-LRFLDQ-LVS
LQVHENLFSGQVPEEFG-EFKHF-VNLSLYGNQLTGP-LPQMLG-SWS-DFEFIDVSENF
F-TGPIPPDMCKNGKMAELLILQNNFSGEIPENYARCQTLTRFRVSINSLSGR-VPSGIW
-G--L----------------------PD--LNIIDVAMN-SLEGPISPEIRNARSLTEL
YLG-NNQFSGDLPLELLEASSLVSVDLSNNHFSGQIPRKFG--RL---------------
---NQLMSLHLEGNDFTGTIP-DS--MQSC------------------------ESLSEL
NMA-HNSISGKIP-GYLGSMRMLNSLNLSHNQIAGKIPQ-TL--SFS-R-ISLLDLSHNR
LTGRIP-----------------
>Acoerulea_12205_Aqcoe6G158100.1.p:72-568
VTRIELREKGLIGKLE---FESICQLQSLEKLDFGINSLGGIIT---DDLKNCTKLRFLD
ISSNNFNGAVPDLSS-----------------------------LRELENLLLDTNGFTG
QFPWK--SLESLMNLTELTLGDN-PFDISS--FP-MEILKLKNLSHLYLTNCSL-KGRIP
TGIGN--LTEMANLELSANHLTGEIPEDI-VKLTKLWQLQL-YD--NDLYG---KF--P-
VGFRNLTQ-----------------------LVYLDTSNN-SLEGDLSE-LKSLER-LKS
LQLFENHFSGSIPHEFG-DFKNL-VGLSLYKNKLTGT-LPQSIG-SWS-DFDFIEVSENL
L-TGPIPPNMCKNGKMTEILMVNNQFTGGIPESYSTCWSLTRLRVSNNSLAGN-VPAGIW
-G--L----------------------PN--LDFLDLAMN-QFEGPMTSDIGDARALTQL
RVQ-NNRFSGNLPMEISKASSLVSVDLSFNQFSGIIPVDIA--EL---------------
---KKLNSLYLHENMFSGTIP-SP--LGEC------------------------TSLNII
NLA-KNSLSGKIP-DTLGLLSGLNSLNLSTNQLSGQIPS-SL--SYL-K-LSLLDLSNNM
LTGAVP-----------------
>Hannuus_51399_OTG10766:73-546
VKEINLSEQRLVGTVD---FGLTCSLKSLQKVSLGSNLLHGTIS---SNLSHCTSLKHLG
LENNSFTGQ---------------------------------------------------
-FPWK--SLVKLTSLTHLSLGDN-PFD-ISP-FP-LEILNLRMLQTLYLTNCSI-EGTIP
EDIRK--LESLQRLELSDNFLVGEIPTGI-TKLVNLQVLEL-YD--NRLSG---IF--P-
TGFGNLPM-----------------------LSKLDVSNN-SLEGDLSE-LRSLRS-ITS
LQLFENNFSGEIPVEFG-EFRLL-QQFSIYNNRFTGE-LPEKIG-SWA-DFEYIDVSENF
L-TGKIPPDMCKNGKIYDILMLQNNFTGGLPENYANCSSLERLRVSNNSLSGR-IPVGIW
-S--L----------------------PR--LKLIDLAMN-QFEGPVTGNIGEAKSLAQL
FVS-NNRLSGELPEEISNVSSLVEMELMYNQFSGGIPVRIG--EL---------------
---KSLNSLHLEGNLFSGGIP-QS--IGSC------------------------VSLNDI
NLA-GNSLSGDIP-ASLGSLRGLNSLNVSDNKLSGVIPA-SL--SSL-K-LSLIDLSNNM
LVGRVP-----------------
>Hannuus_20072_OTG14561:72-568
VKELDLPNQQLVGTLS---FDSLCSLNSLDTISLGSNLLYGSII---TSVSNCTNLQHLD
LGKNLFSGEVPDLSS-----------------------------LTRLTFLNLNDSGFRG
KFPWK--SLTNLTSLSFLSLGDN-LFD-DMP-FP-LEVLNLKNLYSLYLSNCSI-GGKIP
EEIGN--LTMLERIEMADNRLVGEIPTGI-TKLTKLRMLEL-YS--NGLSG---VL--P-
VGLGSLAN-----------------------LEMFDVSNN-DLEGELSE-LRNLTR-MES
LQLFQNRFSGTIPEEFG-EFKYL-KQFSIYDNQFTGE-LPPKTG-SWA-EFEYIDVSNNY
L-SGSIPPDMCKLGRMEKLLMIDNNFTGELPENYASCSSLLRLRVSNNSLSGR-VPDGIW
-S--L----------------------PK--LSMIDLEMN-QFEGHLVPNIGEAVSLTQL
FLA-QNRFSGDLPMEITNVSSLVEIDLSFNRFSGGISSKIG--EL---------------
---KKLSKLYLQDNIFSGTIP-ES--LGLC------------------------LSLNVI
NIA-RNSLSGQVP-ASLGSLVSLNSLNLSGNKLSGLIPA-SL--SSL-K-LTLIDLSNNM
FIGRVP-----------------
>Hannuus_9537_OTF98398:73-569
VKEINLSQQKLSGTLA---FDSLCAIKSLEKLSLGANMLSGTIS---NQLSNCTSLQYLD
LGMNFFTGVVPDLSR-----------------------------LSQLKFLSLNLSGFTG
RFPWE--SLRNLTRLSFLSLGDN-PFD-KTP-FP-LEILNLQYLSSLYLTNCTI-EGRIP
EAIGN--LSLLESLQLSDNYLVGEIPVGV-TKLINLQMLEL-YN--NQLTG---TL--P-
VGLSNLVN-----------------------LAEFDVSTN-LLFGDLSE-LRGLSR-LES
LQLFENGFSGTIPEEFG-EFKYL-KQFSIYTNKFTGE-LPAKIG-SWA-EFEYIDVSTNY
L-TGSIPPDMCKMGKMEKLLMLQNNFTGGLPENYASCTSLNRLRVSNNSLSGR-VPDGIW
-S--L----------------------PN--LGMIDLEMN-QFEGQVGRNIGEAKSLAQL
FLA-NNRFSGELPVEISNVSSLVEIRLTSNLFSGEIPVTIG--SL---------------
---KKLSKLLLQDNKFSGAIP-ES--LGSC------------------------VSLNEI
NLA-GNLFSGQIP-ERLGSLVSLNSLNISDNKLSGVIPA-SL--SSL-K-LTLIDLSNNM
LFGRVP-----------------
>Hannuus_11871_OTG11379:70-351
VKEINLSQQQLSGTLA---FDSLCAIKSLDKISLRANMLSGTIS---TQLSNCTSLQYLD
LGMNFFTGVVPDLSQ-----------------------------LSQLKFLSLNLSMFTG
RFPWE--SLRNLTRLTFLSLGDN-PFD-KTP-FP-LEILNLQYLSSLYLSNCTI-EGRIP
EAIGN--LSLLESLQLSINYLVGEIPVGV-TKLINLQMLEL-YD--NQLSG---TL--P-
VGLSNLVN-----------------------LAEFDVSTN-LLFGDLSE-LRGLSR-LES
LHLFENNFSGTIPEEFG-EFKYL-RQFSIYTNKFTGE-LPAKIG-SWA-EFEYIDVSRNY
L-----------------------------------------------------------
------------------------------------------------------------
------------------------------------------------------------
----------------TGSIP---------------------------------------
------------------------------------------------------------
-----------------------
>Hannuus_14070_OTG11339:15-462
-------------------------------------------------------LQYLD
LGMNFFTGVVPDLSQ-----------------------------LSQLKFLSLNLSMFTG
RFPWK--SLRNLTRLSFLSLGDN-PFD-KTP-FP-LEILNLQYLSSLYLSNCTI-EGRIP
ETIGN--LSLLESLQLSINYLVGEIPVGV-TKLINLQMLEL-YD--NQLSE---TL--P-
VGLSNLVN-----------------------LAEFDVSTN-LLFGDLSE-LRGLSR-LES
LHLFENNFSSTIPEEFG-EFKYL-RQFSIYTNKFTGE-LPGKIG-SWA-EFEYIDVSTNY
L-TGSIPPDMCKMGKMTKLLMIQNNFTGRLPENYASCTSLIRLRVNNNSLSGR-VPDGIW
-S--S----------------------PN--LGITDLEMN-QFEGQVGRNIGEAKSLAHL
FLA-NNRFSGELPMEISNASSLVEIRLTSNLFSGEIPVTIG--SL---------------
---NKLSKLLLQDNKFSGAIP-ES--LGSC------------------------VSLNEI
NLA-GNSFSGQIP-ESLGSLASLNSLNLSGNKLSGVIPA-SL--SSL-K-LTLIDLSNNM
LFGRVP-----------------
>Hannuus_36733_OTG11340:15-462
-------------------------------------------------------LQYLD
LGMNFFTGVVPDLSQ-----------------------------LSQLKFLSLNLSMFTG
RFPWK--SLRNLTRLSFLSLGDN-PFD-KTP-FP-LEILNLQYLSSLYLSNCTI-EGRIP
ETIGN--LSLLESLQLSINYLVGEIPVGA-TKLINLQMLEL-YD--NQLSE---TL--P-
VGLSNLVN-----------------------LAEFDVSTN-LLFGDLSE-LRGLSR-LES
LHLFENNFSSTIPEEFE-EFKYL-RQFSIYTNKFTGE-LPAKIG-SWA-EFEYIDVSTNY
L-TGSIPPDMCKMGKMKKLLMIQNNFTGRLPENYASCTSLIRLRVNNNSLSGR-VPDGIW
-S--S----------------------PN--LGITDLEMN-QFEGQVGRNIGEAKSLAHL
FLA-NNRFSGELPMEISNASSLVEIRLTSNLFSGEIPVTIG--SL---------------
---NKLSKLLLQDNKFSGAIP-ES--LGSC------------------------VSLNEI
NLA-GNSFSGQIP-ESLGSLASLNSLNLSGNKLSGVIPA-SL--SSL-K-LTLIDLSNNM
LFGRVP-----------------
>Cviolacea_4439_Clevi.0049s0008.1.p:108-579
----------------------------LEKLVLGENSLRGRIG---EGLRNCTRLKYLD
FGVNNFSGDFPAIDS-----------------------------LKGLEFLSLNSTGISG
KFPWS--SLKNLTRLRFLSLGDN-AFD-PNP-FP-EETLNFINLYWLYLSNCSI-TGKIP
EGIGN--LVLLQNLELSDNDMSGEIPQGI-GKLKNLWQLEL-YN--NNLSG---KL--P-
VGFRNLIS-----------------------LKNFDASHN-LLEGDLSE-LRFLKN-LSS
LQLFENRFAGEIPVEFG-DFKNL-VSLSLYRNSLTGK-LPGKMG-SWN-DFRFIDVAENM
L-EGPIPPDMCKNGKMTHLLILQNRFTGKIPESYANCKTLVRFRVSNNSLSGV-IPSGIW
-G--L----------------------PD--LIVLDLAAN-QFEGPVTDDICKAKSLGLL
DLE-NNRFSGALPPLISGASSLVSVNLQSNRFSGQIPESYG--NL---------------
---KKMTILRLNGNNLTGIIP-ES--LGSC------------------------FSLDDL
NLA-GNSLSGEIP-AGLRSLPSLNYLNLSGNKLSGEIPV-SL--SSL-K-LSLLDLSNNE
LTGPVP-----------------
>Brapa_39136_Bra038228.1-P:75-571
SQSLNNGYNNNTSDLP---FDSICDLKFLEKLVLGNNALSGKIL---KNLRSCKRLRYLD
LGINNFSGEFPAIDS-----------------------------LRLLEFLSLNASGISG
RFPWK--SLKSLNRLSFLSVGDN-RFD-PHP-FP-GEILNLRGLSWLYMSNISI-TGEIP
EGVKN--LVLLQNLEISDNRISGEIPKGI-VQLINLKRFEV-YN--NSLTG---KL--P-
LGFGNLTN-----------------------LKYFDASNN-SLEGDLSE-LRSLKN-LVS
LGLYENRLTGVIPREFG-DFKSL-AALSLYRNKLTGK-LPEELG-SWT-GFSYIDVSENC
L-EGQIPPDMCKKGAMTHLLMLQNRFTGQFPESYAECKTLIRIRVSNNSLSGM-VPYGIW
-G--L----------------------PK--LQFLDLASN-RFEGPFTDDIGNAKSLGSL
DLS-SNLFSGSIPSQISEADSLVSVNIRMNKFSGQVPDSLG--KL---------------
---KELSSLYLDKNNLSGDIP-ES--LGLC------------------------GSLVVL
NLA-GNSLSGRIP-GSLGSLRLLKSFNLSENRLTGLIPV-AL--STL-K-LSLLDLSNNE
LSGSVP-----------------
>Esalsugineum_17632_ESQ47922:101-572
----------------------------LEKLVLGNNFLRGRIL---KSLSNCNRLRYLD
LGINNFSGEFPTIDS-----------------------------LRFLEFLSLNASGISG
KFPWN--SLKRLKRLSFLSVGDN-HFE-PHP-FP-GEILNLTALNWIYLSNSSI-SGKIP
EGIKN--LVRLQNLELSDNEISGEIPKGI-VHLRKLKQLEI-YN--NYLSG---KL--P-
LGFGNLTN-----------------------LRSFDASNN-LLDGDLSE-LRSLKS-LVS
LGLFENRLTGEIPKEFG-DFKCL-AALSLYRNQLTGK-LPEKLG-SWT-GFHYIDVSENF
L-EGQIPSDMCKKGAMTHLLMLQNRFTGQFPESYAKCKTLIRIRVSNNSLSGV-VPPGIW
-G--L----------------------PN--LHFLDFASN-RFEGTLTDDIGFAKSLGSL
DLS-RNWFSGSLPSQISGATSLVSVNIRMNKFSGQIPDSFG--KF---------------
---KELVSLYLDQNNLSGAIP-ES--LSLC------------------------TSLADL
NLA-GNSLSGNIP-ESFGSLKLLNSLNLSRNKLSGTIPV-GL--SSL-K-LSLLDLSGNE
LTGSVP-----------------
>Cgrandiflora_14885_Cagra.6943s0015.1.p:101-572
----------------------------LEKLVLGNNSLRGKIH---HNLRKCKRLRYLD
LGINNFSGEFPAIDS-----------------------------LRSLEFLSLNASGISG
KFPWS--SLKHLKILSFLSVGDN-RFY-PNP-FP-TEILNLTALKWVYLSNSSI-AGEIP
EGIKN--LVLLQNLELSDNEISGDIPKGM-IQLRSLRQLEI-YN--NYLTG---KL--P-
FGFRNLTS-----------------------LRNFDASNN-KLEGDLSE-LRFLKN-LVS
LGLFENRLTGEIPKEFG-DFKSL-AALSLYRNQLTGM-LPEKLG-SWT-VFKYIDVSENF
L-EGQIPPDMCKKSAMTHLLMLQNRFTGKFPESYAKCKTLIRLRVSNNSLSGV-VPSGIW
-G--L----------------------PN--LQFLDLASN-LFEGNLTDDIANAKSLGSL
DLS-NNQFSGSLPVQISGANSLVSVNLRMNTFSGKVPDSFG--KL---------------
---KELSSLHLDQNIISGAIP-ES--LGLC------------------------TSLVDL
NLA-GNSLSEEIP-ENLGSLQLLNSLNLSGNKLSGMIPV-AL--SSL-K-LSLLDLSNNQ
LIGSVP-----------------
>Crubella_24893_Carub.0003s1958.1.p:101-572
----------------------------LEKLVLGNNSLRGKIH---HNLRKCKRLRYLD
LGINNFSGEFPAIDS-----------------------------LRSLEFLSLNASGISG
KFPWS--SLKHLKILSFLSVGDN-RFY-PNP-FP-TEILNLTALKWVYLSNSSI-TGEIP
EGIKN--LVLLQNLELSDNEISGDIPKGM-VQLRSLRQLEI-YN--NYLTG---KL--P-
FGFRNLTS-----------------------LRNFDASNN-KLEGDLSE-LRFLKN-LVS
LGLFENRLTGEIPKEFG-DFKSL-AALSLYRNQLTGK-LPERLG-SWT-VFKYIDVSENF
L-EGQIPPDMCKKSAMTHLLMLQNRFTGKFPESYAKCKTLIRLRVSNNSLSGV-VPSGIW
-G--L----------------------PN--LQFLDLASN-LFEGNLTDDIANAKSLGSL
DLS-NNQFSGSLPVQISGANSLVSVNLRMNTFSGKVPDSFG--KL---------------
---KELSSLHLDQNIISGAIP-ES--LGLC------------------------TSLVDL
NLA-GNSLSEEIP-ENLGSLQLLNSLNLSGNKLSGMIPV-AL--SSL-K-LSLLDLSNNQ
LIGSVP-----------------
>Csativa_67937_Csa19g027390.1:101-572
----------------------------LEKLVLGNNSLRGRIS---KNLKKCKRLRYLD
LGVNDFSGEFPAIDS-----------------------------LRLLEFLSLNASGISV
KFPWS--SLKHIKSLSFLSVGDN-RFD-PYP-FP-REIFNLTALRWVYLSNSSV-TGKIP
EGIKN--LVRLQNLELSDNEISGKIPKGM-VQLINLRQLEI-YN--NYLTG---KL--P-
VGFRNLTS-----------------------LRNFDASNN-KLEGDLSE-LRFLKN-LVS
LGLFENRLTGEIPKEFG-DFKSL-AALSHYRNQLTGK-LPKRLG-SWT-GFKHIDVSENF
L-EGQIPPYMCKKGVMTHLLMLQNRFTGKFPESYAKCKTLIRLRVSNNSLSGV-VPSGIW
-G--L----------------------PN--LQFLDLASN-RFEGNLTDDIGNAKSLGSL
DLS-NNRFSGSLPVQISGANSLVSVNIRMNKFSGVIPDSVG--KL---------------
---KELSSLHLEQNNLSSAIP-ES--LALC------------------------TSLVDL
NLA-GNSISEEIP-ESLGSLQLLNSLNLSGNKLSGMIPV-GL--SSL-K-LSLLDLSNNQ
LTGTVH-----------------
>Csativa_55372_Csa01g022750.1:103-574
----------------------------LEKLVLGNNSLRGRIS---KNLKKCKRLRYLD
LGVNNFSGEFPAIDS-----------------------------LRSLEFLSLNASGVSG
KFPWS--SLKHLKSLSFLSVGDN-RFD-PNP-FS-REILNLTALKWVYMSNSSV-IGKIP
EGIKN--LVRLQNLELSDNEISGEIPKGM-VQLINLRQLEI-YN--NYLIG---KL--P-
LGFRNLTS-----------------------LMNFDASNN-KLEGDLSE-LRFLKN-LVS
LDLFENRLTGEIPKEFG-DFKSL-VALSLYRNQLTGK-LPERLG-SWT-GFKHIDVSENF
L-EGQIPPYMCKKGVMTHLLMLQNRFTGQFPESYAKCKTLIRLRVSNNSLSGV-IPSGIW
-G--L----------------------PN--LQFLDLASN-RFEGNLTDHIGDAKSLGSL
DLS-NNLFSGTLPVQISEASSLVSVNLRMNKFSGVVPVSFG--KL---------------
---KELSSLHLNQNNLVGAIP-KS--LGLC------------------------TSLVDL
NIA-GNSLSEEIP-ESLGSLQLLNSLNLSGNKLSGMIPV-GL--SSL-K-LSLLDLSNNQ
LTGSVP-----------------
>Csativa_70459_Csa15g027700.1:99-570
----------------------------LEKLVLGNNSLRGRIS---KNLRKCKRLRYLD
LGVNYFSGEFPAIDS-----------------------------LRLLEFLSLNASGISG
KFPWS--SLKNLKSLSFLSVGDN-RFD-PNP-FP-IEILNLTALKWVYMSNSSI-TGMIP
EGIKN--LVRLQNLELSDNEISGEISKGM-VQLRSLRQLEI-YN--NYLTG---KL--P-
LGFRNLTS-----------------------LRNFDASNN-KLEGDLSE-LRFLKN-LVS
LGLFENRLTGEIPKEFG-DFKSL-VALSLYRNQLTGK-LPKRLG-SWT-GFKHIDVSENF
L-EGQIPPDMCKKGVMTHLLMLRNRFTGQFPESYAKCKTLIRIRVSNNSLSRV-IPSGIW
-G--L----------------------PN--LQFLDLASN-RFEGNLTDDIGNAKSLGSL
DLS-NNLFSGSLPVQISGANSLVSVNLRMNEFSGLLLDSFG--KL---------------
---KELSSLHLNQNNLSGAIP-ES--LGLC------------------------TSLVDL
NIA-GNTLSEEIP-ESLGSLRLLNSLNLSGNKLSGMIPV-VL--SSL-K-LSLLDLSNNQ
LTGSVP-----------------
>Alyrata_17930_fgenesh2_kg.3__2188__AT3G19700.1:102-573
----------------------------LEKLVLGNNSLSGRIS---KNLRECNHLRYLD
LGTNNFSGEFPAIDS-----------------------------LRLLKFLSLNGSGISG
IFPWS--SLKNLKRLSFLSVGDN-RFD-LHP-FP-KEILNLTALKRVFLSNSSI-TGKIP
EGIKN--LVHLRNLELSDNQISGEIPKGI-VHLRNLRQLEI-YN--NYLTG---KL--P-
FGFRNLTN-----------------------LWNFDASNN-SLEGDLSE-LRFLKN-LVS
LGLFENLLTGEIPKEFG-DFKSL-AALSLYRNQLTGK-LPNRLG-SWT-GFRYIDVSENF
L-EGQIPPDMCKKGAMTHLLMLQNRFIGQFPESYAKCKTLIRLRVSNNFLSGV-IPSGIW
-G--L----------------------PN--LQFLDLASN-RFEGNLTDDIGNAKSLGSL
DLS-NNRFSGSLPFQISGANSLVSVNLRMNKFSGIVSDSFG--KL---------------
---KELSSLYLDQNNLSGAIP-KS--LGLC------------------------TFLVFL
NLA-GNSLSEEIP-ESLGSLQLLNSLNLSGNKLSGMIPV-GL--SAL-K-LSLLDLSNNQ
LTGSVP-----------------
>Athaliana_41298_AT3G19700.1:101-572
----------------------------LEKLVLGNNSLRGQIG---TNLGKCNRLRYLD
LGINNFSGEFPAIDS-----------------------------LQLLEFLSLNASGISG
IFPWS--SLKDLKRLSFLSVGDN-RFG-SHP-FP-REILNLTALQWVYLSNSSI-TGKIP
EGIKN--LVRLQNLELSDNQISGEIPKEI-VQLKNLRQLEI-YS--NDLTG---KL--P-
LGFRNLTN-----------------------LRNFDASNN-SLEGDLSE-LRFLKN-LVS
LGMFENRLTGEIPKEFG-DFKSL-AALSLYRNQLTGK-LPRRLG-SWT-AFKYIDVSENF
L-EGQIPPYMCKKGVMTHLLMLQNRFTGQFPESYAKCKTLIRLRVSNNSLSGM-IPSGIW
-G--L----------------------PN--LQFLDLASN-YFEGNLTGDIGNAKSLGSL
DLS-NNRFSGSLPFQISGANSLVSVNLRMNKFSGIVPESFG--KL---------------
---KELSSLILDQNNLSGAIP-KS--LGLC------------------------TSLVDL
NFA-GNSLSEEIP-ESLGSLKLLNSLNLSGNKLSGMIPV-GL--SAL-K-LSLLDLSNNQ
LTGSVP-----------------
>Acoerulea_25818_Aqcoe5G219800.1.p:66-562
VTQIDLPEKKLKGFLP---LDSICQLPSLEKLNFASNSLSGTIS---EDLKNCTSLNYLD
LSMNSFSGSIPDLSS-----------------------------LSNMSFLNLNASGFSG
VFPWK--SLGNLENLQFLSLGDN-SFE--SSLFP-MEVVKLYKLNWLYLTACSL-EGRIP
PEIGN--LTELINLELSGNQLSGPIPAQI-SNLKKLWQLEM-YN--NSLTG---KI--P-
VGFGKLTN-----------------------LQNFDASMN-YLEGDLSE-LKFLTQ-LVT
LQLFENKFSGELPEEFG-EFKFL-VNLSLYTNMLTGS-LPQSLG-SWA-EFDFIDVSENY
L-TGPIPPDMCKKGKMTALLILQNKFSGGIPESYANCLSMNRFRVSNNSLSGY-VPQGLW
-G--L----------------------PN--LDFLDLSMN-QFNGSVTSEIGNAKVLTQL
HLT-GNRFSGELPSEITKASSLVLIDVSSNRFSGIIPTSIG--EL---------------
---KKLNALYLQENMFHGSLP-ES--LGSC------------------------SYLNNI
NFA-GNLFTGVIP-ASLGSLPSLNSLNLSDNQLSDRIPT-SL--SSA-K-LSLLDLSNNR
LSGPIP-----------------
>Slycopersicum_32559_Solyc01g106500.3.1:39-551
VKEINLSEQNLSGVVS---FDSLCSLKSLQKISLGTNYLYGRVS---DHLKNCTNLQYLD
LGSNSFSGEVPNLSS-----------------------------LSQLEFLNLNRSGFSG
SFPWS--SLANLTNLTFLSLGDN-SFLKSS--FP-LEILNLDNLYWVYLTNSSI-EGLIP
EGIGN--LTLLENLELSYNDLSGKIPDGI-IKLTKLKQLEI-YS--NGLTG---KF--P-
VGFGNLSS-----------------------LVNFDASSN-NLEGDLSE-LKSLSL-LES
LQLFENHFSGEIPVEFG-DFK-F-TELSLYRNMFSGS-LPQNIG-SWA-ELQYIDVSENM
F-TGSIPPDMCKKGSMTDLLLLQNNFTGGIPSNYANCLSLQRLRVSNNSLSGV-VPSGIW
-S--L----------------------PD--LEIIDLTLN-LFEGPVTSNIGEAKSLAQL
FLA-YNQFNGQLPQTISEVSSLVAINLSANQFSGDIPAAIG--EL---------------
---KKLNTLHLEYNLFSGSLP-DS--IGSC------------------------VSLCEI
NLA-GNSLSGAIP-ESLGSLRSLNSLNLSDNSLSGQIPA-TL--SSL-R-LSLLDLSNNR
LSGSIPDSLSIKAFSNSFSGNPD
>Dcarota_26733_KZM90711:72-568
VREINLPLQNLVGTVP---FDAICSLESLEKVSLGNNSLVGDIS---DHLRNCTNLKYLD
LGWNFFSGGVPDLSS-----------------------------LTKLEFLSLNLSGVSG
SFPWK--SLENLTSLSFLSLGDN-LFE-KNL-FP-LEILKLEKLYWLYLTNSSI-EGQIP
EDIGR--LTLLEHLELSANFLFGKIPVGI-TKLTKLSDLFL-YD--NNLSG---KF--P-
VGFGNLSN-----------------------LEALDASNN-SLEGDISE-LKSLTN-LGI
LQLFENQLSGEVPVEFG-DFKFL-REISLYSNRFTGS-LPQKIG-SWT-DFQSIDVAENF
F-TGPIPPDMCKEGKMVDILLLQNNFTGEIPETYANCLTLDRFRVSNNSLSGP-VPPAIW
-G--L----------------------PN--LSILDLAFN-QFEGPVTRDIGQAKYLSRL
FLA-HNQFSGELPGTISDASSLETIVLSSNNFSGEIPSTVG--EL---------------
---VRLSSFYLDGNNFSGAIP-HS--LGSC------------------------GSLNVL
NLA-KNSLYGEIP-ASLGYLQTLNSLNLSDNKLSGKIPE-SL--SSS-R-LSLLDLSNNQ
LSGRIP-----------------
>Dcarota_8373_KZM82257:67-563
VQEINLSQENLAGTLP---FDVICSLDSLEKLSLGSNFLSGKIS---DHLANCTKLTYLD
LGNNSFSGEVPDLSS-----------------------------LTRLSFLSLNCSGVSG
SFPWS--SLRNLTALTFLSLGDN-LFE-KSP-FP-LEILNLDKLYWLYLTNSSI-EGQIP
EEIEN--LSLLENLELSDNFLFGKIPEGI-TKLAKLSQLEL-YD--NNLSG---NF--P-
EGFGNLTT-----------------------LRKLDVSNN-SLEGDISV-LKSLVN-LES
LQLFENKFSGEIPGEFG-EFEFF-QELSLYTNQFTGS-LPQKIG-SWS-DFIYIDVSENL
F-TGLIPPDMCKKGSLTDLLLLQNNFTGGIPETYANCSSLTRVRVSKNSLSGS-VPDGLW
-G--L----------------------PN--VNLMDLSMN-QFEGSVTSNLREAKSLSQL
FLS-NNKFSGMLPVMMSDASSLVEIELGWNNFSGEIPSTLG--EL---------------
---KNLSSLHLEANSFTGAIP-ES--LGSC------------------------LSLNDI
SLS-GNSLSSGIP-YSLGSLPSLNSLNLSHNKLSGKVPL-SL--SST-R-LSLLDLSNNQ
LSGPIP-----------------
>Fvesca_26189_FvH4_2g02540.t1:71-567
VSEINLSQQNLSGSLP---FDALCSLPELKKLSFGSNFLHGSLT---KDLKKCTNLQELD
LGKNSFTGEVPELGS-----------------------------LSQLRLLSLNASGVSG
LFPWK--SLENLTELAFLSLGDN-VFD-QSP-IT-TELSKLDKLYWLYLSNCSI-TGEIP
NGIGN--LTLLKNLELADNQLVGEIPQSI-INLNKLWQLEL-YG--NSLSG---KI--P-
VGFGNLIS-----------------------LRNFDASSN-KLEGDLSE-LKSLTG-LVS
LHLFGNQLVGEVPEEFG-EFKNL-VELSLYTNKLTGS-LPQKLG-SWS-GMEYIDVSENY
L-TGPIPPGMCKNDRMIDILLLQNNFTGGIPESYADCKSLVRLRVNNNSLSGT-VPAGIW
-S--L----------------------PN--VTILDLSMN-QFEGPLASDVGKANSLSLL
LLN-NNRFSGELPAALSEATSLVTIQLSENQFEGQIPLTIG--NL---------------
---KKLGSLHLEHNMLSGAIP-DS--LGSC------------------------VRISEI
NLA-HNILSGQIP-PSLGSLPNLNSLNLSGNQLSSEVPA-TL--SSL-K-LSLLDLTNNQ
LSGRVP-----------------
>Gmax_32176_KRH21678:119-566
-------------------------------------------------------LKQLD
LGNNSFTGEVPDLSS-----------------------------LHKLELLSLNSSGISG
AFPWK--SLENLTSLEFLSLGDN-LLE-KTP-FP-LEVLKLENLYWLYLTNCSI-TGNIP
LGIGN--LTRLQNLELSDNHLSGEIPPDI-VKLQRLWQLEL-YD--NYLSG---KI--A-
VGFGNLTS-----------------------LVNFDASYN-QLEGDLSE-LRSLTK-LAS
LHLFGNKFSGEIPKEIG-DLKNL-TELSLYGNNFTGP-LPQKLG-SWV-GMQYLDVSDNS
F-SGPIPPHLCKHNQIDELALLNNSFSGTIPETYANCTSLARFRLSRNSLSGV-VPSGIW
-G--L----------------------AN--LKLFDLAMN-QFEGPVTTDIAKAKSLAQL
LLS-YNKFSGELPLEISEASSLVSIQLSSNQFSGHIPETIG--KL---------------
---KKLTSLTLNGNNLSGIVP-DS--IGSC------------------------TSLNEI
NLA-GNSLSGAIP-ASVGSLPTLNSLNLSSNRLSGEIPS-SL--SSL-R-LSLLDLSNNQ
LFGSIP-----------------
>Mtruncatula_4876_AES63597:84-580
VTQINLANKNLVGTLP---FDSICKMKYLEKISLESNFLHGSIN---EKLKNCTNLKYLD
LGGNSFNGTVPEFSS-----------------------------LSKLEYLNLNLSGVSG
KFPWK--SLENLTSLTFLSLGDN-IFEKSS--FP-LEILKLEKLYWLYLTNCSI-FGEIP
VGIGN--LTQLQHLELSDNNLSGEIPHDI-GKLKNLRQLEI-YD--NYLSG---KF--P-
FRFGNLTN-----------------------LVQFDASNN-HLEGDLSE-LKSLEN-LQS
LQLFQNKFSGEIPQEFG-DFKNL-TELSLYDNKLTGF-LPQKLG-SWV-GMLFIDVSDNS
L-SGPIPPDMCKNNQITDIALLNNSFTGSIPESYANCTALVRFRLTKNSLSGI-VPRGIW
-G--L----------------------PN--LELFDLGRN-KFEGSISSDIGKAKSLAQL
FLS-DNQFSGELPMEISEASSLVSIQLSSNRISGHIPETIG--KL---------------
---KKLTSLTLNNNNVSGILP-DS--IGSC------------------------VSLNEV
NLA-ENSISGVIP-TSIGSLPTLNSLNLSSNKFSGEIPS-SL--SSL-K-LSLLDLSNNQ
FFGSIP-----------------
>Ptrichocarpa_350_PNT20279:72-569
VTEINLPQQQLEGVLP---FDAICGLRSLEKISMGSNSLHGGIT---EDLKHCTSLQVLD
LGNNSFTGKVPDLFT-----------------------------LQKLKILSLNTSGFSG
PFPWR--SLENLTNLAFLSLGDN-LFDVTSS-FP-VELLKLDKLYWLYLSNCSI-KGQIP
EGISN--LTLLENLELSDNQLFGEIPAGI-GKLSKLRQLEL-YN--NSLTG---KL--P-
TGFGNLTS-----------------------LVNFDASHN-RLEGELVE-LKPLKL-LAS
LHLFENQFTGEIPEEFG-ELKYL-EEFSLYTNKLTGP-LPQKLG-SWA-DFAYIDVSENF
L-TGRIPPDMCKNGKMTDLLILQNNFTGQVPESYANCKSLVRFRVSKNSLSGY-IPAGIW
-G--M----------------------PN--LFIVDFSMN-QFEGPVTPDIGNAKSLAIV
NLA-NNRFSGTLPSTISQTSSLVSIQLSSNRFSGEIPSTIG--EL---------------
---KKLNSLYLTGNMFSGAIP-DS--LGSC------------------------VSLTDI
NLS-GNSFSGNIP-ESLGSLPTLNSLNLSNNKLSGEIPV-SL--SHL-K-LSNLDLSNNQ
LIGPVP-----------------
>Cpapaya_6061_evm.model.supercontig_20.68:76-572
VVEINLPQEQLVGVPP---FDSVCALSSLEKIDLGANLLHGVIT---GDLKSCTRLQYLD
LGFNYFSGEVPNLSS-----------------------------LQELRFLNLNNSGFSG
VFPWR--SLQNLTQLAFLSIGDN-PLD-PSP-FP-LEVLKLEKLYWLYLTNCSI-TGQIP
EGIGS--LIQLENLELSDNQLSGEIPAGI-TNLTKLWQLEL-YN--NSLTG---KL--P-
IGFGQLIN-----------------------LVNFDASQN-MLEGDLSE-VRFLKQ-IAS
LQLFENQLTGEIPEEIG-EFKNL-VELSLYRNNFTGQ-LPQKLG-SWG-ALNYIDLSENF
L-TGPIPPDMCKNGQMTDLLLLQNRLTGNIPESYANCKSLIRFRVNNNSLSGT-VPAGIW
-G--L----------------------PN--LSIIDLSMN-ELEGPVTSDIGNAKSLGKI
ILS-QNQFSGELPDKISEASSLVTIQLSSNQFSGEIPANIG--KL---------------
---KKIINLYLDENKFSGIIP-SS--LGSC------------------------DSLADV
NLA-GNSLSGQIP-ASVGSLPSLNSLNLSGNELSGEIPV-SL--SDL-T-LSLLDLSSNR
LTGPIP-----------------
>Cclementina_31703_ESR35925:81-577
VAEINLPEQQLLGVVP---FDSICGLQALQKINLGTNFLYGTIT---EGLKSCTRLQVLD
LGNNSFSGEVPDLSM-----------------------------LHELNFLNLNSSGISG
KFPWK--SLENLTNLEFLSLGDN-PFD-PSP-FP-MEVLKLEKLYWLYLTNCSV-TGQIP
EDIGN--LTQLQNLELSDNELSGEIPAGI-VKLNKLWQLEL-YN--NSLSG---KL--P-
VGFGNLTN-----------------------LMNFDVSQN-RLEGDLSE-LRFLNQ-LSS
LHLFENQFSGEIPEEFG-EFKHL-TELSLYTNRLTGT-LPQKLG-SWA-DFNYVDVSENL
L-TGPIPPDMCKTGAMTDLLVLQNNFNGTVPETYANCKSLIRFRVNNNSISGT-IPPGIW
-S--L----------------------PN--LSIIDLSTN-QFEGPVTDDIGNAKSLALL
LLT-NNRFSGELPSKISEASSLVSIQLSLNQFSGQIPLDIG--KL---------------
---KKLSSLYLHDNMFSGPLP-YS--IGSC------------------------VSLTDI
NFA-QNSLSGKIP-DSLGSLPSLNSLNLSNNKFSGEIPI-SL--TYP-K-LSLLDLSNNQ
LAGPIP-----------------
>Graimondii_43094_KJB77870:68-565
VKEINLPHQQLIGYIP---FGSICELKSLVKIDFGDNSLYGKVT--DEDMKNCTGLQYLD
LGLNSFSGQVPDLSP-----------------------------LNELKFLSLNSSGFSG
HFPWK--SLENLKELTFLSLGDN-PFA-SSP-FP-QVVLYLEKLYWLYLTNCSI-TGQIP
EGIHN--LTRLRNLELADNTLSGPIPAGI-IQLDKLWQLQL-YN--NSLSG---NL--P-
VGFGNLTS-----------------------LVNFDASMN-MLRGKLSE-LRSLNN-LAS
LQLFENHFSGKIPEEFG-EFKYL-VGLSLYRNNLSGR-IPPKIG-SWS-DFIFIDVSENF
L-TGPIPPDMCKNGKMVKLLLLQNNLTGTIPKSYANCKSLARFRVNNNLLSGI-VPAGIW
-S--L----------------------PN--LALIDLTMN-QFEGPVTGDIGNAKSLAQL
LLS-NNRFSGELPASISKASSLVSIHVSLNQFSGQIPGTIG--EL---------------
---KSLGSLYLDGNMFSGTIP-DS--LGSC------------------------VSLHDV
NLA-GNSLYGEIP-DSVGSLQSLNSLNLSKNTLSGEIPT-SL--SSL-R-LSLLDLSDNR
LVGPIP-----------------
>Tcacao_4724_Thecc.02G034800.1.p:72-568
VKEINLPQQQLFGSLP---FDSICELQYLEKIDLGNNSLHGKIT---EDLKKCAGLQYLD
LGRNAFSGEVPELSS-----------------------------LNGLKFLNLNNSGFSG
RFPWK--SLENLTELTFLSLGDN-PFD-LTP-FP-SEVLKLEKLYWLYLTNCSI-TGQIP
EGIQN--LTQLQNLELSDNGLSGPIPAGI-VKLNKLRQLEL-YN--NSLSG---KL--P-
VGFGSLTS-----------------------LVNFDASTN-MLEGDLSE-LRSLKK-LAS
LQLFENQFSGEIPEEFG-EFQNL-EGLSLYKNKLTGQ-LPAKIG-SWS-DFIFIDVSENF
L-VGPIPPDMCKNGKMVELLLLQNNFNGTIPESYTNCKSLVRLRINSNSLSGS-VPAGIW
-S--L----------------------PN--LSIIDLTMN-QFEGPVAGDIGNAKSLAQL
FLA-NNRFSGELPTSISQASSLVSIQLTSNKFAGQIPATIG--EL---------------
---KHLGSLYLNGNMFSGTIP-DS--LGSC------------------------VSLTDV
NLA-GNSLSGEIP-DTIGSLHNLNSLNFSDNKLSGEIPT-TF--SSL-R-LSLLDLSNNR
LVGSIP-----------------
>Graimondii_29685_KJB16079:94-562
VTEINLPQQQIVGYLP---FDSICELQALEKIDVGNNSFHGKIS---EDLKKCSGLHYLD
LGCNAFSGEVPDLSS-----------------------------LNGLKFLNLNNSGFSG
IFPWK--SLENLTELTFLSLGDN-PFA-ATP-FP-MEVLKLEKLYWLYLTNCSI-TGQIP
QGIQN--LSLLQNLELSDNSLSGPIPAGI-VKLSQLWQLEL-YN--NSLSG---KI--P-
VGFGNLTN-----------------------LKYFDASMN-RLEGDLSE-LRSLKN-LVS
LQLLENQFSGEVPAEFG-EFKHL-EGLSLYRNKLTGQ-LPPKIG-SWS-DLNFIDVSENF
F-TGPIPPDMCKNGKMVDLLLLQNNFTGTIPEGYANCKSLVRLRVNNNSLSGT-VPAGIW
-S--L----------------------PN--LLIIDLTMN-RFEGPVAGDIGNAKSLAQL
FLA-NNQFS----------------------------ATIG--EL---------------
---KRLGSLYLNGNMLSGVIP-DS--LGSC------------------------GSLNDV
NLA-GNSLSGKIP-ESIGSLRNLNSLNLSENKLSGHIPT-TL-SPSI---LSLLDLSNNR
LVGPIP-----------------
>Graimondii_29686_KJB16078:94-590
VTEINLPQQQIVGYLP---FDSICELQALEKIDVGNNSFHGKIS---EDLKKCSGLHYLD
LGCNAFSGEVPDLSS-----------------------------LNGLKFLNLNNSGFSG
IFPWK--SLENLTELTFLSLGDN-PFA-ATP-FP-MEVLKLEKLYWLYLTNCSI-TGQIP
QGIQN--LSLLQNLELSDNSLSGPIPAGI-VKLSQLWQLEL-YN--NSLSG---KI--P-
VGFGNLTN-----------------------LKYFDASMN-RLEGDLSE-LRSLKN-LVS
LQLLENQFSGEVPAEFG-EFKHL-EGLSLYRNKLTGQ-LPPKIG-SWS-DLNFIDVSENF
F-TGPIPPDMCKNGKMVDLLLLQNNFTGTIPEGYANCKSLVRLRVNNNSLSGT-VPAGIW
-S--L----------------------PN--LLIIDLTMN-RFEGPVAGDIGNAKSLAQL
FLA-NNQFSGELPASISQATSLVSIQLTSNKFSGQIPATIG--EL---------------
---KRLGSLYLNGNMLSGVIP-DS--LGSC------------------------GSLNDV
NLA-GNSLSGKIP-ESIGSLRNLNSLNLSENKLSGHIPT-TL-SPSI---LSLLDLSNNR
LVGPIP-----------------
>Hannuus_17675_OTG26888:67-563
VKEIELSHQNLSGSIP---FDSICQLQWLQKLSLGFNYLHGSLT---DDLNNCSRLTYLD
LGNNFFSGVMPRIDS-----------------------------MKSLLYLYVNNTGLSG
TFPWA--SLESMTGLVVLSVGDN-NFD--QTVFP-QQVVKLRNLTWLYMANCSI-GGEIP
AAIGE--LKDLINLELSTNNISGEIPSEI-SKLVKLWQLEL-FN--NNLRG---KL--P-
VGLRNLTN-----------------------LQLFDASIN-NLEGDISE-LKFLTQ-LKS
LQLFENKLTGEIPPEIG-EFNQL-VNLSLYRNRLTGT-LPQQLG-SLS-DFNFIDVSENL
L-TGPIPPNMCKNNKMSFLLMLQNNLTGAIPSAYADCKTLSRFRVSDNQLSGV-VPSALW
-G--L----------------------PV--AEIIDIANN-NLEGSITSDIDKATTLGQI
FAA-RNRLSGELPPEISKATSLNTIDLSHNQFSGRVPATIG--DL---------------
---KHLNSLRLDNNRFTGEIP-DS--LGSC------------------------DSLNEI
NMA-YNSFSGHIP-AALGRLPTLNAMNLSSNLLSGKIPG-SL--SSL-R-LSLLDLSHNK
LTGEIP-----------------
>Mtruncatula_41459_KEH36110:187-561
------------------------------------------------------------
------------------------------------------------------------
-------------------------------------------LNWLYMSNCNL-GGKLP
VGIGN--LTELTELEFADNSITGEFPGEI-VNLHKLWQLEF-YN--NSFTG---KI--P-
IGLRNLTG-----------------------LEYLDGSMN-QLEGNLSE-IRFLSN-LIS
LQFFENKLSGEIPPEIG-EFKNL-RELSLYRNRLTGP-IPQKTG-SWS-EFEYIDVSENF
L-TGSIPPNMCNKGKMYALLLLQNNLTGKIPESYSTCLSLERLRVSRNSLSGT-VPSGIW
-G--L----------------------PN--VQVIDVELN-QLEGSVSSEIQKANKLASI
FAR-SNRLTGEIPEEISKATSLVSIDLSNNQISGNIPEGIG--QL---------------
---QQLGNLHLQGNKLTGVIP-ES--LGYC------------------------NSLNDV
DLS-RNELSKDIP-SSLGLLPALNSLNFSENELSGKIPE-SL--GSL-K-LSLFDLSHNR
LSGEIP-----------------
>Mtruncatula_47259_KEH36109:187-561
------------------------------------------------------------
------------------------------------------------------------
-------------------------------------------LNWLYMSNCNL-GGKLP
VGIGN--LTELTELEFADNSITGEFPGEI-VNLHKLWQLEF-YN--NSFTG---KI--P-
IGLRNLTG-----------------------LEYLDGSMN-QLEGNLSE-IRFLSN-LIS
LQFFENKLSGEIPPEIG-EFKNL-RELSLYRNRLTGP-IPQKTG-SWS-EFEYIDVSENF
L-TGSIPPNMCNKGKMYALLLLQNNLTGKIPESYSTCLSLERLRVSRNSLSGT-VPSGIW
-G--L----------------------PN--VQVIDVELN-QLEGSVSSEIQKANKLASI
FAR-SNRLTGEIPEEISKATSLVSIDLSNNQISGNIPEGIG--QL---------------
---QQLGNLHLQGNKLTGVIP-ES--LGYC------------------------NSLNDV
DLS-RNELSKDIP-SSLGLLPALNSLNFSENELSGKIPE-SL--GSL-K-LSLFDLSHNR
LSGEIP-----------------
>Gmax_75517_KRH62142:189-580
------------------------------------------------------------
------------------------------------------------------------
-------------------------------------------LNWLYLSNCTL-RGKLP
VGLGN--LTELTELEFSDNFLTGDFPAEI-VNLRKLWQLVF-FN--NSFTG---KI--P-
IGLRNLTR-----------------------LEFLDGSMN-KLEGDLSE-LKYLTN-LVS
LQFFENNLSGEIPVEIG-EFKRL-EALSLYRNRLIGP-IPQKVG-SWA-EFAYIDVSENF
L-TGTIPPDMCKKGAMWALLVLQNKLSGEIPATYGDCLSLKRFRVSNNSLSGA-VPASVW
-G--L----------------------PN--VEIIDIELN-QLSGSVSWNIKNAKTLASI
FAR-QNRLSGEIPEEISKATSLVNVDLSENQISGNIPEGIG--EL---------------
---KQLGSLHLQSNKLSGSIP-ES--LGSC------------------------NSLNDV
DLS-RNSLSGEIP-SSLGSFPALNSLNLSANKLSGEIPK-SL--AFL-R-LSLFDLSYNR
LTGPIPQALTLEAYNGSLSGNPG
>Gmax_86425_KRH52854:188-579
------------------------------------------------------------
------------------------------------------------------------
-------------------------------------------LNWLYLSNCTL-GWKLP
VGLGN--LTELTELEFSDNFLTGDFPAEI-VNLRKLWQLEF-FN--NSFTG---KI--P-
TGLRNLTK-----------------------LELLDGSMN-KLEGDLSE-LKYLTN-LVS
LQFFENDLSGEIPVEIG-EFKRL-EALSLYRNRLIGP-IPQKVG-SWA-KFDYIDVSENF
L-TGTIPPDMCKKGTMSALLVLQNKLSGEIPATYGDCLSLKRFRVSNNSLSGA-VPLSIW
-G--L----------------------PN--VEIIDIEMN-QLSGSISSDIKTAKALGSI
FAR-QNRLSGEIPEEISMATSLVIVDLSENQIFGNIPEGIG--EL---------------
---KQLGSLHLQSNKLSGSIP-ES--LGSC------------------------NSLNDV
DLS-RNSFSGEIP-SSLGSFPALNSLNLSENKLSGEIPK-SL--AFL-R-LSLFDLSYNR
LTGPIPQALTLEAYNGSLSGNPG
>Sindicum_26453_XP_011074301.1:68-564
VKEIELSNRNLTGLLP---LSSVCQLKSLEKLSLGFNNLYGRVT---QELNNCVSLTYLD
LGNNVFSGSFPEVSS-----------------------------LSGLVSLHANKSGFSG
TFPWN--SLKNMTNLQVLSLGDN-PFD-RTP-FP-SVILNLTKMNWLYLSNCSI-EGEIP
EEIGN--LGELIELELAQNYITGEIPRGI-TKLKKLWQLEL-YL--NDLTG---EL--P-
PGLGNLTN-----------------------LEYFDASTN-RLYGNLSE-IRFLNK-LKS
LQLFQNQFSGEVPAELG-DFKNL-VNLSLYENKLTGQ-LPQKLG-SWA-EFIFIDVSENF
L-TGPIPPDMCKKGTMVKLLMLQNNFTGEIPGSYANCTTLIRFRVSKNRLSGQ-VPGGIW
-G--L----------------------PN--AELIDLAEN-DFEGPITSDIGNAESLANL
VLG-KNRFSGELPSQITNASSLVSIDLSYNQFSGEIPAAIG--EL---------------
---KQLTTLSLQGNKFSGPIP-DS--LGSC------------------------HAINDV
NMA-QNTFSGPIP-ASLGSLPALNFLNLSRNQLSGPIPG-TL--SSL-R-LNLLDLSNNR
LTGSIP-----------------
>Slycopersicum_29884_Solyc04g076990.3.1:72-568
VKEIELSNQKISGVVP---FNKICSLTSLEKLSLGYNSFSGQVT---DDLNKCVSLNYLD
VGNNEFTGSFPDVSS-----------------------------LSELTHFYANNSGFTG
KFPWN--SVANMRNLIVLSLGDN-QFD-RTP-FP-EVILKLNKLNWLYLSSCRL-EGEIP
EEIGN--LTELINLELSMNYLTGEIPSGI-TKLKKLWQLEL-YE--NQLTG---KL--P-
VGFGNLTS-----------------------LEYFDASTN-DLYGDLSE-IRKLNQ-LVS
LQLLQNQFSGEVPAELG-EFKKL-VNISLYTNKFTGQ-LPQKLG-SWG-NFDFIDVSENS
F-TGPIPPDMCKMGTMRGLLILKNNFTGGIPETYASCTSMTRIRVSKNSLSGV-IPAGIW
-G--L----------------------PK--LEILDVAMN-EFEGTITSDIGNAKTLGEI
DAA-NNRFSGKLPFNISNASSLVKIDLSNNQFSGEIPGTIG--EL---------------
---KKIGNLNLQYNKFSGSIP-YS--LGSC------------------------VSLSDI
NMA-NNLLSGSIP-VSLGSLPTLTSLNLSENQLSGQIPK-SL--SNL-K-LNLVDFSNNQ
LTGEIP-----------------
>Graimondii_55414_KJB59874:11-359
------------------------------------------------------------
------------------------------------------------------------
------------------------------------------------------------
----------VKEIELSNQNLTGALPLNLICQLQSLDKLSLRYNLLENFTG---------
EELSNCVK-----------------------LQYLDLGNN-VFEGPFPDQILELKK-LNF
LDLGYCGIKGRIPRAIG-NLTVL-TDLQLQNNGLSGK-IPVEIG-KLH-KLRRLQLYDNR
L-QGKLPVGLRNLTKLEYLDVSRNQLEGDI-SLLRYLTNMVSLQLTENLFTGI-VPAGIW
-G--L----------------------PK--MVTIDITSN-QFEGPITSDIKNAKEIRRL
STT-WNKLSGELPEEISEATSLEIIELSSNQFSGKIPGGIG--EL---------------
---KRLSSLELQYNRLSGSIP-ES--LSSC------------------------RSITVI
NMA-HNHLAGKIP----RSSPLLDILDLSQNELSGNIPK-SL--SSH-S-WSVLYLSNNR
LSGPTP-----------------
>Fvesca_31583_FvH4_5g33590.t1:107-603
VLEIDLSNKKLSGSLP---LDSICQLPSLEKLAFGSNFLHGTIT---EDLRNCTTLKYLD
LGNNMFSGSVPDISS-----------------------------LSKLEHLHLNGSHFSG
IFPWT--SLTSMTGLIRLSLGDN-PFD-PSP-FP-KEVVNLNKLEWLYLANCSI-QGTIP
SEIGN--LVELINLELSDNNMTGEIPAEI-RKLTKLWQLEL-YA--NGFTG---KL--P-
FGLRNLTK-----------------------LENFDASGN-HLEGDLNE-LRFLTN-LVS
LQLYDNNFSGELPEEFG-EFKRF-VNLSLYGNKLTGN-LPQKLG-SWS-EMNFIDVSENF
L-TGTIPPDMCKKGTMTQLLMLQNKLTGDIPANYAKCTTLTRFRVNNNSLSGV-VPAGLW
-G--L----------------------PN--VTIIDLTSN-QFEGPITSDIGNAKKLAQF
LVS-YNRLSGELPDELSETTSLVSVVLNNNQFSGKIPAKVG--DL---------------
---KQLSTLYLQSNLLSSSIP-KS--LGSC------------------------SFLSDL
NMA-NNSLSGEIP-SSLGSLPTLNSLDLSHNDLSGKIPE-SL--ASL-R-LSMFDLSHNR
LTGAVP-----------------
>Cviolacea_6414_Clevi.0002s0567.1.p:68-564
VTEIELGKRNLSGRFP---FDSVCELQNLQKLSLGFNSFSGIIP---KDLDNCKNLQYLD
LGNNLFSGSFPELSS-----------------------------LNQLQYLYLNTSGFSG
EFPWK--SLRNATGLVVLSLGDN-PFD-TTP-FP-EEVLSLDKLSWLYLSNCSL-TGKIP
PAIGN--LTELQNLEFSDNTLTGDIPPEI-VKLTKLWQLEF-YN--NALTG---KL--P-
RGFGNLTN-----------------------LRNFDASTN-FLGGDLSE-LRFLTN-LVS
LQLFENELTGEIPAEFG-QFKEL-VNLSLYTNKLTGP-LPQELG-SWA-DFDFIDVSENL
L-TGPIPPNMCKRGTMKALLMLQNRFTGSIPESYASCSTLKRFRVSNNSLTGT-VPVGLW
-G--L----------------------PE--LEILDIALN-QIEGPVAASIKNAKMLGNL
LVG-FNKLSDELPEEFAGAESLVTVELNNNRLSGKIPSSIG--KL---------------
---KRLSSLKMQSNVFSGTIP-DS--IGSC------------------------VALSDL
NMA-ENSLSGEIP-VTLGSLPTLNSLNLSDNKLSGRIPE-SF--GSL-R-LSVFDLSNNR
LSGRIP-----------------
>Thassleriana_37816_XP_010544042.1:67-563
VEEIELGNRNLSGNFP---FDSVCELPNLRKLSLGFNSLSGMIP---HDLGNCTNLQYLD
LGNNLFSGSFPEFSS-----------------------------LSQLQYLYLNTSGFSG
AFPWK--SLRNATGLVVLSLGDN-PFD-TTP-FP-DEILSLNKLQWLYLSNCSI-AGKIP
PAIGN--LSELQNLELSYNSLTGDIPPEI-GKLTKLWQLEL-YS--NSLTG---KL--P-
LGLRNLTN-----------------------LRNFDASTN-LLEGDLSE-LRFLTN-LVS
LQLFENELSGEIPTEFG-QFKEL-VNLSLYTNQLTGP-LPQELG-SWA-DFDFIDVSENL
L-SGPIPPDMCKRGTMKALLMLQNRFTGSIPDSYANCSTLERFRVSNNSLTGS-VPSGLW
-G--L----------------------PK--LEILDIAMN-QIEGPISTSVKNAKMLGKL
LAG-FNKLSDELPSEIDGAESLVALELNNNHLSGRIPSSVG--KL---------------
---KRLSSLQLQCNLLTGSIP-DS--VGSC------------------------AALSDI
NMA-KNSLSDEIP-ATFGSLPTLNSLNLSDNKLSGKIPQ-SL--GSL-R-LSLLDLSNNR
LSGPVP-----------------
>Thassleriana_39547_XP_010553669.1:67-563
VAEIDLSNRNLTGNFP---FNSVCELRNLQKLSLGFNFLSGIVP---RDLGNCTNLQYLD
LGNNLFSGSFPEFSS-----------------------------LSQLQYLYLNSSGFSG
LFPWK--SLRNATGLVVLSLGDN-PLDTTS--FP-EEILSLKKLSWLYLSNCSI-AGKIP
PDIGN--LSELQNVEISDNSLTGEIPPDI-GRLTKLRQLEL-YN--NSLTG---KL--P-
LGFRNLTN-----------------------LRNFDASTN-FLEGDLSE-LRFLMN-LES
LQLFENEFSGEIPTEFG-QFKEL-VNLSLYTNKLTGP-LPQDLG-SWA-DFDFIDVSENL
L-TGPIPPDMCKRGTMKSLLILQNRFTGSIPESYANCSTLTRFRVSNNSLTGT-VPSGLW
-G--L----------------------PK--LEIIDIAQN-QIEGPISTSIKNAKQLGKL
LAG-YNKLSDELPEEINGAESLVALELYNNLLSGKIPSSVG--KL---------------
---KRLSSLKLQGNVFSGRIP-DS--LGSC------------------------VALSEI
NMA-GNTLSGEIP-VTLGSLPTLNSLNLSDNKLSGRIPS-SL--GSL-R-LSLLDLSNNR
LSGSIP-----------------
>Brapa_1543_Bra031693.1-P:68-564
VTEIDLSRRGLSGNFP---FPFLCDLTSLEKLSLGFNSLSGPVP---SDMNNCTSLKYLD
LGNNFFSGPVPDLSS-----------------------------LSHLQYLYLNSSAFSG
TFPWK--SLQNAKELVVLSLGDN-PFD-TTP-FP-EEIVSLTKLTWLYLSNCSI-TGVIP
PKIGD--LTELRSLEISDSFLTGVIPPEI-VKLNKLWRLEI-YN--NNLTG---KI--P-
PGFGTMTN-----------------------LTYLDISTN-SLEGDLSE-LRSLTN-LIS
LQLFENRLTGEIPPEFG-EFKYL-VNLSLYTNKLTGP-IPQGLG-SLA-DFDFIDASENQ
L-TGPIPPDMCKRGKMTAVLLLQNNLTGSIPETYADCLTLERFRVSDNSLTGT-VPVKLW
-G--L----------------------PK--VVIIDLAMN-NLEGPVTADIKNAKMLGTL
NLA-FNKFSDELPEEIGDVEALTKVEINDNRFSGEIPSSIG--KL---------------
---KGLSSLKMQSNGFSGSIP-DS--IGSC------------------------SALSDL
NMA-ENALSGEIP-HTLGSFPTLNALNLSDNKLSGKIPE-SL--TSL-R-LSLLDLSNNR
LSGRVP-----------------
>Esalsugineum_20874_ESQ35860:69-565
VTEIDLSHRGLSGKFS---FDSVCEIKSLEKLSLGFNSLSGIIP---SDLKNCTSLKYLD
LGNNLFSGPFPEFSS-----------------------------LNQLQYLYLNNSAFSG
VFPWN--SLRNATGLVVLSLGDN-PFD-PAS-FP-EEVVSLTKLSWLYLSNCSI-TGKIP
PGIGD--LTELQNLEISDSALTGEIPPEI-VKLSKLRQLEL-YN--NNLTG---KF--P-
TGFGSLKN-----------------------LTYLDTSTN-RLEGDLSE-LRSLTN-LVS
LQLFENEFSGEIPPEFG-EFKYL-VNLSLYTNKLTGP-LPQGLG-SLA-DFDFIDASENH
L-TGPIPPDMCKRGKMKALLLLQNNLTGSIPESYTTCLTMQRFRVADNSLNGS-VPAGIW
-G--L----------------------PK--LEIIDLAMN-NFQGPITTDIKKAKMLGTL
DLG-FNRFSDELPEDIGGAGSLTKVVLNDNRFSGKIPSSFG--KL---------------
---KGLSSLKMQSNGFSGNIP-DS--IGSC------------------------SMLSDL
NMA-QNSLSGEIP-HSLGSLPTLNALNLSDNKLSGRIPE-SL--SSL-R-LSLLDLSNNR
LTGRVP-----------------
>Csativa_34173_Csa17g013600.1:70-568
VSEINLSHQGLSGNFP---FDSVCEIHTLEKLSLGFNSLTGIIP--PSDFKNCENLKYLD
LGNNLFSGAFPEFSS-----------------------------LNQLQFLYLNNSAFSG
EFPWR--SLRNATSLVVLSIGDN-PFDTTSE-FP-LEIVSLTKLSSLYLSNCSI-AGKIP
PAIGD--LTELMNLEISDSELTGEIPTEI-TKLINLRQLEL-YN--NSLTG---KL--P-
TGLGNLKN-----------------------LTRLDASTN-LLHGDLSE-LRSLTN-LVS
LQMFENEFSGEIPPEFG-EFKDL-VNLSLYTNKLTGS-LPQGLG-SFS-DFDFIDASENY
L-TGPIPPDMCKNGKMKALLLLQNNLTGSIPDTYANCLTMQRFRVSDNSLNGT-VPAGLW
-G--L----------------------PK--LEIIDIAMN-NFEGPITADIKNGKMLGAL
YLG-FNKLSDELPEEIGDTVSLTKVELNNNLFSGKIPNSIG--KL---------------
---KGLSSLKMQGNSFSGEIP-DS--IGSC------------------------SMLSEM
NMA-QNSLSGEIP-HRLGSLPTLNALNLSDNKLSGMIPE-SL--SSL-R-LSLLDLSNNR
LSGRIP-----------------
>Csativa_45614_Csa03g013410.1:69-567
VSEIDLSRRGLSGNFP---FDSVCEIHSLEKLSLGFNSLSGVIP--PSDFKNCQNLKYLD
LGNNLFSGAFPEFSS-----------------------------LNQLQFLYLNNSAFSG
EFPWR--SLRNATSLVVLSIGDN-PFDTTSE-FP-VEIVSLTKLSSLYLPNCSI-AGKIP
PAIGD--LTELRNLEISDSELTGEIPPEI-TKLINLRQLEL-YN--NSLTG---KL--P-
TGLGNLKN-----------------------LTRLDASTN-LLHGDLSE-LRSLTN-LVS
LQMFENEFSGEIPPEFG-EFKDL-VNLSLYTNKLTGS-LPQGLG-SLS-DFDFIDASENY
L-TGLIPPDMCKNGKMKALLLLQNNLTGSIPDSYANCLTLQRFRVSENSLNGT-VPAGLW
-G--L----------------------PK--LEIIDIAMN-NFEGPITADIKNGKMLGAL
YLG-FNKLSDELPEEIGDTVSLTKVELNNNLFSGKIPNSIG--KL---------------
---KGLSSLKMQSNSFSGEIP-DS--IGSC------------------------SMLSDM
NMA-QNSLSGEIP-HTLGSLPTLNALNLSDNKLSGMIPE-SL--SSL-R-LSLLDLSNNR
LSGRIP-----------------
>Csativa_5120_Csa14g011480.1:23-496
----------------------------LEKLSLGFNSLSGVIP--PTDFKNCDNLKYLD
LGNNLFSGAFPEFSS-----------------------------LNQLQFLYLNNSAFSG
EFPWR--SLRNATSLVVLSIGDN-PFDTTSE-FP-VEIVSLTKLSSLYLSNCSI-AGKIP
PPIGD--LTELRNLEISDSELTGEIPPEI-TKLTNLRQLEL-YN--NSLTG---KL--P-
TGLGNLKN-----------------------LTRLDASTN-LLHGDLSE-LRSLTN-LVS
LQMFENEFSGEIPPEFG-EFKDL-VNLSLYTNKLTGS-LPQGLG-SFS-DFDFIDASENY
L-TGPIPPDMCKNGQMKALLLLQNNLTGSIPDSYANCLTLQRFRVSDNSLNGT-VPTGLW
-G--L----------------------PK--LEIIDIAMN-NFEGPITADIKNGKMLGAL
YLG-FNKLSDELPEEIGDTVSLTKVELNNNLFSGKIPNSIG--KL---------------
---KGLSSLKMQSNSFSGEIP-DS--IGSC------------------------SMLSDM
NMA-QNSLSGEIP-HTLGSLPTLNALNLSDNKLSGMIPE-SL--SSL-R-LSLLDLSNNR
LSGRIP-----------------
>Cgrandiflora_4191_Cagra.4395s0187.1.p:65-562
VTEIDLSRRSLSGNFP---FDSVCEIRSLEKLSLGFNSLSGTVP---SDLKNCTSLEYLD
LGNNLFSGAFPDFSS-----------------------------LNQLQFLYLNNSAFSG
MFPWG--SLRNATSLVVLSLGDN-PFDKTAG-FP-VELVSLKKLSWLYLTNCSI-AGKIP
PAIGD--LTELRNLEISDSELTGEIPAEI-VKLTNLRQLEL-YN--NSLTG---KL--P-
TGFGNLKN-----------------------LTYLDASTN-LLQGDLSE-LRSLTN-LVS
LQLFENEFSGEIPPEFG-EFKDL-VNLSLYTNKLTGS-LPQGLG-SLA-DFDFIDASENQ
L-TGPIPPDMCKNGKMKALLLLQNNLTGSIPDSYANCLTLQRFRVSDNSLNGT-VPAGLW
-G--L----------------------PK--LEIIDIAMN-NFEGPITADIKNGKMLGAL
YLG-FNKLSDELPEEIGDTVSLTKVELNDNMFSGKIPSSIG--KL---------------
---KGLSSLKMQSNGFSGEIP-DS--IGSC------------------------LMLSDV
NMA-QNSLSGEIP-HTLGSLPTLNALNLSDNKLSGLIPE-SL--SSL-R-LSLLDLSNNK
LSGRIP-----------------
>Crubella_25668_Carub.0001s0940.1.p:65-562
VTEIDLSRRSLSGNFP---FDSVCEIRSLQKLSLGFNSLSGTVP---SDLKNCTSLEYLD
LGNNLFSGAFPDFSS-----------------------------LNQLQFLYLNNSAFSG
MFPWA--SLRNATSLVVLSLGDN-PFDKTAG-FP-VEVVSLKNLSWLYLTNCSI-AGKIP
PAIGD--LTELRNLEISDSELTGEIPAEI-VKLTNLRQLEL-YN--NSLTG---KL--P-
TGFGNLKN-----------------------LTYLDASTN-LLQGDLSE-LRSLTN-LVS
LQLFENEFSGEIPPEFG-EFKDL-VNLSLYTNKLTGS-LPQGLG-SLA-DFDFIDASENQ
L-TGPIPPDMCKNGKMKALLLLQNNLTGSIPDSYANCLTLQRFRVSDNSLNGT-VPAGLW
-G--L----------------------PK--LEIIDIAMN-NFEGPITADIKNGKMLGAL
YLG-FNKLSDELPEEIGDTVSLTKVELNDNMFSGKIPSSIG--KL---------------
---KGLSSLKMQSNGFSGEIP-DS--IGSC------------------------LMLSDV
NMA-QNSLSGEIP-HTLGSLPTLNALNLSDNKLSGLIPE-SL--SSL-R-LSLLDLSNNK
LSGRIP-----------------
>Athaliana_44418_AT1G09970.2:73-570
VTEIDLSRRGLSGNFP---FDSVCEIQSLEKLSLGFNSLSGIIP---SDLKNCTSLKYLD
LGNNLFSGAFPEFSS-----------------------------LNQLQFLYLNNSAFSG
VFPWK--SLRNATSLVVLSLGDN-PFDATAD-FP-VEVVSLKKLSWLYLSNCSI-AGKIP
PAIGD--LTELRNLEISDSGLTGEIPSEI-SKLTNLWQLEL-YN--NSLTG---KL--P-
TGFGNLKN-----------------------LTYLDASTN-LLQGDLSE-LRSLTN-LVS
LQMFENEFSGEIPLEFG-EFKDL-VNLSLYTNKLTGS-LPQGLG-SLA-DFDFIDASENL
L-TGPIPPDMCKNGKMKALLLLQNNLTGSIPESYANCLTLQRFRVSENNLNGT-VPAGLW
-G--L----------------------PK--LEIIDIEMN-NFEGPITADIKNGKMLGAL
YLG-FNKLSDELPEEIGDTESLTKVELNNNRFTGKIPSSIG--KL---------------
---KGLSSLKMQSNGFSGEIP-DS--IGSC------------------------SMLSDV
NMA-QNSISGEIP-HTLGSLPTLNALNLSDNKLSGRIPE-SL--SSL-R-LSLLDLSNNR
LSGRIP-----------------
>Athaliana_44419_AT1G09970.1:73-570
VTEIDLSRRGLSGNFP---FDSVCEIQSLEKLSLGFNSLSGIIP---SDLKNCTSLKYLD
LGNNLFSGAFPEFSS-----------------------------LNQLQFLYLNNSAFSG
VFPWK--SLRNATSLVVLSLGDN-PFDATAD-FP-VEVVSLKKLSWLYLSNCSI-AGKIP
PAIGD--LTELRNLEISDSGLTGEIPSEI-SKLTNLWQLEL-YN--NSLTG---KL--P-
TGFGNLKN-----------------------LTYLDASTN-LLQGDLSE-LRSLTN-LVS
LQMFENEFSGEIPLEFG-EFKDL-VNLSLYTNKLTGS-LPQGLG-SLA-DFDFIDASENL
L-TGPIPPDMCKNGKMKALLLLQNNLTGSIPESYANCLTLQRFRVSENNLNGT-VPAGLW
-G--L----------------------PK--LEIIDIEMN-NFEGPITADIKNGKMLGAL
YLG-FNKLSDELPEEIGDTESLTKVELNNNRFTGKIPSSIG--KL---------------
---KGLSSLKMQSNGFSGEIP-DS--IGSC------------------------SMLSDV
NMA-QNSISGEIP-HTLGSLPTLNALNLSDNKLSGRIPE-SL--SSL-R-LSLLDLSNNR
LSGRIP-----------------
>Alyrata_28334_scaffold_101050.1:4-354
------------------------------------------------------------
------------------------------------------------------------
------------------------------------------------------------
----------LRNLEIADSSLTGEIPSEI-SKLTNLWQLEL-YN--NSLTG---KL--P-
TGFGNLKN-----------------------LTYLDASTN-LLQGDLSE-LRSLTN-LVS
LQMFENEFSGEIPMEFG-EFKDL-VNLSLYTNKLTGS-LPQGLG-SLA-DFDFIDASENL
L-TGPIPPDMCKNGKMKALLLLQNNLTGSIPDSYASCLTLERFRVSENSLNGT-VPAGLW
-G--L----------------------PK--LEIIDIEMN-NFEGPITADIKNGKMLGAL
YLG-FNKLSDELPEEIGDTKSLTKVELNNNRFTGKIPSSIG--KL---------------
---KGLSSLKMQSNDFSGEIP-DS--IGSC------------------------SMLSDV
NMA-QNSLSGEIP-HTLGSLPTLNALNLSDNKLTGRIPE-SL--SSL-R-LSLLDLSNNR
LSGRIP-----------------
>Alyrata_921_scaffold_101044.1:73-570
VTEIDLSRQGLSGNFP---FDLVCEIQSLEKLSLGFNSLSGIIP---SNMRNCTNLKYLD
LGNNLFSGTFPDFSS-----------------------------LNQLQYLYLNNSAFSG
VFPWK--SLRNATSLVVLSLGDN-PFDATAD-FP-VEVVSLKKLSWLYLSNCSI-AGKIP
AAIGD--LTELRNLEIADSSLTGEIPSEI-SKLTNLWQLEL-YN--NSLTG---KL--P-
TGFGNLKN-----------------------LTYLDASTN-LLQGDLSE-LRSLTN-LVS
LQMFENEFSGEIPMEFG-EFKDL-VNLSLYTNKLTGS-LPQGLG-SLA-DFDFIDASENL
L-TGPIPPDMCKNGKMKALLLLQNNLTGSIPDSYASCLTLERFRVSENSLNGT-VPAGLW
-G--L----------------------PK--LEIIDIEMN-NFEGPITADIKNGKMLGAL
YLG-FNKLSDELPEEIGDTKSLTKVELNNNRFTGKIPSSIG--KL---------------
---KGLSSLKMQSNDFSGEIP-DS--IGSC------------------------SMLSDV
NMA-QNSLSGEIP-HTLGSLPTLNALNLSDNKLTGRIPE-SL--SSL-R-LSLLDLSNNR
LSGRIP-----------------
>Brapa_2643_Bra018468.1-P:67-563
VTEINLSHQTLSGTFP---FHSLSALKNLQKLSLGFNSLSGTIP---TDMNNCTNLTYLD
LGNNLFSGSFPDFSS-----------------------------LSQLQYLYLNNSAFSG
VFPWE--SLRNATKLVVLSLGDN-PFN-TTP-FP-EEVVTLRSLSWLYLSNCSI-TGNIP
PAIGD--LTELQNLEISDSTLTGEIPPEI-VKLTKLRQLEV-YN--NSLTG---KL--P-
LGFGSLTN-----------------------LTLLDASTN-YLEGDLSE-LRTLIN-LVS
LQLFENRFSGEIPVEFG-EFKDL-VNLSLYTNNLTGS-LPPKLG-SLS-DFDFIDASENR
L-TGPIPPDMCKRGTMKALLLLQNNLTGSIPESYGNCSTLESFRVNHNSLEGT-VPAGLW
-G--L----------------------PK--VEIIDLANN-NFEGPITADIKNAKTLGAL
YLG-FNKFSDELPEEIGEAEALTKLELNDNWFSGRIPSSIG--KL---------------
---KGLSSLKMQSNGFSGDIP-DS--IGSC------------------------SMLSEL
DMA-QNELSGEIP-HTLGSLPTLNALNLSDNKLSGKIPE-SL--SSL-K-LSLLDLSNNG
LSGRVP-----------------
>Brapa_2751_Bra019971.1-P:66-562
VKEIDLSRQALSGKFP---FASLCDLKSLQKLSLGFNSLSGTIP---SDINNCTNLTYLD
LGNNLFSGTFPEFSS-----------------------------LSHLQYLYLNNSAFSS
VFPWK--SLRNAKRLVVLSLGDN-PFD-TTP-FP-EEIVSLKSLTWLYLSNCSI-AGKLP
SAIGD--LTELRNLEISDSDLTGEIPPEI-VKLTKLRQLEL-YN--NSLTG---KL--P-
RGFGSLTN-----------------------LTRVDASMN-YLEGDLSE-LRSLTN-LVS
LQLFENKLSGEIPPEFG-EFEDL-VNLSLYTNNLTGP-LPQKLG-SVS-DFDFIDASENR
L-TGPIPPDMCKRGKMKDLLLLQNNLTGSIPESYASCLTLERFRVSDNSLNGT-VPAGLW
-G--L----------------------PR--VEIIDVAVN-NFEGPITADVKNAKMLGTL
YLA-FNKFSDELPEEIGDVEALTKVELNDNRFSGKIPSSIG--KL---------------
---KGLSSLKIQSNGFSGNIP-DS--IESC------------------------SMLSDL
NMA-RNSLSGEIP-HTLGSLPTLNALNLSDNKLSGRIPE-SL--SSL-R-LSLLDLSNNM
LSGRVP-----------------
>Ptrichocarpa_47640_PNT49017:71-567
VKEIELSGQNLEGVLP---LDSICQLQSLDKLSFGYNFLHGTIT---NYLNNCTKLQYLD
LGNNLFTGPFPDISS-----------------------------LSQLQHLYLNQSRFNG
GFPWK--SLQNMTGLVTLSIGDN-TFD-RAP-FP-NEVVKLTKLNWLYMTNCSI-EGTIP
EEIGN--LIELTNLELSSNYLSGEIPSQI-VKLRNLWQLEL-FN--NSLTG---KL--P-
VGFGNLTK-----------------------LEKFDASTN-NLEGDLSE-LRFLTN-LVS
LQLYTNELSGEIPAEFG-EFKKL-VNVSLYQNQLTGP-LPPKLG-SWT-DFDFIDVSENQ
L-TGSIPPDMCKKGTMTRLLVLQNNLTGEIPAGYANCKTLLRFRVSNNRLSGK-VPAGIW
-G--L----------------------PE--ANIIDIEMN-QFEGPVTTDIGNAKALGQL
LLG-NNRLSGELPEEISKATSLVTVQLNDNLFSGKIPNKIG--EL---------------
---KQLSSLHLENNMFSGSIP-DS--LGSC------------------------YSLTDV
SMA-HNSLSGEIP-STLGHLPTLNSLNLSENEISGHIPG-SL--SSL-R-LSLLDLSHNR
LSGPIP-----------------
>Cclementina_19834_ESR46950:66-562
VQEIELSNRNLTGTVP---FDSICQLQALNKLSLGLNSLYGTIS---KDLNKCVKLQYLD
LGNNFFSGSFPDISS-----------------------------LSELQHLYLNLSGFSG
VFPWT--SLGNMTNLVSLSVGDN-PFH-PTP-FP-NQVVKLNKLSWLYLANCSI-EGQIP
VEIGN--LTELINLELSDNNISGKIPSEI-GNLVKLWQLEL-YN--NQLSG---KL--P-
VGLRNLTN-----------------------LANFDASAN-FLEGDLSE-VRFLTN-LVT
LQLFENQFSGEVPAELG-KFKKL-VNLSLYTNKLTGA-LPQELG-SWA-DFDFIDVSENL
F-TGPIPPDMCKRGTMKSLLVLQNKFTGEIPASYANCLTLERFRVSNNSLKGT-VPAGIW
-G--L----------------------PK--VTIIDLALN-QIEGSITKDIENAKALAQL
FAG-YNRLSGELPEEISKATSLVAIELNNNQFSGKIPASIG--EL---------------
---KQLSSLKLQNNMLSGSIP-ES--MGSC------------------------DSLSDL
NMA-YNLLSGQIP-SSLGSLPTLNSLNLSENKLSGQIPE-SL--SSL-R-LVILDLSNNG
LTGRIP-----------------
>Graimondii_42360_KJB64050:197-571
------------------------------------------------------------
------------------------------------------------------------
-------------------------------------------LNWLYMANCSI-EGKIP
SAIGD--LIELRNLELEYNYLSGEIPMEI-SKLHNLWQLEL-YC--NNLTG---KL--P-
VGLRNLTK-----------------------LEFFDASAN-KLEGNISE-MGYLNN-LVN
LHLYQNKFTGEIPPEFG-QFRKL-VNLSLYENMLTGP-LPENLG-SWA-NFDYIDVSENS
L-TGPIPPYMCKQGTMRGLLLVQNRFTGELPASYGNCKTLKRFRVNNNSLSGV-VPAGIW
-G--L----------------------PV--VDIIDIAYN-RFEGPITSDITNAKVMSIL
SVG-FNRLSGELPQEISKAISLVKIEVNDNKFSGKIPHGIG--EL---------------
---KRLNVLKFHNNMLSGSIP-ES--LCSC------------------------VSLSDI
NMA-VNSLSGKIP-SCLGSLATLNSLNLSLNELSGKIPE-SL--SSL-K-LNLFDLSYNR
LAGPIP-----------------
>Graimondii_21952_KJB58765:71-567
VKEIELSSQKLTGVLP---LDSICQLQSLDKLSMGHNSLYGAIT---EDLNNCSKLRYLD
LGNNPFSGPFPDISA-----------------------------LSELQYLYLNGSGFSG
RFPWK--SLENMNNLTVMSLGDN-PFD-RTP-FP-DQIVKLKKLNWLYLANCSI-EGKIP
PAIGD--LTELKDLELQLNYLSGDIPSEI-GKLRKLWQLEL-YA--NELTG---KL--P-
AGLRNLTS-----------------------LEYFDASSN-HLEGDISE-VKYLTN-LVS
LQLFENRFNGGVPPELG-EFKKL-VNLSLYTNMLTGP-LPQKLG-SWA-DFDYIDVSENL
L-TGPIPPDMCKKGTMRGLLMLQNRFTGEIPTTYASCATMKRFRVSNNSLSGI-VPAGIW
-G--L----------------------PQ--VEIIDIAYN-RFEGPITSDIKNAKEIGIL
SAE-FNRLSGELPKEISGATSLVKIELNDNQMSGEIPDGIG--EL---------------
---KALSSLKLQNNMFSGPIP-DS--LGSC------------------------ASISNI
NVA-NNSLSGKIP-SSLGSLPTLNSLDLSRNELSGRIPE-SL--SFL-R-LNLFDLSYNR
LTGPVP-----------------
>Tcacao_3784_Thecc.08G079400.1.p:72-568
VKEIELSSQKLTGVLP---LDSICQLPSLDKLSLGHNLLYGAIT---KDMSNCVKLQYLD
LGNNLFTGSFPDISA-----------------------------LSELQYLYLNGSGFSG
TYPWK--SLENMTNLVVLSLGDN-PFD-RTP-FP-DDILKLKKLNSLYLANCSI-EGTIP
PAIGD--LTELKDLELQYNYLSGEIPVEI-GKLHKLWQLEL-YS--NELTG---KL--P-
VGFRNLTN-----------------------LEYFDASTN-HLEGDISE-VRYLTN-LIS
LQLFENNFTGEVPPELG-EFKKL-VNLSLYTNMLTGP-LPQKIG-SWA-EFVYIDVSENF
L-TGPIPPDMCKKGTMRAVLMLQNNFTGGIPATYASCTTLKRFRVSYNSLSGR-VPAGIW
-G--L----------------------PK--VDIIDISFN-QFEGSITSDIKNAKAIGIL
SAE-HNLLSGELPEEILEATSLVRIDLNNNQISGKLPHGIG--EL---------------
---KSLSSLKLQNNRLSGSIP-ES--LGSC------------------------ASISNI
NMA-SNSLSGKIP-SSLGSLPTLNSMNLSRNELSGKIPE-SL--SSL-K-LNVFDLSYNR
LTGPIP-----------------
>Graimondii_67978_KJB29385:190-564
------------------------------------------------------------
------------------------------------------------------------
-------------------------------------------LYWLYMANCSI-EGKIP
PAIGN--LTELIELELQYNYLSGEIPAEI-GKLHKLWQLEL-YN--NELTG---KL--P-
VGLRNLTK-----------------------LEFFDASAN-NLEGDISE-VRYLTN-LIS
LQLFENKFSGEVPPELG-EFKKL-VNLSLYTNLLTGP-LPQKLG-SWA-EFNYIDVSENF
L-TGPIPPDMCKKGTMRAVLMLQNKFSGEIPATYASCTTLKRFRVSNNSLTGI-VPARIW
-G--L----------------------PE--VDIIDVAYN-QLEGPITADIKNAKQMGIL
SAE-YNRFSGELPEEISEAKSLVRIELNDNQFSGKIPHGIG--EL---------------
---KRLSNLNLQNNRLSGSIP-DS--LGSC------------------------ASISNI
NMA-DNVLSGKIP-SSLGSLPTLNSLNLSGNQLSGKIPE-SL--SLL-K-LNLVDLSYNR
LTGPIP-----------------
>Hannuus_4900_OTG05710:94-587
----------------------------LRNLSIANNLFNGTIS--STSFSLCSHLAFLN
ISNNFFEGKLPEFMP-RFGN--LTVLDASYNGFTGEIPPSIGG-SSSLQYVDFTSNYISG
KLADS---LTNLTELKVFLAPFN-PL--AGP-LP-ETIGLLKNLEIFRISSTNL-SGKIP
DSIGD--LASIQSIDLSDNALTGVIPVSI-GRLKGLKYLWL-YN--NILSG---EI--P-
DVFGNLTS-----------------------LTHFDVSQN-NLTGKLPVSVAGL-H-LVS
LNVNDNRLEGEIPAVLS-SNDKL-VQLKLFNNSFSGT-LPENLG-KNS-NLEEFDVSSNQ
F-SGKLPENLCYKKALQKFICFNNRFSGEIPASCGECKSISYVRISNNEFSGE-IPASFW
-S--S----------------------SE--LQFVDMSGN-KFHGSIPGSIS--KSLTKL
AIS-GNNFSGELPAAICKLPEMVEMDLSDNQFSGALPTCLT--NL---------------
---KKLEKLNLQSNKFFGEIP-KA--MSGW------------------------DELSSL
NLS-NNQLTGEIP-NQIGDLPVLNYLDLAGNLLSGKIPA-TL--SKL-K-LNMLNLSNNN
LEGKIP-----------------
>Dcarota_25168_KZM91177:72-592
VISIDLRSFNLNGSFP----SLFCKIHTLRHLNLFDNNLSGTIS--SDSISFCSHLHSLN
LSSNYFTGNLPDFGA---HFTNLTSLDLSSNNFSGHVPESFGS-FPALKVLCLVNNLLNG
TFPEF---LTNLSTLTDLQLAYN-PFQ-PSR-LP-STIGKLAKLENMFLSFLNL-NGVIP
ECIGN--LSALRNLDLSQNSLSGEIPSSI-GDLASVEQIEL-YR--NQLSG---EL--P-
NTFSNLKS-----------------------LLRFDASEN-KLVGRIPISLAALP--LES
LALNDNFISGSVPQVLS-SNPNL-YQLKVFNNNLTGS-LPLDLG-KHS-GLVDIDVSGNN
L-EGTLPPYLCYRKKLQRLVTFSNKFSGVIPQLYGECTSLNYIRIFDNSLSGK-LPVGFW
-N--L----------------------PG--LTFLENRNN-RLEGSIHPSISNARGLTRL
LIS-GNDFSGGFIPEICNLKELVVIDMSHNRFSGQLPSCIT--TL---------------
---KNLEKLDLQGNMFTGVIP-NT--VSSW------------------------TVLTDL
DLS-SNKFSGEIP-SELGDLQVLTYLDLSRNLLSGEIPV-TL--IKL-K-LDVFNVSDNA
LEGVVP-----------------
>Sindicum_34659_XP_011073656.1:74-594
VVSVNLSGVNVSGKFP----ADFCRISSLRNLDLSLNSLGEGIT--SDSISLCSRLASLN
LSSNNFVGSLPEFPV-QFLN--LTTLDFSYNNFSGEIPTSFVN-LPRLRVLNLGSNLLNG
SIPEF---LTNLTELTELVLSVN-LFR-PSP-LP-PNIGRLAKLEKLVSTYTNL-VGEIP
ESIGD--LVSIKDFDISHNGLVGRIPDSI-GKMKNVEQIEL-YG--NQLSG---EL--P-
DAFSNLTS-----------------------LLRFDASEN-NLTGKIPQSLAGV-A-LES
LHLNDNFLEGEIPEILA-LNPNL-VELRLFNNRLSGV-LPEFLG-MNS-GLEEIDVSNNY
L-EGPLPQNLCYRKKLQFFIIFGNRISGTIPESYGECSGLIYVRIQENELSGQ-VPDGLW
-G--F----------------------SG--LEHVEFSNN-RLEGSIPPSVSSAKNLEQL
LIS-GNNFSGELPVEICDLKELKKFDSSRNRFYGKLPPCIT--QL---------------
---TKLQELHIQGNRFTSEIP-KS--IAAW------------------------RELTEL
DLS-DNHFSGNIP-VELGDLPVLTFLNLSNNLLSGQIPV-EL--TKL-K-LNEFNVSNNR
LQGKVP-----------------
>Slycopersicum_7720_Solyc02g091860.3.1:71-591
VLSIDFGSFGIAGRFP----ADFCRISTLQELNLGDNSFGESIS--SDSWSLCSHLHLLN
ISLNFFVGRLPEFVT-KFDN--LTVLDANSNNFSGEIPASLGR-LPKLQVLNIANNLLNG
SIPEF---LTNLTELTRLEIAAN-PFK-PGP-LP-SSIGRLGKLRIFYARFASL-VGNFP
DSIKD--LKSIQDFDVANNNLSGKIPESF-GKLKTIQQIEL-FG--NHFSG---EL--P-
DMFSGLGS-----------------------LSRFDASEN-NLTGKIPETLTHL-P-LES
LNLNDNQLEGEISENLA-LNPNL-SQLKLFNNRFSGT-LPQTFG-LSS-DLDEFDVSGNN
L-EGSLPPNLCSRKKLRILNLFDNKFNGPIPESYGQCYSLSYVRIYNNQFSGE-LPTGFW
-G--F----------------------DG--YTFLELRNN-NFQGSIPASISNARGLTQI
LIS-GNNFSGELPAEICNLEEVVFMDISKNQLSGQLPSCIT--RL---------------
---KKLQKLDLSQNRIRGQIP-KS--VSSW------------------------NELTEL
SLA-DNQLTGEIP-GELGMLPVLTYLDLASNLLSGEIPS-EL--SKL-K-LNKFNVSNNR
LEGKVP-----------------
>Fvesca_11936_FvH4_1g18670.t1:219-593
------------------------------------------------------------
------------------------------------------------------------
-------------------------------------------LDWLFLSQINL-TGPIP
ETIGN--LVSLTNLDLSRNSLSGTIPESI-GRLRSAVQIEL-FL--NQLYG---EL--P-
ESLANLTS-----------------------LQNLDLSQN-GFTGTFSETIAGI-R-FVS
LRLADNLLEGSVPEIIA-NNPDL-VQLHLFNNSFSGT-LPENLG-RNS-TLQELDVSTNK
F-TGELPSSLCYGKNLSSLVIFGNQFTGNIPDTLSQCQSLEYVRFEYNQLSGE-VPAKFW
-G--L----------------------PL--LTDLRMQNN-RLSGSVSSSISSANGLQVL
TIS-GNIFSGELPPQICKLSELIELDVSDNQFSGAVPSCVT--EL---------------
---KNLQELRMQHNLFSGEIP-RH--LSPW------------------------TQLTEL
NLS-KNRFSGTIP-PELGDLLVLNYLDLSDNSLTGEIPV-EL--TRL-K-LGQFNLSDNK
LYGKIP-----------------
>Acoerulea_6578_Aqcoe6G158700.1.p:73-593
IMSINLNSFGISGKFP----VNFCKISTLENLSVGDNFLEGTLS--SKQLSLCSHLHFLN
LSSNLFIENLPEFTP-EFGN--LIVLDLSANNFTGDIPISFGR-FPKLRELNLVNNLLNG
EIPAF---LGNLTELTSLKLGYN-PFT-PST-LF-SEIGNMSKLQYLLLSQANL-IGEIP
NSIGR--LLSIENLDLSVNSLSGGIPVSI-GNLKNLTNFFI-YD--NKLSG---EL--P-
ESLGDLIN-----------------------LRYLDASLN-NLSGKLSEKLAGL-Q-LIS
LNLNDNQLEGEIPVSIV-LNRNL-EELKLFNNKFSGN-LPGNLG-VNS-NVDHFDVSNNK
F-VGKFPSFLCNGKKLTRLIAFGNGFTGNLSENYGNCRSLYYVRISDNEYTGE-VPVSLW
-S--H----------------------AG--ISLFEIRNN-RFEGLIHASISSARNLSKL
FIS-GNNLSGELPVEMCRLPLLVALDASRNRLSGKLPECMT--EM---------------
---KNLQSLKLQENMFSGEIP-KR--VSSW------------------------TALTEL
NLA-GNRFSGKIP-RELGKLPVLNYLDLSDNLLSGEIPV-EL--TNL-K-LNKFNLSVNK
LEGSIP-----------------
>Pdactylifera_6831_XP_008785692.3:215-587
------------------------------------------------------------
------------------------------------------------------------
-------------------------------------------LEVLWLSLANL-AGEIP
DSIGN--LANLRTLDVSNNGLAGRIPVSI-GRLRSVEKIEL-WR--NQLSG---EL--P-
ESLGNLTS-----------------------LLEFDASQN-NLTGKLPEGLAGLH--LTS
LALNDNRMEGEIPAVLA-QNPSL-VELKLFNNRYSGE-LPPELG-RYS-NLQHFDVSGNQ
L-AGKLPPDLCSRGMLETLVAFGNRLSGELPESYGDCRTLDYVRIQNNELSGK-VPDLFW
-S--L----------------------PK--IYHLELRGN-KLEGSLPRNISCAKNLTQI
IIS-GNKFSGQIPQEICALMELRTINAGNNQFSGDLPLCIA--DL---------------
---TKLEVLDLQQNNLSGEIP-----AGGW------------------------TELADI
NLS-MNRFSGEIP-RSLGDLPVLTYLDLSGNQLSGEIPP-EL--TNL-K-LNHLNLSGND
LSGKIP-----------------
>Aofficinalis_17421_ONK76087:22-203
------------------------------------------------------------
------------------------------------------------------------
------------------------------------------------------------
------------------------------------------------------------
------------------------------------------------------------
------------------------------------------------------------
---------------------------------------LNYVRIQNNEIAGI-LPGRFW
-S--L----------------------PK--IYHLQIENN-RFNGSVSATISGMRNLTRF
LIS-GNEFSGEIPPAICHLPELTIVDASRNRLYGDLPSCIS--NL---------------
---SKLQQLDLQENSFSGEIP-----SGYW------------------------SDLTEL
NLS-NNKFSGEIP-SSLGKLPVLTYLDLSSNQLSGEIPA-DL--TDL-R-LNIFNLSVNN
LAGKIP-----------------
>Mtruncatula_35502_AES94467:240-614
------------------------------------------------------------
------------------------------------------------------------
-------------------------------------------LEFLYLANINL-IGSIP
DSIGN--LISIKNFDLSQNSLSGKIPETI-SCMKDLEQIEL-YN--NNLSG---EI--P-
QGLTNLPN-----------------------LFLLDLSQN-ALTGKLSEEIAAM-N-LSI
LHLNDNFLSGEVPESLA-SNSNL-KDLKLFNNSFSGK-LPKDLG-KNS-SIQELDVSTNN
F-IGELPKFLCQKKKLQRLVTFKNRFSGPMPNEYGECDSLHYVRIENNEFSGS-VPPRFW
-N--L----------------------PK--LNTVIMDHN-KFEGSVSSSISRAKGIEKL
VLA-GNRFSGEFPAGVCEHVELVLIDIGNNRFTGEVPTCIT--GL---------------
---KKLQKLKMQENMFTGKIP-GN--VTSW------------------------TELTEL
NLS-HNLLSSSIP-PELGKLPDLIYLDLSVNSLTGKIPV-EL--TNL-K-LNQFDVSDNK
LSGEVP-----------------
>Gmax_21013_KRH77188:73-591
LVSIDLSETGIYGDFP----FGFCRIHTLQSLSVASNFLTNSIS--PNSLLLCSHLRLLN
LSDNYFVGVLPEFPP---DFTELRELDLSKNNFTGDIPASFGQ-FPHLRTLVLSGNLLSG
TIPPF---LGNLSELTRLELAYN-PFK-PGP-LP-SQLGNLSNLETLFLADVNL-VGEIP
HAIGN--LTSLKNFDLSQNSLSGTIPNSI-SGLRNVEQIEL-FE--NQLFG---EL--P-
QGLGNLSS-----------------------LICLDLSQN-ALTGKLPDTIASLH--LQS
LNLNDNFLRGEIPESLA-SNPNL-KQLKLFNNSFTGK-LPRDLG-RNS-DIEDFDVSTND
L-VGELPKYLCQGNKLEHLITFANRFSGTLPDQYGECRSLQYVRIQSNQFSGP-VPPSFW
-A--L----------------------AG--LQFLEMSNN-RFQGSVSASI--SRGLTKL
ILS-GNSFSGQFPMEICELHNLMEIDFSKNRFTGEVPTCVT--KL---------------
---TKLQKLRLQENMFTGEIP-SN--VTHW------------------------TDMTEL
DLS-FNRFTGSIP-SELGNLPDLTYLDLAVNSLTGEIPV-EL--TNL-R-LNQFNVSGNK
LHGVVP-----------------
>Gmax_46517_KRH28300:79-310
------------------------------------------------------------
------------------------------------------------------------
------------------------------------------------------------
----------LVSIDLSETGVYDEFPFGF-CRIHTLQSLFV-AS--NFLTN---SI--S-
-------------------------------LNSLLLCSH-----------------LRL
LNLSDNYFVGVLPE------------------------FPPEFT-----ELRELDLSKNN
F-TGDIPAS---------------------------------------------------
-N--L----------------------SE--LTHLELAYNPFKPGPLPSQLGNLSNLETL
FLV-DVNLVGEIPHSIGNLTSLKNFYLSQNSLSGNIPNSIS--GL---------------
---KNVEQIKLFQNQLSGELP---------------------------------------
--------------QGLGNLSSFICLDLSQNALTGKLPD-TI--ASL-H-LSSLNLNDNF
LRGEIP-----------------
>Cviolacea_2970_Clevi.0005s2424.1.p:216-589
------------------------------------------------------------
------------------------------------------------------------
-------------------------------------------LTYLRLTDSGL-VGEIP
EWIGN--LVSLTNLDLANNDLSGKIPDSI-GQLSSIYQIEL-YE--NQLSG---EL--P-
ESIGNLST-----------------------LRNFDVSEN-NLSGKLAEKIAALQ--LIS
LALNDNFFTWEIPESLA-LNPNL-VEFKIFNNSFTGN-LPENLG-RFS-ELVEFDVSTNK
F-TGELPPFLCYRKKLERMITFNNQFSGKLPESFGDCQTLHYVRMANNQFSGE-VPIRFW
-E--L----------------------P---LDRLELSDN-QFEGTIPPSISNARHLVQL
DVS-GNKFSGLIPINICDLRNLSLIDLSRNHFSGSLPSCIT--EL---------------
---NKLERLNMQENVLDGEIP-SL--VSSW------------------------TELTEL
NLS-NNRLRGVIP-PALGGLPVLTYLDLSNNELSGEIPA-EL--AKL-R-LNQFNVSNNK
LYGRIP-----------------
>Thassleriana_17460_XP_010547578.1:217-590
------------------------------------------------------------
------------------------------------------------------------
-------------------------------------------LAYLRLSNSRL-VGEIP
EWIGN--LVSLTNLDLATNNLSGKIPDSI-GRLSSIYQIEL-YE--NFLSG---EI--P-
ESIGNLTT-----------------------LRNFDVSEN-NLTGKVPEKIAALR--LSS
FNLNDNFFTGEIPEVLA-LNPNL-VQLKIFNNSFSGN-LPENLG-RFS-ELEEFDVSSNG
F-TGELPPYLCHRTKLRRVITFNNQFSGKLPESYGDCQSLSYVRMADNQLSGE-VPIKFW
-E-------------------------LS--LVRLELTNN-RFEGTIPPSLSNARHLGQL
DVS-GNNFSGPIPAKICDLRDITLIDISRNRFSGTLPSCIA--EM---------------
---RKLERVNMQENLLGGEIP-SS--LSSW------------------------TELTEL
NLS-NNRFRGVIP-RELGDLPVLTYLDLSNNEITGEIPA-EL--TKL-R-LNQFNVSNNR
LYGRIP-----------------
>Thassleriana_7352_XP_010518789.1:72-591
VTKIDLSGFGLSGEFP----YGFCRIRTLRNLTLTDNYLSGTFV--SESLSLCSHLHVLI
LNANSFSGKLPEFSP---NFRRLRVLELESNEFSGEIPESYGR-FPALRVLNLNGNTLSG
TIPAF---LGNLSELTRLELSFI-PFS-PGP-IP-SRIGNLTKLTYLRFTKSRL-VGEIP
EWIGN--LVSLTNLDLATNDLSGKIPDSI-GRLSSIYQIEL-FE--NQLSG---EL--P-
ESIGNLTV-----------------------LRNFDVSEN-NLTGKLPERIAALQ--LSS
FNLNDNFFTGEIPEVLA-FNPNL-VQFKIFNNSFTGT-LPTSLG-RFS-DLEEIDVSTNN
F-TGELPPFLCYRKKLRRVIIFNNHFTGKLPESYGDCPSLYYVRMDNNNLSGE-IPAKFW
-E--L----------------------P---LFRLELSDN-RFEGTVPPSMSSARHLSQL
DLS-GNKFSGPIPAKMCDLRDLIRIDLSRNRFSGILPPCIT--EL---------------
---KKLERVNMQENLLDGEIP-SS--VSSW------------------------TQLTEL
NLS-NNRFRGMIP-PQLGDLPVLTYLDLSNNEISGEIPA-EL--SKL-R-LNRFNVSNNR
LHGRIP-----------------
>Brapa_8100_Bra037825.1-P:71-590
VTAIDLSDYGISGGFP----YGFCRIRTLINITLSKNNLNGTID--SSPLSLCSRIHVLI
LTENSFSGNLPEFSP---EFRNLRVLELESNFFSGEIPESYGK-FASLQVLNLNGNSLGG
IVPAF---LGNLTELTRLELAYV-QFE-PGP-IP-STFGNLTKMTYLRLTNSNI-VGEIP
DSIGN--LVSLVNLDLAQNGLSGEIPESI-GKLKSIYQMVL-YI--NQLSG---KL--P-
ESIGNLTA-----------------------MRNFDVSQN-NLSGDLPETIAALQ--VVS
FHLNDNLFTGELPRGIA-LNPNL-VDFKIFNNSFTGS-LPTSFG-KFS-GLTEFDVSTNR
F-SGELPPYLCYGKKLEKLIIFSNQLSGEIPETYGECDTLNYIRMADNKLSGE-VPVKFW
-E--L----------------------P---LTRLELSNN-RLEGSIPPSISKARQLSQL
EIS-GNKLSGAIPARICDLEGLRDVDLSRNRFSGSIPSCIN--RL---------------
---KNLERVEMQENMLDGEIP-SS--VSSC------------------------AKLTEL
NLS-DNRLRGEIP-PELGELPVLNYLDLSNNQLSGEIPA-EL--LKL-K-LNLFNVSDNK
LSGKIP-----------------
>Esalsugineum_10222_ESQ31280:222-537
------------------------------------------------------------
------------------------------------------------------------
-------------------------------------------LTYLRLTHSNL-VGEIP
DSIGN-----------------------------LIYQIEL-FD--NQLSG---KL--P-
ESIGNLTN-----------------------MRDFDVSQN-NLTGELPEKIAALQ--LVS
FNLNDNFFTGEIPDIVA-LNPNL-VEFKIFNNSFTGT-----------------------
-------------KNLKWMISFSNQLSGKILDSYGDCHTLNYIRTADNKLSGK-VPTGFW
-E--L----------------------P---LTRLELPNN-ELEGSILPSISNARHLSQL
EIC-GNNFSGVILAKICDLGDLRVIVLSRNRFSGSLPSCIN--RL---------------
---KNLERVEMQDNMLDGEIP-SS--VSLC------------------------VELTEL
NLS-SNRFRGGIP-RELGDLPVLNYLDLSNNELTGEIPS-EL--LKL-K-LNQFNVSDNK
LYGKIP-----------------
>Alyrata_13570_fgenesh2_kg.8__2624__AT5G65710.1:76-596
VTAIDLSGYNISGGFP----YGFCRIRTLINITLSQNNLNGTID--SGPLSLCSKIQVLI
LNVNNFSGKLPEFSP-DFRN--LRVLELESNLFTGEIPQSYGR-FNALQVLNLNGNPLSG
IVPAF---LGNLTELTRLDLAYI-SFD-SGP-IP-STFGNLTNLTELRLTHSNL-VGEIP
DSIMN--LVLLENLDLAMNGLTGEIPESI-GRLESVYQIEL-YD--NRLSG---KL--P-
ESIGNLTE-----------------------LRNFDVSQN-NLTGELPEKIAAL-Q-LIS
FNLNDNFFTGELPDIVA-LNPNL-VEFKIFNNSFTGT-LPSNLG-KFS-ELSEIDVSTNR
F-TGELPPYLCYRRKLQKIITFSNQLSGEIPEAYGDCHSLNYIRMADNKLSGE-VPARFW
-E--L----------------------PL--TRLELANNN-QLEGSIPPSISKARHLSQL
EIS-DNNFSGVIPVKICDLRDLRVIDLSRNRFSGPLPPCIN--KL---------------
---KNLERLEMQENMLDGEIP-SS--VSSC------------------------TELAEL
NLS-NNRLRGGIP-PELGDLPVLNYLDLSNNQLTGEIPA-EL--LRL-K-LNQFNVSDNK
LYGKIP-----------------
>Athaliana_15354_AT5G65710.1:75-595
VTTIDLSGYNISGGFP----YGFCRIRTLINITLSQNNLNGTID--SAPLSLCSKLQNLI
LNQNNFSGKLPEFSP-EFRK--LRVLELESNLFTGEIPQSYGR-LTALQVLNLNGNPLSG
IVPAF---LGYLTELTRLDLAYI-SFD-PSP-IP-STLGNLSNLTDLRLTHSNL-VGEIP
DSIMN--LVLLENLDLAMNSLTGEIPESI-GRLESVYQIEL-YD--NRLSG---KL--P-
ESIGNLTE-----------------------LRNFDVSQN-NLTGELPEKIAAL-Q-LIS
FNLNDNFFTGGLPDVVA-LNPNL-VEFKIFNNSFTGT-LPRNLG-KFS-EISEFDVSTNR
F-SGELPPYLCYRRKLQKIITFSNQLSGEIPESYGDCHSLNYIRMADNKLSGE-VPARFW
-E--L----------------------PL--TRLELANNN-QLQGSIPPSISKARHLSQL
EIS-ANNFSGVIPVKLCDLRDLRVIDLSRNSFLGSIPSCIN--KL---------------
---KNLERVEMQENMLDGEIP-SS--VSSC------------------------TELTEL
NLS-NNRLRGGIP-PELGDLPVLNYLDLSNNQLTGEIPA-EL--LRL-K-LNQFNVSDNK
LYGKIP-----------------
>Cgrandiflora_17043_Cagra.0917s0014.1.p:77-597
VTAIDLSGFNISGGFP----YGFCRIRTLINITLSENNLNGTID--SAPLSLCSKLRVLI
LNVNNFSGILPEFSP---EFRNLRVLELESNMFTGKIPESYGR-LTSLQVLNLNGNPLSG
IVPAF---LGNLTELTRLDLAYI-SFK-PGP-IP-SIFGNLKKLSDLRLTQSNL-VGEIP
HSIMN--LVLLENLDLAMNGLTGEIPDSI-GRLKSVYQIEL-FG--NRLSG---KL--P-
ESIGNLTE-----------------------LRNFDVSQN-NLTGELPEKIAALQ--LIS
FNLNDNFFTGGLPDVVA-LNPNL-VEFKIFNNSFTGT-LPRNFG-KFS-GISEFDVSTNK
F-SGELPPYLCYRRKLLRLISFRNQLSGKIPESYGDCKSLTYIRMADNKLSGE-VPVRLW
-E--L----------------------P---LTRLELANNNQLEGSISPSISNASHLSQL
EIS-GNNFSGAIPHNICDLGDLRVIDLSRNRFSGSLPSCIN--KL---------------
---KDLERLEMQENMLDGEIP-SS--VSSC------------------------TQLTEL
NLS-NNRLHGGIP-QELGDLPVLNYLDLSNNQLTGEIPS-EL--LKL-K-LNQFNISDNK
LYGKIP-----------------
>Crubella_25752_Carub.0008s2661.1.p:77-597
VTAIDLSGFNISGGFP----YGFCRIRTLINITLSQNNLNGTID--SAPLSLCSKLQVLI
LNVNNFSGILPEFSP-EFRN--LQVLELESNMFTGKIPESYGR-LTSLQVLNLNGNPLSG
TVPAF---LGNLTELTRLDLAYI-SFK-PGP-IP-SIFGNLKKLSDLRLTQSNL-VGEIP
HSIMN--LVLLENLDLAMNGLTGEIPDSI-GRLKSVYQIEL-FG--NQLSG---KL--P-
ESIGNLTE-----------------------LRNFDVSQN-NLTGELPEKIAAL-Q-LIS
FNLNDNFFTGGLPDVVA-LNPNL-VEFKIFNNSFTGT-LPRNFG-KFS-GISEFDVSTNK
F-SGELPPYLCYRRKLLRLISFRNQLSGKIPESYGDCKSLTYIRMADNKLSGE-VPVRLW
-E--L----------------------PL--TRLELANNN-QLEGSISPSISNVSHLSQL
EIS-GNNFSGAIPHNICDLGDLRVIDLSRNRFSGSLPSCIN--KL---------------
---KDLERLEMQENMLDGEIP-SS--VSSC------------------------TQLTEL
NLS-NNRLRGGIP-QELGDLPVLNYLDLSNNQLTGEIPS-EL--LKL-K-LNQFNISDNK
LYGKIP-----------------
>Csativa_16115_Csa02g074770.1:77-597
VTSIDLSGYNIFGGFP----YGFCRIRTLININLSQNNLNGTID--SAPLSLCSKIQVLI
LNGNNFSGKLPEFSP-EFRN--LRVLELESNLFTGEIPQCYGR-LISLQVLNLNVNPLSG
IVPPF---LGNLTELTRLDLAYI-SFE-PSP-IP-SIFGNLTKLSELRLTNSNL-VGEIP
NSIMN--LALLENLDLAMNGLTGEIPESI-GRLKSVNQIEL-YD--NRLSG---KL--P-
ESIGNLTE-----------------------LRNLDVSQN-NLTGELPVKVAAL-Q-LIS
FNLNDNFLTGGLPDVVA-LNPNL-VEFKIFNNSFTGT-LPKNLG-RFS-GISEFDVSTNK
F-SGELPPYLCFRRKLERIVTFNNQLSGKIPESYGGCGSLNYIRMADNKLSGE-VPVRFW
-E--L----------------------PL--TRLELANNN-QLQGSIPPSISNARHLSQL
EIS-GNNFSGEIPASICDLGDLRVIDLSRNRFSGSLPNCIN--KL---------------
---KNLERLEMQENMLDGEIP-SS--VSSC------------------------TRLTEL
NLS-NNRLRGRIP-PELGDLPVLNYLDLSDNQLTGEIPS-EL--LKL-K-LNQFNVSVNK
LYGKIP-----------------
>Csativa_71357_Csa18g039540.1:78-598
VTAIDLSGYNISGGFP----YGFCRIRTLITINLSQNNLNGTIN--SAPLSLCSKVQVLI
LNVNNFSGKLPEFSP-EFRN--LRVLELESNLFTGEIPLSYGR-LTSLQVLNLNDNPLSG
IVPAF---LGNLTELTRLDLAYI-SFE-PSP-IP-SIFGHLTKLSELRLTKSNL-VGEIP
RSIMN--LALLENLDLAMNALTGEIPESI-GRLKSVYQIEL-FD--NRLSG---KL--P-
ESIGNLTE-----------------------LRNLDVSQN-NLTGELPEKVAAL-Q-LIS
FNLNDNYFTGGLPDVVA-LNPNL-VEFKIFNNSFTGT-LPRNLG-RFS-GISEFDVSTNR
F-SGELPPYLCYRRKLERIITFNNQLSGEIPEYYGGCGSLNYIRMANNKLSGE-VPVRFW
-E--L----------------------PL--TRLELANNN-QLQGSIPPSLSNARHLSQL
EIS-GNNFSGAIPSSICDLGDLRVIDLSRNRFSGSLPNCIN--KL---------------
---KNLERLEMQENILDGEIP-SS--VSSC------------------------TQLTEL
NLS-NNRLRGGIP-SELGDLPVLNYLDLSNNQITGEIPS-EL--LKL-K-LNQFNVSDNK
LYGKIP-----------------
>Csativa_92254_Csa11g102960.1:102-622
VTAIDLSGYNIFGWFP----YGFCRIRTLININLSQNNLNGTID--SAPLSLCSKVQVLI
LNLNNFSGKLPEFSP-EFRN--LRVLELESNLFTGEIPQSYGR-LTSLQVLNLNGNPLGG
IVPAF---LANLTGLTRLDLAYI-SFE-PSP-IP-SIFGNLTKLSELLLTKSNL-VGEIP
RSIMN--LALLENLDLAMNALTGEIPESI-GRLKSVYQIEL-FD--NRLSG---KL--P-
ESIENLTE-----------------------LRNLDVSQN-NLTGELSEKIAAL-Q-LIS
FNLNDNFFTGELPDLVA-LNPNL-VEFKIFNNSFTGT-LPRNLG-KFS-GISEFDVSTNR
F-SGELPQYLCHKRKLQSIITFNNQLSGEIPESYGGCGSLNYIRMADNKLSGE-VPVRFW
-E--L----------------------PL--TRLELANNN-RLQGSIPPSISNARHLSQL
AIS-GNDFSGAIPSSICDLGDLRVVDLSRNRFSGSLPKCIN--KL---------------
---KKLERLEMQENMLDGEIP-SS--VSSC------------------------TQLTEL
NLS-NNRLRGGIP-PELGDLPVLNYLDLSNNQLTGEIPS-EL--LKL-K-LNQFNVSDNK
LYGKIP-----------------
>Cclementina_30110_ESR39414:73-593
VDGIDLSGFDLSGGFP----NGFCRIRTLRNLNLSDNYFNGTLS--SQSLSPCFHLQVLA
LDYNVFIGELPDFSR-EFAN--LQVLDLSRNNFSGDIPESFGR-FPVLKVLNLGGNLLSG
LIPSF---LGNLTELTHFDLGYN-PLK-PGP-LP-SSVGNLSKLENLWAAKANL-IGEIP
DSIGK--LAFLSNLDLSDNFLSGKIPHSF-SGLASIEQIEL-FD--NQLSG---EL--P-
ESLSNLTT-----------------------LLRLDISQN-NLTGNLPETIAAM-S-LES
LNLNDNYFTGEIPESLA-SNPNL-VQLKLFNNSFSGK-LPDNLG-KYS-NLEYFDVSTND
F-TGALPRFLCFRNKLQCIIIFNNRFSGKIPQSYGECKTLNYLRFGGNELQGE-LPSKFW
-G--L----------------------PE--VDFFEMYNN-RFEGSISPSISNARKLTGI
LIN-GNNFTGEVPSQICTLRQLQAVDLSQNRFSGHLPTCIT--QL---------------
---NKLQQLELQENMFTGELP-RN--LNSL------------------------TALIVL
NLS-TNRLTGTIP-PELGNLAVLTSLDLSSNLLTGEIPV-EL--TKL-K-LNQFNISHNK
LYGEVP-----------------
>Graimondii_55912_KJB18105:74-591
VASIDLSGFGISGGFP----FEFCRIRTLRTLYLADNNLNGSLS--SQAISPCFRLREID
LSGNIFVGELPDFLS-----EHLEVLELSNNNFTGDIPVSFGR-MKSLKVLSLGGNLLNG
KVPSF---LGNLTELTDFALGYN-PFK-PSP-LP-DEIGNLSKLEYLWLTNANL-VGEIP
FSIGN--LISLKSLDLTCNFLIGKIPESL-SKLKKLEQIEL-YQ--NQLTG---EL--P-
ESLAELTS-----------------------LLRLDVSQN-SLTGKLPEKIAAMP--LES
LNLNDNFFTGEIPEVLA-SNQYL-SQLKLFNNSFTGK-LPSDLG-KFS-PLEDFDVSTNN
F-SGELPPFLCHKRKLQRVVIFTNRFSGSIPESYGECESLNYIRMGDNAFSGN-VPEKFW
-G--L----------------------PL--MQLFELQNN-HFEGSISPSISALQKLTIL
RIS-GNNFSGVIPEGMCKLHNLTQINLSQNRFSGGLPLCIT--DL---------------
----KLQTLELEDNELTGNLP-GS--VGSW------------------------TELTEL
NLA-RNRFTGEIP-PTLGNLPALIYLDLSGNLLIGKIPE-DL--TKL-R-LNRFNLSGNL
LNGKVP-----------------
>Tcacao_25152_Thecc.01G080600.1.p:74-591
VISIDLSGFGISGGFP----FGFCRIRTLQTLYLADNFLNGSLS--SQVLSPCSRLQEIN
LSDNLFTGELPNFSS-----ENLEILQLSNNNFTGDIPLSFGR-MQSLKVLSIGGNLLNG
NIPSF---LGNLSELTHFELGYN-PFK-ESP-LP-NEIGNMSKLEVLWLTNANL-VGEIP
VSIGN--LVSLQILDLSGNFLSGKIPESL-SMLKNLEQLEF-YQ--NQLSG---EL--P-
ESLANLTA-----------------------LLRFDVSQN-NLTGKLPEKIAALP--LES
LNLNDNYFTGEIPEVLA-SNQYL-VQLKLFNNSFTGK-LPPNLG-KFS-PLEDFDVSTND
F-TGTLPPFLCYKMKLKRIVVFKNLLSGNIPESYGECKTLNYVRMADNAFSGN-VPAKFW
-G--H----------------------PS--FQFLELQNN-HFEGSISPSISAVRQLTSL
RIS-GNNFSGDIPEEICRLENVTEINMSHNRFSGELPFCIT--DL---------------
---K-LQKLDLQDNELTGEIP-SS--ENSW------------------------TELTEL
NLA-RNRFTGEIP-PDLGKLPVLTYLDLSGNLLSGKIPE-DL--TKL-R-LNQFNLSDNK
LNGKVP-----------------
>Atrichopoda_19253_evm_27.model.AmTr_v1.0_scaffold00033.51:75-595
VEAINLDNLNLSGDFP----AMACQIPTLKNLSLGDNNLGNGIS--QRDISLCFRLHYLN
LGYNIFSGPLPEFLP-EFAE--LRWLNLSGCNFSGDIPASFGQ-FPRLQNLTLGNNLLNG
TIPPF---LTNLTDLIALEIGYN-PFT-PSP-LP-LEIGKLEKLQNLWVATANL-IGKIP
ESIGK--LGSLANLDLSGNMLTGSIPESI-GGLKSVTQIEL-YD--NQLSG---FL--P-
VSLGNLKS-----------------------LKNFDVSFN-NLSGKWPEEFARN-S-LVS
INLYMNNLEGPIPEVLG-LNTEL-ENLVIYDNKFSGQ-LPANLG-RNS-NLVMLDVARNL
L-EGNLPPYLCRRNKLEILTITGNKFSGQLPESYSHCTSLIRVRIGDNPITGN-IPSSFW
-G--L----------------------PR--VLFLDLSNM-KLEGPISSDIAKARNLSHL
NVS-GNGFSGNLPESLCLLRELAKVDAGTNSFSGPLPYCLT--QM---------------
---RNLQRLNLTGNRFSGEIP-AS--VGSW------------------------VSMVML
DLS-NNSFSGSIP-PELGYLLLLNYLDLSLNSFTGSIPE-EL--GNL-P-LRFFNVSYNN
LSGKVP-----------------
>Atrichopoda_19568_evm_27.model.AmTr_v1.0_scaffold00021.186:71-591
VTALDLSNSNLAGPFP----SLACRLPRLLNLSLSNNFIGGSLS--PLSFSSCKTLQFLD
LSQNLIVGALPETVA-DLPD--LRHLDLSTNNFSGAIPVSYAN-FQRLEVLSLFNNLLNA
TIPSF---LSKISTLVELRLAYN-PFQ-PGP-VP-SELGKLTGLEVLWLSGCNL-VGTIP
PSLGL--LKNLTNLDLTYNNLSGLIPMSL-TRLENVVQIEL-YS--NKLSG---PL--P-
DGMGAMKS-----------------------LERFDASRN-MLNGSIPHELCGL-N-LAS
LSLYSNQFVGGLPEEIT-RSTKL-YELKLFENRLSGP-IPAGLG-RNS-PLVLLDLVGNQ
F-SGELPGDICKGGVLEELLLMDNELTGNLPESYGSCQSLIRVRLRNNKLSGV-VPAAFW
-G--L----------------------PH--VYTLELAQN-SFSGEILPEIARAKNLSQL
TIS-ENRFSGEIPKEIGEVYNLDQFSGGNNQFTGPLPESLV--VL---------------
---SQLVKLELQNNKLSGELP-SN--IQKC------------------------RQLNEL
NLA-GNRFSGQIP-AEIGSLPVLNYLDLSSNLLTGTIPS-QL--QNL-K-LNAFNLSGNR
LTGGIP-----------------
>Bdistachyon_16762_KQJ89848:65-562
VAGLYLKNVSLSGVFP----ASLCSLRSLRHLDLSQNDIGGPLP---VCLAALPALAYLD
LSGNNFSGHVPAAYG---------------------------AGFRSLATLNLVENALSG
AFPAF---LANLTSLQELMLGYN-DFT-PSP-LP-ENLGDLAGLRLLYLSRCYL-KGRIP
SSLGN--LRNLVNLDMSVNGLSGEIPGSI-GNLGSAVQIEF-YS--NQLSG---RI--P-
EGLGRLKK-----------------------LQFLDLSMN-LLSGAMPEDAFAGPR-LES
VHIYQNNLSGRLPASLA-SAPRL-NDLRLFGNQIEGP-FPPEFG-KNT-PLQFLDMSDNR
L-SGPIPPTLCASGRLAEIMLLNNKLEGSIPVELGQCWSLTRIRLLNNSLSGT-VPPEFW
-A--L----------------------PN--VRMLELRLN-ALSGTIDPAIGGARNLSKL
LLQ-DNRFTGALPAELGNLAILKELFVSGNNLSGPLPASLV--EL---------------
---SELYTIDLSNNSLSGEIP-RD--IGRL------------------------KKLVQV
RLS-HNHLTGVIP-PELGEIDGISVLDLSHNELSGGVPG-QL--QKL-R-IGNLNLSYNK
LTGPLP-----------------
>Osativa_31244_Os09t0326100-01:81-579
VAGLYLGGLYLAGGFP----VALCSLRSLRHLDMSSNDLTGPLP---ACLAGLQALETLN
LASNNFSGELPAAYG---------------------------GGFPSLAVLNLIQNLVSG
AFPGF---LANVTALQELLLAYN-SFS-PSP-LP-DNLGDLAALRVLFLANCSL-TGSIP
PSVGK--LTNLVDLDLSSNNLTGEIPPSI-VNLSSLVQIEL-FS--NQLSG---RI--P-
AGLGGLKK-----------------------LQQLDISMN-HISGEIPEDMFAAPS-LES
VHMYQNNLTGRLPATLA-AAARL-TELMIFANQIEGP-FPPEFG-KNC-PLQSLDVSDNR
M-SGRIPATLCAGGKLSQLLLLNNMFDGAIPDELGKCRSLMRVRLPCNRLSGP-VPPEFW
-G--L----------------------PH--VYLLELRGN-AFSGNVGAAIGRAANLSNL
IID-NNRFTGVLPAELGNLTQLVVLSASDNSFTGTVPPSLA--SL---------------
---SVLFLLDLSNNSLSGEIP-RS--IGEL------------------------KNLTLL
NLS-DNHLSGSIP-EELGGMDKMSTLDLSNNELSGQVPA-QL--QDL-KLLGVLNLSYNK
LTGHLP-----------------
>Sitalica_20165_KQK94001:69-566
VAGLDLSQLSLGDVFP----AALCSLRSLEHLDLSVNEFMGPLP---ACLAALPALVHLN
LTGNNFSGEVPPEWV---------------------------TGFRSLLVLNLVQNLLSG
EFPAF---FANLTSLQEFSLAYN-LFS-PSP-LP-ENIGDLADLRVLFVANCSL-NGIIP
ASIGK--LKNLVNLDISRNSIHGEIPRSI-GNLSSLEQIEL-YA--NKLSG---SI--P-
VGFGGLKR-----------------------LRSLDFSMN-QLTGEIPEDMFMAPN-LAS
VHMYQNNLSGRLPATLG-TAQSL-YDLRIFGNQFSGS-LPPEFG-KNC-PLVFLDTSDNR
L-SGPIPATLCASRKLKQLMLLNNEFEGTIPVELAQCWTLVRVRLSSNRLFGP-VPPQLW
-A--L----------------------PG--VYLLELRGN-ALSGTVDPAIAGAKNLIKL
LLQ-DNRFTGALPAKLGTLANLQEFKASNNSFSGPLPPSLA--NL---------------
---SLLGNLDLSHNSFSGEIP-RD--FGKL------------------------KQLSQL
SLS-DNHLSGNVP-SELGDIIEINTLDLSNNELSGQLPA-QL--QNL-K-LTHFNISYNK
LSGTIP-----------------
>Sitalica_3627_KQL24153:69-566
VAGLDLSKLSLGDGFP----AALCSLRSLEHLDLSANEFVGPLP---ACLAALPVLAHLN
LAGNSFSGEVPPEWG---------------------------AGFRSLLVLNLVQNLLSG
EFPAF---LANLTGLQEFSLAYN-LFS-PSP-LP-MKIGDLADLRVLFVANCSL-NGTIP
ASIGK--LKNLVNLDLSRNSIHGEIPRSI-GNLSSLEQIEL-FA--NQLSG---SI--P-
VGFGGLKR-----------------------LHSLDFSMN-GLTGDIPEDMFAAPS-LAS
VHMYQNNLSGHLPATLG-TAQSL-YDLRIFANQLSGP-LPPEFG-KNC-PLMFLDTSDNG
L-SGPIPATLCASGKLKQLMLLDNEFEGAIPVELGQCRTLIRVRLSSNRLSGP-VPLEFW
-G--L----------------------PG--VYLLELSGN-ALSGTVDPAIAGAKNLSKL
LLQ-DNRFTGALPAKLGTLTNLQEFKASNNCFSGPLPPSLA--NL---------------
---SLLDNLDLSHNSFSGEIP-RD--FGKL------------------------KQLSQL
YLS-DNHLSGDVP-SELGDIIGMNTLDLSNNELSGQLPV-QL--QNL-K-LTHFNISYNK
LSGTLP-----------------
>Zmays_119439_Zm00001d020101_P001:112-610
VAGIDLYNLTLAGAFP----TALCSLRSLEHLDLSANLLEGPLP---ACVAALPALRHLN
LAGNNFSGHVPRSWG---------------------------AGFRSLAVLNLVQNALSG
EFPAF---LANLTGLRELQLAYN-PFA-PSP-LPADMLVNLANLRVLFVANCSL-TGTIP
SSIGK--LKNLVNLDLSVNSLSGEIPPSI-GNLTSLEQIEL-FS--NQLSG---AI--P-
VGLGGLKK-----------------------LHSLDISMN-LLTGEIPEDMFAAPG-LVS
VHVYQNNLSGHLPMTLG-TTPSL-SDLRIFGNQLSGP-LPAELG-KNC-PLSFLDTSDNR
L-SGPIPATLCASGKLEELMLLDNEFEGPIPVELGECRTLVRVRLQSNRLSGP-VPPRFW
-G--L----------------------PN--VGLLEIREN-ALSGSVDPAISGAKSLSKL
LLQ-DNRFTGTLPAELGTLENLQEFKASNNGFTGPIPRSIV--NL---------------
---SILYNLDLSNNSLSGEIP-ED--FGRL------------------------KKLTQL
DLS-DNHLSGNIP-EELGEIVEINTLDLSHNELSGQLPV-QL--GNL-R-LARFNISYNK
LSGPIP-----------------
>Sbicolor_27100_EER98746:69-567
VAGVNLYNLTLGGVFP----TALCSLRSLEHLDLSANQLMGSLP---SCVAALPELIHLN
LAGNNFSGEVPRSWG---------------------------AGFRSLAVLNLVQNMLSG
EFPTF---LANLTGLRDLQLAYN-PFA-PSP-LP-EKLFDLAGLRVLFIANCSL-NGTIP
SSIGK--LKNLVNLDISRNNLSGEVPSSI-GNLSSLEQIEL-FS--NQLSG---SI--P-
MGLGGLEK-----------------------LHSLDISMN-QLTGEIPEDMFTAPM-LSS
VHLYQNNLSGPLPVTMGTAAPSL-SDLRIFGNQFSGP-LPPEFG-KNC-PIGFLDASDNR
L-SGPIPATLCAFGNLNQLMLLDNEFEGPIPVELGQCRTLVRVRLQSNRLSGP-VPPNFW
-G--L----------------------PN--VYLLELREN-ALSGTVDPAIAGAKNLSTL
LLQ-DNRFTGTLPAELGTLDSLQEFKASNNGFTGPIPQSIA--KL---------------
---SLLYNLDLSNNSLSGEIP-GD--IGKL------------------------KKLAQL
DLS-HNHLTGNVP-SELGEIVEINTLDLSNNELSGQLPV-QL--GNL-K-LARFNISYNK
LSGHLP-----------------
>Sbicolor_27110_EER98748:68-566
VAGIHLFNLTLGGPFP----AALCSLRSLEHLDLSANQLLGPLP---ACVAALPALVHLN
LAGNNLSGQVPPSWG---------------------------AGFRSLAVLNLVQNMLSG
EFPAF---LANLTGLRELQLAYN-SFA-PSP-LP-EKLFDLAGLRVLFIANCSL-NGTIP
SSIGK--LKNLVNLDISRNNLSGEMPPSI-RNLSSLEQIEL-FS--NQLSG---SI--P-
MGLGGLEK-----------------------LHSLDISMN-QLTGEIPEDMFTAPM-LSS
VHLYQNNLSGPLPVTLGTAAPSL-SDLRIFGNQFSGP-LPPEFG-KNC-PIGFLDASDNR
L-SGPIPATLCALGKLNQLMLLDNEFEGPIPDELGQCRTLVRVRLQSNRLSGS-VPPNFW
-G--L----------------------PN--VYLLELREN-ALSGSVDPAIGSARNLSTL
LLQ-DNRFTGTLPAELGTLDSLQEFKASNNGFTGPIPRSIA--KL---------------
---SLLYNLDLSNNSLSGEIP-VD--FGKL------------------------KKLAQL
DLS-HNHLTGNVP-SELAEIVEINTLDLSNNELSGQLPV-QL--GNL-K-LARFNISYNK
LSGPLP-----------------
>Bdistachyon_46364_KQJ85659:198-551
------------------------------------------------------------
------------------------------------------------------------
-------------------------------------------LKVLILSTTSM-RGGVP
AWLGN--MTALTDLELSGNFLTGPIPDTL-ASLVNLRLLEL-YY--NELDG---AI--P-
DELGNLTA-----------------------LVDIDLSEN-MLTGGIPEPLCALPN-LRV
LQLYTNSLTGEIPAALG-NSTKL-EILSVYRNLLTGS-LPADLG-RYSPEFNVLEVSENS
L-TGPLPGFACAGGKLQYILVLSNLLTGPIPPEYGGCSPLLRFRLSNNHLSGS-VPQGVF
-A--L----------------------PH--VSIIDLSYN-HFEGSIPPAIAGAKNLTSL
FAA-GNRLSGEIPPEIGDAWSLVKLDLSNNLIGGEIPGPAMA-KL---------------
---GRLNQLSLQGNRLTGEIP---------------------------------------
--------------SELAELRSLNVLNLSENALSGKIPE-AL--CEL-L-PNSLDFAGNN
LSGPVP-----------------
>Osativa_3712_Os12t0632900-01:203-554
------------------------------------------------------------
------------------------------------------------------------
-------------------------------------------LRVLILSTTCM-HGGVP
AWLGN--MTSLTDLELSGNLLTGHIPLSL-ARLPNLQLLEL-YY--NLLEG---VV--P-
AELGNLTQ-----------------------LTDIDLSEN-NLTGGIPESICALPR-LRV
LQMYTNKLTGAIPAVLG-NSTQL-RILSVYRNQLTGE-LPADLG-RYS-GFNVLEVSENQ
L-TGPLPPYACANGQLQYILVLSNLLTGAIPASYAACRPLLRFRVSNNHLDGD-VPAGIF
-A--L----------------------PH--ASIIDLSYN-HLTGPVPATIAGATNLTSL
FAS-NNRMSGVLPPEIAGAATLVKIDLSNNQIGGAIPEAVG--RL---------------
---SRLNQLSLQGNRLNGSIP---------------------------------------
--------------ATLADLHSLNVLNLSYNALAGEIPE-AL--CTL-L-PNSLDFSNNN
LSGPVP-----------------
>Sitalica_23966_KQL17392:198-549
------------------------------------------------------------
------------------------------------------------------------
-------------------------------------------IRVLILSTTSM-RGGIP
AWLGN--MTSLTDLELSGNFLTGRIPVSL-ALLHRLQFLEL-YY--NELEG---VV--P-
PELGNLTE-----------------------LTDIDLSEN-RLTGGIPESLCALPN-LRV
LQIYTNRLTGPIPAVLG-NSSQL-RILSLYRNQLTGE-IPGDLG-RYS-ELNVIEVSENQ
L-TGPLPPYACANGQLQYILVLSNLLTGPIPAAYAACSLLLRFRVSNNHLEGD-VPPGVF
-G--L----------------------PH--ASIIDLSYN-HLTGPVPAAVAYAANLTSL
FAS-NNRMSGELPAEIAGASGLVKIDLSNNFIGGAIPEAVG--RL---------------
---SRLNQLSLQGNRMNGSIP---------------------------------------
--------------ESLAGLRSLNVLNLSDNALSGPIPE-SL--CTL-L-PNSLDFSNNN
LSGPVP-----------------
>Zmays_13796_Zm00001d031201_P001:206-557
------------------------------------------------------------
------------------------------------------------------------
-------------------------------------------VRVLILSTTSM-RGGVP
AWFGN--MTSLTDLELSGNFLTGRIPESL-ARLTNLRFLEL-YY--NELEG---GI--P-
AELANLTQ-----------------------LTDIDLSEN-RLTGPIPESLCALRG-LRV
LQLYTNRLTGPIPAVLG-NSTQL-RILSLYRNQLTGG-IPADLG-RYS-DLNVIEVSENQ
L-TGPLPPYACANGHLQYILVLSNLLTGPIPPAYAECTPLLRFRVSNNHLEGD-VPPGIF
-G--L----------------------PH--ASILDLSYN-HFTGAVAATVAGAANLTSL
FAS-NNRMSGELPPEIAGAWGLVKVDLSNNLIAGPIPESVG--LL---------------
---SRLNQLSLQGNLLNGSIP---------------------------------------
--------------ETLAGLRTLNVLNLSDNALSGEIPE-SL--CKL-L-PNSLDFSSNN
LSGPVP-----------------
>Sbicolor_8777_EES16440:210-561
------------------------------------------------------------
------------------------------------------------------------
-------------------------------------------IRVLILSTTSM-RGGIP
AWFGN--MTSLTDLELSGNYLTGTIPVSL-ARLPRLQFLEL-YY--NELEG---GV--P-
AELGNLTE-----------------------LTDIDLSEN-RLTGAIPESLCALRN-LRV
LQIYTNRLTGTIPAVLG-NSTQL-RILSVYRNQLTGE-IPADLG-RYS-DLNVIEVSENQ
L-TGPLPPYACVNGKLQYILVLSNLLTGPIPPAYAECTPLIRFRVSNNHLEGD-VPPGIF
-G--L----------------------PH--ASIVDLNYN-HFTGPVAATVAGATNLTSL
FAS-NNRMSGVLPPDIAGASGLVKIDLSNNLIAGPIPASVG--LL---------------
---SKLNQLSLQGNRLNGSIP---------------------------------------
--------------ETLAGLKTLNVLNLSDNALSGEIPE-SL--CKL-L-PNSLDFSNNN
LSGPVP-----------------
>Zmays_31651_Zm00001d041232_P001:207-558
------------------------------------------------------------
------------------------------------------------------------
-------------------------------------------IRVLILSTTSM-RGGIP
AWFGN--MTSLTDLELSGNFLTGRIPESL-ARLPRLQFLEL-YY--NELEG---GV--P-
AELGNLTQ-----------------------LTDMDLSEN-RLTGGIPDSLCALRN-LRV
LQIYTNRLTGPIPAVLG-NSTQL-RILSVYRNQLTGE-IPADLG-RYS-DLNVIEVSENQ
L-TGPLPPYACANGQLQYILVLSNLLTGPILPAYAECTPLLRFRVSNNHLEGD-VPPGIF
-G--L----------------------PH--ASIVDLSYN-HFTGPVAATVAGATNLTSL
FAS-NNRMSGQLPPEIAAASGLVKIDLSDNLIAGPIPESVG--LL---------------
---SKLNQLSLQGNRLNGSIP---------------------------------------
--------------ETLAGLKALNVLNLSDNALSGEIPE-SL--CKL-L-PNSLDFSNNN
LSGPVP-----------------
>Acomosus_9536_Aco004994.1.mrna1:1152-1503
------------------------------------------------------------
------------------------------------------------------------
-------------------------------------------LRVLILSTSSM-RGEIP
PWLGN--MTSLTDLELSANFLVGQIPATL-GSLYNLQLLEL-YY--NQLEG---EI--P-
RELGNLTL-----------------------LTDIDLSEN-RLTGEIPVELCGLPR-LHV
LQMYTNRLTGRIPAVLG-NSTQL-VILSVYRNLLSGE-LPPDLG-RYS-NLIVVELSENL
F-SGPLPRYSCAAGKLLYFLVLSNLFTGELPAEYAACTGLLRFRMSNNRLSGP-IPQGIF
-A--L----------------------PH--ATIIDLSNN-SFEGTIPRSVGEAKNLSSL
FLS-NNQISGNLPPEISWDTNLVKIDLSNNLLTGPIPSEFG--NL---------------
---TKLNQLSLQGNKLNSSIP---------------------------------------
--------------QSLSSLKSLNVLNLSNNLLTGEIPD-SL--CTL-L-PNSLDFSNNN
LSGPVP-----------------
>Pdactylifera_10286_XP_008787759.3:207-558
------------------------------------------------------------
------------------------------------------------------------
-------------------------------------------LRVLILSTTSM-GGEIP
PCIGN--MTSLADLELSGNRLAGRIPATI-GKLQSLRSLEL-YY--NHLSG---EI--P-
DELGNLTK-----------------------LVDLDMSDN-HLTGGIPEKLGAISG-LEV
LQLYTNRLTGGVPRVLG-NSTAL-SLLSIYGNFLTGE-LPPDLG-RHS-KLILLEVADNQ
L-SGQLPRDACAAGELLYLLVLNNHFSGELPETYAQCKSLIRFRVANNQLNGS-IPEELF
-G--L----------------------PH--AAIIDLGFN-RFEGTIAKTIGNAKNLSAL
FLS-HNLISGALPPEISWDTNLVKIDLSHNLLSGPIPPEIA--NL---------------
---YKLNQLSLQENKLDSSIP---------------------------------------
--------------VSLSLLKSLNVLNLSNNYLTGEIPQ-SL--CNL-L-PNSLDFSNNR
LSGPVP-----------------
>Pdactylifera_26017_XP_026659919.2:207-558
------------------------------------------------------------
------------------------------------------------------------
-------------------------------------------LRVLILSTTSM-GGEIP
PCIGN--MTSLADLELSGNRLAGRIPATI-GKLQSLRSLEL-YY--NHLSG---EI--P-
DELGNLTK-----------------------LVDLDMSDN-HLTGGIPEKLGAISG-LEV
LQLYTNRLTGGVPRVLG-NSTAL-SLLSIYGNFLTGE-LPPDLG-RHS-KLILLEVADNQ
L-SGQLPRDACAAGELLYLLVLNNHFSGELPETYAQCKSLIRFRVANNQLNGS-IPEELF
-G--L----------------------PH--AAIIDLGFN-RFEGTIAKTIGNAKNLSAL
FLS-HNLISGALPPEISWDTNLVKIDLSHNLLSGPIPPEIA--NL---------------
---YKLNQLSLQENKLDSSIP---------------------------------------
--------------VSLSLLKSLNVLNLSNNYLTGEIPQ-SL--CNL-L-PNSLDFSNNR
LSGPVP-----------------
>Pdactylifera_9018_XP_038970454.1:207-558
------------------------------------------------------------
------------------------------------------------------------
-------------------------------------------LRVLILSTTSM-GGEIP
PCIGN--MTSLADLELSGNRLAGRIPATI-GKLQSLRSLEL-YY--NHLSG---EI--P-
DELGNLTK-----------------------LVDLDMSDN-HLTGGIPEKLGAISG-LEV
LQLYTNRLTGGVPRVLG-NSTAL-SLLSIYGNFLTGE-LPPDLG-RHS-KLILLEVADNQ
L-SGQLPRDACAAGELLYLLVLNNHFSGELPETYAQCKSLIRFRVANNQLNGS-IPEELF
-G--L----------------------PH--AAIIDLGFN-RFEGTIAKTIGNAKNLSAL
FLS-HNLISGALPPEISWDTNLVKIDLSHNLLSGPIPPEIA--NL---------------
---YKLNQLSLQENKLDSSIP---------------------------------------
--------------VSLSLLKSLNVLNLSNNYLTGEIPQ-SL--CNL-L-PNSLDFSNNR
LSGPVP-----------------
>Atrichopoda_12489_evm_27.model.AmTr_v1.0_scaffold00033.48:198-549
------------------------------------------------------------
------------------------------------------------------------
-------------------------------------------IRKLILSTCGL-VGQIP
ASLAN--LSELQDLELSGNHLVGQIPAEL-GRLKNLQLLEL-YY--NQLSG---SI--P-
KELGNLTN-----------------------LRDLDISVN-KLTGNIPDEIFRLPN-LAS
LQLYNNCLTGKIPEAIG-NSTSL-MGLSLYENYLTGE-LPPGLG-EFS-NFILLDVSENQ
L-SGQLPAKICSSGNLQYFLALNNKFSGGLPESYTNCKKLLRFRVSNNSLSGK-IVEGFW
-E--L----------------------PH--ISIIDLAFN-GFEGSIPPNIQTAKNLSEL
YLQ-NNQFSSEIPPQISGANNLVKLDLSGNLLNGSIPQEIG--KL---------------
---TQLNLLLLQKNNLVGAIP---------------------------------------
--------------DSLSALKMLNVLNLSNNLLTGKVPE-SL--FQL-L-PNSLDFSNNR
LSGTVP-----------------
>Bdistachyon_35558_KQJ98144:69-567
IASLLLSNLSLAGEFP----KPLCSLSSLVRLDLSYNSLTGPLP---PCLAELQSLKHLN
LAGNSFTGEIPRSFG---------------------------AGFPSLSTLNLAGNDISG
EFPAF---LANVSALEELLLAYN-PFT-PSP-VPDAIAHGLPRLRVLWLAGCGL-VGNIP
ASIGN--LKRLVNLDLSTNNLTGEIPESI-GGLESVVQIEL-YS--NKLSG---RV--P-
AGLGKLKK-----------------------LRFLDVAMN-RLSGEIPPDLLLAPG-LES
LHLYENELSGRVPSTLG-QAPAL-NDLRLFSNRLVGE-LPPEFG-KNC-PLEFIDLSDNR
I-SGRIPATLCSAGKLEQLLILNNELDGPIPAELGECRTLTRVRLPNNRLSGP-VPLDMW
-S--L----------------------PH--LYLLELAGN-ALSGTVGPGIALAQNLSQL
LLS-DNHFAGVLPAELGSLTNLVELSAANNGFSGPLPATLA--DL---------------
---STLGRIDLRNNSISGELP-QG--VRRW------------------------QKLTQL
DLA-DNRLTGSIP-PGLGELPVLNSLDLSSNELTGGVPA-QL--ENL-K-LSLLNLSNNR
LSGDLS-----------------
>Osativa_36177_Os08t0376300-01:72-569
IAAVLLSNLSLAGEFP----APLCELRSLALLDLSYNDLTGPLP---GCLAAMPSLRHLD
LAGNGFSGEVPRSYG---------------------------AGFPSLLTLSLAGNELSG
ELPAF---LANVSALEELLLAYN-QFA-PSP-LP-ETFTGIRRLQVLWLAGCNL-VGDIP
PSIGS--LKSLVNLDLSTNNLTGEIPSSI-GGLESVVQLEL-YS--NQLTG---SL--P-
EGMSALKK-----------------------LRFFDAAMN-QLSGEIPADLFLAPR-LES
LHLYQNELTGRVPATVA-DAAAL-NDLRLFTNRLVGE-LPPEFG-KKS-PLEFLDLSDNR
I-SGEIPATLCSAGKLEQLLMLNNELVGPIPAELGQCRTLTRVRLPNNRLSGA-VPPDMW
-G--L----------------------PH--LYLLELAGN-ALSGAVAPAIATARNLSQL
LIS-DNRFAGALPPELGSLPNLFELSASNNVFSGPLPASLT--VV---------------
---TTLGRLDLRNNSLSGELP-RG--VRRW------------------------QKLTQL
DLA-DNRLTGNIP-AELGDLPVLNSLDLSNNELTGGVPV-QL--ENL-K-LSLLNLSNNR
LAGVLP-----------------
>Sitalica_190_KQL01596:15-440
------------------------------------------------------------
-----------------------------------------------LATLSLAGNQLSG
AFPGF---LLNVTTLQELLLAYN-PFA-PSP-LPPEPFSGLPHLRVLWLAGCGL-VGEIP
ASVGS--LRSLVNLDLSTNNLTGEIPATV-GRLESAVQIEL-YS--NQLDG---RV--P-
DGLGELKR-----------------------LRFFDASMN-RLTGEIPADLFLAPR-LES
LHMYQNQLSGRVPATLA-RAPAL-ADLRLFGNRLAGE-LPPEFG-KNC-PLEFLDLSDNR
I-SGRIPAALCGAGKLEQLLLLNNELVGPIPAELGQCRTLTRVRLPNNQLSGP-VPQGMW
-G--L----------------------PH--LYLLELAGN-QLSGTVDSTIAMATNLSQL
LIS-DNRFTGTLPAQVGTLPALFELSGANNMFSGPLPASLA--EV---------------
---STLGRLDLRNNSLSGELP-QG--VRRW------------------------QKLTQL
DLA-GNHLTGPIP-PELGELPVLNSLDLSDNELTGNVPV-QL--ENL-K-LSLFNLSNNR
LAGALP-----------------
>Sbicolor_35713_OQU80357:106-603
VASLLLSNLSLAGAFP----PPLCSLGSLVHLDLSYNSLTGPLP---SCLAALPSLTHLD
LAGNAFSGQVPAAYG---------------------------AGFPSLATLSLAGNGLSG
AFPGF---LFNVTALEEVLLAYN-PFA-PSP-LP-EDVSRPTRLRLLWLAGCGL-VGEIP
PSIGR--LGSLVNLDLSTNNLTGEIPSSI-RRMENAMQIEL-YS--NRLTG---SV--P-
EGLGALKK-----------------------LRFFDASMN-RLSGEIPADVFLAPR-LES
LHLYQNQLSGRLPATLG-QAPAL-ADLRLFSNRLVGE-LPPEFG-KNC-PLEFLDLSDNQ
I-SGLIPAALCDAGKLEQLLILNNELVGPIPAELGQCRTLTRVRLPNNRLSGS-VPQGLW
-A--L----------------------PH--LYLLELAGN-MLSGTVDPTIAMAKNLSQL
LIS-DNRFTGALPAQIGALPALFELSAANNMFSGTLPASLA--EV---------------
---STLGRLDLRNNSLSGGLP-QG--VRRW------------------------QKLTQL
DLA-DNHLTGTIP-PELGELPLLNSLDLSNNELTGDVPV-QL--ENL-K-LSLFNLSNNR
LTGILP-----------------
>Zmays_99376_Zm00001d032344_P001:75-572
VASLLLSNLSLAGAFP----SSLCSLRSLVHLDLSFNSLTGPLL---PCLAALPSLTHLD
LAGNEFSGQVPGAYG---------------------------AGFPYLATLSLAGNNLYG
AFPGF---LFNITTLHELLLAYN-PFA-PSP-LP-EDVSGPTQLSQLWLAGCGL-IGEIP
PSIGS--LSSLVNLDLSTNNLTGEIPSSI-RRMDNVMQIEL-YS--NRLTG---SV--P-
EGLGALKK-----------------------LRFFDASMN-RLSGEIPADVFLAPR-LES
LHLYQNELSGRMPATLG-QAPAL-ADLRLFTNRLVGE-LPPEFG-KNC-PLEFLDLSDNR
I-SGLIPAALCNAGKLEQLLILNNELIGPIPAELGQCRTLTRVRLPNNRLSGP-VPQGLW
-S--L----------------------PH--LYLLELAGN-MLSGTVDPTIAMAKNLSQL
LIS-DNLFTGALPAQIGTLPALFELSAANNMFSGMLPASLA--DV---------------
---STLGRLDLRNNSLSGNLP-QG--VRRW------------------------QKLTQL
DLA-HNHLTGTIP-PELGELPVLNSLDLSNNELTGDVPV-QL--ENL-K-LSLFNLSNNR
LSGILP-----------------
>Aofficinalis_5305_ONK80132:56-553
----------------------------LSFLSLQSNYINSSLS--DSSLSSCTSLVHLD
LFTNDLVGPLPSSLA---SLPLLEYLDVGANNFSGPIPGSFGL-FPKLKVLSLVNNLLTS
TVPAA---LGNISTLQQLNISYN-PFA-PGT-IP-VELGDLSNLENLWLAGCSL-MGSIP
ESLGK--LSSLRNLDLSSNNLTGSIPKSI-ANLSSVVQIEL-YS--NSLSG---VF--P-
SGFSKLDS-----------------------LRRIDASMN-RLEGPIPEDVFDIRS-LES
LHLYQNYLTGGISPNVS-KLNNL-AELRLFDNKLTGT-LPADFG-KNC-PLASLDLSYNH
F-TGEIPAGVCEGGVLEEIMLIGNSFTGSVPAGLGRCKTLQRVRLSNNELSGI-VPDGLW
-G--L----------------------PH--VGLLELSGN-SLSGEISALILGASNLSNL
HIS-HNNFSGSIPSEIGSLWKLYEFSAANNGLQGPLPSTIT--NL---------------
---AQLGQLDLHNNMLSGGIL-AG--VENW------------------------KKLTEL
NLA-DNDFTGEIP-SELGNLPVLNYLDLSGNVLTGQVPS-QL--QNL-K-LNQFNFSNNQ
LSGPLP-----------------
>Pdactylifera_21192_XP_008789980.1:68-589
VSAVSLPSLGLSGPFP----SPLCHLPNLSFLSLASNSLNSSLP--SSSLLPCPSLSHLD
LSQNLLVGPLPTSLP---LLPFLSYLDLSGNNFSGDIPLSFAT-FPRLQTLSLVANLLSG
PLPHF---LSNLSSLQVLNLSYN-PFS-PSP-LP-PSFAELASLRVLWLAGCNL-VGRIP
PAIGR--LANLIDLDLSSNSLDGPIPASL-AGLSSAVQIEL-YS--NSLSG---PI--P-
AGLSNLTN-----------------------LRFFDASMN-QLSGPIPDDIFLAPK-LEN
LNLYENNLTGPIPSTIS-RCRNL-GDIRLFSNRLSGP-LPADFG-KNF-PLVFIDISDNS
F-SGEIPAGICAQGKLEELLLLDNLFSGSIPDPLGRCRMLTRVRLKNNRLSGE-VPNAFW
-G--L----------------------PH--VYFLELAGN-FLSGGISPAISGASNLSQL
LIS-DNQFSGPIPVEIGALSNLYAFSAANNRLTGPLPASLG--SL---------------
---AQLGELDLHNNSLSGELP-TG--IQSW------------------------RKLSQL
NLA-DNDFTGEIS-PELGDLPVLTYLDLSRNVLTGGIPT-QL--QNL-K-LNQFNLSNNH
LSGAIP-----------------
>Acomosus_18729_Aco018064.1.mrna1:365-596
------------------------------------------------------------
------------------------------------------------------------
------------------------------------------------------------
------------------------------------------------------------
------------------------------------------------------------
--------------------------------------------------LSFVDLSENS
I-SGEIPAGICDGSALEQLLLLDNQLSGPIPASLARCRTLMRVRLQNNGLSGE-VPAEFW
-G--L----------------------PH--VWLLELAAN-SLSGGIAPEISAAANLSQL
LIS-DNRFSGPIPETIGDLPNLYEFSAANNHLDGPLPNSLA--NL---------------
---SNLGQLDLHNNSLSGELL-TG--IQNW------------------------NKLTQL
NLA-ANELTGAIP-PELGKLPVLNYLDLSDNLLTGEVPA-QL--QNL-K-LNQLNLSNNR
LTGTLP-----------------
>Aofficinalis_512_ONK69941:65-586
VTSIDLSDLYLSGPFP----PPLCRLPSLTSLSLSTNFINSSLS--SSSLLPCSSLTHLD
LSQNLLVGSLPSSLS-SLPL--LTYLDLSGNNFSGPIPPSFAH-FPCLQSLSLVANLLTS
PIPEF---FSNISTLKQLNLSYN-PFT-PGP-IP-ASFGNLSSLEVLWLSGCNL-IGPIP
SSLGK--LSKLTDLDLSTNALTGPIPSSF-VGLSSAVQIEL-YE--NSLSG---SI--P-
PGFSNISS-----------------------LRSIDFSMN-NLSGSIPDDIFLLPL-LDS
LHLYQNNLSGSIPVTTS-SSSKL-TDLRLFSNKLCGS-IPADFG-SKS-PLSFVDLSDNL
L-SGEIPSSICNNGVLEELLLLDNELSGGIPESLSKCKSLTRVRLLNNKLSGS-VPTGFW
-G--L----------------------PH--VSLLELAGN-SLSGSISPSISGAANLSKL
LIS-NNQFRGQIPKEIGELANLYEISVANNRLTGPLPLEMA--KL---------------
---AELGRIDFHNNSISGEIP-TG--IESW------------------------KKLSQL
NLA-DNELTGEIP-SELGDLPVLNYLDLSGNLLTGEVPL-KL--QDL-K-LNQFNVSNNQ
LSGPLP-----------------
>Acomosus_4052_Aco004473.1.mrna1:82-554
VTSLDLPQNLLVGPLP-------------------------------DAVALLPSLLHLD
LAFNNFSGPIPPSFGR----------------------------FPKIQVLSLVSNLLSG
PVPDF---LGNLSTLRQLNLSYN-PFA-PSP-VP-SSLADLSRLEILWLAGCNL-VGPIP
PALGR--LSNLTDFDLSTNSLTGPVPAAL-AHLASAVQIEL-YN--NSLSG---PI--P-
PGLSRLQG-----------------------LRHADMSMN-RLEGPLPDDLFDAPL-LES
LHLYDNLLTGPIPAGVA-RSKTL-VELRLFGNRLNGS-LPPDLG-ANA-PLMFLDLSSNA
L-SGPIPPGLCDRGVLQELLLLNNAFSGAIPDGLARCRTLTRVRLPYNRLSGG-VPDGLW
-G--L----------------------PH--VSLLELTGN-SLSGGISPVISAAANLSNL
LIA-SNGFSGVLPSELGMLSKLYEFSAANNRLTGPLPASLG--GL---------------
---SELGRLDLHNNSLSGQLL-RG--IQSW------------------------NKLSEL
NLA-DNEFAGGIP-PELGDLPVLNYLDLSNNLLSGAIPS-QL--QNL-K-LNQFNVSNNR
LSGALP-----------------
>Bdistachyon_18624_KQK03517:69-590
VTGLSLPGANINGSFP----AALCRVPRLQSLDLSNNYIGPDMA--SEAVAGCKALARLD
LSVNSLVGTLPGALA---GLPELVYLNLEGNNFSGPIPDSFGR-FPKLESLSLVYNLLGG
EVPSF---FGAVPTLRELNLSYN-PFA-PGP-VP-AELGDLAALRVLWLAGCNL-VGHIP
ASLGR--LRNLTDLDLSTNALTGPIPPEI-TGLASAVQIEL-YN--NSLSG---AI--P-
KGFGKLAE-----------------------LRSIDIAMN-RLDGAIPDDLFDAPK-LET
VHLYSNSLTGPVPESAA-KAPSL-VELRLFTNRLNGT-LPSDLG-KNT-PLVCLDLSDNS
I-SGEIPRGICDRGELEELLMLDNALTGRIPEGLGRCHRLRRVRLSNNRLDGD-VPGAVW
-G--L----------------------PH--IALLELNGN-RLTGEISPVIAGAANLSKL
VIS-NNRLSGSIPSEIGSAAKLYEFSADGNMLSGPLPSSLG--SL---------------
---AELGRLVLRNNSLSGQLL-RG--FHSW------------------------KKLSEL
NLA-DNSFTGGIP-PELGDLPVLNYLDLSGNRLSGEVPI-QL--ENL-K-LNQFNVSNNQ
LSGQLP-----------------
>Osativa_27413_Os01t0239700-01:70-591
VTGISLAGLNLTGSFP----AALCRLPRVASIDLSYNYIGPNLS--SDAVAPCKALRRLD
LSMNALVGPLPDALA---ALPELVYLKLDSNNFSGPIPESFGR-FKKLESLSLVYNLLGG
EVPPF---LGGVSTLRELNLSYN-PFV-AGP-VP-AELGNLSALRVLWLAGCNL-IGAIP
ASLGR--LGNLTDLDLSTNALTGSIPPEI-TRLTSVVQIEL-YN--NSLTG---PI--P-
VGFGKLAE-----------------------LQGVDLAMN-RLNGAIPDDFFEAPK-LES
VHLYANSLTGPVPESVA-KAASL-VELRLFANRLNGT-LPADLG-KNS-PLVCVDMSDNS
I-SGEIPPAICDRGELEELLMLDNKLSGRIPDGLGRCRRLRRVRLSNNRLDGD-VPAAVW
-G--L----------------------PH--MSLLELNDN-QLTGVISPVIGGAANLSKL
VLS-NNRLTGSIPPEIGSASKLYELSADGNMLSGPLPGSLG--GL---------------
---EELGRLVLRNNSLSGQLL-RG--INSW------------------------KKLSEL
NLA-DNGFTGAIP-AELGDLPVLNYLDLSGNRLTGEVPM-QL--ENL-K-LNQFNVSNNQ
LSGALP-----------------
>Osativa_27414_Os01t0239700-02:70-591
VTGISLAGLNLTGSFP----AALCRLPRVASIDLSYNYIGPNLS--SDAVAPCKALRRLD
LSMNALVGPLPDALA---ALPELVYLKLDSNNFSGPIPESFGR-FKKLESLSLVYNLLGG
EVPPF---LGGVSTLRELNLSYN-PFV-AGP-VP-AELGNLSALRVLWLAGCNL-IGAIP
ASLGR--LGNLTDLDLSTNALTGSIPPEI-TRLTSVVQIEL-YN--NSLTG---PI--P-
VGFGKLAE-----------------------LQGVDLAMN-RLNGAIPDDFFEAPK-LES
VHLYANSLTGPVPESVA-KAASL-VELRLFANRLNGT-LPADLG-KNS-PLVCVDMSDNS
I-SGEIPPAICDRGELEELLMLDNKLSGRIPDGLGRCRRLRRVRLSNNRLDGD-VPAAVW
-G--L----------------------PH--MSLLELNDN-QLTGVISPVIGGAANLSKL
VLS-NNRLTGSIPPEIGSASKLYELSADGNMLSGPLPGSLG--GL---------------
---EELGRLVLRNNSLSGQLL-RG--INSW------------------------KKLSEL
NLA-DNGFTGAIP-AELGDLPVLNYLDLSGNRLTGEVPM-QL--ENL-K-LNQFNVSNNQ
LSGALP-----------------
>Sitalica_11834_KQL03181:70-588
VTGISLPSLNLAGSFP----AALCRIPRLRSIDLSDNYIGPDLD-----IARCTALVRLD
ISTNDLVGPLPDALA---DLPDLLYLNLQSNNFSGPIPDSFAR-FAKLQSLSLVYNLLGG
EVPGF---LGAVATLRELNLSYN-PFA-PGP-LP-PRLGDLSALRVLWLAGCNL-VGAIP
PSLGR--LTNLTDLDLSTNALTGPIPPEI-TGLTSAIQIEL-YN--NSLSG---PI--P-
PGFGKLQD-----------------------LRGIDFAMN-KLHGAIPEDLFRAPK-LET
VHLYANALTGPVPESVA-SAPSL-SELRLFANRLNGT-LPADLG-RTT-PLVCIDLSDNA
I-SGEIPPGICDRGELQELLMLDNMLSGRIPDALGRCRSLRRVRLSNNRLAGD-VPDAVW
-G--L----------------------PH--MSLLELNDN-QLTGQISPVIAGAANLSKL
VLS-NNRLTGSIPSDIGSVSKLYELSADGNMLSGPLPSSLG--GL---------------
---PELGRLVLRNNSLSGQLL-RG--IDSW------------------------KKLSEL
NLA-DNGFTGSIP-PELGDLPVLNYLDLSGNQLTGEVPM-QL--ENL-K-LNQFNVSDNQ
LRGPLP-----------------
>Sbicolor_42369_EES02162:202-726
VTDLSLPNLNLAGSFP---AAALCRLPRLRSVDLSTNYIGPDLDPAPAALARCAALQYLD
LSMNSLVGPLPDALA---HLPDLLYLRLDSNNFSGPIPDSFAR-FKKLQSLSLVYNLLGG
DLPPF---LGAVSTLRELNLSYN-PFA-PGP-VP-AALGGLSDLRVLWLAGCNL-VGPIP
PSLGR--LTNLTDLDLSTNGLTGPIPPEI-TGLTSALQIEL-YN--NSLTG---PI--P-
RGFGTLKE-----------------------LRAIDLAMN-RLDGAIPEDLFHAPR-LET
AHLYSNKLTGPVPDSVA-TAPSL-VELRIFANSLNGS-LPADLG-KNA-PLVCLDVSDNA
I-SGEIPPGVCDRGELEELLMLDNQLSGRIPEGLARCRRLRRVRLSNNRLAGD-VPDAVW
-G--L----------------------PH--MSLLELNDN-QLTGEISPVIAGAANLSKL
VLS-NNRLTGSIPSEIGSVSELYELSADGNLLSGPLPGSLG--DL---------------
---AELGRLVLRNNSLSGQLL-RG--IQSW------------------------RKLSEL
NLA-DNGFSGSIP-PELGDLPVLNYLDLSGNELTGEVPM-QL--ENL-K-LNEFNVSDNQ
LRGPLP-----------------
>Zmays_61875_Zm00001d009029_P001:68-594
VTAVSLPNLNLTGSFP---AAALCRLPRLRSVDLNTNYIGPDLDPAPAALARCASLQRLD
LSMNALVGPLPDALA-DLPD--LLYLNLDSNNFSGPIPDSFAR-FRKLQSLSLVYNLLGG
GVPPF---LGAVATLLELNLSYN-PFA-PGP-VP-ATLGGLSDLRVLWLAGCNL-IGPIP
PSLGR--LANLTNLDLSTNGLTGPIPPEI-TGLASALQIEL-YN--NSLTG---PI--P-
RGFGNLKE-----------------------LRAIDLAMN-RLDGAIPEDLFHAPR-LET
VHLYSNKLTGPVPDSVA-RAPSL-VELRLFANSLNGA-LPADLG-KNA-PLVCLDVSDNS
I-SGEIPRGVCDRGELEELLMLDNHLSGHIPEGLARCRRLRRVRLSSNRIAGD-VPDAVW
-G--L----------------------PH--MSLLELNDN-QLTGEISPAIAGAANLTKL
VLS-NNRLTGSIPSEIGSVSNLYELSADGNMLSGPLPGSLG--GL---------------
---AELGRLVLRNNSLSGQLL-QGIQIQSW------------------------KKLSEL
SLA-DNGFTGSIP-PELGDLPVLNYLDLSGNELSGEVPM-QL--ENL-K-LNQFNVSNNQ
LRGPLP-----------------
>Pdactylifera_1123_XP_008776816.2:70-591
VTSIDLSGKGLVGPFP----AVLCRLPYLASLSLSDNYINSSLP--DSALRPCASLSHLD
LSVNNLVGPLPSALA---ALPALLHLDLSANNFSGPIPPSFAA-FPRLQRLSLVNNLLTS
TIPSF---LSNVSTLRELNLSYN-SFT-PGP-VP-AELAKLGSLEQLWLSHCNL-TGEIP
PELGR--LAKLANFDLSTNSLSGPIPATL-TQLSSLVQIEL-YN--NFLSG---PI--P-
SGFSKLAN-----------------------LRRIDVSTN-QLKGPLPEDIFDAPL-LEN
VHLYTNQLTGSIPAGVS-RASKL-VELSLFRNQLNGS-LPADFG-KNS-PLMSLDLSDNL
L-SGEIPPSICDRGVLEELLLIDNFFTGSLPKGLGRCRTLTRVRLANNRLSGE-VPAGMW
-G--L----------------------PH--VSLLELKGN-FFSGGISPAISSAANLSNL
VIS-YNQFSGSIPSEMGSLSKLYEFSAANNRLTGPLPSSLG--NL---------------
---SELGRLNLCNNSLSGELL-RG--IESW------------------------ERLSEL
TLS-YNDFTGGIP-PELGDLPVLNYLDLSNNILTGEIPV-QL--QNL-K-LSKFNVSNNR
LSGSLP-----------------
>Pdactylifera_14350_XP_008783130.1:70-591
VTSVNLSMKNLVGPFP----AALCRLPSLVSLSLSSNYINSSLP--DSSLRPCPSLSHLN
LSINNLVGPLPAALA---SLPSLLSLDLSANNFSGPIPPSFAD-FPRLERLSLVNNLLNS
TIPSF---LSNVSTLRELNLSYN-PLT-PGP-VP-AKLAELRSLEQLWLADCNL-IGEIP
PQLGH--LANLINFDLSSNSLSGPIPPSL-THLSSVVQIEL-YH--NSLSG---PI--P-
SGFSKLAN-----------------------LRHIDASTN-QLEGPLPEDFFDAPL-LET
VHFYDNQLTGSIPGHLS-RASNL-VDLKLFRNQLNGS-LPADFG-KSS-PLIYLDLSDNL
L-SGEIPASICDHGVLQELLLIDNMFGGNLPESLGRCRALTRVRLTNNRLSGE-VPAGMW
-G--L----------------------PH--LWLLELKGN-SFSGGISPVISNAANLSNL
VIT-DNQFSGGIPSEMGALSKLYEFSAANNRLTGPLPSSLG--NL---------------
---AQLGRLNLRNNSLSGELL-RG--IESW------------------------KKLSEL
NLA-YNEFSGGIP-QELGDLPVLNYLDLSNNVLTGEIPG-QL--QNL-K-LNQFNVSNNQ
LSGSLP-----------------
>Macuminata_24936_GSMUA_Achr6P26990_001:71-397
-------------------------------------------------------LDLSD
LGLNFFTGPLPAFLP---------------------------------------------
--------------------------------------SLLPRLSYLDLSDNNF-SGPIP
SSFGQ--FASLRSLSLVGNLLSGPVPAFL-SNLSSLHELNL-SY--NLFTP--TPL--P-
PSLANLT------------------------SLRIELYSN-HLTGPIPEDVFLAPS-LES
FHLYENNLTGAIPSTIT-RCDNL-AELRLFSNQLDGP-LPADFG-KNS-PLKFVDLSDNL
L-SGEIPAGIC------------------------QCSTLTRLA----------------
-G-------------------------------------N-SFTGGISPAISGATNLSKL
VIS-NNQFEGPLPEGLV--------------------------NF---------------
---ASLGLLDLHNNSLSGELV-SG--VRWW------------------------KKLIRL
NLA-NNEFTGSIP-PELGDLPVLNYLDLSGNQLTGTIPL-EL--QNL-K-LNDFNLSNNQ
LSGTLP-----------------
>Macuminata_23858_GSMUA_Achr6P13780_001:64-493
VTAVDLTDRGLTGPFP----ASLCRLPNLAFLSLSANYINSSLP--DSAVVPCDALAHLD
LSQNLLVGSLPDALA----------------------------ALPALTYLDLTGNNFTG
PIPPSFGRFPRIRALSLLNLSYN-PFA-PGE-IP-PSLGNLSSLEILWLAGCNL-VGDIP
PSLGQ--LSELADLDLSTNALSGRIPESI-VNLSSIVQIEL-YN--NSLSG---PI--P-
LGFGKSSS-----------------------LLQIDASMN-QLEGPLPEDLF--------
------------------DAPLL-ESLRLFANRLNGS-LPADLG-KNS-PLMLLDLSDNM
L-SGEIPGSICDRGVLEELLLIDNLFSGGLPVGLSRCQTLTRVRLRNNQLFGE-VPAGFW
-G--L----------------------PH--LWLLELRGN-SLSGGISPLISGAANLSKI
VID-DNRFTGSIPSEMGALS----------------------------------------
---KLYDELNLADNKFTGSIP---------------------------------------
--------------PELGDLPVLNYLDLSGNLLTGSIPI-QL--ENL-K-LNEFNLSNND
LSGAVP-----------------
>Macuminata_35437_GSMUA_Achr10P15140_001:119-302
------------------------------------------------------------
------------------------------------------------------------
-------------------------------------------STVLWLAGCNL-IGDIP
PSLGR--LSKLADLDLSTNALSGRIPESI-ANLSSVVQIEL-YN--NSLSG-------P-
------------------------------------------------------------
-----------VPPGFG-KLSSL-LRLRLFANRLNGS-LPAELG-KNS-LLMVLDLSDNL
L-SGEIPQSICDRGVLEELLLIDNLFSGRLPEGLSRCRTLTRLNLADNEFTGR-IPP---
------------------------------------------------------------
-------------------------------------------EL---------------
-----------------GDLP---------------------------------------
--------------------------------------------------LNEFNLSNND
LSGPLP-----------------
>Hannuus_25830_OTG14844:187-538
------------------------------------------------------------
------------------------------------------------------------
-------------------------------------------LKILILSTCMV-SGPIP
KSIGN--MTSLVDLELCGNYLVGPVPREL-GLLKNLKQLEL-YY--NQLVG---EI--P-
EELGNLTN-----------------------LRDIDISVN-QLTGRIPEVICRLPH-LRV
VQFYNNSLTGHIPRVLE-DSKTL-TTLSLYRNYLTGE-VPRHLG-RSS-PLMLIDLSENQ
L-TGELPAEICNGGKLLYLLVLDNMFSGVVPESYSSCVSLIRFRLSSNRLSGT-IPEGVL
-S--L----------------------PA--VSILDLSQN-SFTGSIPKVVGNARNLSEL
LLQ-NNKLSGVIPSEISHPHKLVKIDLSENLLSGPIPSEIG--DL---------------
---KRLNLLLLQGNQLTGYIP---------------------------------------
--------------NSLSSLTSLNVLDLSRNQLTGSIPK-TL--CDL-L-PSSMNFSNNQ
LSGPIP-----------------
>Macuminata_11581_GSMUA_Achr7P14740_001:137-369
------------------------------------------------------------
-----------------------------------------------IETLSLVSNLLTS
TIPSF---LGNLTTLRELNLGYN-PFD-AGP-IP-ASLGNLSSLTNLFLPGCNL-VGEIP
PSLGR--LSLLTNLDVSTNHLHGSIPQFV-THLSSVIQIEL-YK--NSLSG---RI--P-
AGLGKLPN-----------------------LRRFDFSLN-RLEGSLPDDIFDAPL-LES
VHLYSNQLSGGIPAGVA-RSKNL-VDLRLFMNQLTGS-VPPDLG-KNS-PLQ--------
------------------LLLIDNSFSGRLPDGLGRCRTLVRVRLSRNKLSGP-VP----
------------------------------------------------------------
------------------------------------------------------------
------------------------------------------------------------
------------------------------------------------------------
-----------------------
>Slycopersicum_7266_Solyc04g077010.3.1:184-535
------------------------------------------------------------
------------------------------------------------------------
-------------------------------------------LKWMILTACNM-HGTIP
VTISN--MTSLVDLELSANRLAGKVPKEL-GKLKNLRLLEL-FY--NLLDG---EI--P-
AELGNLTE-----------------------LVDLDMSAN-NFTGRIPESISRLPK-LEV
LQLYHNALSGEFPAALA-NSTTL-TILSLYDNLFTGE-VPQHFG-LSS-ALLALDLSENR
F-SGKLPPFLCSGGKLSYILLLQNMFSGELPDGYVKCQSVLRFRVNYNQLEGS-IPQELF
-T--L----------------------PH--VSIIDLSYN-HFSGSIPTTIGSARNLSEL
FMQ-SNKLSGLLPYEISTSSNLVKLDLSNNLLYGPIPSEIG--GL---------------
---KSLNLLLLQGNKFNSSIP---------------------------------------
--------------ESLSSLKSLNYLDLSSNLLIGKIPE-SL--GEL-L-PNSMNLSNNL
LSGPIP-----------------
>Dcarota_11435_KZM92598:190-518
------------------------------------------------------------
------------------------------------------------------------
-------------------------------------------LKYMILSTCNI-QGRIP
ESIGN--MTALVDLELSGNFFTGKIPAQI-GLLKNLRMLEL-YY--NQLVG---EI--P-
EELGNLTE-----------------------LVDFDLSVN-FLTGEVPRSICSLPK-LEV
LQLYNNSLTGSIPEVIA-NSTTL-RILSLYDNSLTGQ-VPKDLG-KWS-PMNAIDLSENR
L-SGELPADICNGGKLLYFCALDNMFSGGLPETYGSCLSLLRLRISRNYLQGS-IPEGIL
-G--L----------------------PR--VSIIDLGYN-NLTGSLAKTIGNAKNLSEL
LLQ-RNMIFGILPPEISHAINLVKIDLSNNLLSGPVPSEIG--NL---------------
---RRLNSLVLQKNKLSSSIP---------------------------------------
--------------DTLSSLKSLNLLDLSSNLLKEY----AY------------------
-----------------------
>Dcarota_8403_KZN00792:190-541
------------------------------------------------------------
------------------------------------------------------------
-------------------------------------------LKYMVISTCKV-QGRIP
AFIGN--MTSLVDLELDGNFFTGKIPPEL-GLLKNLQSLEL-YY--NELVG---EV--P-
EELGNLTE-----------------------LIDFDISVN-FLTGEIPKSLCSLPK-LEV
LQLYNNSLTGRIPEVIA-NSTTL-RILSLYDNSLTGQ-VPKNLG-KFS-PMIAFDLSENQ
L-SGELPADTCKGGKLLYFCALDNMFSGTLPESYGSCLSLLRLRVSQNRLEGS-IPEGIL
-G--L----------------------PR--VSIIDLGYN-NLSGSLAKTIGNAKNLSEL
LIP-RNMISGILPPEISHATTLVKIDLSNNLLSGPIPSEIS--NL---------------
---KWLNSLILQKNKLSSSIP---------------------------------------
--------------ETLSSLKSLNVLDLSSNVLEGNIPE-SL--SNL-L-PNSINFSNNL
LSGPIP-----------------
>Acoerulea_29398_Aqcoe6G158500.1.p:270-549
------------------------------------------------------------
------------------------------------------------------------
------------------------------------------------------------
------------------------------------------------------------
-------------------------------LTDLDMSVN-HLTGNIPESLCKLPK-LRV
LQLYNNSLSGEIPSILG-NSKTL-NILSLYSNFLTGN-VPQNLG-EIS-EMIAVDLSENR
L-SGKLPKDICRGGKLLYFCVLQNLFSGELPDNYGQCKSLLRFRVSYNRLQGL-IPSGVL
-A--L----------------------PH--ASIIDLAYN-RLDGPIPITIGDATNLSEL
LIQ-SNKVSGVIPPEISRAGNLVKIDLSNNLLSGPIPSEIG--NL---------------
---RKLNLLLLQDNKLNSSIP---------------------------------------
--------------QSLSSLKYLNVLDLSNNLLTGDIPE-SI--GKL-L-PNSINFSNNR
LTGSIP-----------------
>Cpapaya_4221_evm.model.supercontig_160.7:263-542
------------------------------------------------------------
------------------------------------------------------------
------------------------------------------------------------
------------------------------------------------------------
-------------------------------LRDLDISVN-KLTGVIPESICRLPY-LRA
LQLYNNSLTGEIPTVIE-KSTTL-TILSLYDNFLTGK-LPQNLG-KSS-PLVVLDVSENN
L-SGPLPQGVCQSGNLLYFLVLENMFSGKIPDTYADCKSVIRFRVSRNQLEGK-IPQRIL
-A--L----------------------PH--ASIIDLAYN-KLTGPVPDTIGNARNLSEL
FLQ-GNRISGIVPSQISRAINLVKIDLGNNLLSGPIPSEIG--KL---------------
---KKLNLLLLQGNRLNSSIP---------------------------------------
--------------ETLSSLKSLNVLDLSNNLLTGNIPD-SL--ADL-L-STSINFSNNM
LSGPIP-----------------
>Sindicum_15962_XP_011074306.1:193-544
------------------------------------------------------------
------------------------------------------------------------
-------------------------------------------LKSMILTTCML-RGEIP
PALGN--MTSLIDLELSGNYLVGRVPKEL-GLLRNLQELEL-YY--NQLEG---EI--P-
TELGNLTE-----------------------LRDLDMSVN-KFIGRIPESICRLPK-LVV
LQLYNNTLEGEIPAVIA-NSTTL-NTLSLYGNFLTGE-IPQNLG-RAS-AMEALDLSENR
L-SGRLPEGLCSGGKLNYLLVLQNFFSGELPESYAECKSLIRFRVSSNNLEGK-LPEGIL
-S--L----------------------PH--VSIIDVGYN-NFTGSIPKAILNARNLSEL
FMQ-GNRISGVIPPEISLAVNLVKIDLSNNLLSGPIPSEIG--NL---------------
---RWLNLLLLQGNKLSSSIP---------------------------------------
--------------ESLSSLKSLNVLDLSSNHLTGKIPE-SL--SDL-L-PNSLNFSNNQ
LSGPIP-----------------
>Cviolacea_13262_Clevi.0014s1370.1.p:263-541
------------------------------------------------------------
------------------------------------------------------------
------------------------------------------------------------
------------------------------------------------------------
-------------------------------LTDIDISVN-KLTGSIPESICSLPK-LRV
LQLYNNSLTGEIPKSLG-NSTTL-RILSLYDNFLTGE-LP-NLG-SLS-PMIALDVSENR
L-SGPLPSQVCRSGKLLYFLVLQNMFSGEIPDTYASCKTLIRFRVTNNRLEGS-VPQGIM
-S--L----------------------PH--VSIIDLAYN-NLSGPIPNVVGNAWNLSEL
FMQ-GNRISGVIPPEISRATNLVKLDLSNNHLSGPIPTEIG--RL---------------
---RKLNLLMLQGNRLSSSIP---------------------------------------
--------------DSLSSLKSLNVLDLSSNLLAGKIPE-SL--SQL-L-PTSINFSNNR
LSGPIP-----------------
>Thassleriana_20255_XP_010556500.1:262-541
------------------------------------------------------------
------------------------------------------------------------
------------------------------------------------------------
------------------------------------------------------------
-------------------------------LTDIDISVN-KLTGSIPESVCSLPK-LRV
LQLYNNSLTGEIPNALG-NSTTL-RILSLYDNFLTGE-LPKNLG-SLS-PMIALDVSENR
L-SGPLPSQVCRSGKLLYFLVLQNMFSGEIPETYGSCKTLIRFRVTNNRLEGS-VPYGVM
-S--L----------------------PH--VSIIDLAYN-NLSGPIPNVVGNAWNLSEL
FMQ-GNRISGVIPPEISRATNLVKLDLSNNDLSGPIPSKIG--RL---------------
---RKLNLLMLQGNRLSSSIP---------------------------------------
--------------DSLSSLKSLNVLDLSSNLLTGKIPE-SL--SEL-L-PTSINFSNNR
LSGPIP-----------------
>Esalsugineum_19793_ESQ43706:270-549
------------------------------------------------------------
------------------------------------------------------------
------------------------------------------------------------
------------------------------------------------------------
-------------------------------LTDIDISVS-RLTGSIPESICTLPK-LRV
LQLYNNSLTGEIPKSLG-NSTTL-KILSLYDNYLSGE-LPPNLG-SSS-PMIALDVSENR
L-SGSLPTQVCKSGKLLYFLVLQNRFSGSIPPTYGNCKTLIRFRVARNRLVGA-IPQEVM
-S--L----------------------PH--VSIIDLAYN-ILSGPIPESIGNAWNLSEL
FMQ-GNKIAGVIPPEISHTTNLVKLDLSNNQLSGPIPSEIG--RL---------------
---KKLNLLVLQGNHLDSSIP---------------------------------------
--------------ESLSNLKSLNVLDLSNNLLTGRIPD-DL--SEL-L-LTSINFSSNQ
LSGPIP-----------------
>Brapa_1450_Bra040495.1-P:414-693
------------------------------------------------------------
------------------------------------------------------------
------------------------------------------------------------
------------------------------------------------------------
-------------------------------LTDLDISVS-KLTGRIPESICSLPK-LRV
LQLYNNSLTGEIPKSLG-NSRTL-KILSLYDNYLTGE-LPPNLG-SSS-PMIALDVSENR
L-SGPLPSQVCKSGKLLYFLVLQNRFSGSIPATYGRCKTLIRFRVASNRLVGT-IPQEVT
-S--L----------------------PH--VSIIDLAYN-FLSGPIPNSIGNAWNLSEL
FMQ-GNKISGVIPSEISHATNLVKLDLSNNQLTGPIPSEIG--RL---------------
---RRLNLLVLQGNHLDSSIP---------------------------------------
--------------ESFSNLKSLNVLDLSSNHLTGRIPE-DL--SEL-L-PTSINFSSNQ
LSGPIP-----------------
>Cgrandiflora_17190_Cagra.3474s0011.1.p:267-546
------------------------------------------------------------
------------------------------------------------------------
------------------------------------------------------------
------------------------------------------------------------
-------------------------------LTDIDISVS-RLTGSIPDSICTLPK-LRV
LQLYNNSLTGQIPKSLG-NSRTL-QILSLYDNYLTGE-LPPNLG-SSS-PMIALDVSENR
L-SGPLPAHVCKSGKLLYYLVLQNRFSGTIPETYGNCKTLIRFRVASNRLVGT-IPQGVM
-S--L----------------------PH--VSIIDLAYN-SLFGPIPNAIGGAWNLSEL
FMQ-GNKISGVIPHEISHATNLVKLDLSNNQLSGPIPSEIG--RL---------------
---RKLNLLVLQGNHLDSSIP---------------------------------------
--------------ESLSNLRSLNVLDLSSNLLTGRIPE-DL--SEL-L-PTSINFSSNR
LSGPIP-----------------
>Crubella_26246_Carub.0008s0952.1.p:268-547
------------------------------------------------------------
------------------------------------------------------------
------------------------------------------------------------
------------------------------------------------------------
-------------------------------LTDIDISVS-RLTGSIPDSICTLPK-LRV
LQLYNNSLTGQIPKSLG-NSRTL-QILSLYDNYLTGE-LPPNLG-SSS-PMIALDVSENR
L-SGPLPAHVCKSGKLLYYLVLQNRFSGTIPETYGNCKTLIRFRVASNRLVGT-IPQGVM
-S--L----------------------PH--VSIIDLAYN-SLFGPIPNAIGGAWNLSEL
FMQ-GNKISGVIPHEISHATNLVKLDLSNNQLSGPIPSEIG--RL---------------
---RKLNLLVLQGNHLDSSIP---------------------------------------
--------------ESLSNLRSLNVLDLSSNLLTGRIPE-DL--SEL-L-PTSINFSSNR
LSGPIP-----------------
>Csativa_35656_Csa18g019050.1:272-551
------------------------------------------------------------
------------------------------------------------------------
------------------------------------------------------------
------------------------------------------------------------
-------------------------------LTDIDISVS-RLTGSIPDSICSLPK-LRV
LQLYNNSLTGEIPKSLG-NSRTL-KILSLYDNYLTGE-LPPNLG-SSS-PMIALDVSENR
L-SGPLPAHVCKSGKLLYFLVLQNRFSGSIPETYGNCKTLIRFRVASNCLVGT-IPQGVM
-S--L----------------------PH--VSIIDLAYN-SLFGPIPNAIGGAWNLSEL
FMQ-GNRISGVMPHEISHATNLVKLDLSNNQLSGPIPSEIG--RL---------------
---RKLNLLVLQGNRLDSSIP---------------------------------------
--------------ESLSNLRSLNVLDLSSNLLTGRIPE-DL--SEL-L-PTSINFSNNR
LSGPIP-----------------
>Csativa_61761_Csa02g035890.1:272-551
------------------------------------------------------------
------------------------------------------------------------
------------------------------------------------------------
------------------------------------------------------------
-------------------------------LTDIDISVS-RLTGSIPDSICSLPK-LRV
LQLYNNSLTGEIPKSLG-NSRTL-KILSLYDNYLTGE-LPPNLG-YSS-PMVALDVSENR
F-SGPLPAHVCKSGKLLYFLVLQNRFSGSIPETYGNCKTLIRFRVASNRLVGT-IPQGVM
-S--L----------------------PH--VSIIDLAYN-SLFGPIPNAIGGAWNLSEL
FMQ-GNRISGVMPHEISHATNLVKLDLSNNQLSGPIPSEIG--RL---------------
---RKLNLLVLQGNHLDSSIP---------------------------------------
--------------ESLSNLRSLNVLDLSSNLLTGRIPE-DL--SEL-L-PTSINFSNNR
LSGPIP-----------------
>Csativa_72465_Csa11g078960.1:274-409
------------------------------------------------------------
------------------------------------------------------------
------------------------------------------------------------
------------------------------------------------------------
------------------------------------------------------------
------------------------------------------------------------
------------------------------------------------------------
-------------------------------VSIIDLAYN-SLFGPIPNAIGGAWNLSEL
FMQ-GNIISGVMPHEISHATNLVKLDLSNNQLSGPIPSEIG--RL---------------
---RKLNLLVLQGNHLDSSIP---------------------------------------
--------------ESLSNLRSLNVLDLSSNLLTGRIPE-DL--SEL-L-PTSINFSNNR
LSGPIP-----------------
>Alyrata_3883_fgenesh2_kg.8__841__AT5G49660.1:267-546
------------------------------------------------------------
------------------------------------------------------------
------------------------------------------------------------
------------------------------------------------------------
-------------------------------LTDIDISVS-RLTGSIPDSICSLPK-LRV
LQLYNNSLTGEIPKSLG-KSKTL-KILSLYDNYLTGE-LPPNLG-SSS-PMIALDVSENR
L-SGPLPAHVCKSGKLLYFLVLQNQFTGSIPETYGSCKTLIRFRVASNHLVGF-IPQGVM
-S--L----------------------PH--VSIIDLAYN-SLSGPIPNAIGNAWNLSEL
FMQ-GNRISGFLPHEISHATNLVKLDLSNNQLSGPIPSEIG--RL---------------
---RKLNLLVLQGNHLDSSIP---------------------------------------
--------------ESLSNLKSLNVLDLSSNLLTGRIPE-DL--SEL-L-PTSINFSSNR
LSGPIP-----------------
>Athaliana_30261_AT5G49660.1:269-548
------------------------------------------------------------
------------------------------------------------------------
------------------------------------------------------------
------------------------------------------------------------
-------------------------------LTDIDISVS-RLTGSIPDSICSLPN-LRV
LQLYNNSLTGEIPKSLG-NSKTL-KILSLYDNYLTGE-LPPNLG-SSS-PMIALDVSENR
L-SGPLPAHVCKSGKLLYFLVLQNRFTGSIPETYGSCKTLIRFRVASNRLVGT-IPQGVM
-S--L----------------------PH--VSIIDLAYN-SLSGPIPNAIGNAWNLSEL
FMQ-SNRISGVIPHELSHSTNLVKLDLSNNQLSGPIPSEVG--RL---------------
---RKLNLLVLQGNHLDSSIP---------------------------------------
--------------DSLSNLKSLNVLDLSSNLLTGRIPE-NL--SEL-L-PTSINFSSNR
LSGPIP-----------------
>Graimondii_67977_KJB29386:263-542
------------------------------------------------------------
------------------------------------------------------------
------------------------------------------------------------
------------------------------------------------------------
-------------------------------LIDLDMSVN-RLSGNIPVSICRLPK-LQF
LQIYNNSLTGEIPGEIA-ESTTL-TILSLYGNYLSGQ-VPRNLG-RSA-PMIALDLSENN
I-TGPIPTGVCRGGKLLYLLMLDNKFSGNLPESYANCKSLLRFRVSNNHLEGW-IPEGLF
-G--L----------------------PH--VSIIDLADN-SFTGRFPNSFGNARNLSEL
FLQ-NNKVSGFLPPGISGAVNLVKIDLSNNLLSGSIPSQIG--NL---------------
---KNLNLLMLQGNNLSSGIP---------------------------------------
--------------ESFSLLKSLNVLDLSNNHLTGNIPE-SL--SEL-L-PNSMNFSNNQ
LSGPIP-----------------
>Graimondii_21976_KJB58763:265-544
------------------------------------------------------------
------------------------------------------------------------
------------------------------------------------------------
------------------------------------------------------------
-------------------------------LVDLDMSVN-RLSGSIPESLCRLPK-LQV
LQLYNNSLTGEIPGAIA-ESTTL-TMLSLYENFLSGQ-VPQNLG-KSS-AMVLLDLSENN
L-SGPLPAEVCRGGRLLYLLVLDNKFSGKLPDSYANCKSLIRFRVSKNYLEGA-IPEDLL
-G--L----------------------PH--AAIIDLADN-SFTAPFPSSIGNAKNLSEL
FMQ-NNKLSGFLPPEISGAINLMKIDLSNNLLSGPIPTEIG--DL---------------
---KKLNLLMLQGNKLSSSIP---------------------------------------
--------------SSLSLLKSISVVDLSNNHLTGNIPE-SL--GEL-S-YNTINFSNNE
LYGPIP-----------------
>Graimondii_55417_KJB59873:282-561
------------------------------------------------------------
------------------------------------------------------------
------------------------------------------------------------
------------------------------------------------------------
-------------------------------LGDLDMSVN-MLTGSIPDSICRLPN-LRV
LQLYNNSLTGEIPGVIA-DSTKL-TLLSLYGNFLSGE-LPQNMG-KTS-PLIVLDLSENN
F-SGPLPAEICQGGKLLYLLVLANKFYGKLPESYANCKSLIRFRVSNNHLEGS-IPEGIL
-G--L----------------------PH--ASIIDLGDN-DFTGPFPSSIENARNLSEL
FLQ-NNKLSGFLPSEISRAINLVKLDLSNNLLSGSIPSEIG--NL---------------
---RNLNLLMLQGNKFGSSIP---------------------------------------
--------------TSLSLLKSLNVLDLSNNRLTGKIPE-SL--SDL-L-PNSINFSNNQ
LSGPIP-----------------
>Graimondii_24904_KJB64049:262-541
------------------------------------------------------------
------------------------------------------------------------
------------------------------------------------------------
------------------------------------------------------------
-------------------------------LRDLDMSVN-RLRGSIPTSICRLPK-LQV
LQLYNNSLTGEIPGVIA-NSTTL-TTLSLYGNFLSGQ-VPQNLG-QLS-PMVILDLSENQ
L-SGSLPTEVCRGGKLLYLLVLDNKLSGKLPDSYADCESLVRFRVSNNYLEGP-IPEGLL
-G--L----------------------PH--VSIIDLADN-NFTGHFPGSIGNARNLSEL
FMQ-NNKVSGAIPRKISRAINMVKIDLSNNLLSGSIPTEIG--NL---------------
---KKLNLLVLQGNKLSSSIP---------------------------------------
--------------NSLSLLKSLNVLDLSSNCLTGNIPE-SL--SEL-L-PNFINLSNNE
LSGPIP-----------------
>Tcacao_12004_Thecc.08G079600.1.p:262-541
------------------------------------------------------------
------------------------------------------------------------
------------------------------------------------------------
------------------------------------------------------------
-------------------------------LIDLDMSVN-QLSGSIPVSICRLPK-LRV
LQLYNNSLTGEIPGVIA-NSTTL-TMLSLYANFLSGQ-LPQNLG-QLS-SMIVLDLSENN
L-TGPLPTEVCRGGKLLYFLVLDNKFSGKLPDSYANCNSLIRFRVSHNYLEGS-IPEELL
-G--L----------------------PH--VSIIDLADN-NFTGPFPNSIGNARNLSEL
FMQ-NNKVSGVLPPAISRAINLVKIDLSNNLLSGSIPSEIG--NL---------------
---KKLNLLLLQGNKFSFSIP---------------------------------------
--------------SSLSLLKSLNVLDLSNNLLTGKIPQ-SL--SKL-L-PNSINFSNNK
LSGPIP-----------------
>Mtruncatula_47258_KEH36108:192-544
------------------------------------------------------------
------------------------------------------------------------
-------------------------------------------LKSMILSTCML-HGQIP
PSISN--ITTLIDLELSGNFLTGQIPKEL-GLLKNLQQLELYYN--YFLVG---SI--P-
EELGNLTE-----------------------LVDLDMSVN-KLTGTIPSSVCKLPK-LQV
LQFYNNSLTGEIPKSIE-NSKTL-RILSLYDNFLSGH-VPAKLG-QSS-GMVVLDLSENK
L-SGPLPEHVCQGGKLLYFLVLDNFFSGVIPESYSNCMFLLRFRVSNNRLEGS-VPKGLL
-S--L----------------------SH--VSIIDLSSN-NLTGPIPEINGNSRNLSEL
FLQ-RNKISGQITPTISSAYNLVKIDFSYNFLSGPIPSEIG--NL---------------
---RKLNLLMLQANKLNSSIP---------------------------------------
--------------DSFSSLESLNLLDLSSNLLTGNIPE-SL--SVL-L-PNSINFSHNL
LSGPIP-----------------
>Gmax_75520_KRH62141:268-547
------------------------------------------------------------
------------------------------------------------------------
------------------------------------------------------------
------------------------------------------------------------
-------------------------------LVDLDMSVN-KFTGSIPASVCRLPK-LQV
LQLYNNSLTGEIPGAIE-NSTAL-RMLSLYDNFLVGH-VPRKLG-QFS-GMVVLDLSENK
F-SGPLPTEVCKGGTLGYFLVLDNMFSGEIPQSYANCMMLLRFRVSNNRLEGS-IPAGLL
-A--L----------------------PH--VSIIDLSNN-NLTGPIPEINGNSRNLSEL
FLQ-RNKISGVINPTISRAINLVKIDFSYNLLSGPIPSEIG--NL---------------
---RKLNLLMLQGNKLNSSIP---------------------------------------
--------------GSLSSLESLNLLDLSNNLLTGSIPE-SL--SVL-L-PNSINFSHNL
LSGPIP-----------------
>Gmax_86426_KRH52853:265-544
------------------------------------------------------------
------------------------------------------------------------
------------------------------------------------------------
------------------------------------------------------------
-------------------------------LVDLDMSVN-KFTGSIPASVCKLPK-LQV
LQLYNNSLTGEIPGEIE-NSTAM-RMLSLYDNFLVGH-VPAKLG-QFS-GMVVLDLSENK
F-SGPLPTEVCKGGTLEYFLVLDNMFSGEIPHSYANCMVLLRFRVSNNRLEGS-IPAGLL
-G--L----------------------PH--VSIIDLSSN-NFTGPVPEINGNSRNLSEL
FLQ-RNKISGVINPTISKAINLVKIDFSYNLLSGPIPAEIG--NL---------------
---RKLNLLMLQGNKLSSSIP---------------------------------------
--------------GSLSSLESLNLLDLSNNLLTGSIPE-SL--SVL-L-PNSINFSHNL
LSGPIP-----------------
>Fvesca_11566_FvH4_5g33580.t2:196-547
------------------------------------------------------------
------------------------------------------------------------
-------------------------------------------LKSMVLTTCML-QGKIP
TSIGN--MTSLVDLELSGNYLVGQIPAEI-GLLKNLKQLEL-YY--NQLTG---SI--P-
EELGNLTD-----------------------LIDMDMSVN-KLTGKIPESICRLPK-LQV
LQLYNNSLSGEIPTVIA-DSKSL-SMLSLYDNFLTGE-VPRNLG-KSS-AIVVLDLSENQ
L-SGPLPTEVCKGGKLLYFLILENQFSGEIPESYAECESLLRFRLSYNRLEGS-IPAGLL
-S--L----------------------PH--VSIFDLAYN-NLSGQIADTIGRARNLSEL
FIQ-NNSLSGVLPPGISGAISLVKIDLSNNLISGPIPSEIG--KL---------------
---KKLNLLMLQGNKLNSSIP---------------------------------------
--------------DSLSLLKSLNVLDLSNNLLTGNIPD-SL--CKL-L-PNSINFSNNK
LSGPIP-----------------
>Cclementina_19912_ESR55991:265-544
------------------------------------------------------------
------------------------------------------------------------
------------------------------------------------------------
------------------------------------------------------------
-------------------------------LTDLDMSVN-HLSGKIPESILRLPK-LRV
LQLYNNSLSGEISSVIA-NSTTL-TMLSLYDNSLTGE-VPQDLG-QWS-PLVVLDLSENK
L-SGPLPAKVCSRGKLQYFLVLQNMFSGVLPDSLARCKNLLRFRVSNNHLEGS-IPEGIL
-S--L----------------------PH--VSIIDLSYN-SFSGPIANTVGNARNLSEL
FMQ-RNQISGFIPSEIYRAISLVKIDLSDNLLSGPIPSGIG--NL---------------
---KKLNLLMLQSNKLNSSIP---------------------------------------
--------------NSLSSLKSLNVLDLSNNLLTGYIPE-SL--CEL-L-PNSINFSNNR
LSGPIP-----------------
>Ptrichocarpa_63078_PNT49135:262-541
------------------------------------------------------------
------------------------------------------------------------
------------------------------------------------------------
------------------------------------------------------------
-------------------------------LVDLDISVN-KLTGKIPESVCRLPK-LEV
LQLYNNSLSGEIPSAIA-SSTTL-RILSVYDNFLTGE-VPQDLG-HLS-AMIVVDLSENR
L-SGPLPSDVCRGGKLLYFLVLDNMFSGELPDSYAKCKTLLRFRLSHNHLEGS-IPEGIL
-G--L----------------------PR--VSIIDLSYN-NFSGPISNTIGTARNLSEL
FVQ-SNKISGVIPPEISRAINLVKIDLSSNLLYGPIPSEIG--YL---------------
---KKLNLLILQGNKLNSSIP---------------------------------------
--------------KSLSLLRSLNVLDLSNNLLTGSIPE-SL--SEL-L-PNSINFSNNL
LSGPIP-----------------
>Hannuus_42441_OTF86823:65-585
VTGIHLPSASLSGPFP----TTLCRLPSLSTLSLHNNNLNSNIP---PTISACRNLTHLD
LSANYFHGLIPSTLP---DIPNLLYLDLQENSLSGEVPATFGN-FRRLQILNLTNNLLNG
SFPVV---LTNLTTLKELVLAYN-NFI-PGP-IP-PQLGNLSNVEYLWLSSCGF-SGEIP
ATFSR--LTKLSNLELSYNSLTGAFPDIV-FELRNLYQLEL-FN--NSFSG---EL--PK
KGWSNLTA-----------------------LRRIDLSIN-HFTGAIPVELCKLP--LSS
LGLSDNKLQGLIPVSLA-KSPNL-YDLRLFDNSLIGP-IPSDLG-KFS-TLTTLDLSYNK
L-FGEIPSGLCEKGELYDLVLIGNSLSGEIPASLGECRSLGRIRVSKNKFSGE-VPAGIW
-G--L----------------------PH--VYLLDLAEN-SFSGNLSSIVSVGLNLSSI
MIS-GNGFSGGIPEKIGSFSNLVEFFASDNKLTGEIPQSLF--KL---------------
---NHLGILDLSKNDLSGRIP-AE--IESL------------------------KQLNEL
NLA-NNKFTGEIP-NEIGSLPVLNYLDLSGNSFSGKIPS-GL--ANL-M-LNTLNLSNNQ
LSGEIP-----------------
>Gmax_6089_KRH55885:66-587
VTSVSLPNFSLSGPFP----AVLCRIASLTTLNLASNLINSTLS--AVAFAACRNLVFLD
LSQNNLVGPIPDSLA-GIAT--LQHLDLSGNNFSGAIPASLAS-LPCLKTLNLVNNLLTG
TIPSS---LGNLTSLKHLQLAYN-PFS-PSR-IP-SQLGNLRNLETLFLAGCNL-VGRIP
DTLSN--LSHLTNIDFSQNGITGHIPQWL-TRFKRVNQIEL-FK--NKLSG---EL--P-
KGMSNMTS-----------------------LRFFDASTN-ELTGTIPTELCEL-P-LAS
LNLYENKLEGVLPPTIA-RSPNL-YELKLFSNKLIGT-LPSDLG-SNS-PLNHIDVSFNR
F-SGEIPANICRRGEFEELILMYNYFSGKIPASLGDCKSLKRVRLKNNNLSGS-VPDGVW
-G--L----------------------PH--LNLLELLEN-SLSGQISKAISGAYNLSNL
LLS-YNMFSGSIPEEIGMLDNLVEFAASNNNLSGKIPESVV--KL---------------
---SQLVNVDLSYNQLSGELNFGG--IGEL------------------------SKVTDL
NLS-HNMFNGSVP-SELAKFPVLNNLDLSWNNFSGEIPM-ML--QNL-K-LTGLNLSYNQ
LSGDIP-----------------
>Acoerulea_21948_Aqcoe4G077500.1.p:66-585
VDSVDLSNSNLAGSFP----IDLCSLHNLTFLSLLNNSINSSLP---LEISTCQNLKQLN
LAQNLFEGTIPETIS---NLDNLILLDLTGNGFSGDIPLSLGR-FKKLEAISLTGNSFHT
SIPSL---FGNISTLKQLNLSYN-PFS-PSE-IP-FQLGDLLNLEVLWLAGCNL-VGEIP
SSLGK--LKKLKNLDLSYNNLHGKIPSSL-TELSSIVQIEL-FN--NSLSG---EL--P-
LGMGKLTE-----------------------LRRIDVSMN-QLSGNIPPELCELP--LGS
LNLYQNQFEGPIPASLA-KSPNL-YELRMFKNRFTGE-LPSDLG-KFS-PLSWVDFSENE
L-VGPIPASLCEKGVLEELLLITNGFTGKIPDSLGQCTSLTRLRFRGNKLYGD-VPVGIW
-G--L----------------------PH--LYLLDLMWN-SFSGEISKSISGASNLSML
LIS-GNDFTGSIPEGIGWLDTLLEFSGSDNSLTGSIPKSFV--NL---------------
---IRLGRLDLHSNQLSGELP-VG--IKSW------------------------KQLNEL
NLA-DNELSGGIP-AEIGSLPVLNYLDLSKNMFSGNIPV-EL--QNL-K-LNRFNFSNNR
LSGDLP-----------------
>Acoerulea_7393_Aqcoe1G252000.1.p:64-583
VNSVNLSNSNLAGPFP----TQLCYLPNLSYLSLYNNFINSSLP---LNISTCQNLNHLI
LSENLLVGPIPFTLS---DIPNLRYLDLSGNNFSGDIPISFSE-FRQLEVLSLVGNLLDG
TIPAF---LGKILSLKQLNLSFN-PFS-PSE-IP-SQFGDLVSLEVLWVSSCNV-VGRIP
DSLGR--LQSLRNLDLSLNNLNGRIPSSL-TELANVVQIEL-YN--NSLTG---EL--P-
LSFSNLKS-----------------------LIRFDVSTN-NLEGKIPNELCELP--LES
LNLFENRFEGSLPESLA-WSPNL-LELRLFNNRLSGE-LPKNLG-KKS-SLTLIDVSGNK
F-SGRIPASLCENGVLEELLLIGNAFTGSIPEQLSKCSSLTRVRLKGNMLSGE-VPSGLW
-G--L----------------------PH--VYLLELMEN-SLSGSISKSIAGATSLSVL
LIS-GNGLSGSIPAEIGSLDSLVEFSAGDNRLSGYLPMSLL--NL---------------
---SQLVKLDVHNNEFYGELP-VG--IGSL------------------------KKLNEL
NLR-NNRLSGEIP-GELGSLPVLNYLDLSDNQFVGKIPF-EL--QNL-K-LNEFNLSNNH
LTGNLP-----------------
>Hannuus_11321_OTG28939:72-592
VVAVDLSNANVAGPFP----TVLCRLTGLKFISMYNNSINGTLP---DELSTCQSLVHLD
LAQNYLTGKLPESLC---NLPELRYLDFAGNNFSGDIPASFGK-FQKLEVISLVDNLIGG
NIPAE---LGNISTLKQLNLSYN-PFS-AGN-IP-PEIGNLTNLEVLWLTDCNL-IGPIP
NSLGR--LSKLMDLDLAINKLTGSVPSSV-TELTNVVQIEL-YN--NSLTG---EL--PA
VGWSKMTA-----------------------LRLIDISMN-RFTGTVPEELCSLQ--LES
LHLYENEFEGKLPEILS-NSSNL-YELRLFGNRFSGS-LPKDLG-KNS-ALVWLDVSNNL
F-SGNLPENLCKNGALEELLMIHNSFSGHIPVSFSKCWSLKRVRLGYNKLSGE-VPVGFW
-G--L----------------------PQ--VSLLELVEN-SFTGVIGNTIAGAGNLSTL
NIA-NNKFSGELLNEIGLLDGLIEFSGGNNLFSGSLPDSIL--KL---------------
---EQLTKLDLHNNGFSGGIP-SG--IDSL------------------------TKLNEL
NLA-NNKFSGNIP-DKIGELSVLNYLDLSGNQLSGKIPV-GL--QNL-R-LNQLNLSSNL
LTGDIP-----------------
>Hannuus_34759_OTG05901:72-592
VEAVDLSNANIAGEFP----AVICRLTGLKFISLYNNSVNGTLS---GELSGCRSLVFLD
LGQNFLTGELPARLS---ELPELKYLDLTGNNFSGDIPASFGK-FQKLEVISLVDNLIGG
NIPAE---IGNISTLKQLNLSYN-PFS-PGR-IP-PELGNLSNLEVLWLTECNL-IGPIP
DSLSR--LSKLVDLDLSINKLTGPVPTSI-TELTNIVQVEL-YN--NSLTG---EL--PK
LGWSKMTA-----------------------LRLIDISMN-MLTGTVPFELCSLQ--LES
LHLYENEFEGTFPEIIS-NSSNL-YELRLFGNRFSGR-LPENLG-RKA-PLTWVDVSNNL
F-SGEIPASLCNNGRLEELLMIHNSFSGEVPASLSTCWSLKRIRLGYNKFSGE-VPVGFW
-G--L----------------------PE--VSLLELAEN-SFSGVIGKTIARAGNLSTL
NVA-NNMFSGELPDEIGLVGGLVEFSGGNNRFSGSLPGSIV--NL---------------
---EQLTKLDLHNNGFSGGIP-SG--IDSL------------------------KKLNEL
NLA-NNKFSGNIP-DKIGELSVLNYLDLSGNQFSGKIPV-GL--QNL-R-LNQLNLSSNS
FTGDIP-----------------
>Dcarota_20896_KZN11384:66-586
VNSVDLSSSNLAGPFP----LVLCNLQDLTSISFYNNSINSTLP---EGISTCTSLQYLN
LAQNLLSGMLPESLS---QLRNLKVLDLTGNNFSGEIPASFGK-FRQLEVLSLVENLFDG
EIPGF---LGNVSSLKQLNLSYN-PFL-PGR-IP-PEFGGLVNLEVLWLSDCNL-VGEIP
DSLSR--LSKLIDLDLAVNELKGVVPSWL-TELTNLVQVEL-YN--NSLSG---EL--PS
VGWGKMKG-----------------------LRLLDASMN-ELSGRIPEELCSLP--LES
LNLYENRFEGTLPESIA-KSSNL-YELRLFGNRLTGE-LPKNLG-MNS-PLKWIDVSSNQ
F-SGEVPSSLCEKSVLEELLLINNSFSGGIPESLGKCRSLTRVRLGYNNLSGE-VPVGFW
-G--L----------------------PN--VHFFELVGN-SFSGQIAKTVAGASALSSL
IIY-KNDFSGNIPEEIGFLENLKDFSASENRFSGVLPVSIV--KL---------------
---EQLGRLDLHNNDLSGGLP-SG--IQSL------------------------KKLYEL
NLA-DNDFSGILP-EEIGSLSGLNYLDMSGNRFSGNIPV-GL--QNL-K-LNQLNLSSNQ
FTGHIP-----------------
>Dcarota_27751_KZM80083:68-588
VTSLDLSDSNLFGEFP----MLACKLPHLKSISLYNNSINSTLS---EQVGSCGSLEYLN
LAQNLLTGMLPAGLS---RIGGLKVLDLSGNNFSGDIPASFGE-FRSLEAISLVENLLNG
VVPGF---LGNIWSLKQLNLSYN-PFL-PGR-IP-PEFGNLTNLEVLWLTGCNL-MGEIP
DSLGR--LSNLIDLDLAINNLRGAVPSSL-TELTRVVQIEL-YN--NSLSG---EL--PR
FGWGNMKA-----------------------LRLLDASMN-ELTGTIPDELCELP--LES
LNLYENDLQGSVPVGIA-KSVNL-YELRLFGNRFTGE-LPRDLG-KNS-PMLWMDVSNNE
F-SGELPGSLCEKGVFEELLVISNKFSGEIPVGLAKCRSLTRVRLGYNRFSGE-VPEGFW
-G--L----------------------PH--VYFLELAGN-SFSGAIAKTIAGASNLSSL
SIF-KNNFSGSLPEEIGFLENLKDFAGSNNWFSGSLPASIV--NL---------------
---GQLERLDLHNNVFSGKLP-SE--IHSW------------------------KKMNEL
NLA-NNDFSGRIP-EEIGSLSGLNYLDLSGNKFSGAIPS-GL--QNL-K-LNQFNLSSNR
LSGDIP-----------------
>Mtruncatula_20781_AES63900:64-584
VTKINLSNFNLAGPLQ---TSTLCRLTNLTTLILTNNLINQTLP---LDISTCTSLTHLD
LSNNLLIGTLPHTLT---HLPNLRYLDLTANNFSGSIPTSFGT-FPKLEVLSLVYNLLES
SIPPS---LANITSLKTLNLSFN-PFL-PSP-IP-PEFGNLTNLEVLWLSSCNL-VGNIP
HSFGK--LKKLSVFDLSMNSLEGSIPSSI-VEMTSLKQIEF-YN--NSFSG---EL--P-
VGMSNLTS-----------------------LRLIDISMN-HIGGEIPDELCRLP--LES
LNLFENRFTGELPVSIA-DSPNL-YELKVFENLLTGE-LPEKLG-KNG-PLIYFDVSNNK
F-SGRIPVSLCERGALEELLMIHNEFSGEIPGSLGECRTLTRVRLGFNKLSGE-VPAGFW
-G--L----------------------PH--VYLLELVDN-LFSGSIGKTIGGAGNLSQL
TLT-NNNFSGVIPEEIGLLENLQEFSGGNNRFNSSLPESIV--NL---------------
---HQLGILDLHKNNLSGELP-KG--IQSL------------------------KKLNEL
NLA-GNEVGGKIP-EEIGSMSVLNFLDLSNNRFWGNVPV-SL--QNL-K-LNQMNLSYNM
LSGEIP-----------------
>Gmax_31557_KRH21355:67-587
VTALDLSNFNLSGPFS---ASLLCRLPNLTSIILFNNSINQTLP---LQISLCTPLLHLD
LSQNLLTGFLPHTLP---LLPNLLHLDLTGNNFSGPIPPSFAT-FPNLQTLSLVYNLLDD
VVSPS---LFNITTLKTLNLSFN-PFL-PSP-IP-HSLGNLTNLETLWLSGCNL-VGPIP
ESLGN--LVNLRVLDFSFNNLYGPIPSSL-TRLTALTQIEF-YN--NSLSA---EF--P-
KGMSNLTS-----------------------LRLIDVSMN-HLSGTIPDELCRLP--LES
LNLYENRFTGELPPSIA-DSPNL-YELRLFGNKLAGK-LPENLG-KNA-PLKWLDVSTNR
F-SGGIPESLCEHGELEELLMLENEFSGEIPASLGGCRRLSRVRLGTNRLSGE-VPAGMW
-G--L----------------------PH--VYLLELGNN-SFSGPIARTIAGARNLSLL
ILS-KNNFSGVIPDEIGWLENLQEFSGADNNFNGSLPGSIV--NL---------------
---GQLGTLDLHNNELSGELP-KG--IQSW------------------------KKLNDL
NLA-NNEIGGKIP-DEIGILSVLNFLDLSNNEISGNVPL-GL--QNL-K-LNLLNLSYNR
LSGRLP-----------------
>Mtruncatula_25188_KEH30979:69-589
VTELNLSNTNIQGPFT---ASILCRLPNLSSINLFNNSINQTFP---LQISLCQNLIHLD
LSQNLLTGSLPETLP---LLPKLIYLDLTGNNFSGPIPLSFGS-FKSLEILSLVSNLLEG
TIPPS---LGNITSLKMLNLSYN-PFY-PGR-IP-PEIGNLTNLEVLWLTQCNL-VGVIP
ETLGK--LKKLKDLDLALNDLYGSIPSSL-TELTSLMQIEL-YN--NSLSG---EL--P-
KGMGNLSS-----------------------LRLLDASMN-HLTGRIPAELCSLP--LES
LNLYENRFEGELPASIA-NSPNL-YELRLFGNRLTGR-LPENLG-KRS-PLRWLDVSSNQ
F-WGNIPASLCDFGELEEVLMIYNLFTGEIPASLGTCQSLTRVRLGFNRFSGE-VPAGIW
-G--L----------------------PH--VYLLELAHN-SFSGSISKTIAGAGNLSLL
ILS-KNNLSGTVPDEVGWLENLVEFSAGDNMFTGSLPDSLV--NL---------------
---GQLGILDFHNNRLSGELP-KG--IHSW------------------------KKLNDL
NLA-NNEIGGKIP-DEIGSLSVLNFLDLSRNQFSGKIPH-GL--QNL-K-LNQLNLSYNR
FSGELP-----------------
>Gmax_20219_KRH50121:76-596
VTELDLSDTNIGGPFL---ANILCRLPNLVSVNLFNNSINETLP---LEISLCKNLIHLD
LSQNLLTGPLPNTLP---QLVNLKYLDLTGNNFSGSIPDSFGT-FQNLEVLSLVSNLLEG
TIPAS---LGNVSTLKMLNLSYN-PFF-PGR-IP-PEIGNLTNLEVLWLTQCNL-VGVIP
ASLGR--LGRLQDLDLALNDLYGSIPSSL-TELTSLRQIEL-YN--NSLSG---EL--P-
KGMGNLSN-----------------------LRLIDASMN-HLTGSIPEELCSLP--LES
LNLYENRFEGELPASIA-NSPNL-YELRLFGNRLTGR-LPENLG-KNS-PLRWLDVSSNQ
F-WGPIPATLCDKVVLEELLVIYNLFSGEIPSSLGTCLSLTRVRLGFNRLSGE-VPAGIW
-G--L----------------------PH--VYLLELVDN-SFSGSIARTIAGAANLSLL
ILS-KNNFTGTIPDEVGWLENLVEFSASDNKFTGSLPDSIV--NL---------------
---GQLGILDFHNNKLSGELP-KG--IRSW------------------------KKLNDL
NLA-NNEIGGRIP-DEIGGLSVLNFLDLSRNRFSGKVPH-GL--QNL-K-LNQLNLSYNR
LSGELP-----------------
>Gmax_47867_KRH20386:77-597
VTELDLSDTNIGGPFL---SNILCRLPNLVSVNLFNNSINETLP---SEISLCKNLIHLD
LSQNLLTGPLPNTLP---QLLNLRYLDLTGNNFSGPIPDSFGT-FQNLEVLSLVSNLLEG
TIPSS---LGNVSTLKMLNLSYN-PFF-PGR-IP-PEIGNLTNLQVLWLTQCNL-VGVIP
TSLGR--LGKLQDLDLALNDLYGSIPSSL-TELTSLRQIEL-YN--NSLSG---EL--P-
KGMGNLTN-----------------------LRLIDASMN-HLTGRIPEELCSLP--LES
LNLYENRFEGELPASIA-DSPNL-YELRLFGNRLTGK-LPENLG-RNS-PLRWLDVSSNQ
F-WGPIPATLCDKGALEELLVIYNLFSGEIPASLGTCQSLTRVRLGFNRLSGE-VPAGIW
-G--L----------------------PH--VYLLELVDN-SFSGSIARTIAGAANLSLL
ILS-KNNFTGTIPDEVGWLENLVEFSASDNKFTGSLPDSIV--NL---------------
---GQLGILDFHKNKLSGELP-KG--IRSW------------------------KKLNDL
NLA-NNEIGGRIP-DEIGGLSVLNFLDLSRNRFLGKVPH-GL--QNL-K-LNQLNLSYNR
LSGELP-----------------
>Slycopersicum_12118_Solyc02g077630.3.1:70-590
VTSLDLSNANVAGPFP----TLLCRLKKLRYISLYNNSLNSTLL---EDFSGCEAVEHLD
LAQNFLVGTLPASLS---ELPNLKYLDLSGNNFTGDIPVSFGS-FQQLEVLGLVGNLLDG
SIPAF---LGNVTTLKQLNLSYN-PFT-TGR-IP-PELGNLTNLEVLWLSDCNL-IGEVP
DTLGR--LKKIVDLDLAVNYLDGPIPSWL-TELTSAEQIEL-YN--NSFTG---EF--PV
NGWSKMTA-----------------------LRRIDVSMN-RLTGTIPRELCELP--LES
LNLYENQMFGELPQDIA-NSPNL-YELRLFHNRFNGS-LPQHLG-KNS-PLLWIDVSENN
F-SGEIPENLCGKGLLEELLMINNLLSGEIPASLSECRSLLRVRLAHNQLSGD-VPEGFW
-G--L----------------------PH--LSLLELMDN-SLSGDIAKTIASASNLSAL
ILS-KNKFSGSIPEEIGSLENLLDFVGNDNQFSGPLPASLV--IL---------------
---GQLGRLDLHNNELTGKLP-SG--IHSL------------------------KKLNEL
NLA-NNDLSGDIP-MEIGSLSVLNYLDLSGNQFSGKIPL-EL--QNL-K-LNQLNLSNND
LSGDIP-----------------
>Slycopersicum_25059_Solyc03g006300.2.1:64-586
VTSIDLSNTNIAGPFP---ASLLCRLKYIKYISFYNNSINSTLP--VEELSACKSLVHLD
LAQNLLVGSLPSSLA---ELHELKYLDLTGNNFTGEIPASFGA-FRRLEVLGLVENLLTG
TIPPE---IGNISSLKQLNLSYN-PFS-PGR-VP-PEIGNLTNLEVLWLTDCGL-IGEVP
GTLRG--LNKLVNLDLALNNLYGPIPSWL-TELTSVEQIEL-YN--NSFSG---EF--PV
NGWSNMTS-----------------------LRRVDVSMN-RVTGSIPNGLCELP--LES
LNLYENQLYGELPVAIA-NSPNL-YELKLFGNSLNGT-LPEDLG-KFS-PLVWIDVSNNE
F-SGEIPVNLCGNGVLEEVLMIDNSFSGGIPQSLSQCRSLLRVRLAHNKFSGD-VPVEFW
-G--L----------------------PR--LSLLELTNN-SFSGGIAKTIAGASNLSAL
ILS-KNEFSGNIPEEIGFLESLVDFVGNDNKFSGSLPVSIV--NL---------------
---EQLGRMDFHNNELSGKFP-SG--VHSL------------------------KKLNEL
NLA-NNDLSGEIP-REIGSLSVLNYLDLSGNKFSGEIPV-AL--QNL-K-LNQLNLSNNG
LSGGIP-----------------
>Sindicum_29312_XP_011086036.1:76-592
VISLDLSSSNLSGSFP----SILCRLKHLSFISLYDNFINSTLP--EDDLTMCQELEHLD
LAQNYLTGVLPGSLA---DLPNLKYLDLTGNNFSGDIPTRFGT-FQKLEVLSLVENLLDG
TIPAF---LGNVSTLKQLNLSYN-PFS-PSR-IP-PELGNLTNLEVLWLTETNL-VGEIP
DSLGR--LRRLIDLDLAYNSLIGTIPGSL-TGLTAAVQLEL-YN--NSLTG---EL--PS
NGWLNMTS-----------------------LRRLDASMN-ELTGPVPVELCELP--LES
LNLYENNLQGELPSGIG-HSPNL-YELRLFRNRLTGI-LPPNLG-RNS-PLQWIDVSTNN
F-SGQIPENLCFNGVLEEMLMIENSFSGEIPATLGECRSLLRVRLGHNSFSGE-VPAGFW
-G--L----------------------PH--VSLLELIGN-SFSGGIAKTIAGASNLSQL
ILS-ENNFSGVLPEEIGFLDSLMEFSGNDNKFSGSLPGSMV--NL---------------
---GQLVKLDLHSNAFSGGVP-PG--IHSW------------------------KKLNEL
NLA-NNEFSGEIP-GEIGELAVLNYLDLSGNRFXXX--------XNL-K-LNRLNLSYNH
LAGDIP-----------------
>Sindicum_34760_XP_011096363.1:69-590
VVSLDLSSSNLSGPFP----SILCRLKSLSFISLYDNFINSTLV--EDELALCQSLEHLD
LAQNYLTGELPRRLA---DLPNLKYLDLTGNNFSGVIPDSFGT-FQKLEVLALVENLLEG
TVPAF---LGNVSTLKQLNLSYN-PFS-PGR-IP-PALGNLTNLEVLWLTETNL-VGEIP
TSLGR--LAKLTDLDLAYNSLTGQIPSSL-TELTSAVQVEL-YN--NSLTG---EI--PS
KGWANMTS-----------------------LRRLDASMN-ELTGTIPAELCELP--LES
LNLYENNLRGELPDGIA-KSPNL-YELRLFQNQLSGE-LPPNLG-KSS-PLRWVDVSTNK
F-SGQIPENLCANGALEELLLIENSFSGEIPATLAECRSLLRVRLGRNSFSGE-VPAGFW
-G--L----------------------PH--VSLFELAGN-SFSGGIAKTIAGASNLSQL
ILS-SNKFSGSVPEEIGFLDSLLEISVNDNILSGSLPSSIV--NL---------------
---GQLVKLDLHNNELSGKIP-SG--IHSW------------------------KKLNEL
NLA-NNEFSGDIP-DEIGDLAVLNYLDLSGNRFSGKIPV-GL--QNL-K-LSRLNLSNNH
LSGDIP-----------------
>Thassleriana_29912_XP_010538183.1:61-580
VTSVDLSDANLAGPFP----SVICRLPNLSFLSFFNNSIASNLP---IDVAACKSLEHLD
LSQNLFTGKLPYTLA---DLPNLKYLDLTGNNFSGDIPASFGG-FQKLEVLSLVYNLLDG
TIPPF---LGNISSLRMLNLSYN-PFR-PGR-IP-PELGNLTNLEVMWLTECNL-VGKIP
DSLGG--LGRLTDLDLALNKLEGPIPSSL-GGLARVVQIEL-YN--NSLSG---KI--P-
PELGNLKS-----------------------LRLLDASMN-RLSGSIPDELCRVP--LES
LNLYENELEGELPSTIA-LSPNL-YELRIFRNRLTGE-LPRDLG-KNS-PLKWLDVSENG
F-SGELPATLCENGELEELLIIQNSFSGQIPQSLSDCRSLYRIRLGHNRLSDQ-VPVAFW
-G--L----------------------PH--VYLLELVNN-SFSGKIAKTVSGASNLSML
IIS-NNEFSGSLPEEIGFLDNLNQLSASDNKFSGSFPGSMV--KL---------------
---GGLSILDLHGNQFSGELP-RG--IESW------------------------KKLNEL
NLA-NNQFSGRIP-NEIGSLSVLNYLDLSDNRFSGEIPL-SL--QNL-K-LNQLNLSNNR
LSGEVP-----------------
>Thassleriana_35743_XP_010540468.1:60-579
VTSVDLSSANLAGPFP----SVICRLSSLSFLSFFNNSIDSTLP---LDVGACRSLEHLD
LSQNLLTGELPYTLA---DLRDLKYLDLTGNNFSGDIPASFSQ-FQKLEVLSLVYNLLDG
TIPPF---LGNISSLKMLNLSYN-PFS-PGR-IP-PELGNLSNLEVLWLTECNL-VGEIP
HSLGR--LGRLADLDLALNNLEGPIPSSL-GGLMRIVQIEL-YN--NSLTG---KI--P-
PELGNLKS-----------------------LRLLDASMN-RLTGSVPDELCRVP--LES
LNLYENDLEGELPSSIA-LSPNL-YELRIFGNRLIGE-LPRDLG-KNS-PLKWLDVSENW
F-SGELPATLCENGELEELLMIRNSFSGQIPESLGNCRSLTRVRLGHNRFSGP-VPVGFW
-G--L----------------------PH--VYLLELINN-SFSGEISKSVAGASNISLL
IIS-NNEFNGSFPEEIGFLGNLNQLSAASNKFSGSLPSSMV--EL---------------
---EELSILDLHGNQFSGELP-LG--IKSW------------------------KMLNEL
NLA-SNQFSGRIS-DEIGNLSVLNYLDLSDNRFSGEIPL-SL--QSL-K-LNQLNLSNNR
LSGEIP-----------------
>Thassleriana_6497_XP_010549355.1:62-581
VTSVDLSSSNLAGPFP----SDICRLPTLSFLSLFNNSIASTLP---VDVAACRSLEHLD
LSQNLLTGGLPVTLA---DLPNLRYLDLTGNNFSGDIPASFGG-FQKLEVLSLVYNLLDG
TIPPF---LGNISSLKMLNLSYN-PFN-PGR-IP-PELGNLTNLEVLWLTECNL-VGKIP
DSLGR--LGHLIDLDLALNNLEGPIPSSL-AGLTRVVQIEL-YN--NSLTG---NI--P-
PELGNLKS-----------------------LRLLDASMN-RLTGSIPDELCRVP--LES
LNLYENDLDGELPSSIA-LSPNL-YELRIFGNRLTGD-LPRDLG-KNS-PLKWLDVSENG
F-TGELPASLCENGELEELLMIHNSFSGRIPNGLGDCRSLSRVRLGHNRFSGP-VPSGLW
-G--L----------------------PH--VYLLELVNN-SFSGEIAKTVTGASNLSLL
IIS-NNEFNGSLPEEIGFLGKLNQLLAGDNKFSGSLPGSMV--KL---------------
---GELSILDLHGNQFSGELP-RG--IKSW------------------------KMLNEL
NLA-SNKFSGRIP-VEIGSLSVLNYLDLSDNLFSGEIPL-SL--QSL-K-LNRLNLSNNR
LSGEVP-----------------
>Brapa_25032_Bra010867.1-P:65-584
VTSVDLSNANLAGPFP----SVICRLPNLSHLSFSNNSITSDLP---LDVGACKSLKTLD
LSQCLFTGKIPHTLA---DLPSLTSLDLSGNNFSGDIPASFGK-FENLEALSLISNLLDG
TIPPF---LGNVTSLKMLNLSYN-PFA-PGR-IP-PELGNLTNLQVLWLTECNL-IGEIP
DSLGR--LSKLVNLDLALNNLVGPIPRSL-GGLASVIQIEL-YN--NSLTG---AI--P-
VELGNLKS-----------------------LRLLDASMN-RLTGSIPDELCRLP--LES
LILYENDLEGELPESIA-LSPNL-YDLRIFGNRLTGA-LPSDLG-ANS-PLNRIDVSENE
F-SGELPAGLCAKGELEELLVINNSLSGVLPEGMGDCKSLTRVRLAYNRFTGR-VPAGFW
-G--L----------------------PH--VSLLELINN-SFSGEISKTIGGASNLSML
VLT-NNEFTGSLPEEIGSLDKLSELSASGNKLSGSLPDSLM--SL---------------
---VELGTLDLHGNRFTGELS-PK--IKSW------------------------KKLNEL
NLA-DNEFSGKIP-DEIGSLSVLNYLDLSGNLFSGEIPV-SL--QGL-K-LNQLNLSNNR
LTGDVP-----------------
>Brapa_16808_Bra032909.1-P:61-580
VTSIDLSGAKLSGPFP----SVICHLSRLSDLSLYDNDINSTLP---LDIGACKSLQTLD
LSQNLLTGELPHTLA---DLPFLTSLDLTGNNFSGDIPASFGR-FENLEVLSLVYNLLDG
TIPPF---LGNITSLKMLNLSYN-PFT-PGR-IP-PELGNLTSLEVLWLTECRL-LGEIP
DSLGR--LTELVDLDLALNDLVGPIPRSL-RGLKSVVQIEL-YN--NSLTG---AI--P-
PELGELKS-----------------------LRLFDASMN-QLTGSIPEELCRVA--LES
LNLYENNLEGEVPESLA-SSPNL-YELRLFGNRFTGE-LPRDLG-RNS-PLKWLDVSQNE
F-SGELPPELCGKGELEELLIIHNSFSGPLPESLGDCRSLTRVRLAYNRFSGQ-VPAGFW
-G--L----------------------PH--VYLLELVNN-SFSGEVSKTIGGASNLSQL
ILT-NNEFTGSLPEEIGSLDNLNQLSAGGNKFSGSLPDSLM--NL---------------
---DELGTLDLHGNRFTGELS-PK--IKSW------------------------KKLNQL
NLA-GNRFSGQIP-VEIGNLSVLNYLDLSGNLFSGNIPV-SL--QSL-K-LNQLNLSYNR
LTGELP-----------------
>Brapa_6218_Bra030098.1-P:61-580
VTSVDLSDANLAGPFP----SLICRLPNLSSLSLYNNSINSTLP---LDIGACKTLKTLD
LSQNLLTGELPHTLA---DLPLLTSLDLTGNNFSGDIPASFSR-FEKLEVLSLVFNLLDG
AIPPL---LGNITSLKMLNLSYN-PFS-PGR-IP-PELGNLTNLEVLWLTECNL-IGQIP
DSLSR--LTRLVDLDLALNDLVGPIPRSL-GGLTSVVQIEL-YN--NSLTG---SI--P-
RELGNLKS-----------------------LRLLDASMN-QLTGSIPDELCRVP--LES
LNLYENNLEGELPASIA-SSPNL-YELRIFGNRLSGE-LPRDLG-LNS-PLKWLDVSDNE
F-SGELPPDLCSKGELEELLIIHNSFSGAIPESLGDCRSLTRVRLAYNRFSGQ-VPAGFW
-G--L----------------------PH--VYLLELINN-SFSGEIAKTIGGAANLSLL
ILT-NNEFTGGLPEEIGSLNNLNQLSASGNKLSGFLPESLM--NL---------------
---GELSTLDLQGNRFSGELS-PK--IKSW------------------------KKLNEL
NLA-GNQFSGSIP-NEIGSLSVLNYLDLSGNLFSGEIPV-SL--QGL-K-LNQLNLSNNR
LTGDIP-----------------
>Esalsugineum_9462_ESQ34006:65-554
VTSVDLSGFNLAGPFP----SAICRLSNLSYLSLYNNSINSTLP---LDIGACKSLRTLD
LSQNLLTGEIPHTLA---DLPILTSLDLTGNNFSGDIPASFGR-FENLEVLALVYNLLDG
TIPPF---LGNISSLKMLNLSYN-PFT-PSR-IP-PELGNLTNLEVMWLTECHL-IGQIP
DSLGR--LSRLVDLDLALNDLVGPIPRSL-GGLTSVVQIEL-YN--NSLTG---EI--P-
PELGNLKS-----------------------LRLLDASMN-QLTGSIPDELCRVP--LES
LNLYENNLEGEIPPSIA-SSPNL-YELRIFGNRFTGE-LPRDLG-RNS-PLKWLDVSENE
F-SGELPADLCGKGELEELLIIHNSFSGAIPESLGDCRSLTRVRLAYNRFSGQ-VPTGFW
-G--L----------------------PH--VYLLELINN-SFSGEISNSIGGASNLSLL
ILT-NNQFTGSLPEEIGSLNNLNELSASGNKLSGSLPDSLM--NL---------------
---GEL------DNQFSGRIP---------------------------------------
--------------DEIGSLSVLNYLDLSGNLFSGKIPV-SL--QSL-K-LNQLNLSTNR
LTGDLP-----------------
>Esalsugineum_9463_ESQ34007:65-584
VTSVDLSGFNLAGPFP----SAICRLSNLSYLSLYNNSINSTLP---LDIGACKSLRTLD
LSQNLLTGEIPHTLA---DLPILTSLDLTGNNFSGDIPASFGR-FENLEVLALVYNLLDG
TIPPF---LGNISSLKMLNLSYN-PFT-PSR-IP-PELGNLTNLEVMWLTECHL-IGQIP
DSLGR--LSRLVDLDLALNDLVGPIPRSL-GGLTSVVQIEL-YN--NSLTG---EI--P-
PELGNLKS-----------------------LRLLDASMN-QLTGSIPDELCRVP--LES
LNLYENNLEGEIPPSIA-SSPNL-YELRIFGNRFTGE-LPRDLG-RNS-PLKWLDVSENE
F-SGELPADLCGKGELEELLIIHNSFSGAIPESLGDCRSLTRVRLAYNRFSGQ-VPTGFW
-G--L----------------------PH--VYLLELINN-SFSGEISNSIGGASNLSLL
ILT-NNQFTGSLPEEIGSLNNLNELSASGNKLSGSLPDSLM--NL---------------
---GELGTLDLHGNRFSGELS-PK--IKSW------------------------KKLNEL
NLA-DNQFSGRIP-DEIGSLSVLNYLDLSGNLFSGKIPV-SL--QSL-K-LNQLNLSTNR
LTGDLP-----------------
>Alyrata_9871_fgenesh2_kg.1__3017__AT1G28440.1:61-580
VTSVDLSGANLAGPFP----SVICRLSNLAHLSLYNNSINSTLP---LNIAACKSLQTLD
LSQNLLTGEIPQTLA---DIPSLVHLDLTGNNFSGDIPASFGK-FENLEVLSLVYNLLDG
TIPPF---LGNISSLKMLNLSYN-PFK-PSR-IP-PELGNLTNIEVMWLTECHL-VGQIP
DSLGQ--LSKLVDLDLALNDLVGHIPPSL-GGLTNVVQIEL-YN--NSLTG---EI--P-
PELGNLKS-----------------------LRLLDASMN-QLTGKIPDELCRVP--LES
LNLYENNLEGELPASIA-LSPNL-YELRIFGNRLTGE-LPKDLG-RNS-PLRWLDVSENE
F-SGELPADLCAKGELEELLIIHNTFSGAIPESFSDCKSLTRIRLAYNRFSGS-VPTGFW
-G--L----------------------PH--VNLLELVNN-SFSGEISKSIGGASNLSLL
ILS-NNEFTGSLPEEIGSLDNLNQLSASGNKFSGSLPDSLM--KL---------------
---GELGTLDLHGNQFSGELT-SG--IKSW------------------------KKLNEL
NLA-DNEFSGRIP-DEIGSLSVLNYLDLSGNMFSGKIPV-SL--QSL-K-LNQLNLSYNR
LSGDLP-----------------
>Athaliana_35203_AT1G28440.1:61-580
VTSVDLSSANLAGPFP----SVICRLSNLAHLSLYNNSINSTLP---LNIAACKSLQTLD
LSQNLLTGELPQTLA---DIPTLVHLDLTGNNFSGDIPASFGK-FENLEVLSLVYNLLDG
TIPPF---LGNISTLKMLNLSYN-PFS-PSR-IP-PEFGNLTNLEVMWLTECHL-VGQIP
DSLGQ--LSKLVDLDLALNDLVGHIPPSL-GGLTNVVQIEL-YN--NSLTG---EI--P-
PELGNLKS-----------------------LRLLDASMN-QLTGKIPDELCRVP--LES
LNLYENNLEGELPASIA-LSPNL-YEIRIFGNRLTGG-LPKDLG-LNS-PLRWLDVSENE
F-SGDLPADLCAKGELEELLIIHNSFSGVIPESLADCRSLTRIRLAYNRFSGS-VPTGFW
-G--L----------------------PH--VNLLELVNN-SFSGEISKSIGGASNLSLL
ILS-NNEFTGSLPEEIGSLDNLNQLSASGNKFSGSLPDSLM--SL---------------
---GELGTLDLHGNQFSGELT-SG--IKSW------------------------KKLNEL
NLA-DNEFTGKIP-DEIGSLSVLNYLDLSGNMFSGKIPV-SL--QSL-K-LNQLNLSYNR
LSGDLP-----------------
>Cgrandiflora_21201_Cagra.1822s0013.1.p:61-580
VTSVDLSGANLAGPFP----SVICRLSKLAHLSLYNNSINSTLP---LNIAACNRLQTLD
LSQNFLTGEIPPTLA---DIPTLVHLDLTGNNFSGDIPASFGK-FENLEVLSLVYNLLDG
TIPPF---LGNISSLKMLNLSYN-PFS-PSR-IP-PEFGNLTNLEVMWLTECHL-VGQIP
DSLGQ--LSKLVDLDLALNDLVGPIPRSL-GGLTNVVQIEL-YN--NSLTG---EI--P-
PELGNLKS-----------------------LRLLDASMN-QLTGKIPDELCRVP--LES
LNLYENNLEGELPASIA-TSPNL-YEVRIFGNRLTGE-LPRDLG-RNS-PLRWLDVSENE
F-SGELPADLCEKGELEELLIIHNSFSGAIPESLGDCRSLTRVRLAYNRFTGS-VPTGFW
-G--L----------------------PH--VYLLELMNN-SFSGEIAKSIGGASNLSLL
ILS-NNEFTGSLPEEIGVLNNLNQISASGNKLSGSLPNSLM--KL---------------
---GELGTLDLHGNQFSGELT-PG--IKSW------------------------KKLNEL
NLA-DNEFSGRIP-DEIGSLSVLNYLDLSGNLFSGKIPV-SL--QNL-K-LNQLNLSYNR
LSGDLP-----------------
>Crubella_2665_Carub.0001s2692.1.p:61-580
VTSVDLSGANLAGPFP----SVICRLSKLAHLSLYNNSINSTLP---LNIAACNRLQTLD
LSQNFLTGEIPPTLA---DIPTLVHLDLTGNNFSGDIPASFGK-FENLEVLSLVYNLLDG
TIPPF---LGNISSLKMLNLSYN-PFS-PSR-IP-PEFGNLTNLEVMWLTECHL-VGQIP
DSLGQ--LSKLVDLDLALNDLVGPIPRSL-GGLTNVVQIEL-YN--NSLTG---EI--P-
PELGNLKS-----------------------LRLLDASMN-QLTGKIPDELCRVP--LES
LNLYENNLEGELPASIA-TSPNL-YEVRIFGNRLTGE-LPRDLG-RNS-PLRWLDVSENE
F-SGELPADLCEKGELEELLIIHNSFSGAIPESLGDCRSLTRVRLAYNRFTGS-VPTGFW
-G--L----------------------PH--VYLLELMNN-SFSGEIAKSIGGASNLSLL
ILS-NNEFTGSLPEEIGVLNNLNQISASGNKLSGSLPNSLM--KL---------------
---GELGTLDLHGNQFSGELT-PG--IKSW------------------------KKLNEL
NLA-DNEFSGRIP-DEIGSLSVLNYLDLSGNLFSGKIPV-SL--QNL-K-LNQLNLSYNR
LSGDLP-----------------
>Csativa_71573_Csa14g036120.1:62-581
VTSVDLSGANLAGPFP----SVICRLSKLAELSLYNNSINSTLP---LDVAACNRLQLLD
LSQNLLTGEIPHTLA---DIPTLVHLDLTGNNFSGDIPASFGK-FQNLEVLSLVYNLLDG
TIPPY---LGNISSLKMLNLSYN-PFS-PSR-IP-PELGNLTNLEVMWLTECHL-VGQIP
DSLGQ--LTRLVDLDLALNDLVGPIPRSL-GGLSSVVQIEL-YN--NSLTG---EI--P-
PELGNLKS-----------------------LRLLDASMN-QLTGKIPDELCRVP--LES
LNLYENNLEGEVPASIA-LSPNL-YELRIFGNRLTGE-LPRDLG-RNS-PLRWLDVSENE
F-SGELPADLCEKGELEELLIIHNSFSGAIPESLGDCKSLTRVRLAYNKFSGS-VPTGFW
-G--L----------------------PH--VYLLELINN-SFSGEIAKSIGGASNLSLL
ILS-NNQFTGSLPEEVGVLNNLNQLSASGNKFSGSLPVSLM--QL---------------
---GELGTLDLHSNQFSGELT-PG--IKSW------------------------KKLNEL
NLA-DNEFSGRIP-DEIGSLSVLNYLDLSGNQFSGKIPV-SL--QSL-K-LNQLNLSYNR
LSGDLP-----------------
>Csativa_77400_Csa17g039340.1:62-581
VTSVDLSSANLAGPFP----SVICRLSKLSELSLYNNSINSTLP---LDVAACNRLQLLD
LSQNLLTGEIPHTLA---DIPTLVHLDLTGNNFSGDIPASFGK-FQNLEVLSLVYNLLDG
TIPPY---LGNISSLKMLNLSYN-PFS-PSR-IP-PELGNLTNLEVMWLTECHL-VGQIP
DSLGQ--LSRLVDLDLALNDLVGPIPRSL-GGLSSVVQIEL-YN--NSLTG---EI--P-
PELGNLKS-----------------------LRLLDASMN-QLTGKIPDELCRVP--LES
LNLYENNLEGEVPASIA-LSPNL-YELRIFGNRLTGE-LPRDLG-RNS-PLRWLDVSENE
F-SGELPADLCEKGELEELLIIHNSFSGAIPESLGDCKSLTRVRLAYNKFSGS-VPTGFW
-G--L----------------------PH--VYLLELINN-SFSGEIAKSIGGASNLSLL
ILS-NNEFTGSLPEEIGVLNNLNQLSASGNKFSGSLPVSLM--QL---------------
---GELGTLDLHGNQFSGELT-PG--IKSW------------------------KKLNEL
NLA-DNEFSGRIP-DEIGSLSVLNYLDLSGNQFSGKIPV-SL--QSL-K-LNQLNLSYNR
LSGDLP-----------------
>Csativa_77643_Csa03g031790.1:62-581
VTSVDLSGANLAGPFP----SVICRLSKLAELSLYNNSINSTLP---LDVAACNRLQLLD
LSQNLLTGEIPHTLA-DIPT--LVHLDLTGNNFSGDIPANFGK-FQNLEVLSLVYNLLDG
TIPPF---LGNISSLKMLNLSYN-PFS-PSR-IP-PELGNLTNLEVMWLTECHL-IGQIP
DSLGR--LSRLVDLDLALNDLVGPIPRSL-GGLSSVVQIEL-YN--NSLTG---EI--P-
PELGNLKS-----------------------LRLLDASMN-QLTGKIPEELCRVP--LES
LNLYENNLEGEVPGSIA-LSPNL-YELRIFGNRLTGE-LPRDLG-RNS-PLRWLDVSENE
F-SGELPADLCEKGELEELLIIHNSFSGAIAETLGDCKSLTRVRLAYNKFSGS-VPTGFW
-G--L----------------------PH--VYLLELINN-SFSGEIAKSIGGASNLSLL
ILS-NNQFTGSLPEEIGVLNNLNQLSASGNKFSGSLPVSLM--QL---------------
---GELGILDLHGNQFSGELT-PG--IKSW------------------------KKLNEL
NLA-DNEFTGRIP-DEIGSLSVLNYLDLSGNQFSGKIPV-SL--QSL-K-LNQLNLSYNR
LSGDLP-----------------
>Fvesca_15818_FvH4_3g08530.t2:67-586
VTSVDLSSFNLFGPFP----YLLCRLPSLSFISLYNNSINSTLP---SDLSTCRNLVHLD
LAQNLLTGSLPSTLP---DLPSLRYLDLTGNNFSGEIPESFGR-FQKLEVLSLVYNLLDS
AIPPF---LGNISSLKMLNLSYN-PFF-PGR-IP-PELGNLTNLRVLWLTECNL-IGEIP
DSLGR--LSNLTDLDLAINALHGPIPASL-TDLTSVVQIEL-YN--NSLTG---GL--P-
PGMSKLKN-----------------------LRLLDASMN-RLTGPIPDELTRLE--LES
LNLYENSFEGSLPASIA-DSPNL-YELRLFQNKLTGE-LPQNLG-KNS-PLRWVDVSNNQ
F-SGKIPATLCEKGQVEEMLMINNAFSGEIPASLGECRSLTRVRLGHNRLSGE-VPASFW
-G--L----------------------PH--VYLLELVDN-QLSGQIGNTIAGASNLSLL
IIE-KNKFEGPIPEEIGLVENLLQFSGGENKLSGALPESIV--KL---------------
---RQLSTLDLHSNELSGELP-SG--TRSW------------------------LHLSEL
NLA-NNQLSGKIP-DGIGNLTVLNYLDLSKNRFSGQVPV-GL--QNL-K-LNVFNLSNNE
LSGELP-----------------
>Cclementina_2394_ESR62654:70-589
VASIDLSNANIAGPFP----SLLCRLENLTFLTLYNNSINSTLP---DDISACQNLQHLD
LSQNLLTGTLTPALG---DLPNLKFLDLTGNNFSGDIPESFGR-FQKLEVISLVYNLLDG
TIPAF---LGNISTLKMLNLSYN-PFL-PGR-IP-PELGNLTNLEILWLTECNL-VGEIP
DSLGR--LAKLVDLDLALNNLVGAIPSSL-TELASVVQIEL-YN--NSLTG---HL--P-
TGWSNLTS-----------------------LRLLDASMN-DLTGPIPDDLTRLP--LES
LNLYENRLEGSLPATIA-DSPGL-YELRLFRNRLNGT-LPGDLG-KNS-PLRWVDLSNNQ
F-TGEIPASLCEKGELEELLMIYNSFTGQLPDGLGHCQSLTRVRLGYNRLTGK-VPPLLW
-G--L----------------------PH--VYLLELTDN-FLSGEISKNIAGAANLSLL
IIS-KNNLSGSLPEEIGFLKNLVVLSGSENKFTGSLPESLT--NL---------------
---AELGSLDLHANDLSGELP-SS--VSSW------------------------KKLNEL
NLA-DNLFYGNIP-EDIGNLSVLNYLDLSNNRLSGRIPV-GL--QNL-K-LNQLNVSNNR
LSGELP-----------------
>Cpapaya_22952_evm.model.supercontig_7.1:66-585
VYSLDLSNTDIAGPFP----YLLCRLQNLSFLSLYNNNINSSLS---SDISACQSLEHLD
LAQNLLTGTLPHALA---DLPNLKFLDLTGNNFSGDIPASFGG-FQKLEVISLVYNLLDG
TIPAF---LGNVSSLKMLNLSYN-PFS-PGR-IP-PELGNLTKLEILWLTECNL-VGEIP
DSLGR--LKRLKDLDLALNNLVGPIPSSL-TELTSVVQIEL-YN--NSLAG---EL--P-
SGFGNLTA-----------------------LRLLDASMN-QLSGRITDELCKLP--LES
LNLYDNRFEGELPASIA-DSPGL-YELRLFGNQLSGE-LPKNLG-KNS-PLRWLDLSNNR
F-TGEIPESLCEKGRLEELLMIYNRFSGQIPESLSKCSSLTRVRLGYNQLSGE-VPSGFW
-G--L----------------------PH--VYLLELVNN-SLSGQIAKTIAAASNLSVL
IIS-ENDFSGSLPEEIGFLDNLVQISAGDNRLSGILPSSIV--KL---------------
---DELGTLDLHGNKFSGELP-AG--IGSW------------------------KNLNEL
NLA-DNEFSGKIP-EEIGSLSVLNYLNLSGNRFSGKIPF-SL--QNL-K-LNQLNLSSNR
LSGELP-----------------
>Graimondii_3344_KJB69555:70-588
VTSLDLSNANLAGPFP----SFLCRLQNLSYISFYFNNINSTIP----DISTCRNLVHLD
LSQNLLTGELPHTLA---DLPNLKYLDLTGNNISGDFPASFGR-FQKLEVLSLVYNLLDG
TIPAF---LGNISTLKMLNLSYN-PFS-PGR-IP-PELGNLTNLEILWLTECNL-VGEIP
DSLGK--LKKLADLDLALNHLVGNIPSSL-TELVSVVQIEL-YN--NSLTG---EL--P-
RGFSNLTN-----------------------LRLLDVSMN-RLTGKIPDELTRLP--LES
LNLYSNNLEGTLPSSIA-DSPAL-YELRIFQNRLTGE-LPQNLG-KNS-PLRWFDVSSNQ
F-TGPIPPSLCEKGKLEEMLMIYNSFSGQIPSSLANCRSLNRIRLGYNKLSGE-IPTGFW
-G--L----------------------PH--VYLLELVNN-SFSGPIGKSIANAANLSLL
IIS-RNEFNGFLPEELGLVNNLAKLSASDNKFNGALPKGIV--NL---------------
---DGLGILDLHGNELEGELP-NG--IDSL------------------------KKLNEL
NLA-NNKFSGKIP-DGIGSLSVLNYLDLSDNQLTGRIPL-AL--QSL-K-LNQLNLSNNL
LSGELP-----------------
>Graimondii_60512_KJB69554:70-588
VTSLDLSNANLAGPFP----SFLCRLQNLSYISFYFNNINSTIP----DISTCRNLVHLD
LSQNLLTGELPHTLA---DLPNLKYLDLTGNNISGDFPASFGR-FQKLEVLSLVYNLLDG
TIPAF---LGNISTLKMLNLSYN-PFS-PGR-IP-PELGNLTNLEILWLTECNL-VGEIP
DSLGK--LKKLADLDLALNHLVGNIPSSL-TELVSVVQIEL-YN--NSLTG---EL--P-
RGFSNLTN-----------------------LRLLDVSMN-RLTGKIPDELTRLP--LES
LNLYSNNLEGTLPSSIA-DSPAL-YELRIFQNRLTGE-LPQNLG-KNS-PLRWFDVSSNQ
F-TGPIPPSLCEKGKLEEMLMIYNSFSGQIPSSLANCRSLNRIRLGYNKLSGE-IPTGFW
-G--L----------------------PH--VYLLELVNN-SFSGPIGKSIANAANLSLL
IIS-RNEFNGFLPEELGLVNNLAKLSASDNKFNGALPKGIV--NL---------------
---DGLGILDLHGNELEGELP-NG--IDSL------------------------KKLNEL
NLA-NNKFSGKIP-DGIGSLSVLNYLDLSDNQLTGRIPL-AL--QSL-K-LNQLNLSNNL
LSGELP-----------------
>Graimondii_4638_KJB57488:65-584
VTSLDLSYANVAGPFP----SLLCRLQNLSFVNFFYNNINSTIP---SDISTCQNLVHLD
LAQNLLTGELPHTLA---DLPNLKYLDLTGNNISGDFPESFGR-FQKLEVLSLVYNLLDG
TIPAF---LGNISTLKMLNLSYN-PLS-PGR-IP-PELGNLTNLEILWLTECNL-VGEIP
DSLGR--LKKLTDLDLALNHLVGNIPSSL-TELASVVQIEL-YN--NSLTG---EL--P-
RGFSKLTN-----------------------LRLLDASMN-QLTGTIPDELTQLP--LES
LNLYQNNFEGTLPSSIA-DSPAL-YELRLFQNRLTGE-LPQNLG-KNS-PLIWLDVSSNQ
F-TGPIPPSLCEKRSLEELLMIHNSFSGQIPSSLAECRSLNRIRLGYNKLSGD-IPAGFW
-G--L----------------------PH--VYLLELVNN-SFSGQIGKSIAKAANLSLL
IIS-RNEFNGSLPEEIGLVDNLVQLSASGNKFGGSLPKSIV--KL---------------
---DGLGILDLHGNELEGELP-SG--IESL------------------------KKLNEL
NLA-DNKFSGKIP-DGIGSLSVLNYLDLSNNQLTGRVPL-GL--QNL-K-LNQLNLSNNL
LFGELP-----------------
>Tcacao_4454_Thecc.06G180500.1.p:65-584
VTSLNLSSTNLAGPFP----SLLCRLQNLTSVSLYYNNINSTIP---SDISTCQNLIHLD
LSQNLLTGELPHTLA-DLPN--LKYLDLTGNNLSGDIPVSFGR-FQRLEVLSLVYNLLDG
TIPAF---LGNISTLKMLNLSYN-PFS-PGR-IP-PELGNLTNLEILWLTECNL-VGEIP
DSVGR--LKKLTDLDLAINHLVGKIPSSL-TELTSVVQIEL-YN--NSLTG---EL--P-
RRFSNLTK-----------------------LRLLDASMN-ELTGTIPDELTQLP--LES
LNLYQNNFEGALPPSIA-DSPAL-YELRIFQNRLTGE-LPQNLG-KNS-PLRWLDVSNNQ
F-TGLIPPSLCEKGNLEEILMIYNSFSGQLPSSLAECRSLNRIRLGYNKLSGE-IPAGFW
-G--L----------------------PH--VYLLELVNN-SFSGQIGKSIANAANLSLL
VIS-RNEFTGSLPEEIGSVDNLVQISAGENKFSGPLPKSIV--NL---------------
---DGLGILNLHGNELEGELP-TG--IESL------------------------KKLNEL
NLA-NNKFSGKIP-DGIGSLSVLNYLDLSNNQLTGRIPL-GL--QNL-K-LNQLNLSNNL
LSGELP-----------------
>Ptrichocarpa_19614_PNT12000:64-583
ITSIDLSNSNVAGPFP----SLLCRLQNLTSLSFSINNINSTLP---LDISTCQNLQHLD
LSQNLLTGTLPHTLA---DLPNLRYLDLTGNNFSGDIPDTFAR-FQKLEVISLVYNLMDG
IIPPF---LGNITTLRMLNLSYN-PFT-PGR-VP-PEFGNLTNLETLWLTQCNL-NGEIP
DSLGR--LKKLKDLDLALNNLGGSIPGSL-TELTSVVQIEL-YN--NSLTG---GL--P-
RGLGKLTE-----------------------LKRLDVSMN-RLTGWIPDELCQLP--LES
LNLYENGFTGTLPASIA-DSPSL-YELRLFQNRLTGE-LPQNLG-KNA-PLRWIDVSNND
L-TGQIPASLCENGELEEILMIYNSFSGQIPESLSQCRSLTRVRLGYNRLSGE-VPAGLW
-G--L----------------------PH--VSLFDLFNN-SFSGPISKTIASAANLSKL
IID-MNNFDGNIPEEIGFLANLSEFSGSENRFNGSLPGSIV--NL---------------
---KELGSLDLHGNALSGDLP-DG--VNSW------------------------KKMNEL
NLA-SNAFSGNIP-DGIGGMSLLNYLDLSNNRLSGKIPI-GL--QNL-K-LNKLNLSNNR
LSGEIP-----------------
>Ptrichocarpa_3567_PNT11998:64-583
ITSIDLSNSNVAGPFP----SLLCRLQNLTSLSFSINNINSTLP---LDISTCQNLQHLD
LSQNLLTGTLPHTLA---DLPNLRYLDLTGNNFSGDIPDTFAR-FQKLEVISLVYNLMDG
IIPPF---LGNITTLRMLNLSYN-PFT-PGR-VP-PEFGNLTNLETLWLTQCNL-NGEIP
DSLGR--LKKLKDLDLALNNLGGSIPGSL-TELTSVVQIEL-YN--NSLTG---GL--P-
RGLGKLTE-----------------------LKRLDVSMN-RLTGWIPDELCQLP--LES
LNLYENGFTGTLPASIA-DSPSL-YELRLFQNRLTGE-LPQNLG-KNA-PLRWIDVSNND
L-TGQIPASLCENGELEEILMIYNSFSGQIPESLSQCRSLTRVRLGYNRLSGE-VPAGLW
-G--L----------------------PH--VSLFDLFNN-SFSGPISKTIASAANLSKL
IID-MNNFDGNIPEEIGFLANLSEFSGSENRFNGSLPGSIV--NL---------------
---KELGSLDLHGNALSGDLP-DG--VNSW------------------------KKMNEL
NLA-SNAFSGNIP-DGIGGMSLLNYLDLSNNRLSGKIPI-GL--QNL-K-LNKLNLSNNR
LSGEIP-----------------
>Ptrichocarpa_3568_PNT11999:64-583
ITSIDLSNSNVAGPFP----SLLCRLQNLTSLSFSINNINSTLP---LDISTCQNLQHLD
LSQNLLTGTLPHTLA---DLPNLRYLDLTGNNFSGDIPDTFAR-FQKLEVISLVYNLMDG
IIPPF---LGNITTLRMLNLSYN-PFT-PGR-VP-PEFGNLTNLETLWLTQCNL-NGEIP
DSLGR--LKKLKDLDLALNNLGGSIPGSL-TELTSVVQIEL-YN--NSLTG---GL--P-
RGLGKLTE-----------------------LKRLDVSMN-RLTGWIPDELCQLP--LES
LNLYENGFTGTLPASIA-DSPSL-YELRLFQNRLTGE-LPQNLG-KNA-PLRWIDVSNND
L-TGQIPASLCENGELEEILMIYNSFSGQIPESLSQCRSLTRVRLGYNRLSGE-VPAGLW
-G--L----------------------PH--VSLFDLFNN-SFSGPISKTIASAANLSKL
IID-MNNFDGNIPEEIGFLANLSEFSGSENRFNGSLPGSIV--NL---------------
---KELGSLDLHGNALSGDLP-DG--VNSW------------------------KKMNEL
NLA-SNAFSGNIP-DGIGGMSLLNYLDLSNNRLSGKIPI-GL--QNL-K-LNKLNLSNNR
LSGEIP-----------------
>Ptrichocarpa_54567_PNT39616:64-583
VTSIDLSNTNIAGPFP----SLLCRLQNLTFLSVFNNYINATLP---SDISTCRNLQHLD
LSQNLLTGTLPHTLA---DLPNLRYLDLTGNNFSGDIPDTFAR-FQKLEVISLVYNLFDG
IIPPF---LGNISTLKVLNLSYN-PFT-PGR-IP-PELGNLTNLEILWLTACNL-IGEIP
DSLSR--LKKLTDLDLAFNSLVGSIPSSL-TELTSIVQIEL-YN--NSLTG---EL--P-
RGMGKLTD-----------------------LKRLDASMN-QLTGSIPDELCRLP--LES
LNLYENGFTGSLPPSIA-DSPNL-YELRLFRNGLTGE-LPQNLG-KNS-ALIWLDVSNNH
F-SGQIPASLCENGELEEILMIYNSFSGQIPESLSQCWSLTRVRLGYNRLSGE-VPTGLW
-G--L----------------------PH--VSLFDLVNN-SLSGPISKTIAGAANLSML
IID-RNNFDGNLPEEIGFLANLSEFSGSENRFSGSLPGSIV--NL---------------
---KELGSLDLHGNALSGELP-DG--VNSW------------------------KKMNEL
NLA-NNALSGKIP-DGIGGMSVLNYLDLSNNRFSGKIPI-GL--QNL-K-LNQLNLSNNR
LSGEIP-----------------
>Ptrichocarpa_54568_PNT39615:64-464
VTSIDLSNTNIAGPFP----SLLCRLQNLTFLSVFNNYINATLP---SDISTCRNLQHLD
LSQNLLTGTLPHTLA-DLPN--LRYLDLTGNNFSGDIPDTFAR-FQKLEVISLVYNLFDG
IIPPF---LGNISTLKVLNLSYN-PFT-PGR-IP-PELGNLTNLEILWLTACNL-IGEIP
DSLSR--LKKLTDLDLAFNSLVGSIPSSL-TELTSIVQIEL-YN--NSLTG---EL--P-
RGMGKLTD-----------------------LKRLDASMN-QLTGSIPDELCRLP--LES
LNLYENGFTGSLPPSIA-DSPNL-YELRLFRNGLTGE-LPQNLG-KNS-ALIWLDVSNNH
F-SGQIPASLCENGELEEILMIYNSFSGQIPESLSQCWSLTRVRLGYNRLSGE-VPTGLW
-G--L----------------------PH--VSLFDLVNN-SLSGPISKTIAGAANLSML
IID-RNNFDGNLP-----------------------------------------------
------------------------------------------------------------
------------------------------------------------------------
-----------------------
>Dcarota_3027_KZM99602:75-595
VTEVSLDSLSLDGPFP----AILCRLSSLSSLSLSDNFINSTLS--DAIISRCVHLTYLD
LSENLLEGPLPPALA---SLPKLVYLSLSGNSFSGEIPASFGS-FPAIETLILSANLLTG
TIPKE---LGDLRTVKMLQLAYN-PFS-PSRLAP--ELGNISSLESIWVSGNNL-FGDIP
DSFNR--LSQLTDLDVSSNKLTGPIPSWI-FQLTNLIQIEL-FN--NSFTG---EL--I-
PGWSNLTA-----------------------LRRFDGSMN-KFTGTIPDELTQLP--LES
LSLYQNQLEGLLPESIA-MSPNL-YELRIFDNRLTGS-LPSQLG-KNS-PLKTIDVTGNF
F-SGRIPESICEKGVLDELILLDNMFSGSIPESIGQCRSLSRVRFGNNRFSGE-VPVSLW
-G--L----------------------PH--VYLLDLHQN-SFSGNISHIISGASNLSTL
MIA-KNRFSGGIPSEIGSVGNLIEFSANDNRFSGSVPEGLF--SL---------------
---RKLWRLDLNNNEISGEIS-VR--IRGL------------------------KELNEL
NLA-NNRLSGKIP-DEIGELPVLNYLDLSGNSLSGKIPD-GL--QNL-K-LNKLNLSNNQ
LTGDIP-----------------
>Mtruncatula_41840_KEH39191:68-589
VTSINLPNSDLSGSFP---V-SLCRLPHLSHLSLPNNNLNSTLP---TTISTCTTLRHLD
LSLNLFAGNIPHTLS-DLP---LQELNLSFNNFSGNIPQTFSN-FQQLQTISLVNNLFTG
TIPSS---LSNVSSLKHLHLAYN-NFL-SGT-IP-SSLGNLTNLETLWLAGCNL-VGPIP
NSFRK--LVHLNNLDLSRNMLNGAIPELVIASLTSIVQLEL-YT--NSFSG---EL--PR
VGISNLTR-----------------------LERFDASDN-ELTGTIPDELCRLKN-LGS
LGLYYNRLEGSLPESLA-SSESL-YELLLFNNTLSGK-LPSGLG-SNS-RLQLIDVSFNH
F-SGEIPAGLCRQGRLEELLLIHNLFSGEIPAGLGNCLSLTRVRLGNNNLSGV-VPSGFW
-G--L----------------------PH--VYLLELVEN-SLSGPISNAISGASNLSIL
LIS-GNRFNGSIPDSIGSLSNLGEFVASSNSLTGPIPTGMV--KL---------------
---SQLNRLVLRDNQFSGEIP-HG--IGDW------------------------KKLNDL
DLA-NNRFVGNIP-SELGTLPALNFLDLSGNLLSGEIPM-EL--QNL-K-LDFFNLSKNQ
LSGEIP-----------------
>Gmax_15798_KRH22336:64-586
VATLDFSNLQLSGPVP---ATTLCRLPSLASLNFSYNNLNATLP--AAAFSACAALLHLD
LSQNLLSGAIPATLP-----DSLVTLDLSCNNFSGDIPASFGQ-LRQLQSLSLVSNLLAG
TLPSS---LGNISTLKILRLAYN-TFD-AGP-IP-KEFGNLKNLEELWLAGCSL-VGPIP
PSLGR--LSNLLNLDLSQNNLVGDIPEQLVSGLRNIVQIEL-YE--NSLSG---AL--PR
AAFTNLAN-----------------------LERFDASTN-ELTGTIPEELCGLKK-LGS
LNLYENKLEGSLPETIV-KSLNL-YELKLFNNSLTGS-LPSGLG-KNS-KLQSLDVSYNR
F-SGEIPARLCDGGALEELILIYNSFSGRIPETLEECKSLRRVRLGNNNFSGV-VPEGLW
-G--L----------------------PH--LYLLELVYN-SLSGSISNSISGAWNLSML
LIS-GNKFSGSIPEGVGELGNLEKFVANNNSLTGRIPKSVF--RL---------------
---SQLDRLVLGDNQLFGEIP-VG--VGGC------------------------KKLNEL
DLA-NNRLGGSIP-KELGDLPVLNYLDLSGNQFSGEIPI-EL--QKL-K-PDLLNLSNNQ
LSGVIP-----------------
>Gmax_55667_KRH26990:67-590
VATLDLSDLQLSGPVP---AAALCRLPSLSSLNLSNNDINATLP--AAAFTPCAALRHLD
LSQNLLSGAIPATLP-----DSLITLDLSSNNFSGKIPASFGQ-LRRLQSLSLVSNLLTG
TIPSS---LSKISTLKTLRLAYN-TFD-PGP-IP-NDLGNLKNLEELWLAGCNL-VGPIP
PSLGK--LSNLLNLDLSQNNLVGYIPEQLVSGLRNIVQIEL-YE--NALSG---AL--PR
AAFANLTN-----------------------LERFDASTN-ELTGTIPEELCGLKK-LES
LILYANKFEGSLPETIV-KSQNL-YELKLFNNSLTGS-LPSGLG-NNS-KLQFFDVSFNR
F-SGEIPARLCGGGALEELILIYNSFSGRISESLGECKSLRRVRLRNNNFSGV-VPEGLW
-G--L----------------------PH--LYLLEFVEN-SLSGSISNSISGAWNLSIL
LIS-GNKFSGSIPEGVGELGNLEAFVADHNSLTGRIPKSVV--RL---------------
---SQLDRLVLRDNQLFGEIP-VG--VGGW------------------------RKLNEL
DLANNNRLNGSIP-KELGDLPVLNYLDLSGNRFSGEIPI-KL--QNL-K-LNLLNLSNNQ
LSGVIP-----------------
>Sindicum_25611_XP_011100241.1:70-589
VVSVALPSASLSGPFP----IFLCRLPSLSTLSLSSNSINSSLP---LSISSCRNLSYLD
LSQNLLVGPLPSTLS---DLHFLRYLNLEGNNFSGEIPASFGN-FRQLESLLLTENLLNG
TIPAA---LGNIRSLKSLVLAYN-PFT-PGQLAP--ELGNLTNLEELWLTECHL-VGPIP
ESFGG--LIRLKNLDVSNNGLTGPIPSQI-SHLKSIVQMEL-YN--NSFSG---TL--P-
AGWFNLTE-----------------------LRRFDASMN-GLTGMIPHELCELP--LES
LNLYENQLEGLIPESIA-KSPNL-YELKLFGNRLTGS-LPSELG-KNS-ALQTLDVSDCT
L-SGRIPEFLCQSGALQELVLLNNAFSGPIPANLAKCQTLRRVRLSSNRLYGE-VPEEFW
-G--L----------------------PQ--VYLLDLYGN-AFSGNISHLIYGARNLSTL
KIS-KNKFSGSIPSEVGSLHTLVEFWADGNELSGEIPTAIL--NL---------------
---WQLEILDLSNNDLSGGIP-MG--IQSM------------------------KQLNEL
NLA-NNRLSGHIP-DEIGNLPVLNYLDLSQNNFSGGVPL-SL--QNL-K-LNKLNLSSNM
LTGDIP-----------------
>Slycopersicum_17198_Solyc07g053600.3.1:67-586
VIAVNLSGASLVGPFP----GFLCHLTSLSSLSLSNNFINSTLP---VSISECGSLTYLD
ISQNLIGGTIPDTIS---DLPYLRYLDLSGCYFSGNIPASLGR-FRQLETLILTENILTG
EVPAA---LGNVTSLKTLELAYN-PFA-PSL-FP-PELGNLTNLETLWLSMCNL-VGSIP
KSIEK--LSRLTNFDVSNNGLVGSIPSAI-FQLNSIVQIEL-YN--NSLTG---KL--P-
SGWSNLTR-----------------------LRRFDVSTN-KLNGTIPNELCELP--LES
LNLFENQFEGLIPESIA-NSPNL-YELKLFSNRFSGS-LPSELG-KNS-ALQYLDVSYNT
F-SGKIPESLCEIGALEDLIVIYNSFSGNIPASLGNCRSLLRIRFRSNKLFGE-VPTDFW
-S--L----------------------PH--VYLLDLFGN-AFSGNISHMISGAKNLSNL
QIS-RNKFSGVIPSEVGKLKNLVEFSASHNELTGELPDTLV--QL---------------
---GQLGTLDLSFNELSGKIP-LG--IHTM------------------------KQLSEL
DLA-NNGFSGEIP-EQIGTLPVLNYLDLSGNYFSGEIPL-SL--QSL-K-LNKLNLSNNQ
LSGMIP-----------------
>Cviolacea_12397_Clevi.0001s2292.1.p:65-585
VVSLDLYGFSLAGHFP----SVLCRLPSLSFLCLSNNNVNGSLS--TADFSACRNLTHLD
LSQNLLVGTIPDSLS---DLPNLRYLDLSGNNFSGEIPLSFGG-FRRLESLNLAGNLLTG
NIPAS---LGNVSTLRELRLAYN-SFS-PSR-IP-IQLGNLTELEDLWLSGCAL-VGAVP
QALSG--LTRLVNLDLSTNQLTGSIPSWI-TQLKNVEQIEL-YN--NSFSG---EL--P-
EGMANLTR-----------------------LRRFDASMN-TLSGTIPDGLTRLD--LES
LILYENRLEGTLPESIT-RSSSL-YELKLFNNRLSGE-LPSQLG-ANS-PLKYVDLSYNQ
F-SGEIPASLCVNGMLEDLILIYNSFSGKIPETLGNCQNLTRVRLRNNKFAGD-IPEGFW
-G--L----------------------PR--LYLLELVEN-SFTGRISEKISGAKNLSIL
RIS-KNRFSGSIPDEIGSLDHLIEISGSDNMFSGEIPGRLV--NL---------------
---RQLSMLDLSRNQLSGEIP-EG--IRGW------------------------KDLNEL
DFA-DNHLSGEIP-SEIGNLPVLNYLDLSNNRFSGKIPL-EL--QNL-K-LDLLNLSNNQ
LSGEIP-----------------
>Thassleriana_19928_XP_010540887.1:63-584
VASVDLSGFTLAGPFP----SVLCRLPSLSFLSLYDNNINGSLS--AGDFAACRNLTHLD
LSQNLLVGPIPASLSSELPN--LRYLDLNGNNFSGDIPSSFGE-FQRLESLNLVGNFLTG
TIPSS---LGNVSTLRELRLAYN-LFS-PGV-IP-RQLGNLTKLEDLWLSGCAL-VGPIP
PALSG--LTRLVNLDLSTNQLTGSIPSWI-NQLKSVKQIEL-FN--NSFSG---EL--P-
EGMDNLTT-----------------------LRRFDASTN-LLSGTIPDGLTRLE--LES
LNLYENRLEGPLPESIT-RSERL-VELKLFNNRLSGE-LPRQLG-VNS-PLKYVDLSYNQ
F-SGEIPTTLCVKGMLEDLILIYNSFSGKIPENLGKCQNLTRVRLRNNKFSGD-IPDEFW
-G--L----------------------PR--LYLLELVEN-SFTGRIPETISGAKNLSIL
RIS-KNHFSGSIPGEMGSLNRLIEISGSENEFSGEIPGSLV--NL---------------
---RELSMLDLSKNQLSGEIP-QG--IRDW------------------------KKLNEL
NFA-DNHLSGEIP-SEIGSLPVLNYLDLSINRFSGKIPL-EL--QNL-K-LDLLNLSNNQ
LYGEIP-----------------
>Brapa_3541_Bra011033.1-P:17-343
------------------------------------------------------------
------------------------------------------------------------
------------------------------------------------------------
-----------------------------------IEQIEI-FN--NSFSG---VL--P-
EAMGNMTM-----------------------LKSFDASMN-KLTGKIPDGLTRL-N-LES
LNLFENMLEGPLPESIT-RSKTL-TELKLFNNKLTGE-IPSQLG-ASS-PLQFVDFSYNQ
F-SGEIPANICGGGKLEFLMLIGNSFSGEIPINLGKCRSLTRVRLNNNKLSGH-VPEEFW
-G--L----------------------PR--MSLLELSEN-SFTGRISESIAGAKNLSNL
RIS-KNQFSGSIPGEIGSLNGLIEITGDENSFSGEVPSTLV--KL---------------
---KQLSRLDLSSNQLSGEIP-CG--IRGW------------------------KNLNEL
NLA-NNHLSGEVP-RELGDLPVLNYLDLSNNQFSGEIPP-EL--QNL-K-LNVINLSYNH
LSGRVP-----------------
>Esalsugineum_13137_ESQ54400:64-585
VISVDLSSFMLVGPFP----SILCHLPSLSYLSLYNNSINGSLS--GDDFTACRNLGHLD
LSENLLVGSIPESLP--FKLPNLRNLYISGNNLSDSIPASFGE-FRKLESLNLAGNFLSG
TIPAS---LGNVSTLRELKLAYN-LFS-PSL-IP-SQLGNLTELRVLWLAGCSL-VGPVP
QALSG--LTQLVSLDLTTNRLTGSVPSWI-TQLKSIEQIEL-FN--NSFSG---EL--P-
EAMDNMTM-----------------------LRRFDASMN-NLTGRIPDGLTRLN--LES
LNLFENMLEGPLPQSIT-RSKTL-SELKLFNNRLTGA-LPSQLG-ANS-PLQYVDLSYNQ
F-SGEIPANLCGEGKLEYLMLIGNLFFGEIPTSMGKCRSLTRVRLSNNKLSGH-IPDEFW
-G--L----------------------PR--LSLLELSDN-SFTGRIPQTISGAKNLSNL
RIS-TNQFSGSIPGEIGLLNGLIEISGAENNFTGEIPKSLV--KL---------------
---KQLSRLDLSTNHLSGEIP-RG--IRGW------------------------KNLNEL
YLA-NNNLSGEIS-GEIGTVHVLNYLDLSNNQFSGEIPV-EL--QNL-K-LNVLNLSYNH
LSGTIP-----------------
>Alyrata_27192_fgenesh2_kg.7__1352__AT4G28490.1:65-586
VVSVDLSSFMLVGPFP----SILCNLPSLHFLSLYNNSINGSLS--GDDFNTCRNLISLN
LSENLLVGSIPKSLP--FNLPNLKFLELSGNNLSDTIPASFGE-FQKLETLNLAGNFLSG
TIPAS---LGNVTTLKELKLAYN-LFS-PSQ-IP-SQLGNLTELQVLWLAGCNL-VGPVP
SALSG--LTRLVNLDLTFNRLTGSIPSWI-TQLKTVEQIEL-FN--NSFSG---EL--P-
EAMGNMTT-----------------------LKRFDASMN-KLRGKIPDGLNLLN--LES
LNLFENMLEGPLPESIT-RSKTL-SELKLFNNRLTGT-LPSQLG-ANS-PLQYVDLSYNR
F-SGEIPANLCGEGKLEYLILIDNSFSGEISNNLGMCKSLTRVRLSNNNLSGH-IPDEFW
-G--L----------------------PR--LSLLELSEN-SFTGSIHKTISSAKNLSNL
RIS-KNQFSGSIPNEIGSLKGLIEISGAENDFTGEIPSSLV--KL---------------
---KQLSRFDLSKNQLSGEIP-KG--IRGW------------------------KNLNEL
NLA-NNHLSGEIP-REVGMLPVLNYLDLSNNQFSGEIPL-EL--QNL-K-LNVLNLSYNH
LSGKIP-----------------
>Athaliana_47162_AT4G28490.1:66-587
VVSVDLSSFMLVGPFP----SILCHLPSLHSLSLYNNSINGSLS--ADDFDTCHNLISLD
LSENLLVGSIPKSLP--FNLPNLKFLEISGNNLSDTIPSSFGE-FRKLESLNLAGNFLSG
TIPAS---LGNVTTLKELKLAYN-LFS-PSQ-IP-SQLGNLTELQVLWLAGCNL-VGPIP
PSLSR--LTSLVNLDLTFNQLTGSIPSWI-TQLKTVEQIEL-FN--NSFSG---EL--P-
ESMGNMTT-----------------------LKRFDASMN-KLTGKIPDNLNLLN--LES
LNLFENMLEGPLPESIT-RSKTL-SELKLFNNRLTGV-LPSQLG-ANS-PLQYVDLSYNR
F-SGEIPANVCGEGKLEYLILIDNSFSGEISNNLGKCKSLTRVRLSNNKLSGQ-IPHGFW
-G--L----------------------PR--LSLLELSDN-SFTGSIPKTIIGAKNLSNL
RIS-KNRFSGSIPNEIGSLNGIIEISGAENDFSGEIPESLV--KL---------------
---KQLSRLDLSKNQLSGEIP-RE--LRGW------------------------KNLNEL
NLA-NNHLSGEIP-KEVGILPVLNYLDLSSNQFSGEIPL-EL--QNL-K-LNVLNLSYNH
LSGKIP-----------------
>Cgrandiflora_4749_Cagra.1225s0042.1.p:64-585
VVSVDLSSFMVVGPFP----SILCRLPSLSFLSLANNSINGSLS--GDDFTACRNLEYLD
LSENLLVGSIPKSLP--SNLPNLKFLEISGNNLSDTIPASFGE-FQKLESLDLAGNLLSG
TIPDT---LGNVSTLKELKLAYN-LFS-PSL-IP-SQLGNLTELQVLWLAGCNL-VGPVP
SALSK--LTRLVNLDLTFNKLTGSIPSWI-TQLNSVEQIEL-FN--NSFSG---EL--P-
EAMGNMTT-----------------------LKRFDASTN-ELRGKIPDGLNLLS--LES
LNLFENMLEGPLPESIT-RSKNL-YELKLFNNKLTGT-LPSQLG-ANS-PLQYVDLSYNQ
F-SGEIPANLCGEGKLEYLILIDNSFTGEISQSLGKCKSLTRVRLSNNKLSGN-IPDEFW
-G--L----------------------PR--LSLLELSEN-SFTGGIPKTIIGAKNLSNL
RIS-KNRFLGSIPDEIGSLKGLIEFSGAENGFNGVIPGSLV--KL---------------
---KQLSRLDLSKNQLSGEIP-IG--IRDW------------------------KNLNEL
NLA-NNHLSGEIP-KEVGILPVLNYLDLSNNQFSGEIPV-EL--QNL-K-LNVLNLSYNR
LSGNIP-----------------
>Crubella_22995_Carub.0007s1220.1.p:64-585
VVSVDLSSFMVVGPFP----SILCRLPSLSFLSLANNSINGSLS--GDDFTACRNLEYLD
LSENLLVGSIPKSLP--SNLPNLKFLEISGNNLSDTIPASFGE-FQKLESLDLAGNLLSG
TIPAT---LGNVSTLKELKLAYN-LFS-PSL-IP-SQLGNLTELQVLWLAGCNL-VGPVP
SALSK--LTRLVNLDLTFNKLTGSIPSWI-TQLNSVEQIEL-FN--NSFSG---EL--P-
EAMGNMTT-----------------------LKRFDASTN-ELRGKIPDGLNLLN--LES
LNLFENMLEGPLPESIT-RSKNL-YELKLFNNKLTGT-LPSQLG-ANS-PLQYVDLSYNQ
F-SGEIPANLCGEGKLEYLILIDNSFTGEISQSLGKCKSLTRVRLSNNKLSGN-IPHEFW
-G--L----------------------PR--LSLLELSEN-SFTGVIPKTIIGAKNLSNL
RIS-KNRFLGSIPDEIGSLKGLIEFSGAENGFNGVIPGSLV--KL---------------
---KQLSRLDLSKNQLSGEIP-RG--IRGW------------------------KNLNEL
NLA-NNHLSGEIP-KEVGILPVLNYLDLSNNQFSGEIPV-EL--QNL-K-LNVLNLSYNR
LSGNIP-----------------
>Csativa_84390_Csa12g022030.1:64-585
VVSVNLSSFLLIGPFP----SIICTLPSLTFLSLYDNSINGSLS--DDDFTSCRNLEHLD
LSENLFVGSIPKSLP--FNLPNLKFLDISGNNLSDTIPSTFGE-FQKLESLNLAGNLLSG
TIPPT---LGNVSTLKELKLAYN--FFSPSL-IP-SQLGNLTDLQILWLAGCNL-VGPVP
PALSK--LTSLVNLDLTFNKLTGSIPSWI-TELRSVEQIEL-FN--NSFSG---EL--P-
ESMGNMTS-----------------------LKRFDASTN-LLTGKIPNGLNLLN--LES
LNLFENMLEGPLPESIT-RSKTL-YELKLFNNRLTGT-LPSQLG-VNS-PLQYIDLSFNQ
F-SGEIPANLCGGGKLEYLILIDNSFTGEISQSLGKCKSLTRVRVSNNKLSGH-VPDEFW
-G--L----------------------PR--LSLLELSEN-SFTGSIPKTISGAKNLSTI
RIS-KNRFLGSIPDEVGSLKGLVEFSGAENGFNGVIPSSLV--KL---------------
---KQLSRLDLSKNQLSGEIP-RG--IRGW------------------------KNLNEL
NLA-NNHLSGEIP-KEVGTLPVLNYLDLSSNQFSGEIPV-EL--QNL-K-LNVLNLSYNS
LFGDVP-----------------
>Csativa_31556_Csa10g014130.1:64-585
VVSVNLSSFLLVGPFP----SIICRLPSLTFLSLYDNSINGSLS--GDDFTACRNLEHLD
LSENLLVGSIPMSLP--FNLPNLKLLDISGNNLSDTIPETFGE-FQKLESLNLAGNLLSG
TIPPT---LGNVSTLKELKLAYN-LFS-PSL-IP-SQLGNLKELQILWLAGCNL-IGPVP
PDLSK--LTRLVNLDLTFNKLTGSIPSWI-TELNTVEQIEL-FN--NSFSG---EL--P-
EAMGNMTS-----------------------LKRFDASTN-MLRGKIPDGLNLLN--LES
LNLFENMLEGPLPESIT-RSKTL-YELKLFNNRLTGT-LPTQLG-ADS-PLQYIDVSYNQ
F-SGELPANLCGGGKLEYLILIDNSFTGEISQSLGKCKSLTRVRLSNNKLSGH-VPDEFW
-G--L----------------------PC--LSLLELSEN-SFTGSIPKTISGAKNLSNL
RIS-KNRFLGSIPDEVGSLKGLIEISGAENGFSGVIPSSLV--KL---------------
---KQLSRLDLSKNQLSGEIP-RG--IRGS------------------------KNLNEL
NLA-NNHLSGEIP-KEVGILPVLNYLDLSSNQFSGEIPV-EL--QNL-K-LNVLNLSYNR
LTGNIP-----------------
>Csativa_57081_Csa11g015270.1:65-419
VVSVNLSSFLLVGPFP----SIICTLPSLTFLSLYDNSINGSLS--GDDFTACRNLEHLD
LSENLLVGSIPKSLPFNLPN--LKFLDISGNNLSDTIPATFGE-FQKLESLTLAGNLLSG
TIPPT---LGNVSTLKELKLAYN-LFS-PSL-IP-SQLGNLKKLQILWLAGCNL-IGPVP
PALSK--LTRLVNLDLTFNKLTGSIPSWI-TELNTVEQIEL-FN--NSFSG---EL--P-
ESMGNMTS-----------------------LKRFDASTN-MLRGKIPDGLNLLN--LES
LNLFENMLEGPLPESIT-RSKTL-YELKLFNNRLTGT-LPSQLG-ADS-PLQYIDLSYNQ
F-SGDIPANLCGGGKLEYLILIDNSFAGEISQSLGKCKSLTRVRLSNNKLSGH-VP----
------------------------------------------------------------
------------------------------------------------------------
------------------------------------------------------------
------------------------------------------------------------
-----------------------
>Ptrichocarpa_24066_PNT28739:64-583
VTSLDLSNQGLMGPFP----YFLCRLTNLTSVNLLNNSINSSLT---SDIAACQSFEVLD
LSENLLVGSLPESLS---ELKNLKELNLASNNFSGSIPAKFGE-FQKLEWISLAANLLTG
TVPSV---LGNISTLQHLLLGYN-PFA-PGQ-IP-SQLSNLTNLVQLWLADCNL-VGSIP
ESLGK--LSRLTNLDLSLNRLTGSIPSSL-TWLKSVEQIEL-YN--NTLSG---EL--P-
LGFSNLTL-----------------------LRRFDVSTN-ELTGTIPNELTQLE--LES
LHLFENRFEGTLPESIA-KSPNL-YDLKLFNNKFTGE-LPSQLG-LNS-PLKWLDVSYNG
F-SGAIPESLCAKGELEDLILIYNSFSGKIPESLGKCNSLGRVRLRNNRFNGI-VPGEFW
-G--L----------------------PR--VYLFELEGN-SFSGKVSNRIASAYNLSVL
KIS-KNQFSGNLPAEIGFLDKLIEFSASDNLFTGPIPGSLV--NL---------------
---SNLSTLVLDDNELAGGIP-SG--IQGW------------------------KSLNEL
RLA-NNRLSGSIP-NEIGSLQVLNYLDLSGNHFSGKIPI-QL--DDL-K-LNLLNLSNNM
LSGALP-----------------
>Ptrichocarpa_60984_PNS94774:184-558
------------------------------------------------------------
------------------------------------------------------------
-------------------------------------------LVELWLANCNL-VGPIP
ESLSK--LTRLTNLDFSLNRLTGSIPSWL-TGLKSIEQIEL-YN--NSLSG---GL--P-
LGFSNLTM-----------------------LRRFDASTN-QLTGTIPTQLTQL-E-LES
LNLFENRLVGTLPESIA-NSPNL-YELKLFNNELTGE-LPSQLG-LNS-PLKWLDVSYNK
F-SGNIPGNLCAKGELEDLILIYNSFSGKIPESLGKCDSLGRVRLRNNGFTGA-VPEEFW
-G--L----------------------PQ--VYLFELEEN-SFSGKVSNRIASAYNLSVL
KIS-KNKFSGNLPMEIGFLGKLIDFSASDNMFTGPIPESMV--NL---------------
---STLSMLVLGDNELSGGLP-GG--IQGW------------------------KSLNEL
NLA-NNKLSGPIP-DEIGSLQVLNYLDLSGNYFSGKIPI-QL--EDL-N-LNLLNLSNNM
LSGALP-----------------
>Cclementina_12924_ESR59947:101-620
VTSVNLSQSQLSGPFP----IFFCRLPYLAQLSLYNNYINSSLP---LDISTCRNLTDLN
LGSNLLVGAIPATLS---QLKNLKSLELQENNFTGDIPASFGE-FTQLESLSLFNNLLNG
TISSS---LGNISTLKELRLAYN-PFQ-PGQ-LP-SQLSNLTNLEYLWLSGCNL-LGEIP
ESLTR--LTKLKNLDLSFNGLTGSIPSSI-TEMKSIEQIEL-FK--NSLSG---EL--P-
VKWVNMTT-----------------------LLRFDASMN-QLTGTIPNELCELQ--LES
LNLYENRLEGTLPESIA-RSKNL-SELKLFNNKLRGG-LPSELG-KYS-PLTTLDLSYNQ
F-SGEIPEGLCEKGSLEDLVLIYNSFSGKIPQSLGKCRSLRRVRLRHNLLSGS-VPEMFW
-G--L----------------------PH--IYLFELADN-SFTGKISKSISGANNLSSL
LVS-RNNFSGSIPDEVGLLSNLVEFSGDGNKFAGQIPGSLA--KL---------------
---SQLGNLDLSENELSGGIP-EG--IESW------------------------KNINEL
NLA-NNRLSGEIP-SEIGNLPVLNYLDLSGNLFSGKIPL-EL--QNL-K-LNVLNLSNNR
LSGELP-----------------
>Graimondii_38285_KJB31630:64-583
VQSVDLSDFQLVGPFP----LFLCRLPYLRSISLANNSINSSLP---LDISTCQNLTTLD
LSQNLLVGSLPLSLP---NIPTLENLILYGNNFSGEIPATFGQ-FQRLRCLNLAGNLLDA
TIPAI---LGNISTLKELDLAYN-PFS-PSH-IP-SELGNLTNLEQLFLADCNL-VGQIP
SSFGR--LVSLRNLDFSLNQLSGSIPSSI-SQLKSIEQIEL-YN--NSLSG---EL--P-
LNMGNLTT-----------------------LKRFDAAMN-ELTGTIPTGLCGLQ--LES
LNVYNNRLEGTLPESIT-VSKKL-QELKLFNNKLSGP-LPSQLG-VNS-PLQSLDVSYNQ
F-SGTIPENLCAKGQLGDIILIFNSFSGEIPESLGKCQSLGRVRFKHNRFSGR-VPDGFW
-G--L----------------------PR--VFLLELAEN-SFSGEISKSISSAHNLSIL
SIS-NNRFSGSLPDEIGSLETLVEMSASGNEFTGHIPLSLV--KL---------------
---KQLVRLDLSENEIDGRIP-EE--IKEC------------------------MSLNEL
NLA-NNRLSGSIP-GDIGSLPVLNYLDLSSNSFSGKVPI-EL--QNL-K-LNVFNLSNNQ
LSGELP-----------------
>Tcacao_14339_Thecc.02G186700.1.p:71-590
VNSVNLSDFQLAGPFP----VFLCRLPSISSISLVNNFINSSLP---SDLSTCQNLTTLN
LSQNLIVGSLPDSLA---EIPTLKNVILFGNNFSGEIPASFGR-FQRLELLNLAGNLLNG
TIPPF---LGNISTLKELDLAYN-PFL-PSH-IP-SELGNLTNLEQLFLAGCNL-VDQIP
PRFSR--LSGLINLDLSFNRLTGSIPSSI-SELKKIEQLEL-YN--NSLSG---GL--P-
LTMGNLTT-----------------------LKRFDASMN-ELTGTIPTGLCGLQ--LES
LNLFDNRLEGTLPESIT-RSKDL-RELKLFNNKLRGR-LPSQLG-ENS-PLQSLDLSYNQ
F-SGEIPENLCAKGQLEDLVLIYNSFSGKIPESLGKCWSLGRVRFKHNHFSGR-VPDGFW
-G--L----------------------PR--VFLLELAEN-SFSGQISKTISSAHNLSVL
SIS-NNPFSGSLPDEIGSLKTLVEISASGNGFTGRIPGSFV--KL---------------
---RQLVRLDLSENELDGGIP-EG--IKGW------------------------MNLNEL
NLG-NNRLSGSIP-RDIGSLPVLNYLDLSSNSFSGKIPI-EL--QNL-K-LNVLNLSNNR
LSGELP-----------------
>Bdistachyon_29360_KQK05319:80-605
VTSLSLQNIIISGSTP-IIPDAIGELTSLTTLDLRNTSVSGFFP---KFLYNCTGITRVD
LSRNNLAGELPADIG-RLGKKTLTYLALDNNGFTGAIPGEALSELTNLTTLALNSNAFTG
TIPPE---LGGLTGLQTLKLERN-QFS-PGN-LP-DSLKNLKKMTTVWLASCNL-TGEFP
SFVAD--MPDMAYLDLSMNGLTGSIPPSI-WNLTKLQYFYA-YT--NKLTG---NITIN-
GPIGATG------------------------LVEIDVSEN-QLTGFIPESFGTLQK-LRL
LKLMTNNLSGEIPASIA-KLPSL-VFLWLYSNKLTGM-LPSELG-MHSPELRDIQVDDNE
L-TGPIPAGICQNNGLWLLTASDNRLNGSIPAGLANCTTLISLQLKDNRLSGE-VPAALW
-T--E----------------------TK--LMTLLLHNNGGLSGALPRTL--FWNLTRL
YIW-NNRFSGLLP---ESADRLQKLNAANNLFSGDIPRGLAA-GM---------------
---PLLQEFILSGNRLSGEIP-ES--VATL------------------------GGLTQM
NLS-RNALTGEIP-AALGAMPVLTLLDLSANQLSGAIPP-AL--GSL-K-VNQLNLSSNR
LFGEIP-----------------
>Osativa_34638_Os05t0522600-01:77-597
VTSLSLPNVAVAGAVP----DAIGGLTALTVLNLQNTSVGGVFP---AFLYNLTAITSID
LSMNSIGGELPADID--RLGKNLTYLALNNNNFTGVIPAAVSK-LKNLKVFTLNCNQLTG
TIPAA---LGELTSLETLKLEVN-QFT-PGE-LP-GSFKNLTSLKTVWLAQCNL-TGDFP
SYVTE--MMEMEYLDLSQNSFTGSIPPGI-WNIPKLQYLFL-YT--NQLTG---DVVVN-
GKIGAAS------------------------LIYLDISEN-QLTGTIPESFGSLMN-LTN
LALMTNNFSGEIPASLA-QLPSL-VIMKLFENNLTGQ-IPAELG-KHSPFLRDIEVDNND
L-TGPIPEGVCDNRRLWIISAAGNRLNGSIPASLATCPALLSLQLQDNELSGE-VPAALW
-T--E----------------------TR--LITVLLQNNGHLTGSLPEKL--YWNLTRL
YIH-NNRFSGRLP---ATATKLQKFNAENNLFSGEIPDGFAA-GM---------------
---PLLQELDLSRNQLSGAIP-VS--IASL------------------------SGLSQM
NFS-RNQFTGDIP-AGLGSMPVLTLLDLSSNKLSGGIPT-SL--GSL-K-INQLNLSSNQ
LTGEIP-----------------
>Sitalica_33419_KQL14678:85-605
VASLALPNVTLSGAVP----DDIGGLTALTALDLSNTSVGGGFP---AFLYNCTGIARID
LSNNRLAGKLPADIG--RLGGNLTYLALDHNSFTGTIPAAVSK-LKNLTYLALNENQLTG
TIPPE---LGDLISLEALKLESN-PFD-AGM-LP-ESFKSLTKLTTVWLANCSL-GGEFP
NYVTQ--MPGMQWLDLSTNRFTGNIPPGI-WNLQKLQYLYL-FA--NNLTG---DIGIN-
GKIGATE------------------------LVEVDLSMN-QLSGTISESFGSLLK-LRY
LNLHQNNLTGEIPASIA-RLPSL-EFLWLWDNSLSGE-LPAELG-KQTPLLRDIQIDSNN
F-VGPIPEGICSNKRLLVLTASDNQLNGLIPSSLASCPTLIWLQLQDNELSGE-VPAALW
-T--V----------------------PK--LLTLFLQNNGQLSGTLPENL--YWNISRL
SID-NNRFTGRIP---ATAAKLQKFHASNNLFSGDIPAGFAA-GM---------------
---PLLQELDLSANQLSGAIP-ES--MALL------------------------CAVSQM
NLS-HNQLTGEIP-AGLGSIPVLNLLDLSSNQLSGAIPV-SL--ASL-R-SSQLNLSSNQ
LSGEVP-----------------
>Sbicolor_23092_EES19836:229-603
------------------------------------------------------------
------------------------------------------------------------
-------------------------------------------LTTVWLSDCNL-TGEIP
SYVTE--MPEMEWLDLSMNGFTGTIPPGI-WNLQKLTNLYL-YM--NNLYG---DVGIN-
GPIGATG------------------------LVEVDLSEN-QLSGTISESFGGLMN-LRL
LNLHQNKLTGEIPASIA-QLPSL-VFLWLWNNSLSGE-LPAGLG-KQTPVLRDIQIDDNN
F-SGPIPAGICDHNQLWVLTASGNRLNGSIPFSLANCTSLIWLFVGDNELSGE-VPAALW
-T--V----------------------PK--LLTVSMENNGRLGGSLPEKL--YWNLSRL
SVD-NNQFTGPIP---ASATQLQKFHASNNLFSGDIPAGFTA-GM---------------
---PLLQELDLSANQLSGAIP-ES--ISSL------------------------RGVSQM
NLS-HNQLTGGIP-AGLGSMPVLNLLDLSSNQLSGVIPP-GL--GSL-R-LNQLNLSSNQ
LTGEVP-----------------
>Zmays_117426_Zm00001d038791_P001:263-638
------------------------------------------------------------
------------------------------------------------------------
-------------------------------------------LTTVWLAKCNL-TGEIP
SYVAE--LAEMEWLDLSMNGLTGNIPSGI-WNLQKLTNLYL-YT--NNLSG---DIVINN
GTIGAAG------------------------LVEVDLSEN-MLTGTIPGSFGSLTK-LRL
LILHDNNLVGEIPASIA-QLPSL-VYLWLWSNSLSGE-LPPGLG-KETPVLRDIQIDDNN
F-SGPIPAGICEHNQLWVLTAPGNRLNGSIPTGLANCSSLIWLFLGGNQLSGE-VPAALW
-T--V----------------------PK--LLTVSLENNGRLGGSLPEKL--YWNLSRL
SID-NNQFTGPIP---ASATNLKRFHASNNLFSGDIPPGFTA-AM---------------
---PLLQELDLSANQLSGAIP-QS--IASL------------------------SGMSQM
NLS-HNQLTGGIP-AGLGSMPELTLLDLSSNQLSGAIPP-AL--GTL-R-VNQLNLSSNQ
LTGEVP-----------------
>Sitalica_34677_KQL06928:317-591
------------------------------------------------------------
------------------------------------------------------------
------------------------------------------------------------
------------------------------------------------------------
---------------------------------------------------------LTR
LSLFRNNFSGEIPASIG-RLPSL-SVLRLYSNRFTGI-LPPELG-KHS-TFTYMEADDNE
L-IGTIPEGLCARGQFMTLTAKGNHLNGSIPEALANCTSLRSLQLDSNQLSGE-VPQALW
----T----------------------IG--IKTLFLRNN-RLTGRLPATM--DSNLTTL
HIE-NNQLFGSIP---ATAAALQVFTAENNQFSGDMPASLGD-GM---------------
---PRLLTLNLSGNQLSGGIP-RS--VAEL------------------------TQLTQL
DMS-RNKLTGAIP-AELGAMPVLSVLDLSSNKLSGNVPQ-AL--AML-T-LTSLNLSSNQ
LSGQVP-----------------
>Sitalica_34680_KQL06924:11-389
TTTLDMNGSKFNGTIP-------------------------------ASLTGLWSLQYLD
VSGNRFTGTIPALLS----------------------------GLRNLQLLGLNDNLFTG
TIP--------------------------------ADLGELASLHMLYLANNQFDAGQLP
SSFKN--LTNLVSLWASQCNLVGEFPNFL-WSLKELQLSNL-YT--NNLTG---NL--VV
DGLVARN------------------------LTVIDVSEN-KITGVIPS-----------
-----------IPASIG-RLPSL-TRLRLHTNMLNGT-LPPELG-KQSPGLNYVEVDYNE
L-TAEIPEGLCTGDNLQHLTAKSNQLNGSIPAGLANCATLGTLSLDNNQLSGDALPATVH
----L--------------------------------------------------NLSTI
LIG-NNQFGGNIP---AALAALHVFTAENNRFSGAIPASLGD-GM---------------
---PLLQRLNLSGNQLSDGIP---------------------------------------
--------------RSVAKLSQLTEMDLSRNQLTGGIPV-EL--GAM-PVLSVLNLSSNK
LSGNTG-----------------
>Sitalica_34682_KQL06926:81-600
VVNLTLANANVAGPFP----DAVGDLTGLTYLDVSSNNITGVFP---TTLYRCASLQYLN
LSLNYFGGALPANIG-SSHAASLTTLDLNGNKFNGTLPASLSE-LRSLQYLDLSSNSFTG
AIPAS---LSGLGNLQLLGLNDN-RFTGTIP----AELGELASLQSLYLANNPFDAGQLP
ASFKN--MSNLVSLWASQCNLVGDFPNFV-WSLKKLQLLFL-YT--NSITG---DM--VI
DGFAARS------------------------LTKIDVSDN-KISGVIPEVFGGLEN-LTI
LNLFMNNFSGEVPASIG-QLPLL-RILRLHTNRLNGT-LPPELG-KQSPGLYYVEVDYND
F-TGGIPEGLCTGGNFHELKAKSNRLNGSIPAGLANCATLGTLSLDNNQLTGD-VPEALW
-T--A----------------------TK--LYFVTMQSN-QLTGTLPATV--HFNISTL
RIG-NNQFSGNIP---AAVAALQVFTAENNRFSGAIPASLGD-GM---------------
---PLLQRLSLSGNQLSGGIP-RS--VAKL------------------------SQLTQM
DLS-RNQLTGGIP-AELGAMPVLSVLDLSSNKLSGNVPQ-AL--AKL-Q-LTSLNLSSNQ
LSGQVP-----------------
>Sitalica_34679_KQL06925:137-558
-------------------------------------------------------LTTLD
LDGNEFNGTIPASLS----------------------------RLRNLEYLALNSNRFTG
IIP--------------------------------AELGELASLQVLYLDNNPFNAGQLP
ASFKN--LTNLVSLTASQCNLVGDFPNFL-WSLKKLQQLYL-YT--NNITG---DM--VV
DGFAARS------------------------LTEIDVSEN-KISGVIPEVFGGLEN-LTL
LNLFMNNFSGEVPASIG-QLPLL-RILRLHTNRLNGT-LPPELG-KQSPGLYYVEVDYNE
F-TGVIPEGLCTGGNLQYLTAKSNRLNGSIPAGLANCTTLETLSLDNNQLSSD-VPEALW
-T--A----------------------TQ--LYFVTLQGN-QLTGSLPATI--LLNISTL
RIG-NNQFSGNIP---AAVAALQVFTAENNRFSGAIPASLGD-GM---------------
---PLLQRLSLSGNQLSGGIP-RS--VAKL------------------------SQLTQM
DLS-RNQLTGGIP-AELGAMPVLSVLDLSSNKLSGNVPQ-AL--AKP-Q-LTSLNLSSNQ
LSGQVP-----------------
>Sitalica_34681_KQL06927:73-568
VVNLTLANANVAGAFP----DAVGNLSGLTYLDVSNNSIRSVFP---SALYRCASLQYLN
LSQNYFGGVLPAEIG-------------------------SGL-AASLTTLDLDGNEFNG
TIPAS---LSRLRNLEYLALNSN-RFTGIIP----AELGELASLQVLYLDNNPFNAGQLP
ASFKN--LTNLVSLTASQCNLVGDFPNFL-WSLKKLQQLYL-YT--NNITG---DM----
VVDGFAAR----------------------SLTEIDVSEN-KISGVIPEVFGGLEN-LTL
LNLFMNNFSGEVPASIG-QLPLL-RILRLHTNRLNGT-LPPELG-KQSPGLYYVEVDYNE
F-TGVIPEGLCTGGNLQYLTAKSNRLNGSIPAGLANCTTLETLSLDNNQLSSD-VPEALW
-T--A----------------------TQ--LYFVTLQGN-QLTGSLPATI--LLNISTL
RIG-NNQFSGNIP---AAVAALQVFTAENNRFSGAIPTSLGD-GM---------------
---PLLQRLSLSGNQLSGGIP-RS--VAKL------------------------SQLTQM
DLS-RNQLTGGIP-AELGAMPVLSVLDLSSNKLSGNVPQ-AL--AKP-Q-LTSLNLSSNQ
LSGKVP-----------------
>Sbicolor_18134_OQU87509:307-582
------------------------------------------------------------
------------------------------------------------------------
------------------------------------------------------------
------------------------------------------------------------
---------------------------------------------------------LTD
LYLFSNNFSGEIPASIG-RLPSL-STFRFGNNRFTGK-LPPDLG-KYS-GLLIVEADYNE
L-TGAIPEGLCTGGKFRFLTAKSNKLNGSIPAGLANCTALKSLALDNNQLSGD-VPEALW
-T--A----------------------PL--LNFVTLRSN-QLSGSLPVTM--PSNLTTL
AME-NNKFGGSVP---ATAVALKKFTADNNQFSGPIPASIGD-GM---------------
---LQLQTLNLSGNLLSGDIP-TS--VTKL------------------------SQLTQM
DMS-RNQLTGEIP-AELGAMPVLSVLDLSSNELSGAIPP-SL--ANP-T-LNSLNLSSNQ
LSGQVP-----------------
>Sbicolor_34310_KXG33339:307-582
------------------------------------------------------------
------------------------------------------------------------
------------------------------------------------------------
------------------------------------------------------------
---------------------------------------------------------LTD
LYLFSNNFSGEIPASIG-RLPSL-STFRFGNNRFTGK-LPPDLG-KYS-GLLIVEADYNE
L-TGAIPEGLCTGGKFRFLTAKSNKLNGSIPAGLANCTALKSLALDNNQLSGD-VPEALW
-T--A----------------------PL--LNFVTLRSN-QLSGSLPVTM--PSNLTTL
AME-NNKFGGSVP---ATAVALKKFTADNNQFSGPIPASIGD-GM---------------
---LQLQTLNLSGNLLSGDIP-TS--VTKL------------------------SQLTQM
DMS-RNQLTGEIP-AELGAMPVLSVLDLSSNELSGAIPP-SL--ANP-T-LNSLNLSSNQ
LSGQVP-----------------
>Zmays_73154_Zm00001d043512_P001:324-599
------------------------------------------------------------
------------------------------------------------------------
------------------------------------------------------------
------------------------------------------------------------
---------------------------------------------------------LTQ
LYLFSNNFSGEIPASIG-PLPSL-SIFRFGNNRFTGA-LPPELG-KYS-GLLIVEADYNE
L-TGAIPGELCAGGKFRYLTAMNNKLTGSIPAGLANCNTLKTLALDNNQLSGD-VPEALW
-T--A----------------------TL--LNYVTLPGN-QLSGSLPATM--ASNLTTL
DMG-NNRFSGNIP---ATAVQLRKFTAENNQFSGQIPASIAD-GM---------------
---PRLLTLNLSGNRLSGDIP-VS--VTKL------------------------SDLTQL
DMS-RNQLIGEIP-AELGAMPVLSVLDLSSNELSGAIPP-AL--ANL-R-LTSLNLSSNQ
LSGQVP-----------------
>Sbicolor_7261_EES01457:78-597
VTNLTLADVNVSGPFP----DAVGELAGLTYLNVSNNSIADVFP---STLYRCASLRYID
LSQNYFGGEIPANVG-QGLAASLTTLVLSGNEFNGTIPRSLSS-LLNLRHLKLDNNRLAG
TVPGG---LGELTRLQTLWLAFN-PFV-PGK-LP-ASFKNLTNLVSLWVAHCNL-VGDFP
SYLED--MQELEVLDLSDNMLAGNIPPGI-WNLRKLQKLTV-FS--NNLTG---DMVVD-
DGFAAKS------------------------LTIIDVSEN-NLSGVIPEVFGHLQN-LTK
LHLFSNNFSGEIPASIG-RLPSL-WTLRLYSNRFTGT-LPLELG-KHS-GLGYVEVDDNE
L-TGAIPEGLCAGGQFHYLTAEHNHLNGSIPVSLANCTTLVTLDLDNNQLTGD-VPEPLW
-T--A----------------------RQ--LQFLTLQSN-QLTGSLPAAM--STNLKTL
QIG-NNQFGGNIS---ASAVELKVFTAENNQFSGEIPASLGD-GM---------------
---PLLERLNLSGNQLSGAIP-KS--VASL------------------------RQLTFL
DMS-RNQLSGAIP-AELGAMPVLSVLDLSSNELSGAIPP-EL--VKP-N-LNSLDLSSNH
LSGQVP-----------------
>Zmays_126208_Zm00001d012769_P001:70-591
VTGLALADANVSGPFP----DAVGGLAGLTHLDISNNSITGAFP---TTLYRCASLLYID
LSENYFGGELPANIG-HSLAASLTTLVLSGNEFNGTIPRSLSS-LLNLRHLMLDNNRLVG
TVPAG---LGALTRLQTLWLASN-PFA-PGE-LP-ASFKNLTSLVNLWAARCNL-TGDLP
GYLAD--MQELEVLDLSANSLTGSIPRGV-WNLRKLRRMTV-FK--NNLTG---DLAVD-
DGFAAAKS-----------------------LTMIDVSVN-NLSGVIPQVLGHLEN-LTY
LNLFSNNFSGEIPASIG-WLPSL-QALRLYSNRFTGT-LPPELG-KHS-VLGYVEVDDND
L-TGAIPEGLCAGGQFHYLTAERNHLNGSIPAGLASCATLLTLDLDDNRLTGD-VPEALW
-T--D----------------------TQ--LMFLTLQSN-QLTGSLPASM--PGNLTTL
QIG-NNQFGSGIP---AAAATLRVFTAENNQFSGAIPASLGDGGM---------------
---PLLQRLNLSGNQLYGAIP-KS--VADL------------------------RQLTVM
DMS-RNQLSGPIP-AELGAMPVLSVLDLSSNKLSGAIPP-AL--VKP-N-LSSINLSSNH
LSGQVP-----------------
>Osativa_14952_Os01t0742400-02:79-601
VTNLSLANTNVSGPVS----DAVGGLSSLVHLDLYNNNINGTFP---TSVYRCVSLRYLN
LSQNYLGGELPADIG-VGLGENLTTLVLSGNYFTGTIPKSLSR-LQKLEWLMLDNNNLTG
TIPGE---LGDLTSLTTLTISTN-KLG-PGQ-LP-ESFKNLTKLTTLWARKCQL-VGDMP
AYVAD--MPDLVTLDLAVNNLTGSIPPGI-WSLKKLQCLFL-FA--NKLTG---DIVVAD
GAFAAVN------------------------LVFIDLSANPKLGGPIPQDFGLLQK-LEV
IHLYFNNFSGEIPASIG-RLPAL-KEIHLFNNSLTGV-LPPELG-QKSPDLWDLEVDFNK
F-TGPIPEGLCDGGKLNIFTAANNLLNGSIPERLAGCTTLQTLFLPNNKLSGD-VPEALW
-T--A----------------------TK--LQFVQLQNN-GLTGTLPSTM--YSNLSSL
TVE-NNQFRGSIP---AAAAALQKFIAGNNNFSGEIPESLGN-GM---------------
---PVLQTLNLSGNQLSGGIP-KS--VSKL------------------------KVLTQL
DLS-KNQLSGEIP-AELGAMPVLNALDLSSNRLSGGIPS-SL--ASL-N-LNSLNLSSNQ
LSGQVP-----------------
>Osativa_14955_Os01t0742400-01:79-601
VTNLSLANTNVSGPVS----DAVGGLSSLVHLDLYNNNINGTFP---TSVYRCVSLRYLN
LSQNYLGGELPADIG-VGLGENLTTLVLSGNYFTGTIPKSLSR-LQKLEWLMLDNNNLTG
TIPGE---LGDLTSLTTLTISTN-KLG-PGQ-LP-ESFKNLTKLTTLWARKCQL-VGDMP
AYVAD--MPDLVTLDLAVNNLTGSIPPGI-WSLKKLQCLFL-FA--NKLTG---DIVVAD
GAFAAVN------------------------LVFIDLSANPKLGGPIPQDFGLLQK-LEV
IHLYFNNFSGEIPASIG-RLPAL-KEIHLFNNSLTGV-LPPELG-QKSPDLWDLEVDFNK
F-TGPIPEGLCDGGKLNIFTAANNLLNGSIPERLAGCTTLQTLFLPNNKLSGD-VPEALW
-T--A----------------------TK--LQFVQLQNN-GLTGTLPSTM--YSNLSSL
TVE-NNQFRGSIP---AAAAALQKFIAGNNNFSGEIPESLGN-GM---------------
---PVLQTLNLSGNQLSGGIP-KS--VSKL------------------------KVLTQL
DLS-KNQLSGEIP-AELGAMPVLNALDLSSNRLSGGIPS-SL--ASL-N-LNSLNLSSNQ
LSGQVP-----------------
>Bdistachyon_15469_PNT72824:228-750
VTNLSLANTDITGPVP----DAIGGLSSLAHLDLYNNSISGAFP--TSVLYRCASLRHLD
LSQNYLAGELPAGIG-RDIGQNLTFLILSGNSFNGTIPTSLSR-LRNLQRLSLDNNNFAG
TVPAE---LGDLTSLWRLELANN-SFA-AGE-LP-SSFKKLTKLTTFWAAWCNL-VGDFP
SYVAD--MPELEMLDLSVNALTGSIPPGI-WSLPKLQILTI-YG--NNLTD---VV--VD
GAFGALN------------------------LVTIDLSSNHRLSGRIPEGFGRLQS-LVT
LNLYSNNFSGEIPASIG-RLQSL-ETLKLFGNRLNGT-LPPDLGKKNSSALLSIEFDDNE
L-TGMIPEGLCDNGKFQSLTAKNNRLSGSIPTGLAGCATLVNLQLDNNQLSGE-VPEALW
-T--A----------------------AK--LWYVFLRNN-RLSGSLPATM--YDNLAIL
RIE-NNQFGGNIP---AAAVGIREFSAGNNNFSGEMPANFGS-GM---------------
---PLLQTLNLSGNRLSGGMP-RS--VAKL------------------------GSLTQL
DLS-RNQLTGEIP-AELGAMRVLNALDLSSNTLSGDIPP-PL--ARL-Q-LNSLNLSSNQ
LGGRVP-----------------
>Bdistachyon_612_KQK09670:75-597
VTNLSLANTDITGPVP----DAIGGLSSLAHLDLYNNSISGAFP--TSVLYRCASLRHLD
LSQNYLAGELPAGIG-RDIGQNLTFLILSGNSFNGTIPTSLSR-LRNLQRLSLDNNNFAG
TVPAE---LGDLTSLWRLELANN-SFA-AGE-LP-SSFKKLTKLTTFWAAWCNL-VGDFP
SYVAD--MPELEMLDLSVNALTGSIPPGI-WSLPKLQILTI-YG--NNLTD---VV--VD
GAFGALN------------------------LVTIDLSSNHRLSGRIPEGFGRLQS-LVT
LNLYSNNFSGEIPASIG-RLQSL-ETLKLFGNRLNGT-LPPDLGKKNSSALLSIEFDDNE
L-TGMIPEGLCDNGKFQSLTAKNNRLSGSIPTGLAGCATLVNLQLDNNQLSGE-VPEALW
-T--A----------------------AK--LWYVFLRNN-RLSGSLPATM--YDNLAIL
RIE-NNQFGGNIP---AAAVGIREFSAGNNNFSGEMPANFGS-GM---------------
---PLLQTLNLSGNRLSGGMP-RS--VAKL------------------------GSLTQL
DLS-RNQLTGEIP-AELGAMRVLNALDLSSNTLSGDIPP-PL--ARL-Q-LNSLNLSSNQ
LGGRVP-----------------
>Atrichopoda_25885_evm_27.model.AmTr_v1.0_scaffold00056.122:77-594
IRGISLSNQNITEKIP----DSICDLKNLTHLDVSYNYITGEFP---EVLFNCSHLEFLD
LSQNYFVGPIPSEIY---RISELKQLNMSSNNFFGDIPSGIGR-ISGLENLYLHYNQFNS
SISPE---IGNLSNLSELLLADN-PFS-SANILP--EIGRLKKLTFLWMRGNNL-VGEIP
DFFGN--LTEVRQLDLCGNRLSGKIPVSL-MSLKKLEFLYL-YY--NNLSG---II--P-
RPIQALG------------------------LINMDLSIN-QLSGTIPEDIGNLKN-LTN
FALYRNKLTGEIPLGLA-QIPSL-YDVKLFENKLTGV-LPPDLG-KDS-PLYNLEVSENS
L-SGNLPESLCASGYLDAIVVFSNIFSGALPESLSNCRNLRSMQVHLNKFSGE-IPAKIW
-S--L----------------------EF--MEVMMLGNN-SFFGQIPAIL--AKRLTRL
EVQ-NNRFTGNIPSGISSSVNLTVFKGSNNQFSGQLPAEIT--AL---------------
---RKLETLLLDRNKLSGELP-AK--IESW------------------------ESLARL
DMS-YNELEGTIP-ESLGSLPSLNSLDLTNNKLSGEISP-EI--GKL-R-LSFLNLSGNN
LAGKIP-----------------
>Atrichopoda_25891_evm_27.model.AmTr_v1.0_scaffold00056.124:222-594
------------------------------------------------------------
------------------------------------------------------------
-------------------------------------------LTYLWMKENNL-VGEMP
DFYGN--LTELRQLDLCNNRLSGKIPRSL-MSLKKLEFLYL-SY--NNLTG---II--P-
RPIQALG------------------------LINMDLSIN-QLSGTIPEDIGNLKN-LTN
FALYRNKLTGEIPLGLA-QIPSL-YDVKLFKNKLTGV-LPPDLG-KDS-PLYNLEVSENS
L-SGNLPESLCASGHLDAIVVFSNIFSGALPESLSNCRNLRSMQVHLNKFSGE-IPAKIW
-S--L----------------------EF--MEVMMLGNN-SFSGQIPAIL--AKRLTRL
EVQ-NNRFTGKIPSGISSSVNLTVFKGSNNQFSGQLPAEIT--AL---------------
---RKLETLLLDRNKLSGELP-AK--IESW------------------------ESLARL
DMS-YNELEGTIP-KSLGSLPSLNSLDLTNNKFSGEISP-EI--GEL-R-LSFLNLSGNN
LAGKIP-----------------
>Hannuus_22545_OTF91175:64-581
VTGITIFNQDITGTVP----PFICDLKNLTHLDLNYNYITGSFP---TVLYNCTNLRYLD
LSQNYFVGRIPDDIS--RLSPEIRYLSLFGNNFTGDIPVSISR-LSKLSSLQLHANLFNG
SFPEE---IGDLNDLEELLLGFN-SFT-PSR-LP-QSFFQLNKLRMFIMTEANL-IGEIP
GNLSG--MPAMELLDLSVNNITGTIPSDL-FLLKNLTQVYL-YA--NNLTG---GI--P-
DAIEAIN------------------------MQIIDLSAN-NLTGKIPDGFGNLMS-LTN
LTLMINQLSGELPAGIA-RLPNL-HDIRIFTNNLSGE-FSPDFG-RYS-DLKIFDVAQNN
F-SGNLPENLCSRGQLKGLEVYENSLSGEIPKSLGNCSSLKSFQVYRNRFSGS-IPDGLW
-K--V----------------------LR--LERMIIHSN-SFSGELPQEL--APILSRL
DIS-NNSFSGQIPVGVSSWKSLRVFIASYNLLDGAIPQELT--KL---------------
---SNLETLLLDGNRFSGELP-ET--IVSW------------------------SSLNTL
NLS-RNQLTGQIP-MGLGLSDSLNALDLSRNNLSGQIPS-QL--GRS---LVLLDLSTNN
LTGTIP-----------------
>Hannuus_32192_OTF91174:68-585
VTGITIINQDITGPVP----PFICDLKNLTHLDLNNNYITGSFP---TVLYNCTNLRYLD
LSQNYFVGRIPDDIS--RLSPEIRYLSLSSNNFTGDIPVNISR-LLKLSSLQLHANLFNG
SFPEE---IGVLKDLEELLLGFN-PFT-PSR-LP-QSFFQLEKLRKFIMTEANL-IGDIP
GNLSG--MPAMELLDLSVNDITGTIPSDL-FLLKNLTEVYL-YG--NNLIG---EI--P-
DSIEATN------------------------MQIIDLSAN-KLIGKIPDGFGNLMS-LWN
LSLMINHLSGEVPASIA-RLPNL-YDLRIFTNNLSGP-LSPDFG-RYT-ALKIFDVSQNN
F-SGNLPENLCYRGQLKGLEVFENNLFGEIPKSLGNCSSLKSFQVYQNRFSGS-IPDGLW
-K--V----------------------SR--LERMIIHSN-LFSGELPQEL--APILSWL
DIH-NNNFSGQIPAGVSSWTNLAVFKASDNLLNGIIPQELT--AL---------------
---PNLITLLLDGNRFTGELP-KT--MVSW------------------------GSLNTL
NLS-RNQLTGQIP-VGLGLLDSLTALDLSRNKFSGHIPS-QL--GRS---LVSLDLSTNN
LTGTIP-----------------
>Hannuus_34773_OTG04053:71-654
ITGIEITNTDINGMVP----GIICDLKNMTHLDLNYNYLTGAFP---KALYNCTNLQYLD
LSQNFFVGRIPDDIS--RLSPELRFLSLFGNNFTGDIPISISR-LSKLSSLQLHMNLFNG
SFPEE---ISYLSDLEELNLAFN-GFK-PSR-LP-LAFTRLKRLRKFYMTEANL-IGEIP
ANLSS--MIALELLDLSVNQINGSIPSDL-FSLKNLTQVYL-YA--NKLTG---GM--P-
DPTEALN------------------------MEIVDLSAN-SLTGKIPDGFGSLMS-LTN
LTLMLNQLSGEIPVSIG-RLPNL-QDFRIFRNNLSGP-LPLDFG-RYS-DLKIFDVSENQ
L-TGNLPENLCYNGKLIGLSVFDNSLSGEIPKSLGNCNTLKNFQVYGNRFSGT-IPDSLW
-K--LSMLETVMMSGNSFSGELPHELGPK--LWTLDISNN-KFSGELPPKL--GPELWTL
DIS-NNKFSGELPHELG--PKLRMLNISNNKFAGELPHELGPKLWVLDISNNKFSGELPH
KLGPELWMLDISNNKFSGQIP-TA--ISSWTNLRFFQASYNLLDGAIPKDLTALQNLQTL
LLD-GNQFTGGLP-ETIISWRSLQTLNLSRNQLTGRIPA-GL--GFLYD-LVVLDLSRNK
LSGKIP-----------------
>Hannuus_28043_OTG15183:68-393
ITGIDLPDKNI-------------------------------------------------
------------------------------------------------------------
-------------------------------------------------------EGTVP
PFICD--LKNLTYLDLNYNYFTGDFPTAL-------------YNCKN-------------
-------------------------------LQYLNLSLN-FFVGRIPDDISRLSQELRY
LDLYNNNFTGDIPVSIS-RLSKL-SSLQLHMNLFNGS-FPEEIG-YLN-DLEELNLAYNG
FKPSRLPPAFTRLKKLRKLYMAEANLIGEIPGNLSSMVALELLDLSINQINGS-IPSDLF
-M--L----------------------KN--LTEVYLYKT-NLTGEIPDSI-EAVNMTRI
DLS-ENKLTGKIPDGFEKQTSLTNLAVFDNKFSGAIPDGLW--KV---------------
---STLAIMIMSGNSFSGELP---------------------------------------
--------------HEMG--PKLWILDISNNNFSGELPH-EL---GL-K-LWMLDISNNK
FSGQIP-----------------
>Hannuus_34771_OTG04055:68-585
ITGIDLQDKNIHGTVP----PFICDLKNLTYLDLNYNYFTGDFP---TALYNCKNLQYLN
LSLNFFVGRIPDDIS-RLSQE-LRYLDLYNNNFTGDIPVSISR-LSKLLSLQLHMNLFNG
SFPEE---IGYLNDLEELNLAYN-GFK-PSR-LP-LAFTRLKKLRKFYMAEANL-IGELP
ANLSS--MIALELLDLSMNQINGSIPSDL-FMLKNLTEVYL-SK--TNLAG---EI--P-
DSIEAVN------------------------MTMIDLSEN-KLTGKIPDGFGKLMS-LTN
MSLMMNQLSGEIPVGIG-RLRSL-RNIRIFTNNLSGP-LPPDFG-RYS-NLDIFEVSINQ
L-TGNLPENLCYNGKLIGLSVFDNSLSGEIPKSLENCNTLKNFQVYGNRFSGT-IPDGLW
-K--V----------------------SM--LETVMMSDN-SFSGELPQEL--APNVSTL
EIS-NNRFSGQIPTSISSWTSLRVFKASNNLLDGALPQDIT--AL---------------
---PNLETLLLDGNRFTGEIP-AT--IVSW------------------------RSLNTL
NLG-RNQLTGQIP-VGLGSLETLTVMDLSRNKLSGQIPS-QL--GRQ---LVFLNLSDNN
LNGIIP-----------------
>Acoerulea_23140_Aqcoe7G421000.1.p:74-592
VTEINLSNMNITHEIS----PSICDLTSLTRIDLSFNYIPGEFP---YLLYNCSNLYSLD
LSQNYFVGSLPSDIH--RLSSSLQHLNLSSNNFSGDIPLSIGQ-LHSLRTLYLFSNQFNG
SFPPS---IGDLSKLERLGLAYN-EFR-PSR-IP-LTFGQLKNLKFLWMTQANL-IGEIP
ESIGS--LVNLEQLDLSINELSGKIPDSL-FMLKNLTNMYL-YA--NRLSG---EI--P-
RSVETLY------------------------LTGVDLSIN-NLTGTIPQDFGKLQY-LTT
FYMYSNRLTGEIPASLG-LLPYL-TRIRLFRNRLTGV-LPPELG-LHS-KLEFIEVSENS
L-IGKLPDNLCAGGVLIGLVVFSNNLSGEFPRSLAKCHSLTSIQVHRNNFSGE-IPAGVW
-S--L----------------------KD--LSSIMIREN-SFSGELPDEL--AWNLTRL
EIS-NNMFSGKIPSRIKSSLNLMVFDASNNLFSGEIPKELT--AL---------------
---PRLLSLSLDRNRLSGHLP-LE--IISW------------------------KSLNSL
NLS-SNQISGIIP-PAVAQLPDLLRLDLSDNQLSGVIPP-EI--GHM-K-LSFFNLSSNH
FTGKIP-----------------
>Acoerulea_22921_Aqcoe7G151600.1.p:76-355
------------------------------------------------------------
------------------------------------------------------------
-------------------------------------------VTGISLNNMNI-TGKIP
SSICD--LENLNYIDLSSNYIHGEFPTVL-YNCSKLQALYL-HE--NSFFG-------P-
----------------------------------------------IPADIDRIST-LQR
LDLGANNFSGDIPASIG-NLPEL-EMLFLYNNQFNGS-FPPEIG-NLS-NLQYLELNNNP
F-----------------------------------------------------------
----V----------------------PS----------------KIPNEFGRLKKLGAL
LMR-KTNLIGEIPIEICDLINLRDFDLSINSLTGKIPANLF--LL---------------
---VNMEYFRLSGNKLSGEIP-GK--IKTL-------------------------YIYEL
GLS-MNQFTGEIP-PTLLLLPNLSILDLSNNQLSGAVPP-----IKIGRRLVLLNLSSNR
LTGKIP-----------------
>Acoerulea_4066_Aqcoe7G151700.1.p:77-594
VTAISFSNMNITEKIP----ATLCELKNLTLIDLSLNYIPGEFP---TVLYNCSKLQTLD
LSQNYFVGPIPADID---RISTLRSLNLGANNFTGDIPASIGN-FTELKQLFLFQNQFNG
TFPAE---IGNLLNLEQLGLAYN-QFV-PST-IP-KEFGKLKKLWYLWMKGMNL-IGEIP
VEIGD--LVNLERLDLSVNSLTGKIPDNL-FLLKNLSYFYL-SD--NKLSG---EI--P-
RKIETLY------------------------LAEIDLSIN-QLTGTIPEDFGKCQY-LMY
FDLYANRLSGEIPASIG-QIPSL-IGTRLFMNNLSGI-LPPEFG-LHS-KLEEFQVSINQ
F-NGSLPDGLCAGGVLIGLIAFSNNLTGGLPKTLENCNSLKDVQLQNNKFSGQ-VPPEFW
-S--L----------------------TN--LSTVIINDN-SFSGELAEKL--SWNLSRL
EMH-NNRFSGKIPSKIDASANLMVFKASNNLFSGDIPVGLT--AL---------------
---TQLQTLSFDRNRLSGQIP-AN--VISW------------------------KTLSSL
NLS-WNQLSGDIP-PALGSLPDLNQLDLSNNQLSGAVPP-QI--GRL-N-PTFLNLSSNQ
LTGRIP-----------------
>Gmax_36222_KRH62112:223-597
------------------------------------------------------------
------------------------------------------------------------
-------------------------------------------LRIMWMTQCNL-MGEIP
EYFGNI-LTNLERLDLSRNNLTGSIPRSL-FSLRKLKFLYL-YY--NRLSG---VI--PS
PTMQGLN------------------------LTELDFGNN-ILTGSIPREIGNLKS-LVT
LHLYSNHLYGEIPTSLS-LLPSL-EYFRVFNNSLSGT-LPPELG-LHS-RLVVIEVSENH
L-SGELPQHLCVGGALIGVVAFSNNFSGLLPQWIGNCPSLATVQVFNNNFSGE-VPLGLW
-T--S----------------------RN--LSSLVLSNN-SFSGPLPSKV--FLNTTRI
EIA-NNKFSGPVSVGITSATNLVYFDARNNMLSGEIPRELT--CL---------------
---SRLSTLMLDGNQLSGALP-SE--IISW------------------------KSLSTI
TLS-GNKLSGKIP-IAMTVLPSLAYLDLSQNDISGEIPP-QF--DRM-R-FVFLNLSSNQ
LSGKIP-----------------
>Gmax_37592_KRH52802:223-597
------------------------------------------------------------
------------------------------------------------------------
-------------------------------------------LRIMWMTQCNL-IGEIP
EYFGNI-LTNLERLDLSRNNLTGSIPRSL-FSLKKLKFLYL-YY--NSLSG---VI--PS
PTMQGLN------------------------LTELDFSKN-NLTGSIPGELGNLKS-LVT
LHLYSNYLSGEIPTSLS-LLPSL-EYFRVFNNGLSGT-LPPDLG-LHS-RIVAVEVSENH
L-SGELPQHLCASGALIGFVAFSNNFSGVLPQWIGNCPSLDTIQVFNNNFSGE-VPLGLW
-T--S----------------------RN--ISSLVLSNN-SFSGPLPSKV--FWNTKRI
EIA-NNKFSGRISIGITSAANLVYFDARNNMLSGEIPRELT--HL---------------
---SQLSTLMLDGNQLSGALP-SE--IISW------------------------KSLSTM
TLS-RNKLSGKIP-IAMTALPSLAYLDLSQNDISGEIPP-QF--DRL-R-FVFLNLSSNQ
IYGKIS-----------------
>Slycopersicum_13614_Solyc08g066210.3.1:88-605
VTGIILQEKDITVEIP----TSICELKNLTLLNLRLNYLPGEFP---TFLYKCSNLQHLD
LSQNYFVGTIPEDIH---RLGKLKYLNLGGNNFTGDIPPSVGN-LTELETLCMDLNLFNG
SFPAE---IGNLANLESLGLEFN-GFS-PMR-IP-PEFGKLKKIKYIWMRDTKL-IGEIP
ESFGD--FLNLELIDFAHNNLEGKIPSGL-FLLKNLTMMYL-FN--NRLSG---RI--P-
ETFESSK------------------------LMELDVSNN-NLTGTIPESFGEFKH-LKI
MNLFANHLYGPIPESIA-NIPSL-KVFKVFRNKLNGS-LPSEMG-LHS-KLESFEVSVNS
F-TGNLPEHLCAGGTLFGAVAYANNLSGEIPKSLENCSTLRSIQLYKNQFSGE-IPSGVW
-T--L----------------------VD--MTSLLLSDN-SFSGELPSKI--ALNFTRL
EIS-NNKFTGEIPVGISSWRSLMVLLASNNSFSGLIPVELT--SL---------------
---SQITQLELDGNSLSGELP-AD--IISW------------------------KSLSIL
DLS-RNKLSGKIP-AALGLIPDLVALDLSQNQLLGPIPP-QL--GVR-R-ITSLNVSSNQ
LTGNIP-----------------
>Dcarota_6816_KZN10422:74-591
VTVIDLGNYNITEPIP----DSLCDLEDLEDINFSLNYFPGEFP---KFLYKCSKLLELD
LSQNWFTGPIPADID---RLSKLKWLDLSSNNFTGDIPPAIGG-LPDLRALYLHSNLLNG
KIPAS---IGNLTSLLYLGLAYN-EFI-PAS-IP-PEFGKLSNLTLLWMASTRR-VGSIP
ESFSG--LVSLEHLDLSDNELEGEIPGGL-FSLKNLDVVYL-FK--NNLSG---SI--P-
KVIDSIQ------------------------LTEIDFSMN-YLTGEIPDDFGKLQG-LKI
LNLFSNKLSGEIPAGLG-LLVNL-TAFRVWHNDFSGE-FPAEFG-LHS-KLEAFEASENR
F-SGKLPENLCAGRSLTGVVVFSNNLTGSIPKSLGNCPTLRTVQLYNNNFEGE-VPLGLW
-T--S----------------------EN--MYSLMLSHN-SFSGELPDGL--AWNVSRL
EIN-DNKFSGKVPSGVSSWKNLVVCKASNNQFSGVLPLEIT--SL---------------
---TQLTTLELDGNFFSGQLP-TE--IISW------------------------KSLNTL
ILA-RNNLSGSIP-AVIGTLPNLLVLDLSKNQLSGPIPT-AL--GHL-R-LTSLNLSSNE
LTGHIP-----------------
>Dcarota_11621_KZN08096:49-566
VTGVDLSSKNIESPIP----PSVCDLKHLENLNISDNYIPGEFP---KALYSCSNLIELD
LSQNCFIGSIPHDID---KLKTLKWLNLGANNFTGDVPPAIGK-LPELEGLLLYQNLFNG
TFPVE---IGDLANLQYLELAYN-GFA-ESE-FP-PEFGRLKNLVFLWMSDTNL-VGKLP
ENVSG--LSSLERLDLSSNELEGPIPKGL-FMLKNLKKLFL-FK--NKLSG---SI--P-
LVIESVS------------------------LTELDLSMN-NLSGSIPEGFSKLKN-LEL
LNLFSNHLTGEIPSGMA-QITTL-TDFSVFRNNLTGE-FPAELG-LHS-KLEAFEVSHNQ
F-TGRLPENLCAGKSLTGVVAFLNNLTGEIPKSLGDCPSLVTLQLYGNRLTGE-VPLGLW
-T--G----------------------MN--MTNMMLSDN-LLSGHLPSKL--AWNLSRL
EIS-NNNFSGQIPVGVSSWVNLVVFKASNNLFSGNLPVELT--SL---------------
---SQLTTLNLDGNLLSGELP-GE--IKSW------------------------RSLNTL
NLA-RNNLSGSIP-SVIGSVPDLLDLDLSANRLSGAIPV-HL--GQL-K-LTSLNLSSNQ
LTGKVP-----------------
>Hannuus_52006_OTG21610:67-584
VTRLNLQTKGLTGAIP----RFICELQNLQSIILADNYLTGEFP---RVLYNCSKLTQLD
ISQNAFVGKLPDDID---RLSQLEYVDFGGNNFTGDIPPAIGT-LSSLMYLQLYLNLFDG
FIPSE---IGNLSSLEVLGLAYN-GFANPE--IP-PEFGKLRRLRKLWMPQTNL-VGKIP
DSFAN--LSDLELLDLSSNKLEGEIPSGL-FLLKNLSQLYL-YK--NSLSG---KI--P-
SVIESVK------------------------LVEIDVSMN-QLTGIIPEEFGKLQQ-LEV
MNLFSNQLSGNIPTSIS-SIPKL-RIFRVFRNNLSGE-LPSEMG-LHS-KLEAFEVSENR
L-TGKLPESLCGGGTLFVVVAFSNNLTGEIPRSLQSCNKLHTIQLYDNSFTGE-FPSGIW
-S--L----------------------YN--LASLRISGN-LLSGKLPKRL--AWNLSRL
EIS-DNKFSGRIPEGISSWKKLNVFKASNNLLSGEIPIGLT--NL---------------
---SQLSVLYLDGNSLSGELP-ST--IRSW------------------------SSLTTL
NLA-RNKLSGQIP-PGITDLPHLLDLDLSENQFSGKIPP-QL--SSL-R-LTTLNLSSNN
LTGRIP-----------------
>Hannuus_10281_OTG02133:73-590
VVGLQLNSKNLTGLIP----GFICDLRNLENVILRDNFLTGEFP---RVFYNCSKVVELD
ISQNLFVGRLPDDID---RLSRLETLELGANNFTGDIPPAIGK-LSELRLLHLYQNLFNG
SIPPE---IGNLSKLEVLGLAYN---DFPDPEIP-LEFGRLKNLKTLWMAATNL-VGKIP
KSFSK--LINLESLDLSLNKLEGEIVPGL-FLLRNLSDLFL-YK--NNLSG---HI--P-
LSIQCLN------------------------LRRIDISMN-RLNGSIPDGFGKLRK-LEV
LNLYSNQFSGHMPTSIA-HISTL-TIFRVFRNNFTGE-LPPEFG-VHS-KLEAFEVSENM
F-SGKLPENLCKGGCLRGVVAFSNNLTGELPRSLERCDRIVTIQLYDNEFTGE-IPLGIW
-T--L----------------------SN--ISSLRLSGN-SFSGELPRKVGG--NLSRL
EIS-NNKFSGRIPPEISSWVKLNVFKASNNKFSGEIPPEFT--AL---------------
---SELTVLYLDGNSLSGELP-SQ--IKSW------------------------NSLTIL
NLA-RNKLSGQIP-ASLTSLQDLLDLDLSENQFSGQIPP-QF--NNM-R-LTALNLSSNK
LTGIIP-----------------
>Hannuus_46840_OTG31641:69-586
VTGLDLQSKGLIGYIP----PFICDLQNLQILHMHDNFITGEFP---RVFYNCTNLIELD
ISQNMFVGALPDDIH---RLSVLKTAEFGGNNFTGDIPPAIGN-ISSLKSLMLYQNLFNG
TIPPA---IGNLTDLETLGLAYN-EFSDPV--IP-YEFGKLNSLKVLWMPACNL-AGEIP
KSLIN--LVNLELLDLSLNFLEGEIPHEL-FLLQSLNHMYL-YK--NNLSG---EL--P-
AVIQSPN------------------------LTQIDISMN-RLTGIVPDDIGKLKK-LEV
LNLYSNQFSGEIPKSIA-QIKTL-RVFKVFRNSFTGE-LPMEFG-MHS-KLEVFEVSDNQ
F-TGNLPVNMCAGGVLTGVIAFSNRLTGELPKTLESCDRANSIQLYDNKFTGE-IPSGIW
-T--L----------------------SN--ISSLRLSGN-SFSGELPSKV--AWNLSRL
EIS-DNKFSGRIPEGISSWGKLNVFKASNNMFSGEIPVDIT--SL---------------
---SELTVLYLDGNSLSGELP-SE--FKSW------------------------NSLTVL
NLS-RNKLSGQIP-SSLGSLQDLLELDLSENQLSGQIPS-QL--GTL-R-LTSLNLSSNK
LTGRIP-----------------
>Thassleriana_10861_XP_010536218.1:215-588
------------------------------------------------------------
------------------------------------------------------------
-------------------------------------------LRYLWFTEMNL-IGEIP
SVVFEN-LTALEHVDLSVNNLTGRIPETI-FELKNLTHLYL-YA--NDLIG---EI--P-
RSILAMD------------------------LAELDLSVN-KLNGTIPEVVGNLTK-LEL
LSLFKNELTGGIPAGIG-KFPEL-KILKLFSNKLTGE-IPADLG-FYS-KLERFEVSENQ
L-TGKLPENLCRGGSLLGAVVYSNNLTGKIPQSLGNCRTLLTIQLQNNQFSGE-IPSGIW
-T--S----------------------PE--MQWLMVSHN-SFSGELPEEI--AWNMTRM
EID-NNRFSGEIPRKIGSWSSLGVLKASNNLFSGKIPLELT--SL---------------
---SNLLTLSLDGNQLSSELP-AK--IISW------------------------KSLSSL
DLS-DNKLSGKIP-TALGSLPNLISLDLSGNQFSGHIPL-KI--GDL-R-LTNLNLSSNR
LSGRIP-----------------
>Thassleriana_27299_XP_010519877.1:213-586
------------------------------------------------------------
------------------------------------------------------------
-------------------------------------------LRVLRLDEMNL-VGEML
AVVFEN-LTALQHLDFSANNLSGPIPDVI-FQLKNLTHLYL-FS--NYLFG---EI--P-
RSISAMN------------------------LVELDLSAN-KLNGTIPEVVGNLTK-LEM
LNLFENQITGEIPVGIG-KFAGL-KLLKLYTNKLTGE-LPSDLG-FYS-KLERFEVSENQ
L-TGNLPENLCRGGNLLGVVVFSNNLTGEISFSLGNCSSLLTIQLQNNRFSGE-IPSGIW
-T--S----------------------SD--IESLMVSNN-SFTGGLPEEV--AWNMTRI
EIE-NNRFSGEIPRKIGSWSNLAVLKASNNLFSGEIPKELT--SL---------------
---SNLLNLFLDGNQLSGELP-VE--IISW------------------------KSLTAL
DLS-NNKLTGKIP-AALGSLSSLVVLDLSENQFSGQIPP-EV--GKL-K-LPSLNLSSNR
LSGKVP-----------------
>Thassleriana_32393_XP_010519875.1:215-588
------------------------------------------------------------
------------------------------------------------------------
-------------------------------------------LRLLQLRDMNL-IGEIP
AVIFEN-LTALEHVDLSVNNLSGRIPDVI-FGLKNLTYLYL-YA--NDLIG---DI--P-
RSISAMN------------------------LVEFDLSAN-KLNGTIPEVVGNLTK-LEM
LNLFENELTGGIPVGIG-KFPGL-KLLKLFTNKFTGE-LPADLG-FYS-KLESFEVSENQ
L-TGNLPENLCRGGNLLGVVVYSNNLTGEISLSLGNCSSLRTIQLQNNRFSGE-IPSGIW
-T--S----------------------SD--MESLMVSNN-SFTGGLPEEV--AWNMTRI
DIE-NNRFSGEIPRKIGSWSNLAVLKASNNLFSGEIPKELT--SL---------------
---SNLLNLFLDGNQLSGEFP-AE--IISW------------------------KSLTAL
DLS-NNKLTGIIP-AALGSLSSLVVLDLSENQFSGQIPP-EI--GKL-R-LPSLNLSSNR
LSGKIP-----------------
>Cviolacea_19905_Clevi.0008s0908.1.p:211-584
------------------------------------------------------------
------------------------------------------------------------
-------------------------------------------LKYLWLQEMNL-IGEIP
TAVFEN-LTALEHLDLSVNNLTGRIPDVI-FGLKNLTELYL-FA--NDFIG---EI--P-
RSISAMN------------------------LVKLDLSAN-TLNGSIPEIVGNMTK-LEM
LNLFNNKLTGEIPAGIG-RFPGL-KELKLFTNELTGE-LPADLG-VYS-KLEMFEVSENQ
L-TGKLPENLCRGGSLLGVVVFSNNLTGEIPPSLGNCSTLRTIQLQNNGFSGE-IPSGIW
-M--I----------------------PD--MEWLMVSNN-SLTGELPEKT--AWNMTRI
EID-NNRFSGKIPREIGSWSNLNVFKGSNNEFSGEIPEELT--SL---------------
---SNLLVLYFDGNQLSGELP-AE--IISW------------------------KSLTTL
VLS-SNKLSGEIP-AALGSLPNLVTLDLSENQFSGQIPP-EI--GNL-K-PTNLNFSSNR
LSGKIP-----------------
>Cviolacea_3740_Clevi.0008s0910.1.p:210-583
------------------------------------------------------------
------------------------------------------------------------
-------------------------------------------LKYLWLKEMNL-IGEIP
TVVFEN-LTALEHLDLSVNNLTGRIPDVV-FGLKNLTELYL-FA--NDLIG---EI--P-
RSISAMN------------------------LVVLDLSAN-KLNGSIPEIIGNLTK-LKM
LNLFDNELIGEIPVGIG-EFRGL-DVLKLFSNKLTGE-LPVDLG-FYS-KLERFEVDRNQ
L-TGKLPENLCRGGSLQGVVVYSNNLTGEIPPSLGNCRTLLTVQLQNNRFSGE-IPSGLW
-T--I----------------------SG--MEGLMVSNN-SFTGELPENV--GWNMSRI
EME-NNRFSGEIPRNIGSWSTLVVFKASNNLFSGEIPKELT--SL---------------
---SNLLTLFLDGNQLSGELT-AE--IISW------------------------KSLTTL
DLS-SNKLSGKIP-AALGSLPNLLDLDLSENQLSGQIPP-EI--GNL-R-LTNLNLSYNR
LSGKIP-----------------
>Brapa_2356_Bra020518.1-P:178-551
------------------------------------------------------------
------------------------------------------------------------
-------------------------------------------LRYLWLTEMNL-IGEIS
AVDFGS-LTDLEHVDLSVNKLTGRIPGGL-LGLKNLTDLLL-YA--NDFIG---EI--P-
KSINATS------------------------LVALDLSAN-DLTGSIPESIGNLTK-LEY
LNLFNNQLTGVIPSVIA-KLPRL-KDLKLFTNKLTGE-IPVETG-FNS-NLESFEVSENQ
L-TGKLPGNLCNGGRLLGVVVYSNKLTGVIPDSLGECKSLLTVQLQNNNFSGE-FPSRIW
-T--A----------------------PH--MYSLQVSNN-SFTGNLPERV--AWNLSRI
EID-NNNFSGEIPSTIGSWSSLAEFKAGNNGFSGEIPKELT--SL---------------
---SNLISIFLDDNNLSGELP-DE--IVSW------------------------KSLTTI
NLA-KNKLSGKIP-RGLGSLPHLLNLDLSENGFSGVIPP-EI--GNL-K-LTTLNLSSNR
LTGEVP-----------------
>Esalsugineum_23132_ESQ32127:211-584
------------------------------------------------------------
------------------------------------------------------------
-------------------------------------------LKYLWLTEINL-IGEIP
AVVFEN-MTDLEHVDLAANKLSGRIPDVL-FGLKNLTALYL-FA--NDLVG---EI--P-
KSISATN------------------------LVELDLSAN-NLTGSIPEAIGNLTK-LEY
LNLFNNQLTGEIPAAIG-KLPGL-KELKLFTNKLTGV-IPAEIG-FNS-KLERFEVSENQ
L-TGKLPGNLCKGGNLQGVVVYSNNLTGEIPESLGNCGTLLTVQLQNNGFSGE-FSSRIW
-T--A----------------------SG--LYSLQVSNN-FFTGKLPEKV--AWNLSRI
EID-NNGFSGEIPQSIGTWSSLAEFKAGNNRFSGEIPKELT--SL---------------
---SNLISIFLDANNLSGELP-DE--IISW------------------------KSLTTI
NLS-KNKLSGKIP-RALGSLPHLLNLDLSENQFSGIIPP-EI--GNL-K-LTTLDLSSNR
LTGEIP-----------------
>Alyrata_24891_fgenesh2_kg.6__2576__AT5G25930.1:211-584
------------------------------------------------------------
------------------------------------------------------------
-------------------------------------------LKYMWLEEMNL-IGEIS
AVVFEN-MTDLKHVDLSVNNLTGRIPDVL-FGLKNLTELYL-YA--NDLTG---EI--P-
KSISATN------------------------MVFLDLSAN-NLTGSIPVSIGNLTK-LEV
LNLFNNELTGEIPPVIG-KLPEL-KEFKIFTNKLTGE-IPAEFG-VYS-KLERFEVSENQ
L-TGKLPESLCKRGKLQGVVVYSNNLTGEIPESLGDCGTLLTVQLQNNGFSGK-FPSRIW
-T--A----------------------SS--MYSLQVSNN-SFTGELPENV--AWNMSRI
EID-NNRFYGVIPRKIGTWSSLVEFKAGNNRFSGEIPKELT--SL---------------
---SNLLSIFLDENDLTGELP-DD--IISW------------------------KSLITL
SLS-KNKLSGKIP-RALGLLPRLLNLDLSENQFSGEIPP-EI--GSL-K-LTTLNVSSNR
LTGGIP-----------------
>Athaliana_25929_AT5G25930.1:211-584
------------------------------------------------------------
------------------------------------------------------------
-------------------------------------------LKYMWLEEMNL-IGEIS
PVVFEN-MTDLEHVDLSVNNLTGRIPDVL-FGLKNLTEFYL-FA--NGLTG---EI--P-
KSISATN------------------------LVFLDLSAN-NLTGSIPVSIGNLTK-LQV
LNLFNNKLTGEIPPVIG-KLPGL-KEFKIFNNKLTGE-IPAEIG-VHS-KLERFEVSENQ
L-TGKLPENLCKGGKLQGVVVYSNNLTGEIPESLGDCGTLLTVQLQNNDFSGK-FPSRIW
-N--A----------------------SS--MYSLQVSNN-SFTGELPENV--AWNMSRI
EID-NNRFSGEIPKKIGTWSSLVEFKAGNNQFSGEFPKELT--SL---------------
---SNLISIFLDENDLTGELP-DE--IISW------------------------KSLITL
SLS-KNKLSGEIP-RALGLLPRLLNLDLSENQFSGGIPP-EI--GSL-K-LTTFNVSSNR
LTGGIP-----------------
>Cgrandiflora_13332_Cagra.0426s0006.1.p:38-411
------------------------------------------------------------
------------------------------------------------------------
-------------------------------------------LKYMWLSEMNL-IGEIS
AVVFEN-MTDLIHVDLSVNNLTGRIPDDL-FGLKNLTELYL-YA--NHFTG---DI--P-
KSISAVN------------------------MVKLDLSAN-NLTGSIPVSIGNLKK-LEV
LNLFYNELTGEIPPVIG-KLPEL-KELMIFTNKLTGE-IPADIG-FNS-KLERFEVSQNQ
L-TGKLPENLCNGGKLLGVVVYSNNLTGEIPKSLGDCTTLLTVQLQNNGFSGE-FPSQIW
-A--A----------------------PS--MYSLQVSNN-SFTGKLPETV--AWNMSRI
EID-NNQFSGEIPRKIGTWSSLVEFNARNNRFSGEIPKELT--SL---------------
---SNLISVFLNENDLSGELP-DE--IISW------------------------KSLVTL
SLS-KNKLSGKIP-RGLGLLPRLINLDLSENQFSGEIPP-EI--GSL-E-LTILDLSSNR
LIGEIP-----------------
>Crubella_22536_Carub.0006s2367.1.p:211-584
------------------------------------------------------------
------------------------------------------------------------
-------------------------------------------LKYMWLSEMNL-IGEIS
AVVFEN-MTDLIHVDLSVNNLTGRIPDDL-FGLKNLTELYL-YA--NHFTG---EI--P-
KSISAVN------------------------MVKLDLSAN-NLTGSIPVSIGNLKK-LEV
LNLFYNELTGEIPPVIG-KLPEL-KELMIFTNKLTGE-IPADIG-FNS-KLERFEVSQNQ
L-TGKLPENLCNGGKLLGVVVYSNNLTGEIPKSLGDCTTLLTVQLQNNGFSGE-FPSQIW
-T--A----------------------PS--MYSLQVSNN-SFTGKLPETV--AWNMSRI
EID-NNQFSGEIPRKIGTWSSLVEFNARNNRFSGEIPKELT--SL---------------
---SNLISVFLNENDLSGELP-DE--IISW------------------------KSLVTL
SLS-KNKLSGKIP-RGLGLLPRLINLDLSENQFSGEIPP-EI--GSL-E-LTILDLSSNR
FIGEIP-----------------
>Csativa_68651_Csa13g033820.1:211-489
------------------------------------------------------------
------------------------------------------------------------
-------------------------------------------IRYMWLSEMNL-IGEIS
AVGFEN-MTDLIHVDLSVNNLTGRIPDGL-FGLKNLTELYL-YA--NDLTG---EI--P-
KSISAVN------------------------MVTLDLSAN-NLTGSIPISIGNLKK-LEV
LNLFYNKLTGEIPPVIG-KLPKL-KNLMIFGNKLTGE-IPADIG-FNS-KLERFEVSDNQ
L-TGKLPVNLCKGGKLLGVVVYTNNLTGEIPESLGDCETLLTVQLQNNGFSGE-FPSSIW
-T--A----------------------SS--MHSLQVSNN-SFTGKLPESV--AWNMSRI
EIE-NNRFSGEIPRKMGTWSSLVEFNAGNNQFSGEIP-----------------------
------------------------------------------------------------
------------------------------------------------------------
-----------------------
>Csativa_81258_Csa08g023580.1:211-513
------------------------------------------------------------
------------------------------------------------------------
-------------------------------------------LKYMWLSEMNL-IGEIS
AVDFEN-MTDLIHVDLSVNNITGRIPDGL-FGLKNLTELYL-YD--NDLTG---EI--P-
KSISAVN------------------------MVTLDLSAN-NLTGSIPESIGNVKK-LEV
LNLFYNELTGEIPPVIG-KLPEL-KNLMIFRNKLTGE-IPADIG-FNS-KLERFEVSENL
L-TGKLPVNLCKGGKLLGVVVYTNNLTGEIPESLGDCETLLTVQLQNNGFSGE-FPSSIW
-T--A----------------------SS--MYSLQVSNN-SFTGKLPENV--AWNMSRI
EIE-NNRFSGEIPRKIGTWSSLVEFNAGNNRFSGEIPKELT--AL---------------
---SNLISLFLDENDLSDYTR---------------------------------------
------------------------------------------------------------
-----------------------
>Csativa_67855_Csa20g049250.1:397-699
------------------------------------------------------------
------------------------------------------------------------
-------------------------------------------LKYMWLSEMNM-IGEIS
AVDFAN-MTDLIHVDLSVNNITGRIPDGL-FGLKNLTELYL-FD--NDLTG---EI--P-
KSISALN------------------------LVMLDLSAN-NLTGSIPVSIGNLKK-LEV
LNLFYNKLTGEIPPVIG-KLPEL-KNLMIFSNKLTGE-IPADIG-FNS-KLERFEVSENQ
L-TGKLPVNLCKGGKLLGVVVYTNNLTGEIPESLGDCETLLTVQLQNNGFSGE-FPSSIW
-T--A----------------------SS--MYSLQVSNN-SFTGKLPENV--AWNMSRI
EIE-NNQFSGEIPRKIGTWSSLVEFNAENNRFSGEIPKELT--AL---------------
---SNLISLFLDENDLSG------------------------------------------
------------------------------------LPG---------------------
-----------------------
>Brapa_29027_Bra009869.1-P:211-584
------------------------------------------------------------
------------------------------------------------------------
-------------------------------------------LKFLWFSEMNL-IGEIP
AVVFAN-MTDLEHVDLSANKLSGRIPDVL-FGLKNLTDLYL-YQ--NELTG---EI--P-
KSRSATN------------------------IVKLDLSYN-NLTGSIPETIGNLTK-LES
LNLYVNQLTGVIPPAIA-KLPEL-KELRLFTNKLTGE-IPVDFG-LYS-PLEAFEVSENQ
L-TGKIPENLCKGGNLLGVVVFSNNLTGVIPESLGNCGSLLSVQLYNNRFSGE-FPSEIW
-T--A----------------------KD--MYSLQISNN-FFTGKLPEKV--AWNLSRI
EID-NNEFSGEIPRTVGSWSSLEVFSARNNRFSGEIPTELT--SL---------------
---SRIISIFLDSNNLSGELP-EE--IISW------------------------KSLVTL
SLS-KNKLSGNIP-RGLGLLPGLVDLDLSENELSGEIPP-EV--GSL-K-FTTLNLSSNM
LTGEVP-----------------
>Brapa_29390_Bra009871.1-P:206-483
------------------------------------------------------------
------------------------------------------------------------
-------------------------------------------LKYLRFTEMNL-IGEIP
AV-IFEKMTDLKHVDLSGNKLSGRIPDVL-FELKN-------------------------
---------------------------------------------------------LTI
LYLCVNNLTGEIPKSIS------------------AT------------NIVELDLSYNN
L-------------------------TGSIPESFGNCGSLRSVHLQNNRFSGE-FPSGIW
-T--A----------------------KE--IHSLQVSNN-FFTGKLPEKL--ARKLSRI
DID-NNEFSGEIPRTITTWSSLEEFKARNNRFSGEIPTELT--SL---------------
---SRLISIFLDSNNLSGELP-DE--IISW------------------------KSLSTL
SLS-QNKLSGKIP-RALGLLPRLSGLDLSDNQFSGKIPP-EI--GNR-K-FITLDLSSNM
LTGEVP-----------------
>Gmax_35199_KRH16265:95-587
----------------------------LAHLNLSDNNIAGQFP---AFLSNCSNLKLLD
LSQNYLAGPIPNDIA-KF-KT-LNYLDLGGNSFSGDIPAAIGAVSE-LRTLLLYRNEFNG
TFPSE---IGNLTNLEVLGLAYN-SFV--NQ-TP-FEFGNLKNLKTLWMPMCNL-IGAIP
ESFAN--LSSLELLDLSFNFLTGNIPNGL-FALRNLQFLYL-YH--NGLSGEIPVL--PR
-SVRGFS------------------------LNEIDLAMN-NLTGSIPEFFGMLEN-LTI
LHLFSNQLTGEIPKSLG-LNPTL-TDFKVFGNKLNGT-LPPEFG-LHS-KIVSFEVANNQ
L-SGGLPQHLCDGGVLKGVIAFSNNLSGELPQWMGNCGSLRTVQLYNNSFSGE-LPWGLW
-D--L----------------------EN--LTTLMLSNN-SFSGEFPSEL--AWNLSRL
EIR-NNLFSGKI---FSSAVNLVVFDARNNMLSGEIPRALT--GL---------------
---SRLNTLMLDENQLYGKLP-SE--IISW------------------------GSLNTL
SLS-RNKLFGNIP-ETLCDLRDLVYLDLAENNISGEIPP-KL--GTL-R-LVFLNLSSNK
LSGSVP-----------------
>Mtruncatula_51398_AES73895:221-593
------------------------------------------------------------
------------------------------------------------------------
-------------------------------------------LKFMWISQCNL-IGNIP
ESFEN--LTNLEQLDLSMNNLTGNIPTNL-LSLKNLNSLFL-FR--NRLFG---VI--P-
NSVQALN------------------------LTHIDLAMN-NLTGAIPEEFGKLQN-LMF
LHLYSNQLSGEIPRSLG-LIPNL-RNFRVFDNKLNGT-LPSELG-RYS-KLVAFEVSENQ
L-VGGLPEHLCNGGALLGVIAFSNNLSGNLPKSFDKCGSVTTIQLYKNSFLGE-VPLSLW
-N--L----------------------TK--LSTLMLSDN-LFSGKLPSKL--SWNMSRL
EIR-NNNFSGQISVGVSSALNLVVFDARNNTFSGEFPRELT--GL---------------
---LQLTTLMLDGNQLSGTLP-SE--IISW------------------------QSLNTL
TIS-RNKISGQIP-IAMSSLPNLVYLDLSENNITGEIPA-QL--VKL-K-FIFLNLSSNK
LTGNIP-----------------
>Fvesca_33490_FvH4_2g35260.t1:212-585
------------------------------------------------------------
------------------------------------------------------------
-------------------------------------------LKEFRMRLSNL-IGQIP
ETFSN--LVSLQELDLAINKLEGKIPDGL-FLLKDLRILFL-FH--NRLTG---EI--P-
VTVGAMS------------------------LEQIDLAMN-NLTGSIPPDFGKLSN-LTV
LNLYTNKLNGGIPASLG-LITTL-KGFRVFKNQLNGT-LPPEMG-LHS-KLEGFEVSENQ
L-SGALPEHLCSKGLLQGAIAFSNKLSGELPKGLGNCTALRSVQLYNNSFSGE-LPKGLW
-T--S----------------------LN--LSTLMISNN-SFSGELPRT-RLAWNLSRL
EIS-NNRFSGEIPVQVSSWQTLVVFKASGNLFTGKIPVELT--SL---------------
---SKLNTLSLDGNRFSGELP-SE--IIAW------------------------TSLTTL
DLS-RNELSGYIP-TAIGSLPDLLYLDLSGNKFSGQIPS-EL--GHL-R-LNSLNLSSNE
LSGKIP-----------------
>Sindicum_27972_XP_011093340.1:74-591
VTGILLKNYNLNGSIP----DSISTLENLTVLDLAFNLFAGNFP---IAVLNCSKLQYLD
LSQNLFVGNIPAGID---RLKSLQYLDLGANNFTGDVPPAIGN-LTQLRTLYLYMNLFNG
SYPME---ISNLVNLEILGLAYN-DFS-PAV-XP-PEFGKLRSIKFIWMTEANL-VGEIP
QNLTN--LLSLEHLDLSSNDMEGEIPGGL-FLLKNLSRVYL-YK--NRFSG---SI--P-
QVIESLN------------------------MVEIDLAMN-SLTGRIPEDIGKLEK-LEL
LNLFANKLYGEVPPSIG-LIPSL-KNFRVFKNSLNGT-LPPEMG-NHS-KLEAFEVSDNH
F-TGNLPDNLCSGGTLFGVVAFNNNLTGEIPKSLGNCQSLRTVQLYGNNLSGE-IPLGLW
-S--A----------------------LN--MTSLMLSDN-SFSGELPSRV--AWNLTRL
EIN-NNKFSGSIPSEVSSWASLVVFEASNNIFSGPIPQRLT--GL---------------
---HQLITLILDGNSLSGELP-SE--IISW------------------------KSLTTL
NLA-RNKLSGPIP-PALGSLPDLLDLDLSQNQLSGEIPP-QL--GKL-K-LTSLNLSSNQ
LTGRIP-----------------
>Cclementina_31503_ESR63971:199-406
------------------------------------------------------------
------------------------------------------------------------
-------------------------------------------LKTLWMTEANL-IGEIP
EAMSN--LSSLEILALNGNHLEGAIPSGL-FLLNNLTQLFL-YD--NILSG---EI--P-
SSVEALK------------------------LTDIDLSMN-NLTGSIPEEFGKLKN-LQL
LGLFSNHLSGEVPASIG-KIPAL-KKFKVFNNSLSGV-LPPEIG-LHS-ALEGFEVSTNQ
F-SGPLPENLCAGGVLQGVVAFENNLSGAVPKSLGN-----------------------W
------------------------------------------------------------
------------------------------------------------------------
---RTLRTVQLYSNRFSGELL---------------------------------------
------------------------------------------------------------
-----------------------
>Ptrichocarpa_58970_PNS92846:212-584
------------------------------------------------------------
------------------------------------------------------------
-------------------------------------------LRLLWMKLANL-IGEIP
ESLSN--LTSLVHLDLAGNDLEGKIPGGL-FLLKNLTNLYL-FK--NKLSG---EI--P-
QIVETLN------------------------LVEIDLAMN-HLNGSITQDFGKLKK-LQL
LSLFENHLSGEVPASIG-LLPEL-RAFKVFTNNLSGV-LPPKMG-LHS-TLEEFDVSNNQ
F-SGRLPENLCAGGVLQGAVAFENNLSGQVPQSLGNCNSLRTVQLYSNNFSGE-IPAGIW
-T--A----------------------FN--MTYLMLSEN-SFSGGLPSKL--AWNLSRL
ELN-NNRFSGPIPPGVSSWVNLVVFEASNNLFSGEIPVEIT--SL---------------
---PHLSNLLLDGNQFSGQLP-ST--IPSW------------------------KSLTSL
NLS-RNGLSGQIP-REIGSLPDLRYLDLSQNHFSGEIPP-EF--GQL-K-LIFLNLSSNN
LSGKIP-----------------
>Ptrichocarpa_31455_PNT33364:75-592
VSELHLGDKNITETIP----ATVCDLKNLTFLEMNFNHIPGGFP---KVLYSCTKLQHLD
LSQNFFFGPIPDDID---KLSGLRYINLGANNFTGNIPPQMAN-LTGLQTLFLYQNQFNG
TLPKE---ISKLSNLEELGLAIN-EFV-PSS-IP-VEFGQLKKLRYLWMRLANL-IGEIP
ESLTN--LSSLEHLDLAENDLEGKIPDGL-FSLKNLTYLYL-FQ--NKLSG---EI--P-
QRVETLN------------------------LVEIDLAMN-QLNGSIPEDFGKLKK-LQL
LSLFDNHLSGEVPPSIG-LLPAL-TAFKVFSNNMSGA-LPPKMG-LYS-KLVEFDVATNQ
F-SGQLPENLCAGGVLLGAVAFENNLSGRVPQSLGNCDSLLTVQLYSNSFSGE-IPAGVW
-T--A----------------------SN--MIYLMLSDN-SFSGGLPSKL--AWNLSKL
ELG-NNRFSGPIPPGISSWVNLVDFKASNNLLSGEIPVEIT--SL---------------
---PHLSNLLLDGNQFSGQLP-SK--IISW------------------------KSLTSL
NLS-RNALSGQIP-KEIGSLPDLLYLDLSQNHFSGEIPL-EF--DQL-K-LVSLNLSSNH
LSGKIP-----------------
>Ptrichocarpa_31456_PNT33367:74-591
VSELHLGDKNITETIP----ATVCDLKNLTFLDMNFNYIPGGFP---KVLYSCTKLQHLD
LSQNFFVGPIPDDID---KLSGLRYINLGGNNFTGNIPPQIGN-LTELQTLHLFQNQFNG
TFPKE---ISKLSNLEVLGLAFN-EFV-PSS-IP-VEFGQLKKLWFLWMRQSNL-IGEIP
ESLTN--LSSLEHLDLAINALEGKIPDGL-FSLKNLTNLYL-FQ--NNLSG---EI--P-
QRVETLN------------------------LVEIDLAMN-QLNGSIPKDFGKLKK-LQF
LSLLDNHLSGEVPPSIG-LLPAL-TTFKVFSNNLSGA-LPPKMG-LSS-KLVEFDVAANQ
F-SGQLPENLCAGGVLLGAVAFENNLSGRVPQSLGNCNSLHTIQLYSNSFSGE-IPAGVW
-T--A----------------------SN--MTYLMLSDN-SFSGGLPSKL--AWNLSRL
ELG-NNRFSGPIPPGISSWVNLVDFKASNNLLSGEIPVEIT--SL---------------
---PHLSNLLLDGNLFSGQLP-SQ--IISW------------------------KSLTSL
NLS-RNALSGQIP-KEIGSLPDLLYLDLSQNHFSGEIPL-EF--DQL-K-LVSLNLSSNH
LSGKIP-----------------
>Cpapaya_24944_evm.model.supercontig_7.218:220-592
------------------------------------------------------------
------------------------------------------------------------
-------------------------------------------LRFLWMTEANL-IGEIP
ESIAD--LTNLEHVDLSRNNLVGAFPGGF-FALKNLSNFYM-FH--NRLSG---EI--P-
RSIQAIN------------------------LVGIDISMN-NLSGSIPDDFGKLQK-LQL
LNLFDNQFSGEVPSSIG-LIPTL-KQFSVFSNKLSGI-LPPEMG-LHS-HLEAFEVSENQ
F-SGKLPENLCAAGVLQGVVAFSNNLIGELPKSLGDCHTLRTLQLHHNKFSGE-FPSAVW
-R--I----------------------FN--LSSLMISNN-SFTGKLPMHL--AWNLSRV
EIG-DNRFSGEIPSGIGSWSRLTVFKASNNLLRGEIPKGLT--YL---------------
---NQLTTLLLDDNQLSGELP-SE--IVSW------------------------RSLNTL
DLA-RNKLSGEIP-AAFGSLPNLLNLDLSENQFSGKIPP-EF--GNL-R-LTFLNLSSNK
LSGKIP-----------------
>Graimondii_49326_KJB07471:66-583
VTRLHLRDKNIMTTIP----PSICDLKNLTFLDLSLNFIPGEFP---STLYNCSKLQYLN
ISQNYFVGEIPDDIH---RLSTLVSLDINGNNFSGNIPPSIGR-LPLLQTLYLHQNLFNG
TFPKE---IGDLSNLQTLGLAYN-GFS--AMEIP-WEFGFLKKLVYLWMTEVNL-IGEIP
ESLNN--LSSLVHLDLSRNNLEGPIPSNL-FTFENLTYVYL-FK--NHLSG---EI--P-
KAIDALN------------------------LVQVDLSQN-NLTGEIPQGFGELRY-LDF
FNLFSNQLTGELPESFG-RLPAL-RDFKVFDNNLTGV-LPPDFG-LHS-KLEAFEVSENQ
F-SGRLPENLCAGGVLQGVVAHTNNLEGEIPKSLGNCSSLLTFQLQHNKFSGE-IPSSLW
-N--T----------------------FN--LSSLMLSNN-SLTGELPSDV--AWNMSRV
EIS-NNNFSGEIPAGISSWSNLVVFKASNNLFSGQIPKEIT--NL---------------
---TRLITLLLDGNDFSGELP-SE--VISW------------------------ESLNTL
DVS-NNNLSGQIP-AAIGSLPDLINLDLSENHFTGEIPY-GI--GNL-K-LTSLNLSSNQ
LSGKIP-----------------
>Graimondii_32225_KJB65639:210-582
------------------------------------------------------------
------------------------------------------------------------
-------------------------------------------LKYLSMRTTNL-IGEIP
ESFNN--LSSLQHLDLAINNLEGPIPSMM-FSLKNLTILYL-FH--NKLSG---GI--P-
ETIDALN------------------------LIEIDLSVN-NLTGSIPEDFGKLQH-LEF
LNLFANQLTGGIPTGIG-RLPAL-GDFRVFQNRLSGV-LPPEFG-LHS-KLLGFEVSENQ
F-SGQLPENLCAGGVLQGVVAFTNNLSGQIPESLGNCPTLLTVQLHNNKFSGE-IPRHLW
-M--T----------------------FN--LSSLMLTNN-SFSGKLPSRV--TWNLSRV
EIS-DNKFSGEVPTGIASWSNLVVFKASNNLFSDKIPKEIT--AL---------------
---SRLDTLLLDGNNFSGELP-SE--IISW------------------------RSLTTL
DVS-NNKLYGQIP-VAIGSLPDLLNLDLSENQFSGQIPP-EI--GNL-K-LTSLNLSSNQ
LVGRIP-----------------
>Graimondii_32244_KJB65638:210-582
------------------------------------------------------------
------------------------------------------------------------
-------------------------------------------LKYLSMRTTNL-IGEIP
ESFNN--LSSLQHLDLAINNLEGPIPSMM-FSLKNLTILYL-FH--NKLSG---GI--P-
ETIDALN------------------------LIEIDLSVN-NLTGSIPEDFGKLQH-LEF
LNLFANQLTGGIPTGIG-RLPAL-GDFRVFQNRLSGV-LPPEFG-LHS-KLLGFEVSENQ
F-SGQLPENLCAGGVLQGVVAFTNNLSGQIPESLGNCPTLLTVQLHNNKFSGE-IPRHLW
-M--T----------------------FN--LSSLMLTNN-SFSGKLPSRV--TWNLSRV
EIS-DNKFSGEVPTGIASWSNLVVFKASNNLFSDKIPKEIT--AL---------------
---SRLDTLLLDGNNFSGELP-SE--IISW------------------------RSLTTL
DVS-NNKLYGQIP-VAIGSLPDLLNLDLSENQFSGQIPP-EI--GNL-K-LTSLNLSSNQ
LVGRIP-----------------
>Graimondii_39504_KJB54767:66-582
VTEVHLRDKNITTPIP----STICDLKNLTFLDLAFNYIPGEFP----ALYNCSKLQTLD
LSQNYFVGPIPDEID---RLSALVYLDVGANNFSGNIPPSIGR-LPELQTLYMYQTQFNG
TFPKE---IGNLSNLEVLGLAYN-DFT-PMK-IP-QEFGQLTKLSFLWMTFTNL-IGEIP
ESFNN--LTNLQHLDLARNNLEGPIPSRL-FSLKNLTHVYL-FK--NKLSG---EI--P-
KPVEALN------------------------LKEIDLSMN-TLTGSIPEDFGKLQY-LDF
LSLFSNRLTGELPTSIG-LLPAL-RDFRVFHNNLTGI-FPPEFG-LHS-KLEGFEVSENQ
F-SGQLPENLCAGGVLQGVVAHTNQLSGQVPKSLGNCPTLRTFQLQNNNFSGE-IPQGIW
-T--T----------------------FN--LSSLMLSNN-SFSGKLPSQL--AWNLSRV
EIS-DNKFSGEIPVTVATWTNLVVFQVSNNLFSGKIPKEIT--YL---------------
---SDLTTLLLDGNDFSGELP-SE--IISW------------------------RSLTTL
DAS-NNKLSGEIP-AAIGSLPNLLNLDLSENQFSGGIPP-GI--GNM-R-LTSLNLSSNQ
LVGRIP-----------------
>Graimondii_39505_KJB54766:66-582
VTEVHLRDKNITTPIP----STICDLKNLTFLDLAFNYIPGEFP----ALYNCSKLQTLD
LSQNYFVGPIPDEID---RLSALVYLDVGANNFSGNIPPSIGR-LPELQTLYMYQTQFNG
TFPKE---IGNLSNLEVLGLAYN-DFT-PMK-IP-QEFGQLTKLSFLWMTFTNL-IGEIP
ESFNN--LTNLQHLDLARNNLEGPIPSRL-FSLKNLTHVYL-FK--NKLSG---EI--P-
KPVEALN------------------------LKEIDLSMN-TLTGSIPEDFGKLQY-LDF
LSLFSNRLTGELPTSIG-LLPAL-RDFRVFHNNLTGI-FPPEFG-LHS-KLEGFEVSENQ
F-SGQLPENLCAGGVLQGVVAHTNQLSGQVPKSLGNCPTLRTFQLQNNNFSGE-IPQGIW
-T--T----------------------FN--LSSLMLSNN-SFSGKLPSQL--AWNLSRV
EIS-DNKFSGEIPVTVATWTNLVVFQVSNNLFSGKIPKEIT--YL---------------
---SDLTTLLLDGNDFSGELP-SE--IISW------------------------RSLTTL
DAS-NNKLSGEIP-AAIGSLPNLLNLDLSENQFSGGIPP-GI--GNM-R-LTSLNLSSNQ
LVGRIP-----------------
>Tcacao_14967_Thecc.09G048100.1.p:211-583
------------------------------------------------------------
------------------------------------------------------------
-------------------------------------------LQYLWMVRNNL-IGEIP
ESFNN--LSSLVHFDLSVNNLEGPMPSKL-LLFKNLTNLYL-FH--NKLSG---EI--P-
KPIEALN------------------------LVEVDLSMN-NLTGSIPEDFGKLQS-LVF
LNLNTNQLTGELPTSIG-LLPNL-TDFRVFKNKLTGF-LPPEFG-LHS-KLEGFEVSQNQ
I-SGPLPENLCAAGVLQGVVAHTNNLSGQVPKSLGNCPTLRTFQLQNNKFSGE-IPRGLW
-T--T----------------------FN--LSSLMLSNN-SFSGELPSDL--AWNMSRL
EIS-DNKFSGEIPTAVASWSNLVVFKASNNLFSGKIPKEIT--NL---------------
---SRLNTLSLDDNDFSGELP-SE--IISW------------------------RSLVTL
NVS-NNKLSGKIP-AAIGSLPDLINLDLSENQLSGEIPL-EI--GNL-K-LTFLNLSSNQ
LTGKIP-----------------
>Slycopersicum_29819_Solyc12g008500.2.1:88-460
------------------------------------------------------------
------------------------------------------------------------
-------------------------------------------LKNFWMTEANL-IGNIP
ENIGN--MTSLEYLDLSKNGLSGSIPDGL-FQLKNLSIVYL-YT--NKLSG---EI--P-
QLVSSRS------------------------LNVVDLCNN-SLTGRIPEDFGKLTK-MTG
LSLFYNQLSGEIPLSIG-KLSSL-VSVKLFGNKLSGV-IPPDFG-RFS-KLFDFQISENQ
L-VGKIPEGICNNKALARMVVYGNNLTGELPSSLGSCDSLRYLRVEKNRLSGE-VPDGLW
-T--G----------------------NN--MSMLLMNDN-LLTGQLPHRV--ASKLSQV
DIS-NNKFSGEIPAGMGTWHNLSEFKASNNLLSGQIPQELT--LL---------------
---PGITKLFLDGNLLSGNFP-SN--ISSW------------------------KTLVTL
NSR-KNQLSGPIP-SALGLLPNLIDLDLSSNQFSGVIPT-EL--GNL-K-LSSLNLSSNR
LSGEIP-----------------
>Sindicum_34853_XP_011078243.1:75-593
VTRIAIINGSITETIP----PSICDLKNLSYIDLQWNFIPGFFP---TVLYNCPKLEYLD
LSQNYLVGTIPDDIN--RLSPRLQYLNLAANNFTGDIPASVGS-LPSLVSLQLVANLFNG
SFPPE---IGNLSNLEELVLSYN-AFA-PQA-IP-SSFTKLKKLRNLWMTEANL-IGEIP
DDIGN--MSALESLDLSVNDLRGNIPDGL-FLLKNLTFLYL-YK--NRLSG---PI--P-
QRVEALK------------------------LQVLDLSNN-SLNGKIPDDFGNLTS-LTG
LALFFNQLSGEVPVSIG-RLPQL-VDIGLYSNNLSGE-LPPDLG-RYS-MLKRFQVSTNQ
F-VGGLPKYLCANKVLLGVIAFENKLTGELPDSLGDCNSLQIVRVHDNQLSGK-IPDGLW
-T--S----------------------IN--LTTLMLSNN-LFAGELPGNVGSQLSL--L
ELM-NNQFSGPIPAGISSWEGLKVFRASNNSLSGVIPQELT--AL---------------
---PLLSTVLLDGNQLYGPLP-ST--IISW------------------------KSLTAL
NLS-RNQLSGEIP-ASLGLLPDLLYLDLSGNQFSGQIPT-EF--DHL-Q-PTSLNLSSNR
LSGRVP-----------------
>Dcarota_383_KZM83920:220-591
------------------------------------------------------------
------------------------------------------------------------
-------------------------------------------LRNLFMTESHL-IGEIP
DSIGN--LAALEVLDFSANKLSGKIPDSL-FLLKNLTSVFL-YA--NKLSG---SI--P-
RSIKALN------------------------MEVLDLSAN-NLTGTIPDDIGKLTK-LSG
LSLFINKLSGEIPVTIA-RLPFL-TDVRLYNNSLSGE-LPPDFG-RFS-MLDRFEVPINK
L-VGKLPDNLCYNRVLRGVVVFDNNLTGEIPQSLGNCSSLEVFFVSGNQFSGK-IPDGLW
-T--S----------------------LN--LTQMTVSGN-SFMGQLPDRI--SSNLSLL
EID-NNDFSGEIPVGISSWKNLKEFVASNNLFNGSIPEELT--SL---------------
---PLLETLKLDRNLFTGALP-KS---ISW------------------------TYLTIL
NLS-RNHISGPIP-AQLGSLPKLADLDLSENEFSGPIPS-EI--NRL-R-LPSLNLSSNL
LTGRIP-----------------
>Fvesca_28269_FvH4_1g07450.t3:336-589
------------------------------------------------------------
------------------------------------------------------------
------------------------------------------------------------
------------------------------------------------------------
------------------------------------------------------------
----------------------L-LIFKMFNMNLSGT-IPPELG-KHS-PLEDFQVSVNR
L-TGKLPDGLCKNGKLVGVVAYENSLTGGLPSSLENCDSLMTVAVYDNKLSGD-IPNGMW
-N--A----------------------LN--LSYVLMSNN-SLTGELPEKM--SHNLLWV
DIA-DNKFSGQIPRGVSSCKKLQSFDAGNNLLNGTIPQELT--TL---------------
---PRLASLLLHQNRLSGPLP-SD--IVSW------------------------ESLNIL
DLS-RNQLSGPIP-EELGVLPSLTELDLSENQFSGEIPN-QL--AIL-K-LNNLNLSSNL
LTGEIP-----------------
>Fvesca_23520_FvH4_1g06180.t1:336-589
------------------------------------------------------------
------------------------------------------------------------
------------------------------------------------------------
------------------------------------------------------------
------------------------------------------------------------
----------------------L-VIFKMFNMNLSGT-IPPEFG-KHS-PLEDFQVSVNR
L-TGKLPDGLCKNGKLVGVVAYDNSLTGGLPSSLENCDSLLVVTVYDNKLSGD-IPSGMW
-N--A----------------------LN--LTYVLISNN-SLTGELPEKM--SDNLLRV
EIA-DNKFSGQIPRGVSSCKKLQVFDARKNLLNGTIPQELT--TL---------------
---PSLSSLLLHQNRLSGPLP-SD--IVSW------------------------ESLNIL
DLS-RNQLSGPIP-EKLGVLPSLTELDLSENQFSGEIPN-QF--AIL-K-LNNLNLSSNL
LTGEIP-----------------
>Fvesca_24067_FvH4_1g06220.t1:336-589
------------------------------------------------------------
------------------------------------------------------------
------------------------------------------------------------
------------------------------------------------------------
------------------------------------------------------------
----------------------L-VIFKMFNMNLSGT-IPPEFG-KHS-PLEDFQVSVNR
L-TGKLPDGLCKNGKLVGVVAYENSLTGGLPSSLENCDSLLTVTVYDNKLSGD-IPSGMW
-N--A----------------------LN--LSYVLMRNN-SLTGELPEKM--SYNLLRV
EIA-DNKFSGQIPRGVSSCKKLQVFDAGNNLLNGTIPQELT--TL---------------
---PSLSSLLLHQNRLSGPLP-SD--IVSW------------------------ESLNIL
DLS-RNQLSGPIP-EKLGVLPSLTELDLSENQFSGEIPN-QL--AIL-K-LNNLNLSSNL
LTGEIP-----------------
>Fvesca_5381_FvH4_1g06260.t1:336-589
------------------------------------------------------------
------------------------------------------------------------
------------------------------------------------------------
------------------------------------------------------------
------------------------------------------------------------
----------------------L-VIFKMFNMNLSGT-IPPELG-KHS-LLEDFQVSVNR
L-TGKLPDGLCKNGKLVGVVAYENSLTGGLPSSLENCDSLMTVTVYDNKLSGD-IPSGMW
-N--A----------------------LN--LSYVLMRNN-SLTGELPEKM--SYNLQRV
EIA-DNKFSGQIPRGVSSCKKLQVFDAGNNLLNGTIPQELT--TL---------------
---PSLSSLLLHQNRLSGPLP-SD--IVSW------------------------ESLNIL
DLS-RNQLSGPIP-EKLGVLPSLTELDLSENQFSGEIPN-QL--AIL-K-LNNLNLSSNL
LTGEIP-----------------
>Cpapaya_17222_evm.model.supercontig_78.22:221-593
------------------------------------------------------------
------------------------------------------------------------
-------------------------------------------LKELWISDSNL-VGELP
ETMGD--IAALEKLDLSTNGLTGNIPSSL-FTLKNLRQVYL-FK--NNLSG---EI--P-
QMMESLN------------------------LTELDLSEN-NLWGKIPNDIEKLSN-LSV
LVLFSNKLSGEVPENIS-RISTL-KDVRLFDNRLTGI-LPQDFG-RYS-FLEAFEVASNR
F-TGQLPQHLCYGGKLQGVVAFDNNLIGELPDSLGNCNSLVTVMIQNNKFTGK-IPVGLW
-T--S----------------------LN--LSVLIVNDN-LFTGKLPDKL--SHNLSLI
DIS-NNMFSGEIPMGASSWVNLVVFKASNNLFNGTIPRELT--AL---------------
---PSLTTLLLDRNQLVGSLP-SD--IISW------------------------KSLANL
NLS-GNQLSGKIP-EQIGVLPVLNELDLSDNQLSGQIPF-QI--GLL-K-LTSLNLSSNH
LTGKIP-----------------
>Cclementina_10688_ESR64546:16-510
----------------------------LTILDLQFNYIISQFP---RVLYNCSKLEYLD
LSQNYFIGPIPEDID---RLSRLKFLYLTANNMSGKIPASIGR-LTELRQLNLVVNQFNG
SIPAE---IGNLQNLEALELAYNTEFS-PSS-LP-SNFTQLKKLKKLWMASTNL-IGEIP
ETIGD--MLALEFLDLSINNFTGSIPSSV-FKLKNLSKVYL-YS--NSLSG---EI--P-
QAVESLN------------------------LKVIDLSAN-NLTGAIPNDFGKLEN-LLN
LSLMFNQLSGEIPEGIG-LLPSL-KDVRLFNNMLSGA-LPPDFG-RYS-PLEYFEVSVNN
L-TGSLPEHLCAGGKLAGIAAQDNNLSGELPESLGNCSSLLMVKIYNNSFTGN-IPAGLW
-T--G----------------------FN--LSMVLISDN-LFTGELPDKM--SGNLSRL
EIS-NNRFSGKIPTGVSSSKNLVVFQASNNLFNGTIPGELT--AL---------------
---PSLTTLLLDQNQLSGSLP-LD--IISW------------------------KSLTAL
NLS-RNQLSGEIP-EKIGFLPVLQDLDLSENQFSGKIPP-QI--GRL-M-LTSLNLSSNR
LTGEIP-----------------
>Ptrichocarpa_34968_PNS93452:71-588
ITQLLLDNKDITGTIP----PFISDLKNLKVLNFSNNSIIGKFP---VAVYNFSKLEILD
LSQNYFVGTIPDDID---SLSRLSYLNLCANNFTGNIPAAIGR-IPELRTLYLHDNLFNG
TFPAE---IGNLSKLEELYMSHN-GFL-PSK-LP-SSFTQLKKLRELWIFEANL-IGEIP
QMIGE--MVALEHLDLSKNELTGSIPNGL-FMLKNLKFLFL-YK--NLLSG---EI--P-
QVVEALN------------------------SIVIDLSWN-NLNGTIPVDFGKLDK-LSG
LSLSFNQLSGEIPESIG-RLPAL-KDFALFSNNLSGP-IPPDLG-RYS-ALDGFQVASNR
L-TGNLPEYLCHGGSLTGVVAFDNKLGGELPKSLENCSSLLTVRISNNAFFGN-IPVGLW
-T--A----------------------LN--LQQLMINDN-LFTGELPNEV--STSLSRL
EIS-NNKFSGSISIEGNSWRNLVVFNASNNQFTGTIPLELT--AL---------------
---PNLTVLLLDKNQLTGALP-SD--IISW------------------------KSLTTL
NLS-QNQLSGQIP-EEIAILPHLLELDLSDNQFSGQIPP-QL--GLL-R-LTYLNLSSNH
LVGKIP-----------------
>Ptrichocarpa_57947_PNS93451:69-586
ITQLILDNKNISGTIP----PFLSDLKNLTFLNFSNNNIIGKFP---VAVPNLSKLEILD
LSQNYIVGTIPDDID---CLARLSYLNLYANNFSGNIPAAIGL-LPELRTLRLYDNQFNG
TFPPE---IGNLSKLEELSMAHN-GFS-PSR-LH-SSFTQLKKLKMLWISGANL-IGEIP
QMIGE--MVALEHLDLSSNKLTGNIPGSL-FMLLNLRVLYL-HK--NKLSE---EI--P-
RVVEALN------------------------LTSVDLSVN-NLTGTIPFDFGKLDK-LSG
LSLFSNQLSGEIPEGIG-RLPAL-KDFKLFSNNLSGS-IPPDLG-RYS-ALERFEVCSNR
L-TGNLPEYLCHGGSLRGVVAFDNKLGGELPKSLENCSSLLVVRMSNNAFFGN-IPVGLW
-T--A----------------------LN--LQQLMISDN-LFTGELPNEV--STSLSRL
EIS-NNKFSGSVSIEGSSWRNLVVFNASNNQFTGTIPLELT--AL---------------
---PNLTVLLLDKNQLTGALP-PN--IISW------------------------KSLNIL
NLS-QNHLSGQIP-EKFGFLTDLVKLDLSDNQFSGKIPP-QL--GSL-R-LVFLNLSSNN
LMGKIP-----------------
>Graimondii_17188_KJB54274:221-593
------------------------------------------------------------
------------------------------------------------------------
-------------------------------------------LKTLWMSGTNL-TGEIP
EIIGD--MKALEALDLSKNALTGEIPKAL-FLLKNLKVVYL-SN--NKLFG---EI--P-
QVIQASN------------------------LTGIDLSQN-SLTGRIPSDVGKLEK-LSS
LVLFDNQLSGEIPEGLG-QISTL-TDVRLFSNRLSGT-LPQDLG-RYS-MLERFEVCSNR
L-TGMLPKHLCDGGKLLGVVAFDNNLTGELPTSLGNCDSLVMVDVRQNGLTGS-IPSGLW
-T--S----------------------LN--LSKLMISDN-MFTGELPRKV--SDNLSRL
EMS-NNRFFGEIPVDVKLWRNLSVFNASNNFFSGTIPGELT--AL---------------
---SSVQVLLLDRNQLHGSLP-SD--IISW------------------------NSLATL
NLS-QNQLSGQIP-EAIGFLPSLNLLDLSKNQISGQIPP-QL--GQL-K-SSFINLSSNH
LVGNIP-----------------
>Tcacao_21413_Thecc.09G100100.1.p:222-594
------------------------------------------------------------
------------------------------------------------------------
-------------------------------------------LKTLWMTEASL-VGEIP
DMIGD--MTALEVLDLSSNNLTGNIPSAL-FLLKNLEGVYL-FD--SKLSG---EI--P-
QVIKASN------------------------LRVIDLSQN-NLTGRIPSDIGKLEN-LSG
LVLFFNQLSGEIPESIG-RISTL-TDVRLFSNNLWGT-LPPDFG-RYS-MLEYFEVASNR
L-TGRLPEHLCHGGKLLGLVAFDNNLAGELPKSLGNCNSLIMVNIRNNGLTGS-IPSGLW
-T--S----------------------LN--LSMLMISDN-FFTGELPKKV--SHNLSRL
EIS-NNKFFGQIPVEVNSWRSLVVFKASNNLFNSTIPKALT--AL---------------
---PFLTTLLLDQNQLHGFLP-SP--IISW------------------------RSLVTL
NLG-QNQLSGQIP-EDICVLPSLLELDLSKNQFSGQIPP-KL--GLL-R-LTSLNLSSNL
LIGNIP-----------------
>Tcacao_21799_Thecc.09G100200.1.p:231-603
------------------------------------------------------------
------------------------------------------------------------
-------------------------------------------LKTLWMRKANL-IGDIP
DMIGA--MTALEVLDLSENELTGKIPNAL-FSLKNLKGMYL-FR--NNLSG---EI--P-
QVIRASN------------------------LSVIDLSGN-KLTGRIPDDIGKLEN-LLG
LVLFFNQLSGEIPESIG-RISTL-TDVRLFSNNLSGT-LPPDFG-RYS-MLEYFEVASNR
L-TGMLPEHLCYGGKLKGVVAFDNNLTGELPKSLGNCNSLIMFDIRNNSLTGN-IPGGLW
-T--S----------------------LN--LSQLRISDN-FFTDELPRKV--AHSLVRL
EIS-NNRFFGKIPVEVNLWSDLSVFIASNNFFNGAIPRELT--AL---------------
---PSLTMLLLDQNQLHGFLP-SD--IISW------------------------KSLQTL
NLS-RNKLSGQIP-ETIGFLPNLKGLDLSENQFSGQIPP-QL--GRL-R-FTPFNLSSNH
LIGSIP-----------------
>Mtruncatula_5628_KEH27215:222-594
------------------------------------------------------------
------------------------------------------------------------
-------------------------------------------LRKFHMYDSNL-FGEIP
ETIGE--MMSLEDLDLSGNFLSGKIPNGL-FSLKNLSIVYL-YQ--NNLSG---EI--P-
DVVEAFE------------------------LTSVDLSMN-NLTGKIPDDFGKLEK-LNV
LSLFENQLSGEVPERIG-HFSAL-TDFIVFQNNLSGN-LPQDFG-RYS-KLETFQISSNS
F-NGRLPENLCYHGRLVGLMVFDNNLSGELPKSLGSCSSLQYLRVENNEFSGN-IPNGLW
-T--S----------------------TN--LSQLMLSEN-KFTGELPERL--SQNLSTL
AIS-YNRFSGRIPNGVSSWKNVVKFNASNNFFNGSIPLELT--SL---------------
---PRLETLLLDQNQLTGQIP-SD--ITSW------------------------KSLVTL
NLS-HNQLSGEIP-DAICRLRSLSMLDLSENQISGRIPP-QL--APM-R-LTNLNLSSNY
LTGRIP-----------------
>Gmax_60735_KRH74249:224-596
------------------------------------------------------------
------------------------------------------------------------
-------------------------------------------LKVFHMYESSL-VGEIP
EAIGH--MVALEELDLSKNDLSGQIPNDL-FMLKNLSILYL-YR--NSLSG---EI--P-
GVVEAFH------------------------LTDLDLSEN-KLSGKIPDDLGRLNN-LKY
LNLYSNQLSGKVPESIA-RLRAL-TDFVVFINNLSGT-LPLDFG-LFS-KLETFQVASNS
F-TGRLPENLCYHGSLVGLTAYDNNLSGELPESLGSCSSLQILRVENNNLSGN-IPSGLW
-T--S----------------------MN--LTKIMINEN-KFTGQLPERF--HCNLSVL
SIS-YNQFSGRIPLGVSSLKNVVIFNASNNLFNGSIPLELT--SL---------------
---PRLTTLLLDHNQLTGPLP-SD--IISW------------------------KSLITL
DLC-HNQLSGVIP-DAIAQLPGLNILDLSENKISGQIPL-QL---ALKR-LTNLNLSSNL
LTGRIP-----------------
>Gmax_86242_KRH07287:229-364
------------------------------------------------------------
------------------------------------------------------------
-------------------------------------------LKVFHMYESNL-VGEIP
ETIGH--MVALEKLDLSKNGLSGQIPNGL-FMLKNLSILYL-YR--NSLSG---EI--P-
RVVEAFN------------------------LTELDLSEN-ILSGKIPDDLGRLNN-LKY
LNLYSNQLFGNVPESIA-RLPAL-TDFVVFLNNLSGT-LP--------------------
------------------------------------------------------------
------------------------------------------------------------
------------------------------------------------------------
------------------------------------------------------------
------------------------------------------------------------
-----------------------
>Gmax_86240_KRH07285:71-587
VTGLTLVNSNITQTLP----PFMCDLKNLTLVNFSRNFIPGEFP---TFLYKCSKLVYLD
LEMNDFSGTIPDDID---NLVNLQHLNLGSTSFSGDIPASIGR-LKELKMLQLHYCLFNG
TFPYE--SIANLFDLEFLDMSSNLVLP-PSK-LS-SSLTRLKKLKFFHMYSSNL-FGEIP
ETIGE--MVALENLDLSRSNLTGHIPRGL-FMLKNLSTLYL-FQ--NKLSG---EI----
PGVVEASN-----------------------LTEIDLAEN-NLEGKIPHDFGKLQK-LTL
LSLSLNNLSGEIPQSVG-RIPSL-IYFQVMFNNLSGI-LPPDFG-LYS-ELKTFLVANNS
F-TGRLPENLCYHGQLLNLTTYDNYLSGELPESIGHCSSLKDLKIYSNEFSGS-IPSGLW
-T-------------------------FN--LSNFMVSYN-KFTGELPERL--SPSISRL
EIS-HNRFFGRIPTGVSSWTNVVVFKASENNLNGSVPKGLT--SL---------------
---PKLTTLLLDHNQLTGPLP-SD--IISW------------------------QSLVTL
NLS-QNKLSGHIP-DSIGLLPVLSVLDLSENQFSGEVPS-KL------PRITNLNLSSNY
LTGRVP-----------------
>Gmax_44361_KRH74250:76-591
VTGLTLSNSSITQTIP----SFICDLKNLTVVDFYNNYIPGEFP---TTLYNCSKLEYLD
LSQNNFVGSIPHDID---RLSNLQYLSLGYTNFSGDIPASIGR-LKELRNLQFQNSLLNG
TFPAE---IGNLSNLDTLDLSSN-NMLPPSR-LH-DDWTRLNKLKFFFMFQSNL-VGEIP
ETIVN--MVALERLDLSQNNLSGPIPGGL-FMLENLSIMFL-SR--NNLSG---EI--P-
DVVEALN------------------------LTIIDLTRN-FISGKIPDGFGKLQK-LTG
LALSINNLEGEIPASIG-LLPSL-VDFKVFFNNLSGI-LPPDFG-RYS-KLETFLVANNS
F-SGKLPENLCYNGHLLNISVYENYLSGELPQSLGNCSSLMELKIYSNEFSGS-IPSGLW
-T-------------------------LN--LSNFMVSHN-KFTGELPERL--SSSISRL
EID-YNQFSGRIPTGVSSWTNVVVFKASENYLNGSIPKELT--AL---------------
---PKLNILLLDQNQLTGSLP-SD--IISW------------------------QSLVTL
NLS-QNQLSGHIP-DSIGLLPVLTILDLSENQLSGDVPS-IL------PRLTNLNLSSNY
LTGRVP-----------------
>Gmax_86241_KRH07286:78-594
VTGLTLSNSSITQTIP----SFVCDLKNLTIVDFYNNLIPGEFP---TSLYNCSKLEYLD
LSQNNFVGSIPHDIG--NLSNYLKYLNLGYTNFSGDIPASIGR-LKELRNLQLQNNLLNG
TFPAE---IGNLSNLDTLDLSSN-NMLPPSK-LH-GDWTRLNKLKVFFMFQSNL-VGEIP
QTIGN--MVALERLDLSQNNLSGPIPSGL-FMLENLSIMFL-SR--NNLSG---EI--P-
DVVEALN------------------------LTIIDLTRN-VISGKIPDGFGKLQK-LTG
LALSMNNLQGEIPASIG-LLPSL-VDFKVFFNNLSGI-LPPDFG-RYS-KLETFLVANNS
F-RGNLPENLCYNGHLLNISAYINYLSGELPQSLGNCSSLMELKIYSNEFSGS-IPSGLW
-T--L----------------------S---LSNFMVSYN-KFTGELPERL--SPSISRL
EIS-HNRFFGRIPTDVSSWTNVVVFIASENNLNGSVPKGLT--SL---------------
---PKLTTLLLDHNQLTGPLP-SD--IISW------------------------QSLVTL
NLS-QNKLSGHIP-DSIGLLPVLGVLDLSENQFSGEVPS-KL------PRITNLNLSSNY
LTGRVP-----------------
>Mtruncatula_26519_AES76004:71-613
VTGITLSQMNITQTIP---PFICDELKSLTHVDFSSNFIPGDFP---TLFYNCSKLVYLD
LSMNNFDGIIPNDIGNLSTS--LQYLNLGSTNFHGGVPDGIGK-LKELRELRIQYCLLNG
TVSDE---IGELLNLEYLDLSSNTMF--PSWKLP-FSLTKLNKLKVLYVYGSNL-IGEIP
EKIGD--MVSLETLDMSRNGLTGEIPSGL-FMLKNLSQLFL-FD--NKLSG---EI--P-
SGLFMLKNLSQLSIYNNKLSGEIPSLVEALNLTMLDLARN-NFEGKIPEDFGKLQK-LTW
LSLSLNSLSGVIPESIG-HLPSL-VDFRVFSNNLSGT-IPPEFG-RFS-KLKTFHVSNNS
L-IGKLPENLCYYGELLNLTAYENSLSGELPKSLGNCSKLLDLKIYSNEFTGT-IPRGVW
-T--F----------------------VN--LSNFMVSKN-KFNGVIPERL--SLSISRF
EIG-NNQFSGRIPSGVSSWTNVVVFNARNNFLNGSIPQELT--SL---------------
---PKLTTLLLDQNQFTGQIP-SD--IISW------------------------KSLVTL
NLS-QNQLSGQIP-DAIGKLPVLSQLDLSENELSGEIPS-QL------PRLTNLNLSSNH
LIGRIP-----------------
>Gmax_37623_KRH09331:75-592
VTSLTLSQSNINRTIP----SFICGLTNLTHLDFSFNFIPGGFP---TPLYNCSKLEYLD
LSGNNFDGKVPHDIDQLSAN--LQYLNLGSTNFHGDVPSSIAK-LKQLRQIKLQYCLLNG
SVAGE---IDDLSNLEYLDLSSN--FMFPEWKLP-WNLTKFNKLKVFNLYGTNL-VGEIP
ENIGD--MVALDMLDMSNNSLAGGIPSGL-FLLKNLTSLRL-YA--NSLSG---EI--P-
SVVEALN------------------------LANLDLARN-NLTGKIPDIFGKLQQ-LSW
LSLSLNGLSGVIPESFG-NLPAL-KDFRVFFNNLSGT-LPPDFG-RYS-KLETFMIASNS
F-TGKLPDNLCYHGMLLSLSVYDNNLSGELPESLGNCSGLLDLKVHNNEFSGN-IPSGLW
-T--S----------------------FN--LTNFMVSHN-KFTGVLPERL--SWNISRF
EIS-YNQFSGGIPSGVSSWTNLVVFDASKNNFNGSIPRQLT--AL---------------
---PKLTTLLLDQNQLTGELP-SD--IISW------------------------KSLVAL
NLS-QNQLYGQIP-HAIGQLPALSQLDLSENEFSGQVPSLPP------R-LTNLNLSSNH
LTGRIP-----------------
>Gmax_85286_KRH38834:74-591
VTSLTLSQSNINRTIP----TFICGLTNLTHLDFSFNFIPGEFP---TSLYNCSKLEYLD
LSRNNFDGKVPHDIDKLGAN--LQYLNLGSTNFHGDVPSSIAK-LKQLRQLKLQYCLLNG
TVAAE---IDGLSNLEYLDLSSN--FLFPEWKLP-WNLTKFNKLKVFYLYGTNL-VGEIP
KNIGD--MVTLEMLDMSNNSLAGGIPNGL-FLLKNLTSLLL-YA--NSLSG---EI--P-
SVVEALN------------------------LVYLDLARN-NLTGKIPDAFGKLQQ-LSW
LSLSLNGLSGVIPESFG-NLPAL-KDFRVFFNNLSGT-LPPDFG-RYS-KLQTFMIASNG
F-TGKLPENLCYHGMLLSLSVYDNNLSGELPELLGNCSGLLDLKVHNNEFSGN-IPSGLW
-T--S----------------------FN--LTNFMVSRN-KFTGVLPERL--SWNISRF
EIS-YNQFSGGIPSGVSSWTNLVVFDASKNNFNGSIPWKLT--AL---------------
---PKLTTLLLDQNQLSGALP-SD--IISW------------------------KSLVTL
NLS-QNQLSGQIP-NAIGQLPALSQLDLSENEFSGLVPSLPP------R-LTNLNLSFNH
LTGRIP-----------------
>Mtruncatula_5622_KEH27213:74-589
VTGLTLFNYNINQTIP----SFICDLKNLTHVDFNNNYIPGMFP---TDLYNCSKLEYLD
LSMNNFVGKIPENIF---TLSNLNYLNLSYTNFTDDIPSSIGK-LKKLRFLALQVCLFNG
TFPDE---IGDLVNLETLDLSNN-LFK-SST-LP-VSWTKLSKLKVFYMYVCNL-FGEMP
ESMGE--MVSLEDLDISQNGLTGKIPSGL-FMLKNLRRLLL-AT--NDLSG---EL--P-
DVVEALN------------------------LTNIELTQN-NLTGKIPDDFGKLQK-LTE
LSLSLNNFSGEIPQSIG-QLPSL-IDFKVFMNNLSGT-LPPDFG-LHS-KLRSFHVTTNR
F-EGRLPENLCYHGELQNLTAYENHLSGELPESLGNCSSLLEMKIYKNDFYGN-IPSGLW
-R--S----------------------EN--LGYFMISHN-KFNGELPQNLSSSISL--L
DIS-YNQFSGGIPIGVSSWTNVVEFIASKNNLNGSIPQEIT--SL---------------
---HKLQTLSLDQNQLKGPLP-FD--VISW------------------------NSLLTL
NLS-QNQLSGEIP-ASIGYLPDLSVLDLSDNQFSGEIPSIAP------R-ITVLDLSSNR
LTGRVP-----------------
>Mtruncatula_5627_KEH27214:74-589
VTGLTLFNYNINQTIP----SFICDLKNLTHVDFNNNYIPGMFP---TDLYNCSKLEYLD
LSMNNFVGKIPENIF---TLSNLNYLNLSYTNFTDDIPSSIGK-LKKLRFLALQVCLFNG
TFPDE---IGDLVNLETLDLSNN-LFK-SST-LP-VSWTKLSKLKVFYMYVCNL-FGEMP
ESMGE--MVSLEDLDISQNGLTGKIPSGL-FMLKNLRRLLL-AT--NDLSG---EL--P-
DVVEALN------------------------LTNIELTQN-NLTGKIPDDFGKLQK-LTE
LSLSLNNFSGEIPQSIG-QLPSL-IDFKVFMNNLSGT-LPPDFG-LHS-KLRSFHVTTNR
F-EGRLPENLCYHGELQNLTAYENHLSGELPESLGNCSSLLEMKIYKNDFYGN-IPSGLW
-R--S----------------------EN--LGYFMISHN-KFNGELPQNLSSSISL--L
DIS-YNQFSGGIPIGVSSWTNVVEFIASKNNLNGSIPQEIT--SL---------------
---HKLQTLSLDQNQLKGPLP-FD--VISW------------------------NSLLTL
NLS-QNQLSGEIP-ASIGYLPDLSVLDLSDNQFSGEIPSIAP------R-ITVLDLSSNR
LTGRVP-----------------
>Mtruncatula_34571_KEH27211:167-538
------------------------------------------------------------
------------------------------------------------------------
-------------------------------------------LIEIDLSENNL-VGKIP
NDFGE--LQRLTYLSFFMNNLTGKIPSSL-FMLKNLSTVYL-AM--NSLFG---EI--P-
NVVEALN------------------------LTKIDLSMN-NLVGKIPNDFGKLQQ-LTV
LNLYKNNLSGEIPQSIG-NLKSL-KGFHVFKNKFSGT-LPSDFG-LHS-KLEYFRIEINN
F-KRKLPENLCYHGKLQILGAYENNLSGELPKSIGNCSNLFALEIDRNEFSGK-IPSGLW
-N-------------------------MN--LVTFIISHN-KFTGEMPQNF--SSSISLF
DIS-YNQFYGGIPIGVSSWTNLVKFIASKNYLNGSIPQELT--TL---------------
---PNLERLLLDQNQLKGSLP-FD--VISW------------------------KSLVTL
NLS-QNQLNVQIP-VSIGHLPSLSVLDLSENQFSGEIPL-IL--TRL-R-NLNLNLSTNH
LTGRVP-----------------
>Mtruncatula_41939_KEH27208:209-580
------------------------------------------------------------
------------------------------------------------------------
-------------------------------------------LRMFHMYDSNL-FGEIP
VTIGE--MMALEYLDLSGNFLSGKIPNGL-FMLKNLSIVYL-YR--NSLFG---EI--P-
SLVEALN------------------------LTEIDLSEN-NLAGKIPNDFGKLQS-LTW
LYLYMNNLSGEIPHGIG-NLKSL-KGFYAFINKFSGT-LPSDFG-LHS-KLEYFRIEVNN
F-KGKLPENFCYHGNLQVFTAYENHLSGELPKSIGNCSNLLVLEIYKNEFSGK-IPSGLW
----N----------------------MN--LVIFMISHN-KFNGEIPQNL--SSSISVF
DIS-YNQFYGGIPIGVSSWTSVVEFIASKNYLNGSIPQELT--TL---------------
---PNLERLLLDQNQLKGSLP-SD--VISW------------------------KSLATL
NLS-QNQLNGQIP-ISIGHLPSLSVLDLSENQFSGEIPP-IL--THL-R-NLNLNLSSNH
LTGRVP-----------------
>Macuminata_26258_GSMUA_Achr9P06060_001:103-313
------------------------------------------------------------
------------------------------------------------------------
------------------------------------------------------------
------------------------------------------------------------
-------------------------------LRYLDLSQN-RFVGVIPDDVDRLSPLLTH
LDLSSNNFSGDVPPAIS-RFPAI-QKLVLNSNLFNGS-FPAEIG-NLS-RLQTL------
------------------------------------------LDLSENSLTGT-IPAGIW
-A--L----------------------QNL-VYLIDVSMN-QINGSIPKDFGKLLNLSVL
FMY-YNRLSGEIPASIGLLPLLYDLRLFNNGLTG-LPDGLC--DG---------------
---GALTSIVVFNNNMSGKIP---------------------------------------
--------------PSLGSCSTLDNIQVQSNSFSGEVP----------------------
-----------------------
>Macuminata_35615_GSMUA_Achr8P27630_001:195-599
----------------------------LTHLDLSYQRIHTRFP---TSLYNCSSLRYLD
LKQNGFVGAIPADID--RLSPRLTLLDISGNNFTGDIPPSIGR-LPAIQTLWLYANLFDG
SLPAE---IGNLSRLQQLGLAYN-SFA-PMR-IP-SEFGNLTKLTFLWMTSANL-QGEIP
PPFAQ--LKVLTQLDLSENSLTGAIPAGI-WGLPNLQYLYL-YK--NNLSG---------
-----------------------------------------SLTGSIPHDFGKLKK-LSL
L----------------------------YFNGLTGV-LPPELG-KNS-PLIDIEVDDNK
I-------------------------SGEIPSSLGKCSKLNNFQIHNNRFSGE-LPDGIW
-S--A----------------------MY--LTTVMVSNN-NLTGRIPPSLGKCSPLTTL
FLSCNNMFSGELPSNLAGLSTLQLFNMGNNMISGRIPEDIS--LL---------------
---KSLAELNLRHNQLTGEIP---------------------------------------
--------------TSIGSLKQLTSMDLSGNELSGSIPS-EM--GNL-K-LSYIDLSSNQ
LSGEIP-----------------
>Macuminata_513_GSMUA_Achr8P27640_001:435-792
----------------------------LTHLDLSYQRIHTRFP---TSLYDCSSLRYLD
LQQNGFVGAIPADID---------------------------------------------
------------------------RLS--------------PRLTLLDLSGNNF-TGDIP
PSFGR--LPAIQTLWLHANLFDGSFPAEI-ANLSRLQQLGLAYN--SFAPM---RI--P-
SEFAKLTK-----------------------LTFLWMAKA-NLQGEIPASFAQLTG-LTQ
LDLTQNSLTGAIPAGIW-GLPNL-QYLYLYKNNLSGSIIPASIG-KLP-SLSTLRLFSNG
L-TG-LPDGLCDRGAFNSIVVFNNNLTGTIPPSLGKCSKLNNFQIHNNRFSGE-LPDGIC
----F----------------------PS-------------------------------
-----------------SADRLQVLLGSNNMFSGELPSSLA--GL---------------
---LSLQTLVLGGNMITGKIP---------------------------------------
--------------DDISLLKSLNDLDLRHNRLTGEIPA-SI--GSL-PVLTTLDLSANH
LSGPIP-----------------
>Sitalica_32556_KQL11019:7-233
------------------------------------------------------------
------------------------------------------------------------
------------------------------------------------------------
------------------------------------------------------------
-------------------------------LVKICISTN-LLTGQIPEDFGKLKN-LTI
LSLYNNQLSGSIPNSIT-LLPML-------------------------------------
----------------------------------------QDVQLSDNALSGR-FPPGIW
-L--L----------------------PK--LTIVKVHDN-AFTGSLPSGL--GPSVATI
DIS-NNRFSGRLP---ATGTNLSYLSTTNNLISGEIPTNLI--DH---------------
---APLQVLILSQNMLSGLLP-SR--IWHK------------------------VSFREL
DLS-KNYLSGEIP-DTVGETTCIYKIDLSENNLYGPIPS-EL--AQL-N-PGFLNLSSNQ
LSGQIP-----------------
>Pdactylifera_45316_XP_038987607.1:100-593
VTNITLFNRNISQPIP----ATICKLRSLSFLDLRYNYITTSFP---TSLYNCSNLLHLD
LSWNHFVGVIPSDIY---------------------------RLSPRLTDLILSGNNFTG
DIPPS---IGRLQAIKNLSLDDN-HFNVSFP----AELGNLSNLQTLWLAYNPFAPATIP
STFRN--LTQLSSLWMASTNLKGEIPEFI-WSLKKLQDLVL-SA--NDLTG---EINID-
GPIGALG------------------------LEVIDVSMN-QLSGSIPEEFGKLQN-LSL
LYMYGNRLSGEIPASIG-LLPAL-AFLSFSHNSLTGV-LPPNLG-KYS-PLRFLWVQDNM
I-SGSLPEYICASGSLTLIDVSKNNLTGNVPASLDNCFTLTYIYIQSNRFSGD-FPGKIW
-S--A----------------------VN--LTEVIMNDN-ALSGTLPAKL--PSKLTWL
EIQ-NNQFSGNIP---STAESLQGLLASNNLLSGDIRAVST--GV---------------
---SKLLMLRLGGNLISGHIP-PG--ISEL------------------------KFLSVL
NLS-SNHLVGEIP-AAIGSLWKLTSLDLSINQLSDSIPP-EI--GGL-H-LNTFNLSSNR
LSGEIP-----------------
>Macuminata_5740_GSMUA_Achr10P27630_001:85-486
VTQISLSNINITKPIP----PFLCNLTSLAYLDLSNNYIPGGFP---TSLYRCSILEHLN
LSQNLFVGELPSDID---------------------------------------------
--------------------------------------NMSSQLAYLDLS-VNL-VGDIP
EALGK--LTELEHLDLAWNHLNGSIPAAI-WSLEKLETLYL-FS--NNLTG---EI--S-
GKIAALN------------------------LEEIDVAIN-QLKGSIPEEFGNLSH-LRL
LFMYYNRLSGEIPRGIG-LLRNL-SDIRLFNNHLVGI-LPPELG-KHS-NLKNLEVSNNR
I-SGSLPQGLCTNGALRSLVVFNNNLTGELPASLSDCHRLANIQLYNNNFSGE-FPLRLW
-----------------------------------------SAAENLTLAV--------L
EAS-NNTFSGEIPAELSGLSSLQVLLLGGNRISGVIPAGIS--NL---------------
---KFLTQLDLSDNYLSGGIP---------------------------------------
--------------AALGSLEVLTMLDLSHNRLSGSIPP-EI--GNL-K-LNLLNLSYNQ
LSGEIP-----------------
>Acomosus_11778_Aco009964.1.mrna1:83-598
VTAISLRLHNLTRPIP----SSICDLPNLSFIDLYFNYLPGEFP---TVLYKCSNLEHLE
LAQNLFVGQLPADIH--RLSPKLTYLSLFGNNFSGDVPRSIGR-LPALQTLFLHSNLLNG
SYPVE---IANLYDLRYLSLAYN-PFA-PAP-IP-PEFGSLTKLKSLWMTQIGA-VGEIP
DTFQK--LTEIEYFDLGWNSMNGTIPDWI-WTLPKLTNFYL-YA--NLFSG---GI--N-
RTISALS------------------------LVEIDVSMN-LLTGPMPADLGKLTN-LTV
LFMYYNRLSGEIPASVG-LLPQL-RDLRLFNNSLSGA-LPPELG-KHS-ELQNLEVANNG
L-SRKLPEGLCSRGALRSVVVFNNNLSGGVPDSLANCYTLDNIQFYGNKFSGE-FPNTIW
-K--A----------------------EN--LTTVMIHDN-AFSGTIPDPL--PWNLTRL
EIQ-NNRFYGTIP---SSAGRLQVFLASNNLFSGEIPSNLA--GI---------------
---SQLNVLFLDGNRISGSIP-SG--ISAL------------------------TGLTQL
NLS-SNRLTGEIP-GSFGSLPVLTSLDLSDNELSGPVPP-QL--GNL-K-LNFLNVSCNE
LSGPIP-----------------
>Pdactylifera_15310_XP_008794105.2:83-598
VTDISLGEQSITGPIS----PAICDLKNLSLLDLHDNDLSGPFP---TILYNCSNLEYLD
ISENLFIGEIPADIY--RMSSRLSDLRLSGNNFTGNIPPSICR-LPAIRSLLLDNNLFNR
SFPAE---LGNLSALETLTLAYN-PFT-PAR-IP-SEFGKMAKLSYLWMTKMNL-FGEIP
ESLGN--LVELEHLDLAWNSLNGTIPGWI-WKLEKLKELYL-FA--NKFSG---EI--S-
GTIRALS------------------------LVQLDVSIN-QLTGSIPEDIGKLKN-LSI
LFMYYNRLSGEIPASIG-SLPNL-QDIRLFGNNLTGV-LPPELG-KHS-RLLNLEVQWNN
I-SGKLPEYLCAGKALTSLNVFDNNFAGEVPASLGDCSTLDNIQLYRNAFSGD-FPTGIW
-S--A----------------------VN--LTTVIIHDN-ALSGTLPDEL--PWNLTRL
EMQ-NNRFSGKIP---STAKKLAVFRASNNLFSGEIPGTLA--GI---------------
---SRLQILFLGGNQISGSIP-PA--VSLL------------------------TSLVNL
NLS-KNRLSGEIP-AALGSLPVLTSLDLSGNQLSGEIPQ-AI--GNL-T-LNFLNLSSNQ
LSGEIP-----------------
>Pdactylifera_32964_XP_008789188.2:85-600
VTEIFLSNQGLAEQIP----PAMCDFKNLSYLDLSYNNLPGPFP---TTLYKCSNLKYLD
LSQNLFVGELPVDID--RLSPRLTYLSLSNNNFSGDIPASIAR-FPAIQSLCLDNNLFNG
SLPAE---LSNLRTLETLTLAYN-PFA-PAR-IP-PEFGNLTRLSFFWMTKMNL-LGEIP
ESLGK--LTELEQLDLAWNSLNGTIPRWI-WKLEKLKYLYL-YA--NKFSG---EI--N-
GTIGALG------------------------LVKLDVSKN-KLTGSIPEDIGKLKN-LSV
LFMYDNILSGEIPARIG-LLPNL-YDIRLFNNSLTGV-LPPELG-KHS-GLWNIEVQWNR
I-SGELPQHLCYRKILTSVNVFDNNFTGEVPASLGDCSTLDNIQLYRNGFYGD-FPTGIW
-S--A----------------------VN--LTTVIIREN-ALSGTLPDEL--SWNLTRL
ELE-NNRFSGKIP---SSAKNLLVFKARNNLFSGEISATLA--GI---------------
---SRLQELSLGGNQISGSIP-PA--VSGL------------------------KSLTIL
DLR-DNRLSGEIP-ATLGSLPSLTSLDLSGNQLFGAIPP-AI--GNL-K-LNFLNLSSNQ
LSGEIP-----------------
>Aofficinalis_10135_ONK69795:22-419
-------------------------------------------------------LGYLD
LSQNLFVGELPSDIN---------------------------------------------
--------------------------------------GLSSSLTDLILSANNF-SGQIP
TSIGE--LKSIQSLYLDDNLFNGSIPVEL-AHLSDLQTLALAYN--NFAPQ---RI--P-
AEFGNLTG-----------------------LSFLWMASM-DLVGEIPGSFERLIE-LQQ
LDLSMNSLTGNIPNFIW-NLRNLQFVYLLYSNKLTGV-LPPELG-KHC-PLWNLEIDDNL
L-SGELPEDLCARNALASIIVFDNNFTGKIPESLGGCIALDNLQLQRNRFYGD-FPPGIW
-S--A----------------------AN--LSTVMLSDN-NFSGTIPDKL--PWNLTRL
EIQ-NNRFSGKIP---SAGENILVFLAGNNLFSGEIPAILT--GI---------------
---SQLQSLQLGRNMISGSIP-DE--ISVL------------------------KFLTEL
NLS-NNQLIGEIP-ASIGSLPVLTTLDLSKNQLTGNIPV-NI--GNL-R-LNFLNLSSNQ
LSGQVP-----------------
>Acomosus_6502_Aco005980.1.mrna1:224-500
------------------------------------------------------------
------------------------------------------------------------
-------------------------------------------LQFLWMSSMNL-EGEIP
AFFAE--MSELAQLDLSQNSLSGGIPEGI-WTIRSLQNLYL-YK--NQLSG---QI--SV
NGTIGSTG-----------------------LVKLDVSMN-QITGTIPESFGSLRN-LSI
LFMYYNRLAGEIPASIG-LLPSL-TDLRLFNNNLTGV-LPPQLG-KHS-PLWNVEVDDNM
L-SGELPEGLCAGGAFTSIVVSANNMSGPIPAGLGECATLDNIQIQGNRFSGD-VPAGIW
-A--A----------------------EN--LTTVIMHNN-ELSGGLPDKL--PWNLTRL
EID-NNQFTGNLP---SSAGRLVVFKSSNNKFSGEQ------------------------
------------------------------------------------------------
------------------------------------------------K-----------
-----------------------
>Pdactylifera_27799_XP_038981309.1:73-592
VTNITLVSQNISQPIP----ATICELRSLSFLDLSSNYITTSFP---KSLYNCSKLQYLD
LSQNYFVGVIPSDIY--RLSPRLTTLILSANNLTGDIPRSIGRLPAMIEYLALNNNLFNV
SFPAE---LGNLSNLQTLWLAYN-PFA-PTT-IP-PTFRRLTKLSYLWMTQTNL-KSEIP
EFIGE--LTQMYQLDLSENSLSGSIPAGI-WNLKNLQFLYL-YK--NNLAG---EIKID-
GAIGALE------------------------LEGLDVSMN-QLNGSIPEEFGKLRK-LSV
LLMYYNRFSGEIPPSIG-LLPAL-TDLRLFNNSLTGV-LPPQLG-KYC-PLWNVEVDDNM
I-SGKLPENLCAGGALSSIIVSDNNLTGNLPASLGNCSTLSNIMIQRNRFSGD-FPAGIW
SS--A----------------------VN--LTTVVMHDN-ALSGTLPDKL--PWNLTRL
EMG-NNRFSGNLP---SSAGNILVFLADNNSFSGEIPTSMT--GL---------------
---SQLQTLSLGGNEISGEIP-PA--ISTL------------------------KALTAL
NLS-HNQLTGEIP-ASIGSLPVLDTLDLSANQLSGVIPT-AI--GNL-R-LNALNLSSNQ
LSGEIP-----------------
>Osativa_11432_Os06t0557100-02:80-598
VTELSLHDMNLTGTVP----TAVCDLASLTRLDLSNNQLTGAFP--AAALSRCARLRFLD
LANNALDGALPQHVG--RLSPAMEHLNLSSNRLSGAVPPEVAA-LPALRSLLLDTNRFTG
AYPAA--EIANLTALERLTLADN-GFA-PAP-VP-PAFAKLTKLTYLWMSKMNI-TGEIP
EAFSS--LTELTLLDMSGNKLTGAIPAWV-FRHQKLERLYL-YE--NSLSG---EL--P-
RNVTTAN------------------------LVEIDLSSN-QLGGEISEDFGNLKN-LSL
LFLYFNKVTGAIPASIG-RLPNL-TDLRLFGNELSGE-LPPELG-KNS-PLANFEVSNNN
L-SGALPETLCANGKLFDIVVFNNSFSGELPANLGDCVLLNNLMLYNNRFTGD-FPEKIW
-S--F----------------------QK--LTTVMIQNN-GFTGALPAEI--STNISRI
EMG-NNMFSGSIP---TSATKLTVFRAENNLLAGELPADMS--NL---------------
---TDLTDFSVPGNRISGSIP-AS--IRLL------------------------VKLNSL
NLS-SNRISGVIPPASFGTLPALTILDLSGNELTGDIPA-DL--GYL-N-FNSLNVSSNR
LTGEVP-----------------
>Osativa_33058_Os06t0557100-01:80-598
VTELSLHDMNLTGTVP----TAVCDLASLTRLDLSNNQLTGAFP--AAALSRCARLRFLD
LANNALDGALPQHVG--RLSPAMEHLNLSSNRLSGAVPPEVAA-LPALRSLLLDTNRFTG
AYPAA--EIANLTALERLTLADN-GFA-PAP-VP-PAFAKLTKLTYLWMSKMNI-TGEIP
EAFSS--LTELTLLDMSGNKLTGAIPAWV-FRHQKLERLYL-YE--NSLSG---EL--P-
RNVTTAN------------------------LVEIDLSSN-QLGGEISEDFGNLKN-LSL
LFLYFNKVTGAIPASIG-RLPNL-TDLRLFGNELSGE-LPPELG-KNS-PLANFEVSNNN
L-SGALPETLCANGKLFDIVVFNNSFSGELPANLGDCVLLNNLMLYNNRFTGD-FPEKIW
-S--F----------------------QK--LTTVMIQNN-GFTGALPAEI--STNISRI
EMG-NNMFSGSIP---TSATKLTVFRAENNLLAGELPADMS--NL---------------
---TDLTDFSVPGNRISGSIP-AS--IRLL------------------------VKLNSL
NLS-SNRISGVIPPASFGTLPALTILDLSGNELTGDIPA-DL--GYL-N-FNSLNVSSNR
LTGEVP-----------------
>Bdistachyon_29853_KQK18000:68-587
VTGLTLPSLNLTGKVP----ESLCDLASLARLDLSSNKLSGAFP--GAALYGCSKLRFLD
LSYNAFDGALPDDIN-LILSPAMEHLNLSNNHFSGVLPPAVAR-LPLLKSLLLDTNQFTG
SYPAR--EISELKGLQQLTLALN-AFE-PAP-AP-VEFAQLTNLTYLWMSNMNV-TGEIP
EAYSS--LTELTVLGLSTNNLTGEIPAWV-WRHPKLQLVYL-FT--NGLNG---EL--P-
RSIAAAN------------------------WVEFDVSTN-RLTGQISEDFGNHKN-LTL
LFLYKNQLTGTIPASIA-TLPNL-KDIRLFENKLSGE-LPKELG-KHS-PLGNLEVCNNN
L-SGPLPASLCANGKLYDIVVFNNDFSGQLPAGLGDCVLLNNLMMYNNRFSGE-FPAKMW
-S--F----------------------PM--LTTLMIQNN-GFTGALPAQI--SENLTRI
EMG-NNKFSGSFP---TSATGLHVFKAENNLLSGELPANMS--GF---------------
---ANLSDLLIAGNRLSGSIP-TS--VSLL------------------------QKLNSL
NMS-GNRISGAIPPSSIGLLPSLTLLDLSHNELTGAIPS-DF--SNL-N-FNLLNMSSNQ
LIGEVP-----------------
>Sitalica_32548_KQL11011:78-596
VTELSFDGLNLTGTVP----ASVCALKSLARLDLSYNHLTGAFP--AAALYACAELGFLD
LSNNQFSGLLPRDID--RLSPAMEHLNLSVNRFDGEVPPTVTR-LPALKSLLLDTNNFTG
AYPAA--EISKLAGLEVLTLADN-AFA-RAP-VP-TEFSKLINLTCLWMEQMNL-AGEIP
EAFSS--LTELTVFSLASNQLTGSIPAWV-LQHAKLQNIYL-FN--NSLSG---EL--A-
SNVTAVN------------------------LVEVDVSTN-QLTGEIPEAFGNLKN-LTF
LALHQNKFTGSIPASIG-LLPQL-RDIRIYDNQFCGE-LPPELG-KHS-PLGNLEVGKNN
L-SGPLREGLCANGMLYDIVAFNNNFSGALPANLGHCVLLDNLKLYNNRFSGD-FPVNIW
-S--F----------------------PK--LTTVMIQNN-NFTGTLPTEI--SFNISRI
EMG-NNMFTGSVP---TSATGLLTFLAENNQLAGELPSDMS--KL---------------
---ANLTDLSVPGNRITGSIP-TS--IKLL------------------------QKLNSL
NMS-GNRMSGTIPPGSIGLLPSLTILDLSGNELTGDIPS-DM--GQL-H-FSSLNMSLNQ
FTGEVP-----------------
>Sitalica_32545_KQL11014:77-593
VTGLTLSHLNLTGSVP----ASVCLLKNITHLDLSYNNLTGAFP--AAALYACAELRFLD
LSNNQLSGPLARDID--GLSPAMEHLNLSTNSFAGEVPPAVTR-LTELKSLLLDTNRFTG
AYPAV--GISELAGLEVLTLAYN-AFA-PAP-VP-AEFAKLTNLTYLWMDKMNL-TGEIP
EAFSN--LTELTVFSLASNALTGSIPAWV-LQHAKLQNLYL-FD--NSLSG---EL--P-
RSVTAVN------------------------LIELDLSSN-KFTGEIPEDFGKLKN-LTL
LFLYKNQLTGTIPASIG-LLP-L-RDVRLFNNHLSGE-LPPELG-MHS-PLGNLEVGNNN
L-SGPLRETLCANGKLYDIVAFNNSFSGEFPAKLGDCVTINNLMLYNNRLSGD-FPVKIW
-S--F----------------------PK--LTMVMIQNN-SFTGTLPSEI--SFNISRI
EMG-NNMFSGSFP---ALAKGLKVFHAENNRLGGELPSDMS--KL---------------
---GNLTDLSVPGNRITGSIP-AS--IKLL------------------------QKLNTL
DLS-GNRISGVIPPGSIGTLPSLTTLDLSDNLLTGSIPS-DI--SNL---INSLNLSSNQ
LTGEVP-----------------
>Sbicolor_14845_EER88520:79-596
VTELILPGLKLTGSVP----ASVCALESLTRLDLSYNNLTGAFP--GAALYSCVGLTFLD
LSNNQFSGPLPRDID--RLSPALEHLNLSTNSFAGVVPPAVAG-FPALRSLLLDTNNFTG
AYPAA--EISSLAGLERLTLADN-AFA-PAP-LP-AEFAKLTNLTYLWMDSMNL-TGEIP
EAFSN--LTELTTLSLVSNRLNGSIPAWV-WQHQKLQYIYL-FD--NGLSG---EL--T-
PTVTASN------------------------LVDIDLSSN-QLTGEIPEDFGNLHN-LTL
LFLYNNQLTGTIPPSIG-LLRQL-RDIRLFQNQLSGE-LPPELG-KHS-PLGNLEVAVNN
L-SGPLRESLCANGKLYDLVAFNNSFSGELPAELGDCSTLNNLMLHNNYFSGD-FPEKIW
-S--F----------------------PK--LTLVKIQNN-SFTGTLPAQI--SPNISRI
EMG-NNMFSGSFP---ASAPGLKVLHAENNRLDGELPSDMS--KL---------------
---ANLTDLLVSGNRISGSIP-TS--IKLL------------------------QKLNSL
NMR-GNRLSGAIPPGSIGLLPALTMLDLSDNELTGSIPS-DI--SNV---FNVLNLSSNQ
LTGEVP-----------------
>Zmays_58280_Zm00001d036972_P001:80-598
VTELILSRQKLTGSVP----APVCALASLTHLDLSYNNLTGAFP--GAALYACARLTFLD
LSTNQFSGPLPRDID-RLLSRSMEHLNLSTNGFSGEVPPAVAG-LPALSSLRLDTNNFTG
AYPAA--EISNRTGLQTLTLANN-AFA-PAP-VP-TEFSKLTNLTFLWMDGMNL-TGEIP
EAFSS--LEQLTLFSMASNNLTGSIPAWV-WQHQKLQYIYL-FH--NVLSG---EL--T-
RSVTALN------------------------LVHIDLSSN-QLTGEIPQDFGNLKN-LTT
LFLYNNQLTGTIPVSIG-LLPQL-RDIRLFQNELSGE-LPPELG-KHS-PLGNLEVCLNN
L-SGPLRGSLCANGKLFDIVAFNNSFSGELPAALGDCVTLNNLMLYNNNFSGD-FPEKVW
-S--F----------------------PN--LTLVMIQNN-SFTGTLPAQI--SPKLSRI
EIG-NNMFSGSFP---ASAAGLKVLHAENNRLGGELPSDMS--KL---------------
---ANLTDLSVPGNRIPGSIP-TS--IKLL------------------------QKLNSL
DMR-GNRLTGAIPQGSIGLLPALTMLDLSDNELSGTIPS-DL--TNA---FNLLNLSSNQ
LTGEVP-----------------
>Zmays_22369_Zm00001d046236_P001:80-597
VSGLTLSSMKLTGSVP----ASVCALKSLTHLDLSYDNLTGDFP--GAALYACAGLTFLD
LSNNQFSGPLPLDID--RLSPAMEHLNLSTNSFAGEVPPAVGG-FPALRSLLLDTNSFTG
AYPAA--EISKLTGLQMLTLADN-EFA-PAP-VP-TEFSKLTNLTYLWMGGMNL-TGEIP
EAFSS--LKELTLFSMASNQLTGSIPAWV-WQHQKLQYIYL-FD--NALSG---EL--T-
RSVTALN------------------------LLQIDLSTN-QLTGDIPEDFGNLKN-LTI
LFLYNNQLSGTIPASIG-LLPQL-KDIRLFQNQLSGE-LPPELG-KHS-PLGNLEVSINN
L-SGPLRESLCANGKLFDIVAFNNSFSGELPAELGDCITINNLMLHNNNFSGD-FPEKIW
-S--F----------------------PN--LTLVMVQNN-SFTGTLPAQI--SPKMARI
EIG-NNRFSGSFP---ASAPALKVLHAENNRLGGELPPDMS--KL---------------
---ANLTDLSVPGNQISGSIP-TS--IKLL------------------------QKLNSL
DMR-GNRLSSAIPPGSIGLLPALTMLDLSDNEITGNIPS-DV--SNV---FNLLNLSSNQ
LTGEVP-----------------
>Zmays_2934_Zm00001d046236_P003:80-597
VSGLTLSSMKLTGSVP----ASVCALKSLTHLDLSYDNLTGDFP--GAALYACAGLTFLD
LSNNQFSGPLPLDID--RLSPAMEHLNLSTNSFAGEVPPAVGG-FPALRSLLLDTNSFTG
AYPAA--EISKLTGLQMLTLADN-EFA-PAP-VP-TEFSKLTNLTYLWMGGMNL-TGEIP
EAFSS--LKELTLFSMASNQLTGSIPAWV-WQHQKLQYIYL-FD--NALSG---EL--T-
RSVTALN------------------------LLQIDLSTN-QLTGDIPEDFGNLKN-LTI
LFLYNNQLSGTIPASIG-LLPQL-KDIRLFQNQLSGE-LPPELG-KHS-PLGNLEVSINN
L-SGPLRESLCANGKLFDIVAFNNSFSGELPAELGDCITINNLMLHNNNFSGD-FPEKIW
-S--F----------------------PN--LTLVMVQNN-SFTGTLPAQI--SPKMARI
EIG-NNRFSGSFP---ASAPALKVLHAENNRLGGELPPDMS--KL---------------
---ANLTDLSVPGNQISGSIP-TS--IKLL------------------------QKLNSL
DMR-GNRLSSAIPPGSIGLLPALTMLDLSDNEITGNIPS-DV--SNV---FNLLNLSSNQ
LTGEVP-----------------
>Zmays_2936_Zm00001d046236_P002:16-509
----------------------------LTHLDLSYDNLTGDFP--GAALYACAGLTFLD
LSNNQFSGPLPLDIDRLSPA--MEHLNLSTNSFAGEVPPAVGG-FPALRSLLLDTNSFTG
AYPAA--EISKLTGLQMLTLADN-EFA-PAP-VP-TEFSKLTNLTYLWMGGMNL-TGEIP
EAFSS--LKELTLFSMASNQLTGSIPAWV-WQHQKLQYIYL-FD--NALSG---EL--T-
RSVTALN------------------------LLQIDLSTN-QLTGDIPEDFGNLKN-LTI
LFLYNNQLSGTIPASIG-LLPQL-KDIRLFQNQLSGE-LPPELG-KHS-PLGNLEVSINN
L-SGPLRESLCANGKLFDIVAFNNSFSGELPAELGDCITINNLMLHNNNFSGD-FPEKIW
-S--F----------------------PN--LTLVMVQNN-SFTGTLPAQI--SPKMARI
EIG-NNRFSGSFP---ASAPALKVLHAENNRLGGELPPDMS--KL---------------
---ANLTDLSVPGNQISGSIP-TS--IKLL------------------------QKLNSL
DMR-GNRLSSAIPPGSIGLLPALTMLDLSDNEITGNIPS-DV--SNV---FNLLNLSSNQ
LTGEVP-----------------
>Zmays_62889_Zm00001d046236_P004:80-597
VSGLTLSSMKLTGSVP----ASVCALKSLTHLDLSYDNLTGDFP--GAALYACAGLTFLD
LSNNQFSGPLPLDID-RLSPA-MEHLNLSTNSFAGEVPPAVGG-FPALRSLLLDTNSFTG
AYPAA--EISKLTGLQMLTLADN-EFA-PAP-VP-TEFSKLTNLTYLWMGGMNL-TGEIP
EAFSS--LKELTLFSMASNQLTGSIPAWV-WQHQKLQYIYL-FD--NALSG---EL--T-
RSVTALN------------------------LLQIDLSTN-QLTGDIPEDFGNLKN-LTI
LFLYNNQLSGTIPASIG-LLPQL-KDIRLFQNQLSGE-LPPELG-KHS-PLGNLEVSINN
L-SGPLRESLCANGKLFDIVAFNNSFSGELPAELGDCITINNLMLHNNNFSGD-FPEKIW
-SFPN--------------------------LTLVMVQNN-SFTGTLPAQI--SPKMARI
EIG-NNRFSGSFP---ASAPALKVLHAENNRLGGELPPDMS--KL---------------
---ANLTDLSVPGNQISGSIP-TS--IKLL------------------------QKLNSL
DMR-GNRLSSAIPPGSIGLLPALTMLDLSDNEITGNIPS-DV--SNV---FNLLNLSSNQ
LTGEVP-----------------
>Osativa_6956_Os02t0228300-01:63-578
VTGLSLPSLHIARPIP----ASVCSLKNLTYIDLSCNNLTGDFP---TVLYGCSALEFLD
LSNNQLSGRLPDRID--RLSLGMQHLNLSSNAFTGDVPSAIAR-FSKLKSLVLDTNRFNG
NYPGA--AIGGLVELETLTLASN-PFE-PGP-VP-KEFGKLTKLKMLWLSWMNL-TGTIP
DDLSS--LMELTLLDLSQNKMQGQIPEWV-LKHQKLENLYL-YA--SNLSG---EI--G-
PNITALN------------------------LQELDLSMN-KFSGSIPEDIANLKK-LRL
LYLYYNNLTGPIPAGVG-MMPDL-TDIRLFNNKLSGP-LPAELG-KHS-ELGNFEVSNNN
L-SGELPDTLCFNKKLFDIVVFNNSFSGVFPTNLGDCKTINNIMAYNNHFVGD-FPKKIW
-S--F----------------------EL--LTNVMIYNN-NFTGTLPSEI--SFNISRI
EME-NNRFSGALP---STAVGLKSFTAENNQFSGELPADMS--RL---------------
---ANLTELNLAGNQLSGSIP-PS--IKSL------------------------TSLTSL
NLS-RNQISGEIP-AAVGWM-GLYILDLSDNGLTGDIPQ-DF--SNL-H-LNFLNLSSNQ
LSGEVP-----------------
>Osativa_9011_Os02t0227700-01:70-585
VTSLSFQSFQIANPIP----ASICSLKNLKYLDLSYNNLTGDFP---TVLYNCSALQFLD
LSNNELTGSLPSNID--KLSLGMQHLNLSSNYFIGDVPSAIAR-FLKLKSLVLDTNSFNG
SYPGA--SIGGLVELEILTLASN-PFM-PGP-IP-NEFSKLTKLTYLWLSWMNL-TGDIP
DALSA--LKELILLDLSKNKMQGKIPKWI-WKLQKLEMLYL-FA--SNFSG---EI--G-
PYISTLN------------------------MQELDLSMN-KLTGSIPEDIANLKN-LRL
LYLYYNNLTGSIPKGVS-MLPNL-TDIRLFNNKLSGP-LPPELG-KYS-ELGNFEVSNNN
L-SGELPDTLCFNKKLYDLVVFNNSFSGVFPMNLGDCDTINNIMAYNNHFVGD-FPENIW
-S--F----------------------AK--LINIMIYNN-NFTGNLPSEI--SFNITRI
EIG-NNMFSGALP---SAAIALKNFMAENNQFSGALPDDMS--RF---------------
---ANLTELDLAGNRLSGLIP-PS--MQSL------------------------TKLTSL
NLS-SNQISGEIP-AVLGLM-DLNILDLSNNKLTGHIPQ-EF--NDL-H-VNFLNLSSNQ
LSGEVP-----------------
>Bdistachyon_17168_KQJ94124:74-591
VTALSLTKLHVGNPIP---AASICSLEQLSSLDASYNNLTGEFP---TALYGCSALQFLD
LSNNQLAGSLPRDIN--KLSSEMLHLNLSANGFVGQVPSAIAG-FPKLKSLLLDTNGFNG
SYPAE--AIGQLPELETLTLANN-PFA-PGP-IP-DAFGKLTKLTLLWLSGMNL-TGRIP
SSLSA--LTELSILDMSVNKLQGEIPEWI-WKLQKLQYIYL-FA--NKFTG---RI----
GPFDAAAS-----------------------MLQLDLSSN-RLTGPIHETIGSMKN-LSL
LFLYYNYIAGPIPASLG-LLPNL-ADIRLFDNKLSGP-LPPELG-KHS-PLGNFEVSNNL
L-SGELPETLCANKQLFDLVVFGNGFSGAFPASLGDCDTLDNIMAHYNRFVGD-FPEKIW
-S--F----------------------PK--LTTVQIHDN-SFTGTLPANI--SPLISRI
EME-NNKFSGAVP---TSAPGLKVFWAQNNLFSGELPRNMS--GL---------------
---SNLTDLNLSGNRISGSIP-AS--IQLL------------------------GRLNYL
VLS-NNEISGPIP-AEIGSLPALNSLELSNNELTGTIPP-EF--GNL-H-LNLLNLSDNA
LTGEVP-----------------
>Bdistachyon_17173_KQJ94121:68-584
VTTLSFAKLHIANPIP----ASVCRLKHLSSLDLSYNNLTGEFP---KVLYGCSTLQYLD
LSNNQLAGSLPGDIG--KLSSEMLHLNLSANGFIGHVPSAIGG-FLKLKSLVLDTNSFNG
SYPAA--AIGRLVELETLTLASN-PFA-PGP-LP-DAFGKLTKLTLLWLSGMNL-TGRIP
SSLSA--LNELSILDMAMNNLQGKIPVWI-WKLQKLQYLYM-YG--NRFTG---GI----
GPFDAAVS-----------------------MLQLDLSSN-RLTGPIHDTIGSMKN-LSL
LFLYYNDIAGPIPVSLG-LLPNL-ADIRLFDNKLSGP-LPPELG-KHS-PLGNFEVANNL
L-SGGLPETLCANKQLYDLVVFNNGFSGVFPAGLGECDTLDNIMAENNSFTGD-FPEKIW
-S--F----------------------PK--LTTVLIHDN-SFTGTLPAKI--SPLISRI
EMD-NNRFSGAIP--M-TAYRLQTFHAQNNLFSGILPPNMT--GL---------------
---ANLADLNLARNRLSGPIP-MS--VQFL------------------------RRLNFL
DLS-SNKISGPIP-TGIGSLPALNVLDLSKNELTGDIPP-DF--SNL-H-INFINLSCNQ
LTGVIP-----------------
>Sitalica_29878_KQL27877:79-598
VTALSFQNFNISNPIP----ASICSLKKLAYLDLSYNNLAGEFP--AAALYGCSALHYLD
LSNNLFSGVLPTDIN-GKLSMQMEHLNLSTNGFSGSVPSAIAG-FPKLKSLILDTNSFNG
TYPGS--AIGSLTELETLTLASN-PFS-PGR-IP-HDFSKLKNLKMLWMSGMNL-TGVIP
YALSA--LTELTVLALYENNLEGAIPAFV-WKLQKLEFVYL-YA--NSFMG---AI--G-
PEFTAVN------------------------MQQLDLSGN-SLSGVIPETIGNMKN-LTL
LCLYNNYFTGWIPSNIG-LLPNL-VDIRLFNNMLLGT-LPPELG-KHS-PLGNLEVSNNY
L-TGVLGETLCFNKKLYNIVAFNNNFSGVFPAILGACDTLDNIMLQNNNFVGE-FPEKIW
-S-AL----------------------PK--LTSVMIQNN-NLTGFLPSAL--SPKITRI
EMG-NNRFFGNIP---ESATGLRSFEAEKNLFSGGLPADMT--ML---------------
---ANLTVLNLAGNQISGSIP-TS--IGAL------------------------ERLNSL
NLS-SNQITGEIP-AGIGLLPVLIVLDLYNNKLSGSIPE-DF--NNN-H-FSFLNLSSNQ
LTGEVP-----------------
>Sitalica_12824_KQL28013:181-698
VTKLSFPNFNITNPIP----ASICSLKNLSYLDLSYNNLTDHFP---IVIYGCSALSYLD
LSNNLFSGALPADID--KLSSEMEHLNLSSNGFTGSVPSAIAV-FPKLKSLVLDTNSFNG
TYPAS--AIAKLNELETLTLADN-PFA-PGL-IP-DEFSKLTNLKMLWLSGMNL-TGGIP
DKLSS--LTELTTLALYSNKLHGEIPAWV-WKLPKLERLYL-YA--NSFTG---GI--G-
PEVTFFN------------------------LQELDLSAN-LFTGTIPEAIGKMKN-LTT
LNLYYNKLTGSIPPSIG-LLPNL-LDIRLFNNKLSGL-LPPELG-KHS-PLGNLEVSNNL
L-SGKLPDTLCYNKNLYDLVVFNNNFSGVLPANIGDCQTLDNIMAYSNNFTGE-FPEKVW
WA--F----------------------PK--LTTVMIQNN-GFTGTLPSVI--SPNITRI
EMG-NNLFSGAVP---SSAPGLNVFKAENNQFFGALPANMS--GF---------------
---ANLTDLNLAGNRISGSIP-PS--IQSL------------------------KSLNYL
NLS-SNQISGDIP-AAIGSLAVLNMLDLSNNKLSGDIPQ-EF--NNL-R-LTFLNLSSNQ
LTGEIP-----------------
>Sbicolor_10221_OQU84710:0-446
-------------------------------------------------------MEHLN
LSSNGFSGSVPLAIA----------------------------GFPKLKSLVLDTNSFDG
SYPGA--AIGNLTQLETLTLASN-PFA-PGS-IP-DEFGKLKKLQMLWMSGMNL-TGGIP
DTLSS--LTELTTLALSDNHLHGVIPAWV-WKLQKLEILYL-YD--NSFSG-------PI
MSNITATN-----------------------IQEIDLSTN-WLTGSIPESIGNLTT-LSL
LYLHLNNLTGPVPSSVV-LLPNL-ADIRLFSNLLSGP-LPPALG-RYS-PLGNLEVSDNF
L-SGELSPTLCFNKKLYNIEVFNNNFSGVFPAMLAECHTVKNIKAYNNRFVGT-LPRAVW
-S-AS----------------------PN--LSTVMIQNN-LFSGALPTEM--PANIRRI
DIG-SNMFSGAIP---TSATGLRSFMAENNQFSYGLPGDMT--KL---------------
---ANLTVLSLAGNQISGCIP-VS--ISAL------------------------GALSYL
NLS-GNQITGAIPPAAIGLLPALTVLDLSNNQLEGQIPE-DL--NNLMH-LSYLNLSSNQ
LVGEVP-----------------
>Sbicolor_17816_KXG29933:103-623
VTALSFQNFNISRPIP----ASICSLRNLTYIDLSHNNLTGEFP--AAALYGCSALRFLD
LSNNIFSGVLPTDINELSPW--MEHLNLSSNGFSGSVPLAIAG-FPKLKSLVLDTNSFDG
SYPGA--AIGNLTQLETLTLASN-PFA-PGS-IP-DEFGKLKKLQMLWMSGMNL-TGGIP
DTLSS--LTELTTLALSDNHLHGVIPAWV-WKLQKLEILYL-YD--NSFSG---------
PIMSNITATN---------------------IQEIDLSTN-WLTGSIPESIGNLTT-LSL
LYLHLNNLTGPVPSSVV-LLPNL-ADIRLFSNLLSGP-LPPALG-RYS-PLGNLEVSDNF
L-SGELSPTLCFNKKLYNIEVFNNNFSGVFPAMLAECHTVKNIKAYNNRFVGT-LPRAVW
SA--S----------------------PN--LSTVMIQNN-LFSGALPTEM--PANIRRI
DIG-SNMFSGAIP---TSATGLRSFMAENNQFSYGLPGDMT--KL---------------
---ANLTVLSLAGNQISGCIP-VS--ISAL------------------------GALSYL
NLS-GNQITGAIPPAAIGLLPALTVLDLSNNQLEGQIPE-DL--NNLMH-LSYLNLSSNQ
LVGEVP-----------------
>Zmays_74929_Zm00001d016285_P001:75-595
VSALSFQNLSIANPVP-VPAASICNLKNLSSLDLSYNKLTGQFP---TALYSCSAARFLD
LSNNRFSGALPADIN--RLSSAMEHLNLSSNGFTGSVPRAIAA-FTKLRSLVLDTNSFDG
TYPGS--AIAGLSELETLTLANN-PFV-PGP-IP-DDFGKLTKLQTLWMSGMNL-TGRIP
DKLSS--LTELTTLALSVNKLHGEIPAWV-WSLQKLQILYL-YD--NSFTG---AI--G-
PDITAVS------------------------LQEIDLSSN-WLNGTIPESMGDLRD-LTL
LFLYFNNLTGPIPSSVG-LLPNL-TDIRLFNNRLSGP-LPPELG-KHS-PLANLEVSNNL
L-RGELPDTLCLNRKLYDLVVFNNSFSGVFPANLADCDTVNNIMAYNNLFTGE-FPEKVW
SG--F----------------------PV--LTTVMIQNN-SFTGTMPSAI--SSNITRI
EMG-NNRFSGDVP---TSAPGLKTFKAGNNQFSGTLPEDMS--GL---------------
---ANLIELNLAGNTISGAIP-PS--IGSL------------------------QRLNYL
NLS-SNQISGAIP-PGIGLLPVLTILDLSSNELTGEIPE-DF--NDL-H-TSFLNLSSNQ
LTGELP-----------------
>Zmays_55080_Zm00001d053424_P001:73-593
VTAFSFQNFNIGRPIP----ASICSLKNLAYLDLSYNNLSGEFP--AAALHGCSALRFLD
LSNNIFSGVLPTDMD-RLSPGTMEHLNLSSNSFSGSVPLAIAG-FPKLKSLVVDTNGFNG
SYPGA--AIANLTRLETLTLANN-PFA-PGP-IP-DGFGKLTKLKLLWLSGMNL-THGIP
DTLSS--LSQLTVLALSDNSLQGEIPAWV-WKLQKLELLYL-YG--NRFTG---AI--G-
PDVTAMN------------------------IQEIDISSN-SLTGPIPESIGDLRN-LTL
LFLNFNNISGPIPSSVG-LLPNL-VDIRLFSNSLSGP-LPPELG-KHS-PLANLEVSNNF
L-TGELPDTLCFNKKLYDVVVFNNSFSGAFPAGFGECNTVNNIMAYNNRFTGE-FPGAVW
-S-EF----------------------PA--LTTVMIQNN-SFAGVLPAEV--SSKITRI
EIG-NNRFSGAIP---ASATGLETFMAENNWFSHGLPEDMS--KL---------------
---ASLIQLSLAGNQVSGSIP-AS--IRAL------------------------ERLNYL
NLS-GNQITGAIPAAAIGLLPVLSVLDLSNNKLDGEIPA-DF--NDL-H-LSHLNLSFNQ
LVGEVP-----------------
>Sbicolor_22302_EES06596:156-601
-------------------------------------------------------MEHLN
LSSNGFTGSVPLAIA----------------------------GFPKLKSLLLDTNSFNG
SYPGA--AIGDLTQLETLTLASN-PFV-PGP-IP-DEFGKLKKLQMLWMSGMNL-TGGIP
DKLSS--LTELTLLALSDNHLDGEIPAWI-WKLQKLEILYL-YA--NSFTG---AI--G-
PDITAVS------------------------LQEIDLSMN-WLTGPIPESIGNLKN-LWL
LYLYFNNLTGPIPSSVG-LLPNL-VDIRLFTNSLSGA-LPPELG-KHS-PLGNLEVSNNL
L-TGELPDTLCFNKQLYDIVVFNNRFSGAFPANLGDCDTLNNIMAYNNQFTGE-FPGTVW
-S-AF----------------------PY--LTTVKIQSN-NFAGVLPAEL--SSNITRI
EIG-NNRFSGAVP---TSATGLKTFMAENNWFSHGLPEDMT--KL---------------
---ANLTEVSLAGNQIGGSIP-VS--ISAL------------------------GALSYL
NLS-SNQITGAIPAAAIGLLPALTVLDLSNNKLDGQIPE-DF--NNL-H-LSYLNLSSNQ
LVGEVP-----------------
>Sbicolor_32682_EES06537:75-594
VSALSFQKLNIINPVP----ASICNLKNLSHLDLSYNNLTGQFP---TALYGCSALQFLD
LSNNHFSGALPADIDKKLSSPAMEHLNLSSNGFTGSVPLAIAG-FPKLKSLLLDTNSFNG
SYPGA--AIGDLTQLETLTLASN-PFV-PGP-IP-DEFGKLKKLQMLWMSGMNL-TGGIP
DNLSS--LTELTLLALSDNKLDGKIPGWI-WKLQKLQILYL-YA--NSFTG---AI--G-
PEITAVS------------------------LQEIDLSTN-WLSGSIPESIGKLSN-LWL
LYLYFNNLTGRIPSSVG-RLPNL-VDIRLFSNSLSGH-LPPELG-KYS-PLGNFEVSNNL
L-SGELPDTLCFNKNLYDIVVFNNNFSGAFPAVLGDCVTVNNIMVYNNNFTGE-FPEKVW
SA--F----------------------PN--LTTVKIQSN-SFTGSMPSVI--SSNITRI
EMG-NNRFSGAVP---TSAPGLKTFMAENNLFSGPLPENMS--GL---------------
---ANLSELKLAGNRISGSIP-PS--IRSL------------------------EHLNYL
NFS-SNQISGPLP-AEIGSLPVLTILDLSNNELTGEIPQ-EL--NNL-R-LSFLNLSSNQ
LTGELP-----------------
>Bdistachyon_2215_KQJ94074:272-571
------------------------------------------------------------
------------------------------------------------------------
------------------------------------------------------------
------------------------------------------------------------
-------------------------------LMELDVSSN-KLTGAIPDDFGKLVN-LTM
LFLYKNQLHGSIPPSIG-LLPNL-IDIRLFDNLLSGS-LLPELG-KHS-ALGNIEVPNNN
L-SGELPDYLCSNRKLYDIVVFNNRFSGKLPKSLDGCYLLENLMLYNNIFTGE-FPKSLW
-S-VV----------------------TN-RLSVVMIQNN-NFSGTFPTHL--PWNFTRL
DIR-NNRFSGPIP---TLAGKMKVFQAANNLLSGEIPWDLT--GT---------------
---SQVVELDLSRNQITGSIP----MTIGV------------------------LKLNTL
NLS-GNKISGNIP-AAFGFMSVLTILDLSSNALSGEIPK-EI--NKL-R-LNFLNLSMNH
LSGEIP-----------------
>Macuminata_19484_GSMUA_Achr7P09490_001:91-278
------------------------------------------------------------
------------------------------------------------------------
------------------------------------------------------------
------------------------------------------------------------
-------------------------------LQYLDLSQN-FLVGELPSDIHKLSSQLLH
LDLSYNNFTGDIPPSIG-RLLSL-HTLNLHCNFFDG------------------------
--SPRIPVEFGNMTRLKYLWMTYANLVGEIPEDLGRLAELDHLDLARNGLSGS-IPAAIW
------------------------------------------------------------
-------------------------------------------SL---------------
---EKLTTLYLYDNKLTGEIS---------------------------------------
---------GEIA------ASNLEEIDVSMNRLTGSIPE-EFLGQQS-H-LTNLEVSNNR
ISGSLP-----------------
