# Supplementary material for: Perception of a conserved family of plant signalling peptides by the receptor kinase HSL3
Source: eLife. 2022 May 26;11:e74687. doi: 10.7554/eLife.74687 (PMC9191895; doi:10.7554/eLife.74687)
Supplement: Supplementary file 17. [file elife-74687-supp17.zip › Supplementary file 17_LRR domain HAEHSLCEPRRLK7IKU2 clade phylogeny.tree]

#NEXUS
begin taxa;
	dimensions ntax=439;
	taxlabels
	'Acoerulea_12205_Aqcoe6G158100.1.p'[&COL="BLU"]
	'Acoerulea_12589_Aqcoe6G009900.1.p'[&COL="BLU"]
	'Acoerulea_21948_Aqcoe4G077500.1.p'[&COL="BLU"]
	'Acoerulea_22921_Aqcoe7G151600.1.p'[&COL="BLU"]
	'Acoerulea_23140_Aqcoe7G421000.1.p'[&COL="BLU"]
	'Acoerulea_25818_Aqcoe5G219800.1.p'[&COL="BLU"]
	'Acoerulea_29398_Aqcoe6G158500.1.p'[&COL="BLU"]
	'Acoerulea_4066_Aqcoe7G151700.1.p'[&COL="BLU"]
	'Acoerulea_537_Aqcoe1G335900.1.p'[&COL="BLU"]
	'Acoerulea_6578_Aqcoe6G158700.1.p'[&COL="BLU"]
	'Acoerulea_7393_Aqcoe1G252000.1.p'[&COL="BLU"]
	'Acomosus_11778_Aco009964.1.mrna1'[&COL="VERDE"]
	'Acomosus_13968_Aco003345.1.mrna1'[&COL="VERDE"]
	'Acomosus_18729_Aco018064.1.mrna1'[&COL="VERDE"]
	'Acomosus_4052_Aco004473.1.mrna1'[&COL="VERDE"]
	'Acomosus_6502_Aco005980.1.mrna1'[&COL="VERDE"]
	'Acomosus_9291_Aco004805.1.mrna1'[&COL="VERDE"]
	'Acomosus_9536_Aco004994.1.mrna1'[&COL="VERDE"]
	'Alyrata_11102_fgenesh2_kg.2__1481__AT1G72180.1'[&COL="BLU"]
	'Alyrata_13570_fgenesh2_kg.8__2624__AT5G65710.1'[&COL="BLU"]
	'Alyrata_17930_fgenesh2_kg.3__2188__AT3G19700.1'[&COL="BLU"]
	'Alyrata_24891_fgenesh2_kg.6__2576__AT5G25930.1'[&COL="BLU"]
	'Alyrata_27192_fgenesh2_kg.7__1352__AT4G28490.1'[&COL="BLU"]
	'Alyrata_28334_scaffold_101050.1'[&COL="BLU"]
	'Alyrata_3883_fgenesh2_kg.8__841__AT5G49660.1'[&COL="BLU"]
	'Alyrata_921_scaffold_101044.1'[&COL="BLU"]
	'Alyrata_9871_fgenesh2_kg.1__3017__AT1G28440.1'[&COL="BLU"]
	Aofficinalis_10135_ONK69795[&COL="VERDE"]
	Aofficinalis_16043_ONK74519[&COL="VERDE"]
	Aofficinalis_17421_ONK76087[&COL="VERDE"]
	Aofficinalis_512_ONK69941[&COL="VERDE"]
	Aofficinalis_5305_ONK80132[&COL="VERDE"]
	Aofficinalis_6942_ONK68325[&COL="VERDE"]
	'Athaliana_15354_AT5G65710.1'[&COL="BLU"]
	'Athaliana_25929_AT5G25930.1'[&COL="BLU"]
	'Athaliana_30261_AT5G49660.1'[&COL="BLU"]
	'Athaliana_30863_AT1G72180.1'[&COL="BLU"]
	'Athaliana_35203_AT1G28440.1'[&COL="BLU"]
	'Athaliana_41298_AT3G19700.1'[&COL="BLU"]
	'Athaliana_44418_AT1G09970.2'[&COL="BLU"]
	'Athaliana_44419_AT1G09970.1'[&COL="BLU"]
	'Athaliana_47162_AT4G28490.1'[&COL="BLU"]
	'Atrichopoda_12481_evm_27.model.AmTr_v1.0_scaffold00033.47'[&COL="RED"]
	'Atrichopoda_12489_evm_27.model.AmTr_v1.0_scaffold00033.48'[&COL="RED"]
	'Atrichopoda_19253_evm_27.model.AmTr_v1.0_scaffold00033.51'[&COL="RED"]
	'Atrichopoda_19568_evm_27.model.AmTr_v1.0_scaffold00021.186'[&COL="RED"]
	'Atrichopoda_25885_evm_27.model.AmTr_v1.0_scaffold00056.122'[&COL="RED"]
	'Atrichopoda_25891_evm_27.model.AmTr_v1.0_scaffold00056.124'[&COL="RED"]
	'Atrichopoda_26132_evm_27.model.AmTr_v1.0_scaffold00071.177'[&COL="RED"]
	Bdistachyon_11288_KQJ88871[&COL="VERDE"]
	Bdistachyon_15469_PNT72824[&COL="VERDE"]
	Bdistachyon_16762_KQJ89848[&COL="VERDE"]
	Bdistachyon_17168_KQJ94124[&COL="VERDE"]
	Bdistachyon_17173_KQJ94121[&COL="VERDE"]
	Bdistachyon_18624_KQK03517[&COL="VERDE"]
	Bdistachyon_2215_KQJ94074[&COL="VERDE"]
	Bdistachyon_29360_KQK05319[&COL="VERDE"]
	Bdistachyon_29853_KQK18000[&COL="VERDE"]
	Bdistachyon_35558_KQJ98144[&COL="VERDE"]
	Bdistachyon_40394_KQJ85665[&COL="VERDE"]
	Bdistachyon_44122_KQK10873[&COL="VERDE"]
	Bdistachyon_46364_KQJ85659[&COL="VERDE"]
	Bdistachyon_52348_PNT63860[&COL="VERDE"]
	Bdistachyon_612_KQK09670[&COL="VERDE"]
	'Brapa_1450_Bra040495.1-P'[&COL="BLU"]
	'Brapa_14685_Bra003889.1-P'[&COL="BLU"]
	'Brapa_1543_Bra031693.1-P'[&COL="BLU"]
	'Brapa_16808_Bra032909.1-P'[&COL="BLU"]
	'Brapa_2356_Bra020518.1-P'[&COL="BLU"]
	'Brapa_25032_Bra010867.1-P'[&COL="BLU"]
	'Brapa_2643_Bra018468.1-P'[&COL="BLU"]
	'Brapa_2751_Bra019971.1-P'[&COL="BLU"]
	'Brapa_29027_Bra009869.1-P'[&COL="BLU"]
	'Brapa_29390_Bra009871.1-P'[&COL="BLU"]
	'Brapa_3541_Bra011033.1-P'[&COL="BLU"]
	'Brapa_36594_Bra016081.1-P'[&COL="BLU"]
	'Brapa_39136_Bra038228.1-P'[&COL="BLU"]
	'Brapa_6218_Bra030098.1-P'[&COL="BLU"]
	'Brapa_8100_Bra037825.1-P'[&COL="BLU"]
	Cclementina_10688_ESR64546[&COL="BLU"]
	Cclementina_12924_ESR59947[&COL="BLU"]
	Cclementina_19834_ESR46950[&COL="BLU"]
	Cclementina_19912_ESR55991[&COL="BLU"]
	Cclementina_2394_ESR62654[&COL="BLU"]
	Cclementina_25736_ESR54789[&COL="BLU"]
	Cclementina_30110_ESR39414[&COL="BLU"]
	Cclementina_31503_ESR63971[&COL="BLU"]
	Cclementina_31703_ESR35925[&COL="BLU"]
	'Cgrandiflora_13332_Cagra.0426s0006.1.p'[&COL="BLU"]
	'Cgrandiflora_14885_Cagra.6943s0015.1.p'[&COL="BLU"]
	'Cgrandiflora_17043_Cagra.0917s0014.1.p'[&COL="BLU"]
	'Cgrandiflora_17190_Cagra.3474s0011.1.p'[&COL="BLU"]
	'Cgrandiflora_21201_Cagra.1822s0013.1.p'[&COL="BLU"]
	'Cgrandiflora_3248_Cagra.4006s0010.1.p'[&COL="BLU"]
	'Cgrandiflora_4191_Cagra.4395s0187.1.p'[&COL="BLU"]
	'Cgrandiflora_4749_Cagra.1225s0042.1.p'[&COL="BLU"]
	'Cpapaya_17222_evm.model.supercontig_78.22'[&COL="BLU"]
	'Cpapaya_22854_evm.model.supercontig_177.22'[&COL="BLU"]
	'Cpapaya_22952_evm.model.supercontig_7.1'[&COL="BLU"]
	'Cpapaya_24944_evm.model.supercontig_7.218'[&COL="BLU"]
	'Cpapaya_4221_evm.model.supercontig_160.7'[&COL="BLU"]
	'Cpapaya_6061_evm.model.supercontig_20.68'[&COL="BLU"]
	'Crubella_22536_Carub.0006s2367.1.p'[&COL="BLU"]
	'Crubella_22995_Carub.0007s1220.1.p'[&COL="BLU"]
	'Crubella_24893_Carub.0003s1958.1.p'[&COL="BLU"]
	'Crubella_25668_Carub.0001s0940.1.p'[&COL="BLU"]
	'Crubella_25752_Carub.0008s2661.1.p'[&COL="BLU"]
	'Crubella_26246_Carub.0008s0952.1.p'[&COL="BLU"]
	'Crubella_2665_Carub.0001s2692.1.p'[&COL="BLU"]
	'Crubella_7852_Carub.0002s1899.1.p'[&COL="BLU"]
	'Csativa_10588_Csa16g034820.1'[&COL="BLU"]
	'Csativa_16115_Csa02g074770.1'[&COL="BLU"]
	'Csativa_27259_Csa09g075640.1'[&COL="BLU"]
	'Csativa_31556_Csa10g014130.1'[&COL="BLU"]
	'Csativa_34173_Csa17g013600.1'[&COL="BLU"]
	'Csativa_35656_Csa18g019050.1'[&COL="BLU"]
	'Csativa_45614_Csa03g013410.1'[&COL="BLU"]
	'Csativa_5120_Csa14g011480.1'[&COL="BLU"]
	'Csativa_55372_Csa01g022750.1'[&COL="BLU"]
	'Csativa_56809_Csa07g039200.1'[&COL="BLU"]
	'Csativa_57081_Csa11g015270.1'[&COL="BLU"]
	'Csativa_61761_Csa02g035890.1'[&COL="BLU"]
	'Csativa_67855_Csa20g049250.1'[&COL="BLU"]
	'Csativa_67937_Csa19g027390.1'[&COL="BLU"]
	'Csativa_68651_Csa13g033820.1'[&COL="BLU"]
	'Csativa_70459_Csa15g027700.1'[&COL="BLU"]
	'Csativa_71357_Csa18g039540.1'[&COL="BLU"]
	'Csativa_71573_Csa14g036120.1'[&COL="BLU"]
	'Csativa_72465_Csa11g078960.1'[&COL="BLU"]
	'Csativa_77400_Csa17g039340.1'[&COL="BLU"]
	'Csativa_77643_Csa03g031790.1'[&COL="BLU"]
	'Csativa_81258_Csa08g023580.1'[&COL="BLU"]
	'Csativa_84390_Csa12g022030.1'[&COL="BLU"]
	'Csativa_90581_Csa07g021970.1'[&COL="BLU"]
	'Csativa_92254_Csa11g102960.1'[&COL="BLU"]
	'Cviolacea_12397_Clevi.0001s2292.1.p'[&COL="BLU"]
	'Cviolacea_13262_Clevi.0014s1370.1.p'[&COL="BLU"]
	'Cviolacea_19725_Clevi.0017s0645.1.p'[&COL="BLU"]
	'Cviolacea_19905_Clevi.0008s0908.1.p'[&COL="BLU"]
	'Cviolacea_2970_Clevi.0005s2424.1.p'[&COL="BLU"]
	'Cviolacea_3740_Clevi.0008s0910.1.p'[&COL="BLU"]
	'Cviolacea_4439_Clevi.0049s0008.1.p'[&COL="BLU"]
	'Cviolacea_6414_Clevi.0002s0567.1.p'[&COL="BLU"]
	Dcarota_11435_KZM92598[&COL="BLU"]
	Dcarota_11621_KZN08096[&COL="BLU"]
	Dcarota_1439_KZN00793[&COL="BLU"]
	Dcarota_162_KZM96093[&COL="BLU"]
	Dcarota_19564_KZM98245[&COL="BLU"]
	Dcarota_20896_KZN11384[&COL="BLU"]
	Dcarota_25168_KZM91177[&COL="BLU"]
	Dcarota_26733_KZM90711[&COL="BLU"]
	Dcarota_27751_KZM80083[&COL="BLU"]
	Dcarota_3027_KZM99602[&COL="BLU"]
	Dcarota_383_KZM83920[&COL="BLU"]
	Dcarota_500_KZM93433[&COL="BLU"]
	Dcarota_6816_KZN10422[&COL="BLU"]
	Dcarota_8373_KZM82257[&COL="BLU"]
	Dcarota_8403_KZN00792[&COL="BLU"]
	Esalsugineum_10222_ESQ31280[&COL="BLU"]
	Esalsugineum_13137_ESQ54400[&COL="BLU"]
	Esalsugineum_15222_ESQ27974[&COL="BLU"]
	Esalsugineum_17632_ESQ47922[&COL="BLU"]
	Esalsugineum_19793_ESQ43706[&COL="BLU"]
	Esalsugineum_20874_ESQ35860[&COL="BLU"]
	Esalsugineum_23132_ESQ32127[&COL="BLU"]
	Esalsugineum_9462_ESQ34006[&COL="BLU"]
	Esalsugineum_9463_ESQ34007[&COL="BLU"]
	'Fvesca_11566_FvH4_5g33580.t2'[&COL="BLU"]
	'Fvesca_11936_FvH4_1g18670.t1'[&COL="BLU"]
	'Fvesca_15818_FvH4_3g08530.t2'[&COL="BLU"]
	'Fvesca_1706_FvH4_5g31430.t1'[&COL="BLU"]
	'Fvesca_23520_FvH4_1g06180.t1'[&COL="BLU"]
	'Fvesca_24067_FvH4_1g06220.t1'[&COL="BLU"]
	'Fvesca_26189_FvH4_2g02540.t1'[&COL="BLU"]
	'Fvesca_28269_FvH4_1g07450.t3'[&COL="BLU"]
	'Fvesca_31583_FvH4_5g33590.t1'[&COL="BLU"]
	'Fvesca_33490_FvH4_2g35260.t1'[&COL="BLU"]
	'Fvesca_5381_FvH4_1g06260.t1'[&COL="BLU"]
	Gmax_15798_KRH22336[&COL="BLU"]
	Gmax_16447_KRH23763[&COL="BLU"]
	Gmax_16450_KRH23764[&COL="BLU"]
	Gmax_20219_KRH50121[&COL="BLU"]
	Gmax_21013_KRH77188[&COL="BLU"]
	Gmax_31557_KRH21355[&COL="BLU"]
	Gmax_32176_KRH21678[&COL="BLU"]
	Gmax_35199_KRH16265[&COL="BLU"]
	Gmax_36222_KRH62112[&COL="BLU"]
	Gmax_37592_KRH52802[&COL="BLU"]
	Gmax_37623_KRH09331[&COL="BLU"]
	Gmax_44361_KRH74250[&COL="BLU"]
	Gmax_46517_KRH28300[&COL="BLU"]
	Gmax_47867_KRH20386[&COL="BLU"]
	Gmax_55667_KRH26990[&COL="BLU"]
	Gmax_60735_KRH74249[&COL="BLU"]
	Gmax_6089_KRH55885[&COL="BLU"]
	Gmax_75517_KRH62142[&COL="BLU"]
	Gmax_75520_KRH62141[&COL="BLU"]
	Gmax_85286_KRH38834[&COL="BLU"]
	Gmax_86240_KRH07285[&COL="BLU"]
	Gmax_86241_KRH07286[&COL="BLU"]
	Gmax_86242_KRH07287[&COL="BLU"]
	Gmax_86425_KRH52854[&COL="BLU"]
	Gmax_86426_KRH52853[&COL="BLU"]
	Graimondii_10475_KJB60055[&COL="BLU"]
	Graimondii_10577_KJB60054[&COL="BLU"]
	Graimondii_17188_KJB54274[&COL="BLU"]
	Graimondii_21952_KJB58765[&COL="BLU"]
	Graimondii_21976_KJB58763[&COL="BLU"]
	Graimondii_24904_KJB64049[&COL="BLU"]
	Graimondii_29685_KJB16079[&COL="BLU"]
	Graimondii_29686_KJB16078[&COL="BLU"]
	Graimondii_32225_KJB65639[&COL="BLU"]
	Graimondii_32244_KJB65638[&COL="BLU"]
	Graimondii_3344_KJB69555[&COL="BLU"]
	Graimondii_38285_KJB31630[&COL="BLU"]
	Graimondii_39504_KJB54767[&COL="BLU"]
	Graimondii_39505_KJB54766[&COL="BLU"]
	Graimondii_41026_KJB59645[&COL="BLU"]
	Graimondii_42360_KJB64050[&COL="BLU"]
	Graimondii_43094_KJB77870[&COL="BLU"]
	Graimondii_4638_KJB57488[&COL="BLU"]
	Graimondii_49326_KJB07471[&COL="BLU"]
	Graimondii_55414_KJB59874[&COL="BLU"]
	Graimondii_55417_KJB59873[&COL="BLU"]
	Graimondii_55912_KJB18105[&COL="BLU"]
	Graimondii_60512_KJB69554[&COL="BLU"]
	Graimondii_67977_KJB29386[&COL="BLU"]
	Graimondii_67978_KJB29385[&COL="BLU"]
	Hannuus_10281_OTG02133[&COL="BLU"]
	Hannuus_11321_OTG28939[&COL="BLU"]
	Hannuus_11871_OTG11379[&COL="BLU"]
	Hannuus_14070_OTG11339[&COL="BLU"]
	Hannuus_17675_OTG26888[&COL="BLU"]
	Hannuus_18413_OTF86331[&COL="BLU"]
	Hannuus_20072_OTG14561[&COL="BLU"]
	Hannuus_22545_OTF91175[&COL="BLU"]
	Hannuus_25830_OTG14844[&COL="BLU"]
	Hannuus_28043_OTG15183[&COL="BLU"]
	Hannuus_32192_OTF91174[&COL="BLU"]
	Hannuus_34759_OTG05901[&COL="BLU"]
	Hannuus_34771_OTG04055[&COL="BLU"]
	Hannuus_34773_OTG04053[&COL="BLU"]
	Hannuus_36733_OTG11340[&COL="BLU"]
	Hannuus_42441_OTF86823[&COL="BLU"]
	Hannuus_46840_OTG31641[&COL="BLU"]
	Hannuus_4900_OTG05710[&COL="BLU"]
	Hannuus_51399_OTG10766[&COL="BLU"]
	Hannuus_52006_OTG21610[&COL="BLU"]
	Hannuus_9537_OTF98398[&COL="BLU"]
	Macuminata_11310_GSMUA_Achr10P08380_001[&COL="VERDE"]
	Macuminata_11581_GSMUA_Achr7P14740_001[&COL="VERDE"]
	Macuminata_19484_GSMUA_Achr7P09490_001[&COL="VERDE"]
	Macuminata_23858_GSMUA_Achr6P13780_001[&COL="VERDE"]
	Macuminata_24936_GSMUA_Achr6P26990_001[&COL="VERDE"]
	Macuminata_26258_GSMUA_Achr9P06060_001[&COL="VERDE"]
	Macuminata_3259_GSMUA_Achr3P21970_001[&COL="VERDE"]
	Macuminata_32638_GSMUA_Achr8P08350_001[&COL="VERDE"]
	Macuminata_35437_GSMUA_Achr10P15140_001[&COL="VERDE"]
	Macuminata_35615_GSMUA_Achr8P27630_001[&COL="VERDE"]
	Macuminata_398_GSMUA_Achr9P09870_001[&COL="VERDE"]
	Macuminata_513_GSMUA_Achr8P27640_001[&COL="VERDE"]
	Macuminata_5730_GSMUA_Achr9P08350_001[&COL="VERDE"]
	Macuminata_5740_GSMUA_Achr10P27630_001[&COL="VERDE"]
	Macuminata_89_GSMUA_Achr6P31610_001[&COL="VERDE"]
	Mtruncatula_20781_AES63900[&COL="BLU"]
	Mtruncatula_25188_KEH30979[&COL="BLU"]
	Mtruncatula_26519_AES76004[&COL="BLU"]
	Mtruncatula_34571_KEH27211[&COL="BLU"]
	Mtruncatula_35502_AES94467[&COL="BLU"]
	Mtruncatula_41459_KEH36110[&COL="BLU"]
	Mtruncatula_41840_KEH39191[&COL="BLU"]
	Mtruncatula_41939_KEH27208[&COL="BLU"]
	Mtruncatula_47258_KEH36108[&COL="BLU"]
	Mtruncatula_47259_KEH36109[&COL="BLU"]
	Mtruncatula_4876_AES63597[&COL="BLU"]
	Mtruncatula_51398_AES73895[&COL="BLU"]
	Mtruncatula_5622_KEH27213[&COL="BLU"]
	Mtruncatula_5627_KEH27214[&COL="BLU"]
	Mtruncatula_5628_KEH27215[&COL="BLU"]
	Osativa_11432_Os06t0557100-02[&COL="VERDE"]
	Osativa_14952_Os01t0742400-02[&COL="VERDE"]
	Osativa_14955_Os01t0742400-01[&COL="VERDE"]
	Osativa_15265_Os11t0232100-01[&COL="VERDE"]
	Osativa_15266_Os11t0232100-02[&COL="VERDE"]
	Osativa_27413_Os01t0239700-01[&COL="VERDE"]
	Osativa_27414_Os01t0239700-02[&COL="VERDE"]
	Osativa_31244_Os09t0326100-01[&COL="VERDE"]
	Osativa_33058_Os06t0557100-01[&COL="VERDE"]
	Osativa_34638_Os05t0522600-01[&COL="VERDE"]
	Osativa_36177_Os08t0376300-01[&COL="VERDE"]
	Osativa_3700_Os06t0557700-01[&COL="VERDE"]
	Osativa_3712_Os12t0632900-01[&COL="VERDE"]
	Osativa_6956_Os02t0228300-01[&COL="VERDE"]
	Osativa_7952_Os01t0878300-02[&COL="VERDE"]
	Osativa_7953_Os01t0878300-01[&COL="VERDE"]
	Osativa_9011_Os02t0227700-01[&COL="VERDE"]
	'Pdactylifera_10286_XP_008787759.3'[&COL="VERDE"]
	'Pdactylifera_1123_XP_008776816.2'[&COL="VERDE"]
	'Pdactylifera_12755_XP_038989474.1'[&COL="VERDE"]
	'Pdactylifera_14350_XP_008783130.1'[&COL="VERDE"]
	'Pdactylifera_15310_XP_008794105.2'[&COL="VERDE"]
	'Pdactylifera_20011_XP_038970451.1'[&COL="VERDE"]
	'Pdactylifera_21192_XP_008789980.1'[&COL="VERDE"]
	'Pdactylifera_25324_XP_038989473.1'[&COL="VERDE"]
	'Pdactylifera_26017_XP_026659919.2'[&COL="VERDE"]
	'Pdactylifera_26515_XP_026664066.1'[&COL="VERDE"]
	'Pdactylifera_27094_XP_026662033.2'[&COL="VERDE"]
	'Pdactylifera_27799_XP_038981309.1'[&COL="VERDE"]
	'Pdactylifera_28336_XP_017700563.1'[&COL="VERDE"]
	'Pdactylifera_32964_XP_008789188.2'[&COL="VERDE"]
	'Pdactylifera_36713_XP_026664067.1'[&COL="VERDE"]
	'Pdactylifera_37270_XP_026662032.2'[&COL="VERDE"]
	'Pdactylifera_43132_XP_017700562.1'[&COL="VERDE"]
	'Pdactylifera_45316_XP_038987607.1'[&COL="VERDE"]
	'Pdactylifera_6805_XP_038970452.1'[&COL="VERDE"]
	'Pdactylifera_6831_XP_008785692.3'[&COL="VERDE"]
	'Pdactylifera_9018_XP_038970454.1'[&COL="VERDE"]
	Ptrichocarpa_19614_PNT12000[&COL="BLU"]
	Ptrichocarpa_24066_PNT28739[&COL="BLU"]
	Ptrichocarpa_31455_PNT33364[&COL="BLU"]
	Ptrichocarpa_31456_PNT33367[&COL="BLU"]
	Ptrichocarpa_34968_PNS93452[&COL="BLU"]
	Ptrichocarpa_350_PNT20279[&COL="BLU"]
	Ptrichocarpa_3567_PNT11998[&COL="BLU"]
	Ptrichocarpa_3568_PNT11999[&COL="BLU"]
	Ptrichocarpa_4444_PNS91060[&COL="BLU"]
	Ptrichocarpa_47640_PNT49017[&COL="BLU"]
	Ptrichocarpa_54567_PNT39616[&COL="BLU"]
	Ptrichocarpa_54568_PNT39615[&COL="BLU"]
	Ptrichocarpa_57947_PNS93451[&COL="BLU"]
	Ptrichocarpa_58970_PNS92846[&COL="BLU"]
	Ptrichocarpa_60984_PNS94774[&COL="BLU"]
	Ptrichocarpa_63078_PNT49135[&COL="BLU"]
	Sbicolor_10221_OQU84710[&COL="VERDE"]
	Sbicolor_1415_EES01852[&COL="VERDE"]
	Sbicolor_14845_EER88520[&COL="VERDE"]
	Sbicolor_17816_KXG29933[&COL="VERDE"]
	Sbicolor_18134_OQU87509[&COL="VERDE"]
	Sbicolor_22302_EES06596[&COL="VERDE"]
	Sbicolor_23092_EES19836[&COL="VERDE"]
	Sbicolor_26295_EES16439[&COL="VERDE"]
	Sbicolor_27100_EER98746[&COL="VERDE"]
	Sbicolor_27110_EER98748[&COL="VERDE"]
	Sbicolor_31135_EES08296[&COL="VERDE"]
	Sbicolor_32623_OQU83201[&COL="VERDE"]
	Sbicolor_32682_EES06537[&COL="VERDE"]
	Sbicolor_33477_OQU78852[&COL="VERDE"]
	Sbicolor_34310_KXG33339[&COL="VERDE"]
	Sbicolor_35713_OQU80357[&COL="VERDE"]
	Sbicolor_4001_OQU78846[&COL="VERDE"]
	Sbicolor_4002_OQU78847[&COL="VERDE"]
	Sbicolor_42369_EES02162[&COL="VERDE"]
	Sbicolor_7261_EES01457[&COL="VERDE"]
	Sbicolor_8777_EES16440[&COL="VERDE"]
	'Sindicum_15962_XP_011074306.1'[&COL="BLU"]
	'Sindicum_25611_XP_011100241.1'[&COL="BLU"]
	'Sindicum_26453_XP_011074301.1'[&COL="BLU"]
	'Sindicum_27972_XP_011093340.1'[&COL="BLU"]
	'Sindicum_29312_XP_011086036.1'[&COL="BLU"]
	'Sindicum_34659_XP_011073656.1'[&COL="BLU"]
	'Sindicum_34760_XP_011096363.1'[&COL="BLU"]
	'Sindicum_34853_XP_011078243.1'[&COL="BLU"]
	'Sindicum_8389_XP_011096686.1'[&COL="BLU"]
	Sitalica_11834_KQL03181[&COL="VERDE"]
	Sitalica_11975_KQK99447[&COL="VERDE"]
	Sitalica_12824_KQL28013[&COL="VERDE"]
	Sitalica_12905_KQK94160[&COL="VERDE"]
	Sitalica_17641_KQL07968[&COL="VERDE"]
	Sitalica_190_KQL01596[&COL="VERDE"]
	Sitalica_20165_KQK94001[&COL="VERDE"]
	Sitalica_23966_KQL17392[&COL="VERDE"]
	Sitalica_29878_KQL27877[&COL="VERDE"]
	Sitalica_32545_KQL11014[&COL="VERDE"]
	Sitalica_32548_KQL11011[&COL="VERDE"]
	Sitalica_32556_KQL11019[&COL="VERDE"]
	Sitalica_33419_KQL14678[&COL="VERDE"]
	Sitalica_34580_KQL17389[&COL="VERDE"]
	Sitalica_34677_KQL06928[&COL="VERDE"]
	Sitalica_34679_KQL06925[&COL="VERDE"]
	Sitalica_34680_KQL06924[&COL="VERDE"]
	Sitalica_34681_KQL06927[&COL="VERDE"]
	Sitalica_34682_KQL06926[&COL="VERDE"]
	Sitalica_3627_KQL24153[&COL="VERDE"]
	'Slycopersicum_12118_Solyc02g077630.3.1'[&COL="BLU"]
	'Slycopersicum_13614_Solyc08g066210.3.1'[&COL="BLU"]
	'Slycopersicum_17198_Solyc07g053600.3.1'[&COL="BLU"]
	'Slycopersicum_21135_Solyc06g065260.3.1'[&COL="BLU"]
	'Slycopersicum_23660_Solyc11g020280.2.1'[&COL="BLU"]
	'Slycopersicum_25059_Solyc03g006300.2.1'[&COL="BLU"]
	'Slycopersicum_29819_Solyc12g008500.2.1'[&COL="BLU"]
	'Slycopersicum_29884_Solyc04g076990.3.1'[&COL="BLU"]
	'Slycopersicum_32559_Solyc01g106500.3.1'[&COL="BLU"]
	'Slycopersicum_7266_Solyc04g077010.3.1'[&COL="BLU"]
	'Slycopersicum_7720_Solyc02g091860.3.1'[&COL="BLU"]
	'Tcacao_12004_Thecc.08G079600.1.p'[&COL="BLU"]
	'Tcacao_12479_Thecc.08G194700.1.p'[&COL="BLU"]
	'Tcacao_14339_Thecc.02G186700.1.p'[&COL="BLU"]
	'Tcacao_14967_Thecc.09G048100.1.p'[&COL="BLU"]
	'Tcacao_21413_Thecc.09G100100.1.p'[&COL="BLU"]
	'Tcacao_21799_Thecc.09G100200.1.p'[&COL="BLU"]
	'Tcacao_25152_Thecc.01G080600.1.p'[&COL="BLU"]
	'Tcacao_3784_Thecc.08G079400.1.p'[&COL="BLU"]
	'Tcacao_4454_Thecc.06G180500.1.p'[&COL="BLU"]
	'Tcacao_4724_Thecc.02G034800.1.p'[&COL="BLU"]
	'Thassleriana_10861_XP_010536218.1'[&COL="BLU"]
	'Thassleriana_17460_XP_010547578.1'[&COL="BLU"]
	'Thassleriana_19928_XP_010540887.1'[&COL="BLU"]
	'Thassleriana_20255_XP_010556500.1'[&COL="BLU"]
	'Thassleriana_23509_XP_010534090.1'[&COL="BLU"]
	'Thassleriana_27299_XP_010519877.1'[&COL="BLU"]
	'Thassleriana_29912_XP_010538183.1'[&COL="BLU"]
	'Thassleriana_30629_XP_010547240.1'[&COL="BLU"]
	'Thassleriana_32393_XP_010519875.1'[&COL="BLU"]
	'Thassleriana_35743_XP_010540468.1'[&COL="BLU"]
	'Thassleriana_37816_XP_010544042.1'[&COL="BLU"]
	'Thassleriana_39547_XP_010553669.1'[&COL="BLU"]
	'Thassleriana_6497_XP_010549355.1'[&COL="BLU"]
	'Thassleriana_7352_XP_010518789.1'[&COL="BLU"]
	Zmays_117426_Zm00001d038791_P001[&COL="VERDE"]
	Zmays_119439_Zm00001d020101_P001[&COL="VERDE"]
	Zmays_126208_Zm00001d012769_P001[&COL="VERDE"]
	Zmays_13796_Zm00001d031201_P001[&COL="VERDE"]
	Zmays_15687_Zm00001d042637_P005[&COL="VERDE"]
	Zmays_15701_Zm00001d042637_P001[&COL="VERDE"]
	Zmays_22369_Zm00001d046236_P001[&COL="VERDE"]
	Zmays_2617_Zm00001d042637_P002[&COL="VERDE"]
	Zmays_2618_Zm00001d042637_P003[&COL="VERDE"]
	Zmays_2934_Zm00001d046236_P003[&COL="VERDE"]
	Zmays_2936_Zm00001d046236_P002[&COL="VERDE"]
	Zmays_29561_Zm00001d048962_P001[&COL="VERDE"]
	Zmays_31651_Zm00001d041232_P001[&COL="VERDE"]
	Zmays_39655_Zm00001d041236_P001[&COL="VERDE"]
	Zmays_55080_Zm00001d053424_P001[&COL="VERDE"]
	Zmays_58280_Zm00001d036972_P001[&COL="VERDE"]
	Zmays_61875_Zm00001d009029_P001[&COL="VERDE"]
	Zmays_62889_Zm00001d046236_P004[&COL="VERDE"]
	Zmays_73154_Zm00001d043512_P001[&COL="VERDE"]
	Zmays_74929_Zm00001d016285_P001[&COL="VERDE"]
	Zmays_99376_Zm00001d032344_P001[&COL="VERDE"]
;
end;
begin trees;
	tree tree_1 = [&R] ((Cclementina_2394_ESR62654[&!color=#0127c1]:0.15558,'Cpapaya_22952_evm.model.supercontig_7.1'[&!color=#0127c1]:0.12812)[&label=0.429,!color=#0127c1]:0.02001,((('Thassleriana_29912_XP_010538183.1'[&!color=#0127c1]:0.0669,('Thassleriana_35743_XP_010540468.1'[&!color=#0127c1]:0.06737,'Thassleriana_6497_XP_010549355.1'[&!color=#0127c1]:0.06437)[&label=0.838,!color=#0127c1]:0.01517…
end;
begin figtree;
	set appearance.backgroundColorAttribute="Default";
	set appearance.backgroundColour=#ffffff;
	set appearance.branchColorAttribute="User selection";
	set appearance.branchColorGradient=false;
	set appearance.branchLineWidth=5.0;
	set appearance.branchMinLineWidth=0.0;
	set appearance.branchWidthAttribute="Fixed";
	set appearance.foregroundColour=#000000;
	set appearance.hilightingGradient=false;
	set appearance.selectionColour=#2d3680;
	set branchLabels.colorAttribute="User selection";
	set branchLabels.displayAttribute="Branch times";
	set branchLabels.fontName="Abyssinica SIL";
	set branchLabels.fontSize=8;
	set branchLabels.fontStyle=0;
	set branchLabels.isShown=false;
	set branchLabels.significantDigits=4;
	set layout.expansion=0;
	set layout.layoutType="RADIAL";
	set layout.zoom=123;
	set legend.attribute="label";
	set legend.fontSize=10.0;
	set legend.isShown=false;
	set legend.significantDigits=4;
	set nodeBars.barWidth=4.0;
	set nodeBars.displayAttribute=null;
	set nodeBars.isShown=false;
	set nodeLabels.colorAttribute="User selection";
	set nodeLabels.displayAttribute="Node ages";
	set nodeLabels.fontName="Abyssinica SIL";
	set nodeLabels.fontSize=8;
	set nodeLabels.fontStyle=0;
	set nodeLabels.isShown=false;
	set nodeLabels.significantDigits=4;
	set nodeShapeExternal.colourAttribute="User selection";
	set nodeShapeExternal.isShown=false;
	set nodeShapeExternal.minSize=10.0;
	set nodeShapeExternal.scaleType=Width;
	set nodeShapeExternal.shapeType=Circle;
	set nodeShapeExternal.size=4.0;
	set nodeShapeExternal.sizeAttribute="Fixed";
	set nodeShapeInternal.colourAttribute="User selection";
	set nodeShapeInternal.isShown=false;
	set nodeShapeInternal.minSize=10.0;
	set nodeShapeInternal.scaleType=Width;
	set nodeShapeInternal.shapeType=Circle;
	set nodeShapeInternal.size=4.0;
	set nodeShapeInternal.sizeAttribute="Fixed";
	set polarLayout.alignTipLabels=false;
	set polarLayout.angularRange=0;
	set polarLayout.rootAngle=0;
	set polarLayout.rootLength=100;
	set polarLayout.showRoot=true;
	set radialLayout.spread=3.0;
	set rectilinearLayout.alignTipLabels=false;
	set rectilinearLayout.curvature=0;
	set rectilinearLayout.rootLength=100;
	set scale.offsetAge=0.0;
	set scale.rootAge=1.0;
	set scale.scaleFactor=1.0;
	set scale.scaleRoot=false;
	set scaleAxis.automaticScale=true;
	set scaleAxis.fontSize=8.0;
	set scaleAxis.isShown=false;
	set scaleAxis.lineWidth=1.0;
	set scaleAxis.majorTicks=1.0;
	set scaleAxis.minorTicks=0.5;
	set scaleAxis.origin=0.0;
	set scaleAxis.reverseAxis=false;
	set scaleAxis.showGrid=true;
	set scaleBar.automaticScale=true;
	set scaleBar.fontSize=10.0;
	set scaleBar.isShown=true;
	set scaleBar.lineWidth=1.0;
	set scaleBar.scaleRange=0.0;
	set tipLabels.colorAttribute="User selection";
	set tipLabels.displayAttribute="Names";
	set tipLabels.fontName="Abyssinica SIL";
	set tipLabels.fontSize=5;
	set tipLabels.fontStyle=0;
	set tipLabels.isShown=true;
	set tipLabels.significantDigits=4;
	set trees.order=false;
	set trees.orderType="increasing";
	set trees.rooting=false;
	set trees.rootingType="User Selection";
	set trees.transform=false;
	set trees.transformType="cladogram";
end;
