# Supplementary material for: Perception of a conserved family of plant signalling peptides by the receptor kinase HSL3
Source: eLife. 2022 May 26;11:e74687. doi: 10.7554/eLife.74687 (PMC9191895; doi:10.7554/eLife.74687)
Supplement: Supplementary file 18. [file elife-74687-supp18.zip › Supplementary file 18_Kinase domain alignment of HAEHSLCEPRRLK7IKU2 clade.align]

>Atrichopoda_26132_evm_27.model.AmTr_v1.0_scaffold00071.177:611-890
-ENLIGTGGNGRVYRVEL----------KN---G------------E-----KVAVKEL-
---------------------W-------K------GSD---------------------
-------------LKFMRSEIEI----------LGKVRHRNIVRLYACLS----RG--V-
-SGILVY----EFMENGNLFEALR-------KRREEDEKRELGKIEKEKRKREK------
----------ELDWVQRHGIGVGVAKGLAYLHHDC-SPAIIHRDIKSSNVLLDEALEAKI
GDFGIAR--V---V---SE----------------GGEAS-S-GFVGTHGYIAP-ELAY-
SMKATEKSDVYSFGVILLELVTGKRPL----EP-EFQ-EGK-DIVDWVCS----HLA---
-----------TRETACSILDTR--------------VSDYYEEDMLKVLKMATLCTTKL
PTLRPSMREVVK-
>Thassleriana_30629_XP_010547240.1:672-891
EDHLIGTGSTGKVYRVDL------KR--GR---G------------------AVAVK---
---------------------W-------L------RTE-GG------------------
---EG--------SEVSAAEMEI----------LGNIRHKNVLKLYACLN----GW--G-
-SSYLVF----ELMENGNLFHALH----------------------RNMEGGSP------
----------ELDWHKRYKIAVGTAKGIAYLHHDC-CPPIIHRDIKSSNILLDAEYEPKV
ADFGIAK------I---DD-----------DSKSCKGREW-N-CVAGTHGYMAP-EFAC-
CYKWTEKSDVYSFGVVLLEMVTGHRPV----EE-EYG-EGK-VIVDW-------------
------------------------------------------------------------
-------------
>Csativa_56809_Csa07g039200.1:653-923
-DHVIGAGSAGKVYRVDL--------KKGR---G------------------TVAVK---
---------------------W--------------LKRGGD------------------
---EQVDG-----TEVSVSEMEI----------LGKIRHRNVLKLYACLV----GR--G-
-SSYLVF----EFMENGNLYHALR----------------------QTIKGGLP------
----------ELGWYKRYKIAVGAAKGITYLHHDC-CPPIIHRDIKSSNILLDGDYESKS
QTLELPK------L---QT--------------RDTNGAV---LLELMAIWL---QLAY-
SFKATEKSDVYSFGVVLLELVTGLRPM----ED-KFG-EGK-DIVDYVYS----QIQQ--
-----------DRRNLRNVLDKQ-------------VLSSYVEESMIRVLKMGLLCTTKL
PNLRPSMREVVR-
>Brapa_14685_Bra003889.1-P:685-954
-GHVIGAGSAGKVYRVDL----------KKGGGG------------------TVAVK---
---------------------W--------------LRR---------------------
-----GGEEDGNGTDVSVAEMEI----------LGKIRHRNVLKLYACLV----GR--G-
-SRYLVF----EFMENGNLYQALH------------------------QTIKG-------
----------ELDWHKRYKIAVGAAKGIAYLHHDC-CPPIIHRDIKSSNILLDGDYESKI
ADFGVAK------V-------------------VDKGYEW-S-CVAGTHGYMAP-ELAY-
SLKATEKSDVYSFGVVLLELATGLRPV----EE-GFG-EGK-DIVDYVLF----KIQQ--
-----------DGRNLRNVLDKH-------------VLSSYVEESMIKVLKMGLLCTAKL
PSLRPNMREVVR-
>Brapa_36594_Bra016081.1-P:680-952
EDHVIGAGSAGKVYRVDL--------KKGG---G------------------TVAVK---
---------------------W--------------LRR---------------------
-----GGEEESNETEVSVSEMEI----------LGKIRHRNVLKLYACLV----GR--G-
-SSYLVF----EFMENGNLYQALR----------------------RSIKGGLP------
----------ELDWHKRYKIAVGASKGIAYLHHDC-CPPIIHRDIKSSNILLDGDYESKI
ADFGVAK------V-------------------ADKGYEW-S-CVAGTHGYMAP-ELAY-
SFKATEKSDVYSFGVVLLELATGFRPV----ED-EFG-EGK-DIVDYVFF----KIQQ--
-----------DGRNLRNVLDKQ-------------VLSTYVEESMIKVLKMGLLCTTKL
PSLRPSMRDVVR-
>Esalsugineum_15222_ESQ27974:684-954
-GHVIGAGGAGKVYRVDL------KK--GG---G------------------TVAVK---
---------------------W-------L------R-----------------------
---RG--EEEVNGTEVSFAEMEI----------LGKIRHRNVLKLYACLV----GR--G-
-SSYLVF----EFMENGNLYQALR----------------------RNIKGGLP------
----------ELDWQKRYKIAVGAAKGIAYLHHDC-SPPIIHRDIKSSNILLDGDFESKI
ADFGVAK--V---A---DK-----------------GYEW-S-CVAGTHGYMAP-ELAY-
SFKATEKSDVYSFGVVLLELVTGLRPM----ED-RFG-EGK-DIVDYVFS----QIQQ--
-----------DRRNLRNVLDKQ----VL---------SSYVEESMIKVLKMGLLCVTKL
PNLRPSMREVVR-
>Alyrata_11102_fgenesh2_kg.2__1481__AT1G72180.1:685-956
-DHVIGAGSAGKVYRVDL--------KKGG---G------------------TVAVK---
---------------------W--------------LKR---------------------
-----AGGEEVDGTEVSVAEMEI----------LGKIRHRNVLKLYACLV----GR--G-
-SRYLVF----EFMENGNLYQALR----------------------NNIKGGLP------
----------ELDWLKRYKIAVGAAKGIAYLHHDC-CPPIIHRDIKSSNILLDGDYESKI
ADFGVAK------V-------------------ADKGYEW-S-CVAGTHGYMAP-ELAY-
SFKATEKSDVYSFGVVLLELVTGLRPM----ED-EFG-EGK-DIVDYVYS----QIQQ--
-----------DRRNLRNVLDKQ-------------VLSSYVEESMIRVLKMGLLCTTKL
PNLRPSMREVVR-
>Athaliana_30863_AT1G72180.1:685-956
-DHVIGSGSAGKVYRVDL--------KKGG---G------------------TVAVK---
---------------------W--------------LKR---------------------
-----GGGEEGDGTEVSVAEMEI----------LGKIRHRNVLKLYACLV----GR--G-
-SRYLVF----EFMENGNLYQALG----------------------NNIKGGLP------
----------ELDWLKRYKIAVGAAKGIAYLHHDC-CPPIIHRDIKSSNILLDGDYESKI
ADFGVAK------V-------------------ADKGYEW-S-CVAGTHGYMAP-ELAY-
SFKATEKSDVYSFGVVLLELVTGLRPM----ED-EFG-EGK-DIVDYVYS----QIQQ--
-----------DPRNLQNVLDKQ-------------VLSTYIEESMIRVLKMGLLCTTKL
PNLRPSMREVVR-
>Cgrandiflora_3248_Cagra.4006s0010.1.p:518-789
-DNVIGAGSAGKVYRVDL--------KKGG---G------------------TVAVK---
---------------------W--------------LKK---------------------
-----RGEEAVDGTEVSVAEMEI----------LGKIRHRNVLKLYACLV----GR--G-
-SSYLVF----EFMENGNLYNALR----------------------QTIKGGLP------
----------ELDWYKRYKIAVGAAKGITYLHHDC-SPPIIHRDIKSSNILLDGDYESKI
ADFGVAK------V-------------------ADKGYEW-S-CVAGTHGYMAP-ELAY-
SFKATEKSDVYSFGVVLLELVTGLRPM----ED-KFG-EGK-DIVDYVYS----QIQQ--
-----------DRRNLQNVLDKQ-------------VLSSYVEESMIRVLKMGLLCTTKL
PNLRPSMREVVR-
>Crubella_7852_Carub.0002s1899.1.p:684-955
-DNVIGAGSAGKVYRVDL--------KKGG---G------------------TVAVK---
---------------------W--------------LKKRGE------------------
---EAVDG-----TEVSVAEMEI----------LGKIRHRNVLKLYACLV----GR--G-
-SSYLVF----EFMENGNLYNALR----------------------QTIKGGLP------
----------ELDWYKRYKIAVGAAKGITYLHHDC-SPPIIHRDIKSSNILLDGDYESKI
ADFGVAK------V-------------------ADKGYEW-S-CVAGTHGYMAP-ELAY-
SFKATEKSDVYSFGVVLLELVTGLRPM----ED-KFG-EGK-DIVDYVYS----QIQQ--
-----------DRRNLQNVLDKQ-------------VLSSYVEESMIRVLKMGLLCTTKL
PNLRPSMREVVR-
>Csativa_10588_Csa16g034820.1:684-956
-DHVIGAGSAGKVYRVDL------KK--GR---G------------------TVAVK---
---------------------W-------L-------KR-GG------------------
---GEEAVDG---TEVSVSEMEI----------LGKIRHRNVLKLYACLV----GR--G-
-SSYLVF----EFMENGNLYHALR----------------------QTIKGGLP------
----------ELDWYKRYKIAVGAAKGITYLHHDC-CPPIIHRDIKSSNILLDGDYESKI
ADFGVAK--V---A---DK-----------------GYEW-S-CVAGTHGYMAP-ELAY-
SFKATEKSDVYSFGVVLLELVTGLRPM----ED-KFG-EGK-DIVDYVYS----QIQQ--
-----------DRRNLRNVLDKQ----VL---------SSYVEESMIRVLKMGLLCTTKL
PNLRPSMREIVR-
>Csativa_27259_Csa09g075640.1:686-957
-DHVIGAGSAGKVYRVDL--------KKGR---G------------------TVAVK---
---------------------W--------------LRR---------------------
-----GGDEQVDGAEVSVAEMEI----------LGKIRHRNVLKLYACLV----GR--G-
-SSYLVF----EFMENGNLYHALR----------------------QTIKGGLP------
----------ELDWYKRYKIAVGAAKGITYLHHDC-CPPIIHRDIKSSNILLNGDYESKI
ADFGVAK------V-------------------ADKGYEW-S-CVAGTHGYMAP-ELAY-
SFKATEKSDVYSFGVVLLELVTGLRPT----ED-KFG-EGK-DIVDYVYS----QIQQ--
-----------DRRNLRNVLDNQ-------------VLSSYVEESMIRVLKMGLLCTTKL
PNLRPSMREVVR-
>Csativa_90581_Csa07g021970.1:684-955
-DHVIGAGSAGKVYRVDL--------KKGR---G------------------TVAVK---
---------------------W--------------LRRGGD------------------
---EQVDG-----TEVSVAEMEI----------LGKIRHRNVLKLYACLV----GR--G-
-SSYLVF----EFMENGNLYHALR----------------------QTIKGGLP------
----------ELDWYKRYKIAVGAAKGITYLHHDC-CPPIIHRDIKSSNILLDGDYESKI
ADFGVAK------V-------------------ADKGYEW-S-CVAGTHGYMAP-ELAY-
SFKATEKSDVYSFGVVLLELVTGLRPM----ED-KFG-EGK-DIVDYVYS----QIQQ--
-----------DRRNLRNVLDKQ-------------VLSSYVEESMIRVLKMGLLCTTKL
PNLRPSMREVVR-
>Cviolacea_19725_Clevi.0017s0645.1.p:685-967
EDHVIGAGSAGKVYRVDL--------KKGR---G------------------TVAVK---
---------------------W--------------LRR-ED------------------
-----DGR-----SEVSVAEMEI----------LGNIRHRNVLKLYACLI----GR--G-
-ASYLVF----EFMENGNLFEALR----------------------RKIKGGSP------
----------ELDWHKRFQIAVGAAKGIAYLHHDC-CPPIIHRDIKSSNILLDANYEPKI
ADFGIAK--I---V---DK-------------SSCKGHEW-S-CVAGTHGYMAP-ELAY-
CFKSTEKSDVYSFGVVLLELVTGRRPV----ED-EYG-EGK-EIVDWVLS----QIQQ--
-----------DRRNLERVLDKE----VASCRSSSTWSCEHVEESMIRVLKMGVLCTTKL
PSLRPSMREVVR-
>Thassleriana_23509_XP_010534090.1:681-934
-DHVIGVGSAGKVYRVDL--------KKNR---G------------------TVAVK---
---------------------W--------------LRR-ED------------------
-----AKG-----SDVSIAEMEI----------LGSIRHRNILKLYACLI----GR--G-
-SSYLVF----EFMENGNLFQALP----------------------RKIKGGSP------
----------ELDWQKRYKIAMGAAKGIAYLHHDC-CPPIIHRDIKSSNILLDAEYEPKI
ADFGIAK--I---V---NN------------SSSHKGREW-S-CVAGTHGYMAP-ELAY-
CFKWTEKSDVYSFGVVLLELVTGRRPV----ED-EYG-EGK-NIVDWVLS----KIQQ--
-----------DRHNLQNVLDKE------------ISCFTYVEESMVRVLK---------
-------------
>Hannuus_18413_OTF86331:700-971
-GKLIGVGGTGKVYRVES---------KRS---G------------L-----TVAVKQI-
------------------------------------GKG-NK------------------
-------------LQVMTAEIGI----------LGKIRHRNILKLYACLM----KG--N-
-SSFLVF----EHMVNGNLYEALG----------------------RVVKNEQP------
----------ELDWVQRYKIACGAAKGIAYLHHDC-TPAILHRDIKSSNILLDKDFEAKI
ADFGVAR--I---A---DE--------------EFLGSDS-N-CFVGTHGYIAP-ELAY-
TLKVTEKSDVYSFGVVLLELVTGKRAI----EE-EYG-EGK-DIVYWALS----NLN---
-----------NSENILKLLDPK----------LISDETNDLADDMKRVLKIALLCTTKL
PNLRPSMREVVK-
>Sitalica_12905_KQK94160:675-888
--SLIGSGGTGRVYRLEV----------KGRGGG------------------VVAVKRL-
---------------------W-------K------GNA---------------------
-------------ARVMAVEMAI----------LGKVRHRNILKLHACLS----RG--D-
-LHFIVY----EYMPRGNLHQALR--------------REAAAAAKGGGGGGRP------
----------ELDWPRRRRVALGAAKGLMYLHHDC-TPAVIHRDIKSTNILLDDDYEAKI
ADFGIAV-AK---A---PA--------------DDSSDSAVSTCFAGTHGYLAP-ELAY-
SLKVTEKTDVYSYGVVLLELVTGRSPI-----------D---------------------
------------------------------------------------------------
-------------
>Sbicolor_31135_EES08296:679-950
--NLIGSGGTGRVYRLEL------KGRGGAGAGG------------------VVAVKRL-
---------------------W-------K------SNA---------------------
-------------ARVMAAEMAI----------LGKVRHRNILKLHACLS----RG--E-
-LNFIVY----EYMPRGNLHQALR---------------------REAKGSGRP------
----------ELDWPRRCKIALGAAKGIMYLHHDC-TPAVIHRDIKSTNILLDEDYEAKI
ADFGIAK------V---AA--------------DASDSEF-S-CFAGTHGYLAP-ELAY-
SLRVTEKTDVYSFGVVLLELVTGRSPI----DR-RFG-EGR-DIVYWLSS----KL----
-----------ASESLDDVLDPR------------VAVVARERDDMLKVLKIAVLCTAKL
PAGRPTMRDVV--
>Sbicolor_32623_OQU83201:679-950
--NLIGSGGTGRVYRLEL------KGRGGAGAGG------------------VVAVKRL-
---------------------W-------K------SNA---------------------
-------------ARVMAAEMAI----------LGKVRHRNILKLHACLS----RG--E-
-LNFIVY----EYMPRGNLHQALR---------------------REAKGSGRP------
----------ELDWPRRCKIALGAAKGIMYLHHDC-TPAVIHRDIKSTNILLDEDYEAKI
ADFGIAK------V---AA--------------DASDSEF-S-CFAGTHGYLAP-ELAY-
SLRVTEKTDVYSFGVVLLELVTGRSPI----DR-RFG-EGR-DIVYWLSS----KL----
-----------ASESLDDVLDPR------------VAVVARERDDMLKVLKIAVLCTAKL
PAGRPTMRDVV--
>Zmays_29561_Zm00001d048962_P001:679-950
--NLIGSGGTGRVYRLEL-------KGRGGGSGG------------------VVAVKRL-
---------------------W-------K------GNA---------------------
-------------ARVMAAEMAI----------LGKVRHRNILKLHACLS----RG--E-
-LNFIVY----EYMPRGNLHQALR---------------------REAKGSGRP------
----------ELDWRRRSKIALGAAKGIMYLHHDC-TPAIIHRDIKSTNILLDEDYEAKI
ADFGIAK------V---AE--------------DSSDSEF-S-CFAGTHGYLAP-ELAY-
SLKVTEKTDVYSFGVVLLELVTGRSPI----DP-RFG-EGR-DIVFWLSS----KL----
-----------ASESLHDVLDPR------------VAVLPRERDDMLKVLKIAVLCTAKL
PAGRPTMRDVVK-
>Bdistachyon_11288_KQJ88871:693-903
--NLVGSGGTGRVYRLRL------KGAGGT----------------------TVAVKRL-
---------------------W--------------------------------------
---KCGDA-----ARVMAAEMAV----------LGVVRHRNILKLHACLS----RG--E-
-LNFIVY----EYMPRGNLYQALQ--------------------REAKGGEGWP------
----------ELDWPRRLKIALGAAKGLMYLHHDC-TPAVIHRDIKSTNILLDEDYEAKI
ADFGIAR--V---A---AD-----------------DSSEIS-GFAGTHGYLAP-ELAY-
SLKVTEKTDVYSFGVVLLELVTGRSPI----DA-GFG-EGK-------------------
------------------------------------------------------------
-------------
>Bdistachyon_52348_PNT63860:693-903
--NLVGSGGTGRVYRLRL------KG--AG---G------------T-----TVAVKRL-
---------------------W------------------KC------------------
-----GDA-----ARVMAAEMAV----------LGVVRHRNILKLHACLS----RG--E-
-LNFIVY----EYMPRGNLYQALQREAKGGE--------------------GWP------
----------ELDWPRRLKIALGAAKGLMYLHHDC-TPAVIHRDIKSTNILLDEDYEAKI
ADFGIAR--V---A---AD----D------------SSEI-S-GFAGTHGYLAP-ELAY-
SLKVTEKTDVYSFGVVLLELVTGRSPI----DA-GFG-EGK-------------------
------------------------------------------------------------
-------------
>Osativa_15265_Os11t0232100-01:677-957
--NLIGSGGTGRVYRLAL--------KGGG---G------------T-----VVAVKRL-
---------------------W-------K------GDA---------------------
-------------ARVMAAEMAI----------LGKIRHRNILKLHACLS----RG--E-
-LNFIVY----EYMPRGNLYQALR----------------------REAKGGGCGAAAA-
----------ELDWARRCKIALGAAKGLMYLHHDC-TPAIIHRDIKSTNILLDDDYEAKI
ADFGIAK------I-------------------AAEDSAEFS-CFAGTHGYLAP-ELAY-
SMKVTEKTDVYSFGVVLLELVTGRSPI----DP-AFG-EGK-DIVFWLST----KL----
-----------AAESIDDVLDPR--VAAPSPSSSSAAAAARDREDMIKVLKVAVLCTAKL
PAGRPTMRDVV--
>Osativa_15266_Os11t0232100-02:481-761
--NLIGSGGTGRVYRLAL--------KGGG---G------------T-----VVAVKRL-
---------------------W-------K------GDA---------------------
-------------ARVMAAEMAI----------LGKIRHRNILKLHACLS----RG--E-
-LNFIVY----EYMPRGNLYQALR----------------------REAKGGGCGAAAA-
----------ELDWARRCKIALGAAKGLMYLHHDC-TPAIIHRDIKSTNILLDDDYEAKI
ADFGIAK------I-------------------AAEDSAEFS-CFAGTHGYLAP-ELAY-
SMKVTEKTDVYSFGVVLLELVTGRSPI----DP-AFG-EGK-DIVFWLST----KL----
-----------AAESIDDVLDPR--VAAPSPSSSSAAAAARDREDMIKVLKVAVLCTAKL
PAGRPTMRDVV--
>Macuminata_32638_GSMUA_Achr8P08350_001:500-760
--NLIASGGMGKVYRLDL----------NG-NRG------------------TVAVKKL-
---------------------W--------------NTV---------------------
------------SERVLTAEIGI----------MVKIRHRNIVKLYACLI----GE--E-
-SKYLVL----EYMPNGNLYQALR----------------------REMKGGQP------
----------ELDWNERYKIALGAAKAIMYLHHDC-NPAIIHRDIKSANILLDEEYEAKI
ADFGIAT------V-------------------DDGSEWT---CFAGTHGYIAP-ELAC-
SLRVTKKSDVYSFGVVLLELITGRYPT----DP-YFG-EE--DIVSWISR----LF----
-----------KGQNLSEAYDPR--------------LSSFAAEGMAKVLDIAILCTSER
PSSRPTMREVVN-
>Aofficinalis_6942_ONK68325:695-956
--DLIGSGGTGKVFRLDL--------NKNR---G------------------TFAVKQL-
---------------------W-------K------GEG---------------------
-------------AKVVTAEIGI----------LGKIRHRNILKLYARAT----RG--G-
-CSYLVF----EYMPNGNLHQALR----------------------RGVKGGKL------
----------ELDWGKRYNIAVGAAKGITYLHHDC-SPAILHRDIKSTNILLDEECEAKI
ADFGIAK------V-------------------AEESDNS---CFAGTHGYMAP-ELAY-
SLKVTEKSDVYSFGVVLLELLTGLSPT----GP-HFD-EGK-DIVYWVST----HLD---
-----------NIQKIRDIFDPR--------------ISGSYADDMIKVLRVAILCTANL
PAVRPSMREVV--
>Macuminata_3259_GSMUA_Achr3P21970_001:524-781
--NLIARGGTGKVYRLDL--------SKNR---G------------------TFAVKAV-
----------------------------------------VG------------------
-------------TKIVTAEIDI----------MGKIKHRNILKLFACLT----GR--E-
-SSYLVF----EYMANGNLYQALR----------------------REIKGGLP------
----------ELDWNKRYKIAVGAAKGIMYLHHDC-SPTIIHRDIKSSNILLDEEYEARI
ADFGIAI------V-------------------VEGSESS---CFAGTHGYIAP-ELAY-
CPKVTEKSDVYSFGVVLLELITGRGPT----DP-QFG--GR-DIVSWISS----HV----
-----------DGQNLAEVYDHR--------------VPSSAEEDMGKVLKIAILCTTKL
PSCRPTMREVVN-
>Bdistachyon_44122_KQK10873:683-943
---LIGYGRTGTVYRLEL--------SKGR---G------------------IVAVKQL-
---------------------W----------------DCID------------------
-------------AKVLKTEINT----------LRKICHRNIVKLHGFLA----GG--G-
-SNFLVY----EYAVNGNLYDAIR----------------------RKFKAGQP------
----------ELDWARRYRIAVGAAKGIMYLHHDC-SPAIIHRDVKSTNILLDEDYEAKL
ADFGIAK--L---V---ET------------------SPL-N-CFAGTHGYIAP-ELTY-
SLKATEKSDVYSFGVVLLELLTERSPT----DQ-QFD-GEL-DIVSWASS----HL----
-----------AGQNTADVLDPR--------------VSNYASEDMIKVLNIAIVCTVQV
PSERPTMREVVK-
>Osativa_7952_Os01t0878300-02:343-513
--NLIGCGGTGKVYRLEL--------SKGR---G------------------VVAVKQL-
---------------------W----------------KRDD------------------
-------------AKVMRTEINT----------LGKIRHRNILKLHAFLT----GG--E-
-SNFLVY----EYVVNGNLYDAIR----------------------REFKAGQP------
----------ELDWEKRYRIAVGTAKGIMYLHHDC-SPAIIHRDIKSTNILLDEEYEAKL
ADFGIAK--L---V---------------------EGSPL-S-CFAGTHGYMAP-ALTH-
S-----------------------------------------------------------
------------------------------------------------------------
-------------
>Osativa_7953_Os01t0878300-01:682-943
--NLIGCGGTGKVYRLEL--------SKGR---G------------------VVAVKQL-
---------------------W----------------KRDD------------------
-------------AKVMRTEINT----------LGKIRHRNILKLHAFLT----GG--E-
-SNFLVY----EYVVNGNLYDAIR----------------------REFKAGQP------
----------ELDWEKRYRIAVGTAKGIMYLHHDC-SPAIIHRDIKSTNILLDEEYEAKL
ADFGIAK--L---V---------------------EGSPL-S-CFAGTHGYMAP-ELAY-
SLKVTEKSDVYSFGIVLLELLTGRSPS----DQ-QFD-GEL-DIVSWVSS----HL----
-----------ANQNPAAVLDPK--------------VSSHASEDMTKVLNIAILCTVQL
PSERPTMREVVK-
>Zmays_15701_Zm00001d042637_P001:677-938
---LIGCGGTGKVYRLEL--------SKGR---G------------------TVAVKEL-
---------------------W----------------KRDD------------------
-------------AKVLNAEINT----------LGKIRHRNILKLNAFLT----GA----
-SNFLVY----EYVVNGNLYDAIR----------------------REFKAGHP------
----------ELDWDKRCRIAVGVAKAIMYLHHDC-SPAIIHRDIKSTNILLDEKYEAKL
ADFGIAK--M---V---------------------EGSTL-S-CFAGTHDYMAP-ELAY-
SLNATEKSDVYNFGVVLLELLTGHSPT----DQ-QFG-GEK-DIVSWVSF----HL----
-----------AEKDPAAVLDPK------------VSNDASDHNHMMKALHIAILCTTQL
PSERPTMREIVK-
>Zmays_2617_Zm00001d042637_P002:720-981
---LIGCGGTGKVYRLEL--------SKGR---G------------------TVAVKEL-
---------------------W-------K------RDD---------------------
-------------AKVLNAEINT----------LGKIRHRNILKLNAFLT----GA----
-SNFLVY----EYVVNGNLYDAIR----------------------REFKAGHP------
----------ELDWDKRCRIAVGVAKAIMYLHHDC-SPAIIHRDIKSTNILLDEKYEAKL
ADFGIAK--M---V---------------------EGSTL-S-CFAGTHDYMAP-ELAY-
SLNATEKSDVYNFGVVLLELLTGHSPT----DQ-QFG-GEK-DIVSWVSF----HL----
-----------AEKDPAAVLDPK------------VSNDASDHNHMMKALHIAILCTTQL
PSERPTMREIVK-
>Zmays_2618_Zm00001d042637_P003:677-938
---LIGCGGTGKVYRLEL--------SKGR---G------------------TVAVKEL-
---------------------W-------K------RDD---------------------
-------------AKVLNAEINT----------LGKIRHRNILKLNAFLT----GA----
-SNFLVY----EYVVNGNLYDAIR----------------------REFKAGHP------
----------ELDWDKRCRIAVGVAKAIMYLHHDC-SPAIIHRDIKSTNILLDEKYEAKL
ADFGIAK--M---V---------------------EGSTL-S-CFAGTHDYMAP-ELAY-
SLNATEKSDVYNFGVVLLELLTGHSPT----DQ-QFG-GEK-DIVSWVSF----HL----
-----------AEKDPAAVLDPK------------VSNDASDHNHMMKALHIAILCTTQL
PSERPTMREIVK-
>Zmays_15687_Zm00001d042637_P005:677-859
---LIGCGGTGKVYRLEL--------SKGR---G------------------TVAVKEL-
---------------------W-------K------RDD---------------------
-------------AKVLNAEINT----------LGKIRHRNILKLNAFLT----GA----
-SNFLVY----EYVVNGNLYDAIR----------------------REFKAGHP------
----------ELDWDKRCRIAVGVAKAIMYLHHDC-SPAIIHRDIKSTNILLDEKYEAKL
ADFGIAK--M---V---EG------------------STL-S-CFAGTHDYMAP-GKVFR
ESLLHVSISFHSCG----------------------------------------------
------------------------------------------------------------
-------------
>Sitalica_17641_KQL07968:676-936
---LIGCGGTGKVYRLEL--------NKGR---G------------------TVAVKEL-
---------------------W-------K------GDD---------------------
-------------AKVLKSEINT----------LGKIRHRNILKLNAFLT----GG--A-
-SSFLVY----EYVVNGNLYDAIR----------------------REFKAGQP------
----------ELDWDKRCRIAVGVAKGIMYLHHDC-SPAIIHRDIKSTNILLDEEYEAKL
ADFGIAK--L---V---------------------EGSPL-S-CFAGTHGYMAP-ELAY-
SLKATEKSDVYSFGIVLLELLTGRSPT----DQ-QFD-GEM-DIVSWVSS----HL----
-----------TEQNPAAVVDPK--------------VSNGASDYMIKALNIAILCTAQL
PSERPTMREVVN-
>Sbicolor_1415_EES01852:682-942
--NLIGCGGTGKVYRLEL--------SKGR---G------------------TVAVKEL-
---------------------W----------------KRDD------------------
-------------AKLLEAEINT----------LGKIRHRNILKLNAFLT----GA----
-SNFLVY----EYVVNGNLYDAIR----------------------REFKAGQP------
----------ELDWDKRCRIAVGVAKGIMYLHHDC-SPAIIHRDIKSTNILLDEKYEAKL
ADFGIAK--L---V---------------------EGSTL-S-CFAGTHGYMAP-ELAY-
SLKATEKSDVYSFGVVLLELLTGRSPT----DQ-QFD-GET-DIVSWVSF----HL----
-----------AKQNPAAVLDPK--------------VNNDASDYMIKALNIAIVCTTQL
PSERPTMREVVK-
>Acomosus_9291_Aco004805.1.mrna1:700-963
EDNLIGSGSAGKVYKLDL--------NKSR---G------------------TVAVKQL-
---------------------W-------K------NDA---------------------
-------------AKVLTAEINI----------LGKIRHKNILKLYALLR----VG--G-
-SNFLVY----EYMPNGNLYQALR----------------------REFKGGQP------
----------ELDWNKRYKIAVGAAKGIMYLHHDC-SPLIIHRDIKSTNILLDDEYDAKV
ADFGIAK------I---AE-----------------GSEL-S-CFAGTLGYLAP-ELAY-
SLKATEKSDVYSFGVVLLELLTGRSPN----DP-QSD-NGE-DLVCWVLT----RL----
-----------DGQNFSKVFDPR--------------VSIYAEEDMLKVLNIAILCTNKL
PSVRPTMREVVN-
>Macuminata_5730_GSMUA_Achr9P08350_001:403-664
-EHLIGSGSTGKVYRLDL----------RN---R------------S-----TVAVKQL-
------------------------------------LKG-NE------------------
-------------ARVFMAEMNI----------LGKIRHRNILKLHACLT----RG--D-
-LSLLVF----EFMPNGNLYHALR----------------------REVKAGEP------
----------ELDWNKRYKIAMGAAKGIMYLHHDC-SPAIIHRDIKSNNILLDEDYEAKI
ADFGIAK------I-------------------AEESDSS---CFAGTHGYIAP-ELAY-
SVKVTEKTDVYSFGIVLLELLTGHGPV----EP-QYG-EGK-DIVYWVST----HL----
-----------NQQNASEILDSR--------------VSSPAEECMMKVLKVAILCTTKL
PNLRPTMREVVN-
>Pdactylifera_26515_XP_026664066.1:691-953
EENLIGCGSTGEVYRVDL--------NKNR---G------------------TVAVKQL-
---------------------W-------K------GDS---------------------
-------------AKALMAEIDI----------MGKIKHRNILKLYACLR----GG--G-
-SNFLVF----EYMPNGNLYQALR----------------------REIKGRQP------
----------ELDWNKRYKIALGAAQGIMYLHHDC-SPAIIHRDIKSTNILLDEEYEAKI
ADFGIAK--I---V---------------------EESEM-S-CFAGTHGYMAP-ELAY-
SFKATEKSDIYSFGVVLLELLTGLSPT----DSQFFG--GK-DIVFWVST----HL----
-----------DVQNLGEVFDSR---------------LSNSEDDMLKVLKIAILCTTKL
SSLRPTMREVVN-
>Pdactylifera_28336_XP_017700563.1:691-953
EENLIGCGSTGEVYRVDL--------NKNR---G------------------TVAVKQL-
---------------------W-------K------GDS---------------------
-------------AKALMAEIDI----------MGKIKHRNILKLYACLR----GG--G-
-SNFLVF----EYMPNGNLYQALR----------------------REIKGRQP------
----------ELDWNKRYKIALGAAQGIMYLHHDC-SPAIIHRDIKSTNILLDEEYEAKI
ADFGIAK--I---V---------------------EESEM-S-CFAGTHGYMAP-ELAY-
SFKATEKSDIYSFGVVLLELLTGLSPT----DSQFFG--GK-DIVFWVST----HL----
-----------DVQNLGEVFDSR---------------LSNSEDDMLKVLKIAILCTTKL
SSLRPTMREVVN-
>Pdactylifera_36713_XP_026664067.1:691-953
EENLIGCGSTGEVYRVDL--------NKNR---G------------------TVAVKQL-
---------------------W-------K------GDS---------------------
-------------AKALMAEIDI----------MGKIKHRNILKLYACLR----GG--G-
-SNFLVF----EYMPNGNLYQALR----------------------REIKGRQP------
----------ELDWNKRYKIALGAAQGIMYLHHDC-SPAIIHRDIKSTNILLDEEYEAKI
ADFGIAK--I---V---------------------EESEM-S-CFAGTHGYMAP-ELAY-
SFKATEKSDIYSFGVVLLELLTGLSPT----DSQFFG--GK-DIVFWVST----HL----
-----------DVQNLGEVFDSR---------------LSNSEDDMLKVLKIAILCTTKL
SSLRPTMREVVN-
>Pdactylifera_43132_XP_017700562.1:691-953
EENLIGCGSTGEVYRVDL--------NKNR---G------------------TVAVKQL-
---------------------W-------K------GDS---------------------
-------------AKALMAEIDI----------MGKIKHRNILKLYACLR----GG--G-
-SNFLVF----EYMPNGNLYQALR----------------------REIKGRQP------
----------ELDWNKRYKIALGAAQGIMYLHHDC-SPAIIHRDIKSTNILLDEEYEAKI
ADFGIAK--I---V---------------------EESEM-S-CFAGTHGYMAP-ELAY-
SFKATEKSDIYSFGVVLLELLTGLSPT----DSQFFG--GK-DIVFWVST----HL----
-----------DVQNLGEVFDSR---------------LSNSEDDMLKVLKIAILCTTKL
SSLRPTMREVVN-
>Acomosus_13968_Aco003345.1.mrna1:676-937
-GNVIGSGGTGKVYRLEL----------KN--RG------------------AVAVKQL-
---------------------W-------K------GNG---------------------
-------------EKALMAEMDI----------LGKIRHRNIVKLYACLT----KG--E-
-LNYIVY----EYMPNGNLHQALR----------------------REIKGGRT------
----------ELDWNKRYNIALGAAKGIMYLHHDC-SPAIIHRDIKSTNILLDEEYEAKI
ADFGIAK------I--------------------AEASEF-S-CFAGTHGYIAP-ELAY-
SLKATEKTDVYSFGVVLLELLTGLSAF----EP-QFG-EGN-DIVCWVSA----HL----
-----------NSQNSSQVLDPR--------------VPISAKDDMIKVLKIAALCITKL
PTTRPTMREVVN-
>Pdactylifera_12755_XP_038989474.1:681-943
EQNLIGSGGTGKVYRLEL----------KN--KG------------------TVAVKQL-
---------------------W-------K------GNG---------------------
-------------AKVLMAEIDT----------LGKIRHRNILKLYACLT----RG--E-
-LNFLVY----EYMPNGNLYEALH----------------------REIKGVQP------
----------ELDWSRRYKIAVGAAKGIMYLHHDC-SPAIIHRDIKSTNILLDDKYEAKI
ADFGIAK------I--------------------AEESDI-S-CFAGTHGYIAP-ELAY-
SLKITEKSDVYSFGVVLLELLTGCSPI----EP-QFG-EGK-DIVYWVST----HL----
-----------DGQKVAEVLDPM--------------VSGSAEDDMMKVLKIAILCTTKL
PTLRPSMREVVK-
>Pdactylifera_25324_XP_038989473.1:681-943
EQNLIGSGGTGKVYRLEL----------KN--KG------------------TVAVKQL-
---------------------W-------K------GNG---------------------
-------------AKVLMAEIDT----------LGKIRHRNILKLYACLT----RG--E-
-LNFLVY----EYMPNGNLYEALH----------------------REIKGVQP------
----------ELDWSRRYKIAVGAAKGIMYLHHDC-SPAIIHRDIKSTNILLDDKYEAKI
ADFGIAK------I---AE-----------------ESDI-S-CFAGTHGYIAP-ELAY-
SLKITEKSDVYSFGVVLLELLTGCSPI----EP-QFG-EGK-DIVYWVST----HL----
-----------DGQKVAEVLDPM--------------VSGSAEDDMMKVLKIAILCTTKL
PTLRPSMREVVK-
>Pdactylifera_27094_XP_026662033.2:693-955
EENLIGSGGTGRVYRLEL----------KN--RG------------------TVAVKQL-
---------------------W-------K------GNG---------------------
-------------AKVLMAEIDI----------LGKIRHRNILKLYSCFT----RG--E-
-LNFLVY----EYMPNGNLYQALH----------------------REIKCGQP------
----------ELDWNKRYKIAVGAAKGIMYLHHDC-SPAIIHRDIKSTNILLDDEYEAKI
ADFGIAK------I--------------------AEESDL-S-CFAGTHGYIAP-ELAY-
SLKITEKSDVYSFGVVLLELLTGRSPI----EP-QFG-EGK-DIVCWVSM----HL----
-----------SGQNVAEVLDPR--------------VSSSVEDEMIKVLKVAILCITKL
PTLRPTMREVVN-
>Pdactylifera_37270_XP_026662032.2:693-955
EENLIGSGGTGRVYRLEL----------KN--RG------------------TVAVKQL-
---------------------W-------K------GNG---------------------
-------------AKVLMAEIDI----------LGKIRHRNILKLYSCFT----RG--E-
-LNFLVY----EYMPNGNLYQALH----------------------REIKCGQP------
----------ELDWNKRYKIAVGAAKGIMYLHHDC-SPAIIHRDIKSTNILLDDEYEAKI
ADFGIAK------I---AE-----------------ESDL-S-CFAGTHGYIAP-ELAY-
SLKITEKSDVYSFGVVLLELLTGRSPI----EP-QFG-EGK-DIVCWVSM----HL----
-----------SGQNVAEVLDPR--------------VSSSVEDEMIKVLKVAILCITKL
PTLRPTMREVVN-
>Dcarota_500_KZM93433:569-837
-DNLIGTGSTGKVYRLDT------EK--AE---G------------------VVAVKQL-
---------------------W-------E------G---KA------------------
-------------NKVLAAEIEI----------LGKIRHRNILKLYAWLT----NR--A-
-SNFLVF----EYMVNGNLFQALH----------------------RTMEDGRP------
----------LLDWNRRYRIAIGAARGIYYLHSDC-SPAIIHRDIKSANILLDEDYEAKI
ADFGVAK--V---V---DD--------------SLNDSGS-N-CFAGTHGYIAP-ELAY-
TPKMTEKCDVYSFGVVLLELVTGRKAL----EE-ING-EQR-DIVTWVSA----YLD---
-----------RYQQVFEVLDHK-----------LCL--DHHENEMTKVLKISTLCTRKR
PSLRPDMRDVVK-
>Dcarota_19564_KZM98245:676-944
-DNLIGTGSTGKVYRLDT------KK--VG---G------------------SVAVKQL-
---------------------W--------------------------------------
-----EGK-----MKVLTAEMGI----------LGKIRHKNILKLYAYLM----KG--G-
-SNFLVF----EFMANGNLFQALH----------------------RTIKGGIP------
----------ELDWNQRYNIALGVARGLAYLHHDC-SPPIIHRDIKSTNILLDEDYEPKI
ADFGVAK--V---V---ED--------------SITDSES-N-CFAGTHGYIAP-ELAY-
TLKITEKCDVYSFGVVLLELVTGRRAI----EEGTYG-EGR-DIVFWVST----HLD---
-----------NSEHVFEVLDHK-----------LAS--DFLQNGMIKVLKIATLCTTKL
PRLRPDMREVVN-
>Acoerulea_12589_Aqcoe6G009900.1.p:681-948
-DNLIGSGSTGKVYRLDL--------KKSS---G------------------TVAVKQL-
---------------------W-------K------GKE---------------------
-------------VKLLTAEMEI----------LGKLKHRNILKLYAFLM----KG--E-
-SNFLVL----EYMENGNLFQALR----------------------REIKGGRA------
----------ELDWIQRHKIAVGAAKGIAYLHHDC-SPAVIHRDIKSTNILLDDDYEPKI
ADFGIAR--I---A-------------------QNSINSLDTSSFAGTHGYFAP-ELAY-
SLKVTEKSDVYSFGVVLLELVTGRSPI----EA-EFG-EEK-DIVYWVST----HLS---
-----------SRDDILKVLDQK--------------VSGTAEDDMIKVLRIATLCTTKL
PSLRPTMRDVVK-
>Acoerulea_537_Aqcoe1G335900.1.p:509-590
---LIVSGSTGKVYRLDL--------KKSS---G------------------TVAVKQL-
---------------------W-------K------GKE---------------------
-------------VKLLTAEMEI----------LGKLYHRNILKLYGLLM----KG--E-
-SNFLVL----EYMEK--------------------------------------------
------------------------------------------------------------
-------------M-----------------------------------------EIFF-
----------------------------------KLN-----------------------
------------------------------------------------------------
-------------
>Gmax_16447_KRH23763:682-949
-DNLIGSGGTGKVYRVEL---------RKN---G------------A-----MVAVKQL-
------------------------------------GKV-DG------------------
-------------VKILAAEMEI----------LGKIRHRNILKLYASLL----KG--G-
-SNLLVF----EYMPNGNLFQALH----------------------RQIKDGKP------
----------NLDWNQRYKIALGAGKGIAYLHHDC-NPPVIHRDIKSSNILLDEDYESKI
ADFGIAR--F---A-------------------EKSDKQLGYSCLAGTLGYIAP-ELAY-
ATDITEKSDVYSFGVVLLELVSGREPI----EE-EYG-EAK-DIVYWVLS----NLN---
-----------DRESILNILDER--------------VTSESVEDMIKVLKIAIKCTTKL
PSLRPTMREVVK-
>Gmax_16450_KRH23764:682-949
-DNLIGSGGTGKVYRVEL---------RKN---G------------A-----MVAVKQL-
------------------------------------GKV-DG------------------
-------------VKILAAEMEI----------LGKIRHRNILKLYASLL----KG--G-
-SNLLVF----EYMPNGNLFQALH----------------------RQIKDGKP------
----------NLDWNQRYKIALGAGKGIAYLHHDC-NPPVIHRDIKSSNILLDEDYESKI
ADFGIAR-FA-----------------------EKSDKQLGYSCLAGTLGYIAP-ELAY-
ATDITEKSDVYSFGVVLLELVSGREPI----EE-EYG-EAK-DIVYWVLS----NLN---
-----------DRESILNILDER--------------VTSESVEDMIKVLKIAIKCTTKL
PSLRPTMREVVK-
>Cpapaya_22854_evm.model.supercontig_177.22:684-953
ESNLIGSGSTGKVYRLYL-------KKHQR----------------------IVAVKQL-
---------------------W-------G------GDG---------------------
-------------LKSLASEIEI----------LAKIRHRNILKLYACLV----KG--G-
-LSYLVF----EYMVNGNLFQALH----------------------SRTKGRNP------
----------ELNWHKRYKIALGASKGIAYLHHDC-SPPIIHRDIKSSNILLGEDYEPKI
ADFGIAK--V---V---EK--------------SERGFNF-S-YFAGTPGYMAP-ELAY-
TLKVSEKSDVYSFGVVLMELVTGRKPV----EE-EFG-EGK-DIVYWVST----HLH---
-----------DCQSVLKILDIE-------------VASESVKLNMIKVLKIAVLCTSKL
PNLRPTMRDVVK-
>Sindicum_8389_XP_011096686.1:696-965
-DNLIGSGSTGKVYRVDL--------KKGC---G------------------TVAVKQL-
---------------------W-------K------GSG---------------------
-------------VKLMEAEMDI----------LGKIRHRNILKLYACLM----KG--G-
-SNFLVF----EYMANGNLFQALH----------------------TEIKAGRA------
----------ELDWYQRWRIAVGAAKGIAYLHLDC-CPPIIHRDIKSTNILLDEDYEAKI
ADFGVAK--VADQV-------------------SPGGSEL-S-CFAGTHGYIAP-EMAY-
SIKVTEKSDVYSFGVVLLELVTGKKPI----EE-DYG-EGK-DLVYWVST----HLN---
-----------NRENVQKILDHK-------------VATELVQDDMIKVLKIATLCTSKL
PNLRPSMKEVVK-
>Slycopersicum_21135_Solyc06g065260.3.1:682-951
EDNLIGSGGTGKVYRLDL--------KKGC---G------------------TVAVKQL-
---------------------W-------K------GIG---------------------
-------------VKVLTREMEI----------LGKIRHRNIVKLYASLM----KE--G-
-SNILVF----EYLPNGNLFEALH----------------------REIKAGKP------
----------ELDWYQRYKIALGAAKGIAYLHHDC-CPPIIHRDIKSTNILLDEYYEAKV
SDFGVAK--V---S---EI--------------SSRGSEF-S-CFAGTHGYMAP-EIAY-
TLRVTEKNDIYSFGVVLLELVTGRKPI----EE-AYG-EGK-DLVYWTST----HLN---
-----------DKESINKVLDQK-------------VVSDLVQDEMIKVLRIATLCTTKL
PNLRPSMKEVVN-
>Slycopersicum_23660_Solyc11g020280.2.1:687-954
--KLIGSGGTGKVYRLDL--------KKGC---G------------------TVAVKQL-
---------------------W-------K------GNE---------------------
-------------VKVLTREIDI----------LGKIRHRNIVKLYASLM----RE--R-
-SKMLVF----EYLPNGNLFEALH----------------------REVKDGKT------
----------ELDWYQRYKIAVGTAKGIAYLHHDC-VPPIIHRDIKSTNILLDEEYEAKV
SDFGVAK--V---S---EI--------------SSRGSEF-S-CFAGTHGYLAP-ELAY-
TSRVTEKSDVYSFGVVLLELVTGRKPI----EE-AYG-EGK-DLVYWAST----HLN---
-----------DKGSVLNILDQK-------------VVSELVQDDMIKVLRISALCTTKL
PNLRPSMKEVVK-
>Fvesca_1706_FvH4_5g31430.t1:683-952
EENLVGSGSTGKVYRLDL--------KKNG---G------------------TVAVKQL-
---------------------W-------K------GNG---------------------
-------------LKLMTAEMDI----------LGKIRHRNILKLYACLV----KG--G-
-SNLLVF----EYMDNGNLFQALH----------------------RQLKGGQP------
----------ELDWYQRYRIALGAARGISYLHHDC-SPPIIHRDIKSTNILLDDDYEAKV
ADFGVAK--I---V---QN--------------THKGSEY-S-SFAGTHGYIAP-ELAY-
TAKVTEKCDVYSFGVVLLELVTGKRPI----ED-DYG-EGK-DIVYWASA----NLN---
-----------DREHVLKVLDDK-------------VADENIQDDMIKVLKVAILCTTKL
PSLRPTMREVIK-
>Graimondii_41026_KJB59645:685-955
-RNLIGSGSTGRVYRLDL----------RK--KG------------V-----VVAVKRL-
---------------------W-------D------GEG---------------------
-------------LKVLAAEMEI----------LGKIRHRNILKLYACLK----KG--R-
-SSYLVF----EYMAKGNVFQALH----------------------RVKKDGKP------
----------KLDWHRRHKIALGAAKGIAYLHHDC-SPPIIHRDIKSCNILLDKDYEPKI
ADFGVAK--V---A---EK--------------SLKGSEW-N-CFAGTHGYIAP-ELAY-
TLKVTEKSDVYSFGVVLLELVTRRAAI----EE-EYG-EGK-DLVYWVLS----HLN---
-----------HHENVLKVLDGK-----------VATGTATVRDDMMKVLKIGILCTAEL
PNLRPTMREVVR-
>Graimondii_10475_KJB60055:683-952
EENLIGSGGTGRVYRLDL----------KE--KG------------N-----VVAVKQL-
---------------------W-------K------GNG---------------------
-------------MKVLAAEMDI----------LGQIRHRNILKLYACLM----KG--G-
-LNYLVF----EYMSNGNLFQALR----------------------SENKGGKP------
----------ELNWYQRYKIALGAAKGISYLHHDC-SPPIIHRDIKSCNILLDDDYEPKI
ADFGVAK--I---A---EK--------------SLEGSEY-S-SFAGTHGYIAP-ELAY-
TLKVTEKSDVYSFGVVLLELVTGKASI----EE-EYG-EGK-DIVYWVLT----HLG---
-----------DGENVVKVLDDR-------------VDVETVQDDMIKVLKIGILCAAKL
PNLRPTMREVVN-
>Graimondii_10577_KJB60054:683-952
EENLIGSGGTGRVYRLDL----------KE--KG------------N-----VVAVKQL-
---------------------W-------K------GNG---------------------
-------------MKVLAAEMDI----------LGQIRHRNILKLYACLM----KG--G-
-LNYLVF----EYMSNGNLFQALR----------------------SENKGGKP------
----------ELNWYQRYKIALGAAKGISYLHHDC-SPPIIHRDIKSCNILLDDDYEPKI
ADFGVAK--I---A---EK--------------SLEGSEY-S-SFAGTHGYIAP-ELAY-
TLKVTEKSDVYSFGVVLLELVTGKASI----EE-EYG-EGK-DIVYWVLT----HLG---
-----------DGENVVKVLDDR-------------VDVETVQDDMIKVLKIGILCAAKL
PNLRPTMREVVN-
>Tcacao_12479_Thecc.08G194700.1.p:711-979
-ENLIGSGSTGRVYRLDL------K---KK---G------------A-----VVAVKRL-
---------------------W-------K------GDG-LN------------------
---------------VLAAEMEI----------LGKIRHRNILKLYACLM----KA--G-
-SSFLVF----EYMANGNVFQALR----------------------REKKGGQP------
----------ELDWYQRYKIALGAAKGISYLHHDC-SPPIIHRDIKSGNILLDEDYEPKI
ADFGVAK--I---A---EK--------------SPKGSEY-S-CFAGTHGYFAP-ELAY-
TPKVTEKSDVYSFGVVLLELVTGRGPV----EE-EYG-EGK-DIVYWVLT----HLN---
-----------NLESVLKVLDNE-------------VASETVRDDMIKVLKVGILCTAKL
PSSRPTMREVVK-
>Ptrichocarpa_4444_PNS91060:683-952
EDNLIGCGGTGKVYRLDL--------KKNR---G------------------AVAVKQL-
---------------------W-------K------GDG---------------------
-------------LKFLEAEMEI----------LGKIRHRNILKLYASLL----KG--E-
-SSFLVF----EYMPNGNLFQALH----------------------TRIKDGQP------
----------ELDWNQRYKIALGAAKGIAYLHHDC-SPPILHRDIKSSNILLDEDNEPKI
ADFGVAK--L---A---EM--------------SLKGCDN-S-SFTGTHGYIAP-EMAY-
SLKVTEKSDVYSFGVVLLELVTGKRPI----EE-AYG-EGK-DIAYWVLS----HLN---
-----------DRENLLKVLDEE-------------VASGSAQEEMIKVLKIGVLCTTKL
PNLRPTMREVVK-
>Cclementina_25736_ESR54789:679-948
EDNLIGSGGTGKVYRLDL------KK--NA---G------------------TVAVKQL-
---------------------W-------K------GDG---------------------
-------------VKVFAAEMEI----------LGKIRHRNILKLYACLL----KG--G-
-SSFLVL----EYMPNGNLFQALH----------------------KRVKEGKP------
----------ELDWFRRYKIALGAAKGIAYLHHDC-SPPIIHRDIKSSNILLDEDYEPKI
ADFGVAK--I---A---EN--------------SPKVSDY-S-CFAGTHGYIAP-ELAY-
TCKVSEKSDVFSFGVVLLELVTGRKPI----EE-EYG-DGK-DIVYWVST----HLN---
-----------NHENVLKVLDRE-------------VASESIKEDMIKVLKIAVVCTTKL
PNLRPPMREVVK-
>Atrichopoda_25885_evm_27.model.AmTr_v1.0_scaffold00056.122:693-863
-NNVIARGGTGEVFRVAI----------RE----------------E-----VVAVKKL-
------------------------------------SKSEKR------------------
---------NPENEKDFHGEAKI----------LGKIRHSNILKLLCTIS----GE--E-
-SELLVY----EFMERGSLEDCLH-------------------------GGQGA------
----------LMAWPLRHQIAIDVAQGLCYMHHGC-SPAIIHRDVKCSNILMDEEFRAKI
GDFGVAK--T---V---DK--------------LGQGLPM-S-AVAGSYGYIAP------
------------------------------------------------------------
------------------------------------------------------------
-------------
>Atrichopoda_25891_evm_27.model.AmTr_v1.0_scaffold00056.124:693-959
-NNVIARGGTGKVFRVAI----------RE----------------E-----VVAVKKI-
-----------------------------S------KSEKRN------------------
-----PEN-----EKDFHGEAQI----------LGKIRHSNILKLLCTIS----GE--E-
-SELLVY----EFMERGSLEDCLH-------------------------GGQGA------
----------LMAWPLRHQIAIDVAQGLCYMHHGC-SPAIIHRDVKCGNILMDEEFRAKI
GDFGVAE-TV-------DK--------------LGQGVPM-S-AVAGSYGYIAP-EYAY-
TMKVTEKSDVYSFGVVLLELVTGRSAN-------KCD-GHS-SLVDWTLT----QIQ---
-----------NDKSIYGVLDKA-------------ICEPRFAEDMGLVLRLGLMCAIHS
PSQRPSMKEAVN-
>Sitalica_29878_KQL27877:690-913
-ENLIGRGGSGKVYRIHL------GSQKAA---G------KSADAAGGHS--TVAVKKI-
-----------------------------G------NAG-KP------------------
----DGDI-----DKEFEAEVAS----------LGGLRHGNIINLLCCIS----GD--D-
-TKLLIY----EYMENGSLDRWLH----------------------RRRRKIGP------
----------PLGWPTRLSIAMDVARGLSY--HGF-TRPVIHRDVKCSNILLDREFRAKI
ADFGLAR--I---L---AR--------------AGESEPT-S-SVCGTFGYIAP-EYVS-
RAKVSEKVDVYSFGVVLLELATGRGPQ-------DGG-TES-G-----------------
------------------------------------------------------------
-------------
>Zmays_55080_Zm00001d053424_P001:693-920
-ENVIGRGGSGKVYRIHL-----GGHEARGHGGG------------AGHSTTTVAVKKI-
------------------------------------GNDVDG------------------
-----ANH-----DKEFEAEARS----------LGGLLHGNIVRLLCCIS----SD--D-
-TRLLVY----EYMENGSLDRWLH---------------------VHRRRGGGKRAAASG
----------PLDWPTRLSIAIDVATGLSYMHHGL-TSPVVHRDIKSSNILLDRGFRAKI
ADFGLAR--I---L---AR--------------GGESEHV-S-AVCGTFGYIAP-EYFS-
RVKVSEKVDVYSFGVVLLELTTGRGPQ-------DGG-----------------------
------------------------------------------------------------
-------------
>Sbicolor_10221_OQU84710:548-775
-ENVIGRGGSGKVYRINL----GSHKHGGDADDG------------AGHSHSTVAVKKI-
------------------------------------GKDGKP------------------
---------DASNDKEFEAEARS----------LGGLLHGNIVRLLCCIS----GD--D-
-TKLLVY----EYMENGSLDRWLH-----------------------RRHGGKRAAMSG-
----------PLDWPMRLNIAIDVARGLSYMHHGF-TSPIIHRDIKCSNILLDRGFRAKI
ADFGLAR--I---L---TK--------------SGESEPV-S-AVCGTFGYIAP-EYVN-
RAKVNEKVDVYSFGVVLLELATGRGPQ-------DGG-T---------------------
------------------------------------------------------------
-------------
>Sbicolor_17816_KXG29933:725-952
-ENVIGRGGSGKVYRINL----GSHKHGGDADDG------------AGHSHSTVAVKKI-
------------------------------------GKDGKP------------------
----DASN-----DKEFEAEARS----------LGGLLHGNIVRLLCCIS----GD--D-
-TKLLVY----EYMENGSLDRWLH------------------------RRHGGKRAAMSG
----------PLDWPMRLNIAIDVARGLSYMHHGF-TSPIIHRDIKCSNILLDRGFRAKI
ADFGLAR--I---L---TK--------------SGESEPV-S-AVCGTFGYIAP-EYVN-
RAKVNEKVDVYSFGVVLLELATGRGPQ-------DGG-T---------------------
------------------------------------------------------------
-------------
>Sbicolor_22302_EES06596:739-944
----------------------------HSTTTS------------------TVAVKKI-
------------------------------------RNN---------------------
----DDGKVGVNDDKEFEAEARS----------LGGLLHGNIVRLLCCIS----GG--DT
NTKLLVY----EYMENGSLDRWLH-------------------RRAAAASEAEP------
----------PLDWPTRLGVAIDVARGLSYMHHGF-TSPVIHRDIKCSNILLDREFRAKI
ADFGLAR--I---L---SK--------------SGESEPV-S-AVCGTFGYIAP-EYVS-
RVKVSEKVDVYSFGVVLLELATGRGPQ-------DGGTESG-S-----------------
------------------------------------------------------------
-------------
>Bdistachyon_17173_KQJ94121:684-969
-ENLIGRGGSGKVYRIQL----------RRGKAG----------GCGSDSQRTVAVKRI-
------------------------------------GNAGKA------------------
----DTSL-----EKEFESEVNT----------LGELRHDNIVNLLCCIS----GD--D-
-DKLLVY----ENMENGSLDRWLH--------------------RRHQKHAGVVG-----
----------PLDWSTRLSIAVDVARGLSYMHEDL-VRPVIHRDVKCSNVLLDCSFRAKI
ADFGLAR--I---L---AK--------------SGESEAA-S-AVCGTFGYIAP-EYIQ-
RAKVSEKVDVYSFGVVLLELATGRGAQ-------DGGTESGSCLAKWASK----RYR---
-----------NGGPFAGLVDDE-------------ILDPAHLDDMVTVFELGVVCTRED
PRSRPSMSQILR-
>Osativa_9011_Os02t0227700-01:690-912
---VIGRGGSGKVYRIHL------GGDIKAGRHG-------GGCTPR-----TVAVKRI-
-----------------------------G------NTS-KL------------------
----DTNL-----DKEFESEVRT----------LGDLRHSNIVDLLCCIS----SQ--E-
-TKLLVY----EHMENGSLDQWLQ----------------------RYKRAGKSG-----
----------PLDWPTRVAIAIDVARGLSYMHEDF-VQPVIHRDVKCSNILLDREFRAKI
ADFGLAR--I---L---AK--------------SGESESA-S-AVCGTFGYIAP-EYAY-
RSKVSVKVDVYSFGVVLLELATGRGPQ-------DGG-TES-------------------
------------------------------------------------------------
-------------
>Pdactylifera_27799_XP_038981309.1:695-979
-DNLIGSGGSGKVYKIHL----------GNRARE------------------IVAVKKI-
---------------------W--------------NSRKLE------------------
-----SKL-----EKEFQSEVEI----------LSSIRHTNIVKLLCCIS----SV--D-
-SKLLVY----EYMGNGSLDRWLH---------------MKRGVEAASIVRGGLESRPR-
----------PLDWPARLRIAVGAAQGLCYMHHDC-SPPIVHRDVKCSNILLDSECRARI
ADFGLAR--M---V---AE--------------SGELDTT-S-AIAGSFGYMAP-ECAY-
SRKVNEKVDVYSFGVVLLELTTGREAN-------DGG-EHG-SLAEWIWR----HVQ---
-----------DGNRLMDVIDRD-------------IRDPSYVDEVAAVLKLGIICTGTL
PSTRPTMKEVLE-
>Acomosus_6502_Aco005980.1.mrna1:529-803
-ENLIGSGGGGRVYKVAL----------GNSAGG------------------TVAVKKI-
---------------------W-------N------TRR-VD------------------
-----AKL-----EREFESEVKI----------LGSIRHTNIVKLLCCIS----SS--D-
-SKLLVY----EYMENGSLDRWLH--------------------GRGTVAASRV------
----------WLDWPTRLRIALGAAQGLCYMHHEC-STPIVHRDVKSSNVLLDSEFKARI
ADFGLAR--M---L---VR--------------AGEPDSV-S-ALAGSFGYMAP-ECAY-
TRKVNEKVDVYSFGVVLLELTTGREAS-------DGG-DRG-SLAEWAWQ----HLQ---
-----------EGNKIADAVDRR-------------ICEPSYQCEVEAVFKLGIICTGTL
PSTRPTMKEVVQ-
>Bdistachyon_29360_KQK05319:715-983
-ENLVGKGGSGSVYRVEC------S---NN---N------------I-----TVAVKRI-
---------------------W-------T------GGK-VE------------------
-----KGL-----EKEFESEVAI----------LGHVRHANIVKLLCCLS----RA--E-
-TRLLVY----EYMDNGSLDAWLH-------------------------GRDRA------
----------PLGWTARVRVAVGVARGLCYMHHEC-SPAVVHRDVKCSNILLDGELNAKV
ADFGLAR--M---L---AQ--------------AGSPDTM-T-TVAGTFGYMAP-ECAY-
TRKANEKVDVYSFGVVLLELATGREAR-------DGG-EHG-SLAEWAWR----HLQ---
-----------SGRPVADAADKR-----------LGD--AAHGDDVEVMFKLGIICTGAQ
PSTRPTMKDVLQ-
>Osativa_34638_Os05t0522600-01:672-957
--NLIGKGGAGRVYRVAY------ASRSSGGAGG------------------TVAVKRI-
---------------------W-------T------GGK-LD------------------
-----KNL-----EREFDSEVDI----------LGHVRHTNIVKLLCCLS----RA--E-
-TKLLVY----EYMENGSLDKWLH--------GNKLLA---GGATARAPSVRRA------
----------PLDWLARVRVAVGAARGLCYMHHEC-SPPIVHRDIKSSNILLDAELMAKV
ADFGLAR--M---L---VQ--------------AGTPDTM-T-AVAGSFGYMAP-ECAY-
TRKVNEKVDVYSFGVVLLELITGREAH-------DGG-EHG-SLAEWAWR----HLQ---
-----------SGRSIADAVDRC-------------ITDSGYGDDAEVVFKLGIICTGAQ
PATRPTMRDVL--
>Sitalica_33419_KQL14678:713-999
--NLIGKGGSGRVYRVAY------TSRSSGGAGG------------------TVAVKRI-
---------------------W-------T------GGK-VD------------------
-----KGQ-----ERAFAAEVDV----------LGHIRHSNIVKLLCCLS----RA--E-
-TKLLVY----EFMENGSLDKWLH--------GQKWMA---GSAIARAPSVRQA------
----------PLDWPTRVRVAVGAARGLCYMHHEC-SPPIVHRDVKSSNILLDSDLNAKV
ADFGLAR--I---L---VE--------------TGKADTV-S-AVAGSFGYMAP-ECAY-
SRKVNEKVDVYSFGVVLLELTTGREAN-------DGG-EHG-SLADWAWR----HLQ---
-----------SGRRIADAADKC-------------IRDAGYGDDVEAVFKLGIICTGRQ
PSTRPTMKDVLQ-
>Sbicolor_23092_EES19836:706-995
--NLIGKGGSGRVYRVTY------TSRSSGEAGG------------------TVAVKRI-
---------------------W-------A------GGS-LD------------------
-----KKL-----EREFASEVDI----------LGHIRHSNIVKLLCCLS----RA--E-
-TKLLVY----EFMGNGSLDQWLH--------GHKRLAGTAGSAMARAPSVRRE------
----------PLDWPTRVKVAVGAARGLYYMHHEC-SPPIVHRDVKSSNILLDSELNAKV
ADFGLAR--M---L---VQ--------------AGTADTV-S-AVAGSFGYMAP-ECAY-
TRKVNEKVDVYSFGVVLLELTTGREAN-------DGG-EHG-SLADWAWR----HLQ---
-----------SGKSIDDAADKH-------------IADAGYGDEVEAVFKLGIICTGRQ
PSSRPTMKGVLQ-
>Zmays_117426_Zm00001d038791_P001:741-1029
--NLIGKGGSGRVYRVTY------TSRSSGEAAG------------------TVAVKRI-
---------------------W-------A------GGS-LD------------------
-----KKL-----EREFASEVDI----------LGHIRHSNIVKLLCCLS----RA--E-
-TKLLVY----EFMGNGSLDQWLH--------GHSRLAGT-GTAMVRAPSVRRE------
----------PLDWPTRVKVAVGAARGLYYMHHEC-SPPIVHRDVKSSNILLDSELNAKV
ADFGLAR--M---L---VQ--------------AGTTDTM-T-AVAGSFGYMAP-ESVY-
TRKVNEKVDVYSFGVVLLELTTGRLAN-------DGG-EHG-SLADWAWR----HLQ---
-----------SGKSIAEAADKS-------------IADAGYGDQVEAVFKLGIICTGRQ
PSSRPTMKGVLQ-
>Bdistachyon_2215_KQJ94074:654-925
--NCVGSGRSGKVYRICA------VDGADG---N------------R-----ILAVKKI-
---------------------W-------N------GQN-LA------------------
-----ENL-----EKDFLAEVRI----------LGEIRHTNIVKLLCCIS----SS--E-
-AKLLVY----EYMENGSLDQWLH-------------------------QRDRIVAPA--
----------PLDWLKRLQIAIDLARGLCYMHHDC-SPAIVHRDVKSANILLDAEFRAKI
ADFGLAR--I---L---VK--------------AGDLKSV-S-AIGGTFGYMPP-EYGY-
QRKGNEKVDVYSFGVVLLELTTGRVAN-------GGG-AEY-CLAEWAWR----QYQ---
-----------EYGLSIDLLDED-------------IRDPAYIEDAFTVFTLGVICTGGQ
PSLRPSMKD----
>Bdistachyon_29853_KQK18000:686-967
-ENVIGSGGSGKVYRIHLPARGRDEEHGGG---G------------------MVAVKKI-
---------------------W--------------NAKKMD------------------
-----AKH-----DKEFESEVKV----------LGNIRHNNIVKLLCCIS----ST--D-
-AKLLVY----EYMENGSLDRWLH----------------------HREREGAPA-----
----------PLDWPTRLAIAIDSAKGLSYMHHDC-AQSIVHRDIKTSNILLDPEFHAKI
ADFGLAR--M---L---VK--------------FGEPESV-S-AIGGTFGYMAP-EYGH-
RPRMNEKVDVYSFGVVLLELTTGKVAN-------DSG-ADF-CLAEWAWR----RYQ---
-----------KGPPLNDAIDEH-------------IRDPAYLPDILAVFTLGVICTGEN
PSTRPSMKEVLQH
>Osativa_11432_Os06t0557100-02:701-982
-ENVIGSGGSGKVYRIHL----------TSRGGG-----------ATATAGRMVAVKKI-
---------------------W--------------NARKLD------------------
-----AKL-----DKEFEAEVTV----------LGNIRHNNIVKLLCCIS----SQ--D-
-AKLLVY----EYMENGSLDRWLH----------------------HRDRDGAPA-----
----------PLDWPTRLAIAVDAARGLSYMHHDC-AQAIVHRDVKSSNILLDPEFQAKI
ADFGLAR--M---L---VK--------------SGEPESV-S-AIGGTFGYMAP-EYGY-
SKRVNEKVDVYSFGVVLLELTTGKVAN-------DAA-ADF-CLAEWAWR----RYQ---
-----------KGPPFDDVIDAD-------------IREQASLPDIMSVFTLGVICTGEN
PPARPSMKEVLHH
>Osativa_33058_Os06t0557100-01:701-982
-ENVIGSGGSGKVYRIHL----------TSRGGG-----------ATATAGRMVAVKKI-
---------------------W--------------NARKLD------------------
-----AKL-----DKEFEAEVTV----------LGNIRHNNIVKLLCCIS----SQ--D-
-AKLLVY----EYMENGSLDRWLH----------------------HRDRDGAPA-----
----------PLDWPTRLAIAVDAARGLSYMHHDC-AQAIVHRDVKSSNILLDPEFQAKI
ADFGLAR--M---L---VK--------------SGEPESV-S-AIGGTFGYMAP-EYGY-
SKRVNEKVDVYSFGVVLLELTTGKVAN-------DAA-ADF-CLAEWAWR----RYQ---
-----------KGPPFDDVIDAD-------------IREQASLPDIMSVFTLGVICTGEN
PPARPSMKEVLHH
>Sitalica_32548_KQL11011:695-911
-ENVIGSGGSGKVYRIHL--GAGHGRDKEGGGGG------------R-----MVAVKKI-
---------------------W--------------NAAKLD------------------
-----AKL-----DKEFESEVKV----------LGSIRHSNIVKLLCCIS----SQ--S-
-AKLLVY----EYMESGSLYRWLH----------------------HRDREGAPA-----
----------PLDWPTRLAIAIDAAKGLSYMHHDC-AQPVVHRDVKSSNILLDPKFQAKI
ADFGLAR--M---L---AK--------------AGEAETV-S-AIGGTFGYMPP-EYGY-
RSRVSEKVDVYSFGVVLLELTTGKVA----------------------------------
------------------------------------------------------------
-------------
>Sitalica_32545_KQL11014:695-980
-ENVIGSGGSGKVYRIHL----------GA-AGGRDEEAGGMGGAGR-----MVAVKKI-
---------------------W--------------NSRKVD------------------
-----EKL-----DKEFESEVKV----------LGSIRHNNIVKLLCCIS----SQ--E-
-AKLLVY----EYMENGSLDRWLH----------------------HRDREGAPA-----
----------PLDWPIRLAIAIDAAKGLSYMHHDC-AQSIVHRDVKSSNILLDPDFQAKI
ADFGLAR--I---L---AK--------------SGEPESV-S-AIGGTFGYMAP-EYGY-
RPKVNEKVDVYSFGVVLLELTTGKVAN-------DSG-ADM-CLAEWAWR----RYQ---
-----------KGAPFDDIVDEA-------------IREPAYMQDILSVFTMGVICTGEN
PLTRPSMKEVLH-
>Zmays_58280_Zm00001d036972_P001:699-915
-ENVIGSGGSGKVYRIHL----------GS---GNGASRDEEGGGGR-----MVAVKRI-
---------------------W--------------NSRKGD------------------
-----EKL-----DREFESEVKV----------LGNIRHNNIVKLLCCIS----SQ--E-
-AKLLVY----EYMENGSLDRWLH----------------------RRDREGAPA-----
----------PLDWPTRLAIAVDAAKGLSYMHHDC-APPIVHRDVKSSNILLDPDFQAKI
ADFGLAR--I---L---AR--------------PGEPQSV-S-AIGGTFGYMAP-EYGY-
RPKVNEKVDVYSFGVVLLELTTGMV-----------------------------------
------------------------------------------------------------
-------------
>Sbicolor_14845_EER88520:724-984
VER--GVGGDGR----------------------------------------MVAVKRI-
---------------------W--------------NSRKVD------------------
-----GKL-----DKEFESEVKV----------LGNIRHNNIVKLLCCIS----SQ--E-
-AKLLVY----EYMENGSLDRWLH----------------------HRDREGAPA-----
----------PLDWPTRLAIAVDAAKGLSYMHHDC-APPIVHRDVKSSNILLDPDFQAKI
ADFGLAR--I---L---VK--------------SGEPQSV-S-AIGGTFGYMAP-EYGY-
RPKVNEKVDVYSFGVVLLELTTGKVAN-------DSS-ADL-CLAEWAWR----RYQ---
-----------KGAPFDDIVDEA-------------IREPAYMQDILSVFTLGVICTGEN
PLTRPSMKEVMH-
>Zmays_22369_Zm00001d046236_P001:700-921
---VIGSGGSGKVYRIHL----------GN---GNASHSEERGIGGDGR---MVAVKRI-
---------------------W--------------NSRKVD------------------
-----EKL-----DKEFESEVKV----------LGNIRHNNIVKLLCCIS----SQ--E-
-AKLLVY----EYMENGSLDRWLH----------------------HRDREGAPA-----
----------PLDWPTRLAIAVDAAKGLSYMHHDC-APPIVHRDVKSSNILLDPDFQAKI
ADFGLAR--I---L---VK--------------SGEPQSV-S-AIGGTFGYMAP-EYGY-
RPKVSEKVDVYSFGVVLLELTTGKVAN-------DSG-----------------------
------------------------------------------------------------
-------------
>Zmays_2934_Zm00001d046236_P003:700-921
---VIGSGGSGKVYRIHL----------GN---GNASHSEERGIGGDGR---MVAVKRI-
---------------------W--------------NSRKVD------------------
-----EKL-----DKEFESEVKV----------LGNIRHNNIVKLLCCIS----SQ--E-
-AKLLVY----EYMENGSLDRWLH----------------------HRDREGAPA-----
----------PLDWPTRLAIAVDAAKGLSYMHHDC-APPIVHRDVKSSNILLDPDFQAKI
ADFGLAR--I---L---VK--------------SGEPQSV-S-AIGGTFGYMAP-EYGY-
RPKVSEKVDVYSFGVVLLELTTGKVAN-------DSG-----------------------
------------------------------------------------------------
-------------
>Zmays_2936_Zm00001d046236_P002:612-834
---VIGSGGSGKVYRIHL----------GN---GNASHSEERGIGGDGR---MVAVKRI-
---------------------W--------------NSRKVD------------------
-----EKL-----DKEFESEVKV----------LGNIRHNNIVKLLCCIS----SQ--E-
-AKLLVY----EYMENGSLDRWLH----------------------HRDREGAPA-----
----------PLDWPTRLAIAVDAAKGLSYMHHDC-APPIVHRDVKSSNILLDPDFQAKI
ADFGLAR--I---L---VK--------------SGEPQSV-S-AIGGTFGYMAP-EYGY-
RPKVSEKVDVYSFGVVLLELTTGKVAN-------DSG-A---------------------
------------------------------------------------------------
-------------
>Zmays_62889_Zm00001d046236_P004:700-921
---VIGSGGSGKVYRIHL----------GN---GNASHSEERGIGGDGR---MVAVKRI-
---------------------W--------------NSRKVD------------------
-----EKL-----DKEFESEVKV----------LGNIRHNNIVKLLCCIS----SQ--E-
-AKLLVY----EYMENGSLDRWLH----------------------HRDREGAPA-----
----------PLDWPTRLAIAVDAAKGLSYMHHDC-APPIVHRDVKSSNILLDPDFQAKI
ADFGLAR--I---L---VK--------------SGEPQSV-S-AIGGTFGYMAP-EYGY-
RPKVSEKVDVYSFGVVLLELTTGKVAN-------DSG-----------------------
------------------------------------------------------------
-------------
>Sitalica_12824_KQL28013:796-1003
--NVIGSGGSGKVYRVPL----------RG---G------------A-----VVAVKKL-
---------------------W-------S------RGK-TE------------------
-----EKA-----GKEFDSEVRI----------LGDIRHTNIVSLLCYIS----SD--D-
-TKLLVY----EYMENGSLDRWLR----------------------PAGGGGGV-AMAPA
----------PLDWPTRLGIAIDAARGLSYMHHES-AQPIMHRDVKSSNILLDPGFRAKI
ADFGLAR--I---L---VK--------------SGEPESV-S-IAGGTFGYMAP-ECGR-
GAKVNEKVDVYSFGVVLLELVTGLA-----------------------------------
------------------------------------------------------------
-------------
>Sbicolor_32682_EES06537:693-914
-EDVIGSGGSGKVYRVHLPGRGRGGGGGCA---G------------T-----VVAVKKL-
---------------------W---------------SRGKA------------------
----EEKL-----DREFSTEVKI----------LGELRHNNIVSLLCYIS----SD--D-
-TKLLVY----EYMENGSLDRWLH-----------------------PKDSNTA------
----------ALDWPTRLSIAIDAARGLSYMHDEC-AQPIMHRDVKSSNILLDPEFHAKI
ADFGLAR--I---L---LK--------------SGEPESV-S-AVGGTFGYMAP-ECGR-
GAKVNQKVDVYSFGVVLLELATGRVAN-------DSSKDAA-------------------
------------------------------------------------------------
-------------
>Zmays_74929_Zm00001d016285_P001:693-975
-EDVIGSGGSGKVYRVHL--PARGRGRGCA---G------------T-----VVAVKKL-
------------------------------------CSRGKA------------------
----EEKL-----DREFDTEVKI----------LGDIRHNNIVSLLCYIS----SE--D-
-TKLLVY----EYMENGSLDRWLH----------------------PKDNAATA------
----------ALDWPTRLGIAIDAARGLSYMHDEC-AQPIMHRDVKSSNILLDPGFRAKI
ADFGLAR--I---L---LK--------------SGEPESV-S-AVSGTFGYMAP-EYGR-
GAKVNQKVDVYSFGVVLLELATGRVAN----DS-SKD-AADCCLVEWAWR----RYK---
-----------AGDPLHDVVDET------------IQDRAVYIDDAVAMFKLGVMCTGDD
APSRPSMKQVLQ-
>Osativa_6956_Os02t0228300-01:676-955
EENVIGSGGSGKVYRINI------GGKGSD---G------------M-----VVAVKRL-
---------------------W-------R------TAA-KS------------------
---D-AKS-----DKEFDAEVRI----------LGEVSHINIIDLLCCIS----GD--D-
-TKLLVY----EYMENGSLDRWLH----------------------RRDDGGAP-TA---
----------PLQWPTRLCIAIDAARGLSYMHHEC-AQPIMHRDVKSSNILLDPAFRAKI
ADFGLAR--I---L---AK--------------SGEPNSI-S-AIGGTFGYMAP-EYGC-
RAKVNEKVDVYAFGVVLLELTTGRVAN-------DGG-ADW-CLAEWAWR----RYK---
-----------AGGELHDVVDEA----------IQDR--AAFLEDAVAVFLLGMICTGDD
PASRPTMKEVLE-
>Bdistachyon_17168_KQJ94124:696-910
-ENVIGSGGFGKVYRVLL------PGGAKDAGAG------------A-----VVAVKKL-
---------------------W-------N------AAG-KK------------------
---SDAKL-----DKEFESEVRI----------LGDIRHNNIVSLLCCIS----GG--A-
-TKLLVY----EYMENGSLDRWLH----------------------RRERGGAPLA----
----------PLDWPTRLAVAIDAARGLSYMHHES-AQPIMHRDVKSSNILLDPGFRAKI
ADFGLAR--M---L---VK--------------SGEPEAL-S-AIGGTFGYMAP-EYGY-
RAKVNEKVDVYSFGVVLLELTTGRV-----------------------------------
------------------------------------------------------------
-------------
>Sitalica_32556_KQL11019:336-608
--NLVGSGGSGKVYRISL--------VNSN---G------------------KIAVNKI-
-----------------------------C------NGLRKD------------------
-----DML-----EKQFQAEIET----------LGSIRHANIVKLLRCIS----SS--E-
-SKLLIY----EYMEHGSLYDCLH---------------------KKNLTSTTE------
----------LLNWPERISIAIDAARGLSYMHHDC-SPPIAHQDVKSSNILLDLEFKAKI
ADFGLAR--A---L---VK--------------SGEPESI-S-TMVGSFGYMAP-EFGS-
IRKMNEKVDVYSFGVVPLELTTGRRAT------GEGG-GHE-NLAQWAWW----KFQE--
-----------EGFQLINIIDEK-------------IREAPYFHEVQLVFKLGLICTGTK
PSLRLTMKEVL--
>Acomosus_11778_Aco009964.1.mrna1:702-975
EDRLIGRGGSGKVYRIEL----------GP---E------------N-----TVAVKKI-
---------------------W--------------NSRKFG------------------
-----AKL-----EKQFQAEVQI----------LSSIRHNNIVKLFCCIS----SS--D-
-SKLLVY----EYMENKSLDMWLH-----------------------GQAGASV------
----------PLDWPMRLDIAIGAAQGLCYMHHNC-SAPIVHRDVKSSNILLDSEFKAKI
ADFGLAR--M---L---VK--------------AGEPESV-S-GIEGSFGYMAPGKMNYW
ETKINEKMDVFSFGVVLLELTTGRQAN-------EGG-EDE-NLAQWVWR----HCA---
-----------EGGRLIDVIDED-------------IRDPAYLDEVDEVLKIGLMCTATN
PSYRPSMKEVLKQ
>Osativa_3700_Os06t0557700-01:590-795
--NLIGSGGSGKVYKICL------HNNSYR----------------------FVAAKKI-
---------------------V-------S------DRS-RS------------------
-----NML-----EKHFQAEVEI----------LGSIRHANVVRLLSSMS----ST--E-
-SKVLIY----EYMENGSLYQWLH---------------------QKDMRNNNE------
----------PLSWPRRMSIAIDAARGLCYMHHDC-SPPIAHCDVKPSNILLDYEFKAKI
ADLGLAR--A---L---AK--------------AGEPESI-S-TMVGSFGYMAP-EFGS-
SRKINEKVDVYSFGVVLLELTTGRF-----------------------------------
------------------------------------------------------------
-------------
>Pdactylifera_45316_XP_038987607.1:690-972
-DNLIGSGGGGKVYRIVL------EDHVAQ----------------------IVAVKKI-
---------------------W-------N------TRK-LD------------------
-----SLL-----EKEFQAEVQI----------LGSIRHANIVKLLCCLW----SI--D-
-TKLLVY----EYMENGSLELWLH-------------KKWRVGEQTKEMNSDHM------
----------PLDWSTRLRIAVDVARGLCYMHHGC-SPPIVHRDVKSSNILLDSEFRAKI
ADFGLAR--M---L---VK--------------PGEPNTV-S-AVAGTFGYMAP-ECAY-
SRKVNEIMDVYSFGVILLELTTGRKAR-------DGG-EYD-NLAGWAWR----CLQE--
-----------DNNKVIDAIDQD-------------IKEPINIKEIALVFKLGVMCTSPL
PSSRPTMKDVLQ-
>Bdistachyon_15469_PNT72824:863-1154
-ENLVGSGGSGRVYRVAY------TNRYNG-SAG------------------AVAVKQI-
---------------------R-------S------AGK-VD------------------
-----EKL-----EREFESEAGI----------LGGIRHKNIVRLLCCLS----RA--DS
ANKLLVY----DYMENGSLDVWLH-----------------------GHGQGLP-HAAIT
ARAMSARREANLDWPTRIRVAVGAAQGLCYMHHEC-SPPIVHRDVKTSNILLDSEFRAKV
ADFGLAR--M---L---VQ--------------VGTLDTM-S-AVAGSFGYMAP-ECAY-
TRKVTEKVDVYSFGVVLLELTTGRAAN-------EGG-EHG-SLAEWARL----HYQ---
-----------SGGSIPDATDTR-----------IRY--AGCSEEIEAVFRLAVMCTGAS
PSSRPTMKDVLQ-
>Bdistachyon_612_KQK09670:710-1001
-ENLVGSGGSGRVYRVAY------TNRYNG-SAG------------------AVAVKQI-
---------------------R-------S------AGK-VD------------------
-----EKL-----EREFESEAGI----------LGGIRHKNIVRLLCCLS----RA--DS
ANKLLVY----DYMENGSLDVWLH-----------------------GHGQGLP-HAAIT
ARAMSARREANLDWPTRIRVAVGAAQGLCYMHHEC-SPPIVHRDVKTSNILLDSEFRAKV
ADFGLAR--M---L---VQ--------------VGTLDTM-S-AVAGSFGYMAP-ECAY-
TRKVTEKVDVYSFGVVLLELTTGRAAN-------EGG-EHG-SLAEWARL----HYQ---
-----------SGGSIPDATDTR-----------IRY--AGCSEEIEAVFRLAVMCTGAS
PSSRPTMKDVLQ-
>Osativa_14952_Os01t0742400-02:713-1007
-ENLVGRGGSGSVYRVAY----TNRYTGGD---G------------------AVAVKKI-
---------------------R-------T------GAAKVE------------------
-----EKL-----EREFESEARI----------LGNVRHNNIVRLLCCVS----GD--E-
-AKLLVY----DYMDNGSLDGWLH--------------------GRRAINDGRPVVAAVA
RARSARGGAPALDWPTRLRVAVGAAQGLYYMHHEC-TPPIVHRDVKTSNILLDSEFRAKV
ADFGLAR--M---L---AQ--------------AGTPDTV-S-AVAGSFGYMAP-ECGY-
TRKVDEKVDVYSFGVVLLELTTGKAAN-------DGG-EHG-SLADWARH----HYQ---
-----------SGESIPDATDQC-------------IRYAGYSDEIEVVFRLGVMCTGAT
PASRPTMKDVLQ-
>Osativa_14955_Os01t0742400-01:713-911
-ENLVGRGGSGSVYRVAY----TNRYTGGD---G------------------AVAVKKI-
---------------------R-------T------GAAKVE------------------
-----EKL-----EREFESEARI----------LGNVRHNNIVRLLCCVS----GD--E-
-AKLLVY----DYMDNGSLDGWLH--------------------GRRAINDGRPVVAAVA
RARSARGGAPALDWPTRLRVAVGAAQGLYYMHHEC-TPPIVHRDVKTSNILLDSEFRAKV
ADFGLAR--M---L---AQ--------------AGTPDTV-S-AVAGSFGYMAP------
------------------------------------------------------------
------------------------------------------------------------
-------------
>Sbicolor_7261_EES01457:707-988
-ENLIGRGGSGHVYRVTY----INRLTGSA---G------------------VVAVKQI-
---------------------R--------------IAGTLD------------------
-----EKL-----EREFESEAGI----------LGSVRHNNIVRLLCCLS----GT--Q-
-AKLLVY----DYMDNGSLHQWLH--------------------GHNSRADGHFTARA--
----------PLDWLTRLRVAVGVAQGLCYLHHEC-SPPIIHRDVKTSNILLDSEFRAKV
ADFGLAR--M---L---VE--------------VGAPKTM-S-AVAGSFGYMAP-ESAY-
TNKVNEKVDVYSFGVVLLELTTGKEAS-------AGG-EHG-GLAEWARH----HYQ---
-----------SGGSIPDATDKS-------------IRYAGYSEEIQVVFSLGVLCTADM
PSSRPTMKDVLQ-
>Zmays_126208_Zm00001d012769_P001:700-884
-ENLIGRGGSGHVYRVTY------TNRLDG-SAG------------------AVAVKRI-
-----------------------------R------VDA-GT------------------
-------L-----EREFESEAGI----------LGNVRHNNVVRLLCCLS----GA--E-
-DKLLVY----DYMDNGSLDKWLH--------------GHSAGADGLLNNTTRA------
----------PLDWPTRLRVAVGVAQGLCYLHHES-SPPIIHRDVKTSNILLDSEFTAKV
ADFGLAR--I---V---VE--------------VGAPKTM-S-AVAGSFGYMAP------
------------------------------------------------------------
------------------------------------------------------------
-------------
>Sitalica_34677_KQL06928:703-988
-ENLIGRGGSGRVYRVAY-------THRRSGNAG------------------TVAVKHI-
---------------------R--------------TAGTLD------------------
-----ENL-----EREFESEASI----------LGSVRHNNIVRLLCCLT----GT--E-
-ARLLVY----DYMDNGSLDKWLH------------GEGPGAVGGHLTARARRA------
----------PMDWPTRLGVAVGAAQGLCYMHHEC-EPPVVHRDVKTSNILLDSEFRAKV
ADFGLAR--M---L---AQ--------------DGAPETM-S-AVAGSFGYMPP-ECAY-
TKKVSEKVDVYSFGVVLLELTTGKEAN-------DGG-DHG-SLAEWARH----HYR---
-----------SGGSIPDATDRS-------------IRYAEYSEEVEVVFRLGVACTGDL
PSSRPAMKDVLQ-
>Sitalica_34680_KQL06924:471-679
-ENLVGRGGSGRVYRVAY------TNRLNG-RAG------------------AVAVKQI-
-----------------------------R------TAG-KL------------------
---D-QKL-----EREFASEAGI----------IGNLRHNNIVKLLCCRS----SA--E-
-SKLLVWLHGDALVAGGRPMARAR-------------------------SARRE------
----------PLDWPARLRVAVDAAQGLCYMHHEY-EPPIVHRDVKTSNILLDSEFRAKI
ADFGLAT-GC---C---CR-------------PGRRKRCP-P-SLARSATWLL---CAY-
TKKVNEKVD--SFGVILLELTTGKEA----------------------------------
------------------------------------------------------------
-------------
>Sitalica_34682_KQL06926:711-938
-ENIVGRGGSGRVYRVAY------TNRLNG-RAG------------------AVAVKQI-
---------------------Q-------T------AGK-LD------------------
-----EKL-----EREFASEAGI----------LGNLRHNNIVRLLCCLS----NA--E-
-SKLLVY----DYMDNGSLDRWLY--------GDAL-PAGGRPMA-RARSARRE------
----------PLDWPARLRVAVGAAQGLCYMHHEC-EPPIVHRDVKTSNILLDSEFRAKI
ADFGLAR--M---L---LQ--------------AGAPETM-S-AVAGSFGYMAP-ECAY-
TMKVSEKVDVYSFGVVLLELTTGKEAN-------DGG-EH--------------------
------------------------------------------------------------
-------------
>Sitalica_34679_KQL06925:669-956
-ENLVGRGGSGRVYRVAY------TNRLNG-RAG------------------AVAVKQI-
---------------------R-------T------AGK-LD------------------
-----QKL-----EREFASEAGI----------LGSLRHNNIVRLLCCLS----NA--E-
-SKLLVY----DYMDNGGLDRWLH--------GDAL-VAGGRPMA-RARSARRE------
----------PLDWPARLGVAVGAAQGLCYMHHEC-EPPIVHRDVKASNILLDSEFRAKI
ADFGLAT--M---L---LQ--------------AGAPETM-S-AVAGSFGYMAP-ECAY-
TKKVSEKVDVYSFGVVLLELTTGKEAN-------YGG-EHG-SLAEWARH----HYQ---
-----------SGGSIPDATDKS-------------IRYAGYSDDIEVVFRLGVLCTAEM
PSSRPTMNDVLQ-
>Sitalica_34681_KQL06927:679-966
-ENLVGRGGSGRVYRVAY------TNRLNG-RAG------------------AVAVKQI-
---------------------R-------T------AGK-LD------------------
-----QKL-----EREFSSEAGI----------LGSLRHNNIVRLLCCLS----NA--E-
-SKLLVY----DYMDNGGLDRWLH--------GDAL-VAGGRPMA-RARSARRE------
----------PLDWPARLGVAVGAAQGLCYMHHEC-EPPIVHRDVKASNILLDSEFRAKI
ADFGLAT--M---L---LQ--------------AGAPETM-S-AVAGSFGYMAP-ECAY-
TKKVSEKVDVYSFGVVLLELTTGKEAN-------YGG-EHG-SLAEWARH----HYQ---
-----------SGGSIPDATDKS-------------IRYAGYSDDIEVVFRLGVLCTAEM
PSSRPTMNDVLQ-
>Sbicolor_18134_OQU87509:693-933
-ENIIGRGGSGRVYRVTF------TNRLNG-SAG------------------AVAVKQI-
---------------------R-------T------SGK-LD------------------
-----GKL-----EREFESEAGI----------LGNLRHNNIVRLLCCLS----GA--E-
-SKLIVY----DYLENGSLDKWLH--------GDALDTGGGHPMG-RARSARRA------
----------PLDWLTRLKVAVGAAQGLCYMHHEC-VPPIVHRDVKTSNILLDSEFRAKV
ADFGLAR--M---L---VQ--------------AGAPETM-S-AVAGSFGYMAP-ECAY-
TKKVNEKVDVYSFGVVLLELTTGKEPN-------DGG-EHG-SLAGWARH----LY----
------------------------------------------------------------
-----------Q-
>Sbicolor_34310_KXG33339:693-933
-ENIIGRGGSGRVYRVTF------TNRLNG-SAG------------------AVAVKQI-
---------------------R-------T------SGK-LD------------------
-----GKL-----EREFESEAGI----------LGNLRHNNIVRLLCCLS----GA--E-
-SKLIVY----DYLENGSLDKWLH--------GDALDTGGGHPMG-RARSARRA------
----------PLDWLTRLKVAVGAAQGLCYMHHEC-VPPIVHRDVKTSNILLDSEFRAKV
ADFGLAR--M---L---VQ--------------AGAPETM-S-AVAGSFGYMAP-ECAY-
TKKVNEKVDVYSFGVVLLELTTGKEPN-------DGG-EHG-SLAGWARH----LY----
------------------------------------------------------------
-----------Q-
>Zmays_73154_Zm00001d043512_P001:710-998
-ANIVGRGGSGRVYRVTF------TNRLNG-AAG------------------AVAVKQI-
---------------------R-------T------AGK-LD------------------
-----GKL-----EREFESEAGI----------LGNVRHNNIVRLLCCLS----GA--E-
-AKLLVY----DYMDNGSLDKWLH--------GDAL-AAGGHPMATRARSARRT------
----------PLDWPTRLKVAVGAAQGLCYMHHEC-VPPIVHRDVKTSNILLDSEFRAKV
ADFGLAR--M---L---AQ--------------AGAPETM-S-AVAGSFGYMAP-ECAY-
TKKVNEKVDVYSYGVVLLELTTGKEPN-------DGG-EHG-SLVAWARH----HYL---
-----------SGGSIPDATDKS-------------IKYAGYSDEIEVVFKLGVLCTGEM
PSSRPTMDDVLQ-
>Macuminata_19484_GSMUA_Achr7P09490_001:460-715
-ASLIGSGGSGQVYRVNL------ENRAGD---A------------------VVAVKKI-
--------------RNSGQLDW------------------KM------------------
-------------EKAFEAEVKV----------LSSIRHCSIVKLLCCIS----SA--D-
-SKLLVY----EYMEKGSLD----------------------------------------
----------------QLGIAIDAAKGLCYMHHHC-TPPVIHRDVKSSNILLDSNFGAKI
ADFGLAR--M---L---MK--------------ASEPESA-S-AIAGTFGYMAP-ECGH-
SKKINEKVDVYSFGVVLLELTTGRKAQ-------DGG-EHE-GLAGWAAR----RLR---
-----------EKGGFMEMIDEE----------LSDE--VNYTDDIGTVVRLGIECTRRN
AVVRPSMKEVL--
>Macuminata_5740_GSMUA_Achr10P27630_001:555-810
-GNLIGSGGSGQVFRINL------GL--RT---G------------E-----AVAVKKI-
---------------------W-------N------NRK-LD------------------
-----WKM-----EKAFEAEVKI----------LSSIRHANIVKLLCCIS----NA--E-
-SKLLVY----EYMENGSLD----------------------------------------
----------------QLGIAIDAARGLCYMHHHC-TPPVIHRDVKSSNILLDSDFGAKM
ADFGLAR--M---L---VK--------------VGELESA-S-AIAGTFGYMAP-ECGY-
-SKINEKVDVYSFGVVLLELTTGRKAR-------DGG-ENE-GLAGWAAR----RFK---
-----------EDGRLTEMVDEE------------LSEDVNYMDDIEAVLRLGIECTRRT
PVFRPSMKEVVRH
>Sitalica_11975_KQK99447:701-986
-KNLIGSGGSGHVYRVMY------INRCNG-STG------------------VVAVKLI-
---------------------R-------S------TGS-LD------------------
-----EKL-----EREFESEVSS----------LGNVRHNNIIRLLCCIS----GD--E-
-SKLLVY----DYMDNGSLDNWLH-----------GNTLCTGHSMVRPQSVQRV------
----------PLDWPTRLIVAVGAAQGLCYMHHDC-SPPIIHRDIKTSNILLDSEFQAKV
ADFGLAR--M---L---VR--------------AGEPNTM-S-AVAGSFGYMAP-EYAY-
TRKVNEKVDVYSFGVVLLELTTGKKAN-------EGG-ELG-CLAEWARH----HYQ---
-----------SGAAILDVIDKS-----------IRY--AGYPSEIETVFSLGVQCTATF
PLTRPTMKNVL--
>Sbicolor_4001_OQU78846:712-994
--NLVGSGGSGHVYRVTY------TNRYNS-RTG------------------VVAVKQI-
---------------------R-------S------FGS-LD------------------
-----EKL-----EREFESEARI----------LCNIRHNNIVKLLCCLS----SA--D-
-SKLLVY----DYMDNGNLDKWLH--------------GNARNSLAMAWPVHHV------
----------PLDWPTRLLVAVGAAQGLCYMHHEC-SPPIVHRDVKTSNILLDSEFRAKI
ADFGVAR--M---L---VS--------------AGEPNTM-S-AVAGSFGYMAP-EYAY-
TRKVNEKVDVYSFGVVLLELTTGKKAN-------DGA-ELG-CLAEWARH----CYQ---
-----------SGASILDVIDKS-----------IRY--AGYPNEIETAFRLGVKCTSIL
PSPRPTMKNVLQ-
>Sbicolor_4002_OQU78847:712-994
--NLVGSGGSGHVYRVTY------TNRYNS-RTG------------------VVAVKQI-
---------------------R-------S------FGS-LD------------------
-----EKL-----EREFESEARI----------LCNIRHNNIVKLLCCLS----SA--D-
-SKLLVY----DYMDNGNLDKWLH--------------GNARNSLAMAWPVHHV------
----------PLDWPTRLLVAVGAAQGLCYMHHEC-SPPIVHRDVKTSNILLDSEFRAKI
ADFGVAR--M---L---VS--------------AGEPNTM-S-AVAGSFGYMAP-EYAY-
TRKVNEKVDVYSFGVVLLELTTGKKAN-------DGA-ELG-CLAEWARH----CYQ---
-----------SGASILDVIDKS-----------IRY--AGYPNEIETAFRLGVKCTSIL
PSPRPTMKNVLQ-
>Sbicolor_35304_KXG23129:341-628
-ENLVGSGGSGQVYRVSY------TNQYNK-SIG------------------VVAVKQI-
---------------------R-------S------FGS-LD------------------
-----ELL-----EHEFESEASI----------LCNIRHNNIVRLLCCLS----GA--D-
-SKLLVY----DYMDNGNLDRWLH--------------------------GDYVLRARHP
MAKARPVQRVPLDWPTRLIVAVGAAQGLCYMHHHC-SPPIIHRDVKTSNILLDSEFRAKV
ADFGLAR--M---L---MQ--------------AGEPNTM-T-WVVGSFGYMAP-EYAY-
TRKVNEKVDVFGFGVVLLELTTDKNAN-------DGG-DHG-SLAEWAGH----HYR---
-----------SGASIPDATDIC-------------IRYAGYADEIETVFRLGVKCTANS
PSSRPTMEDVLQ-
>Sbicolor_33477_OQU78852:504-775
-ENLVGSGGSGHVHRVTC----------TNWHNGSTT---------------VVAVKQI-
---------------------R-------S------VGS-LD------------------
-----EKL-----EREFESEASI----------LCNIRHNNIVKLLCCLS----GT--E-
-SKLLVY----DYMDNGSLDRWLH--------------------------GDYV------
----------PLDWPTRVIVAVGAAQGLCYMHHEC-SPPIIHRDVKTSNILLDLEFRAKV
ADFGLAR--M---L---AR--------------AGEPNTM-S-AVAGSFGYMPP-EYAY-
TMKVNEKVDVFGFGVVLLELTTGKKAN-------DGG-EQG-SLAEWAGH----HYR---
-----------SGANIPNAMDVC-------------IRYAGYTDEIETMFRLGVQCTANS
PSSRPTMKDVLQ-
>Zmays_60713_Zm00001d023611_P001:326-503
-ENLVGSGGSGHVYRVPY------KSRHDRRVVG------------------VVAVKQI-
-------------------PVF--------------GTT-SP------------------
-------------DELFESEARI----------LCSVRHNNIVKLLCCLS----CP--E-
-SKLLVY----DYMDNGSLDRWLH----------EDYVLRARHPTARARPVRRV------
----------PLDWPTRLVAAVGAAQGLCYMHHHC-SPPIIHRDVKTSNILLDAEFRGKV
ADFGLAR--M---L----------------------------------------------
-------------------MQAGEPNT---------------------------------
------------------------------------------------------------
-------------
>Macuminata_35615_GSMUA_Achr8P27630_001:678-910
-ENLIGVGGAGKVYRVTL----------GNQASE------------------IVAAKKI-
---------------------W--------------NGGNLD------------------
-----GRL-----EKQFQAELQI----------LGSIRHKNIIKLLCCCS----SL--N-
-SKLLVY----EYMENGSL----H------------------------------------
----------------KLEIAIGSARGLCYMHHDC-SPPIIHRDVKSSNILLDSELNVKI
ADFGLAR--M---V---AK--------------PGELDTA-S-VVAGSHGYIAP-ECGY-
SRRLNEKVDVYSFGVVLLELTTGREAY-------DGG-----------------------
-----------------DAIDPE-------------LRGSSHVDDMATVFELGVLCTETS
PSQRPSMKEV---
>Macuminata_26258_GSMUA_Achr9P06060_001:512-677
------------------------------------------------------------
------------------------------------------------------------
------------------------------------------------------------
------------------------------------------------------------
--------------------AVGSARGLCYLHHDC-SPPIIHRDVKSSNILLDMEFNAKI
ADFGLAR--M---L---VK--------------PGQLDTV-S-VIAGSFGYMAP-ECGY-
SRRLNEKVDVYSFGVVLLELTTGRRAN-------NEG-EQC-NLAEWAWK----QIQ---
-----------EGANLRDAVDPA-------------IKDSPQMDDITTVFKLGLRCTESL
PSRRPSMKDVLQ-
>Macuminata_513_GSMUA_Achr8P27640_001:1720-1885
------------------------------------------------------------
------------------------------------------------------------
------------------------------------------------------------
------------------------------------------------------------
--------------------AVGAARGLCYMHHDC-SPPIIHRDVKSSNILLDSEFNARV
ADFGLAR--M---L---VK--------------PGEPDTV-S-VIAGSFGYIAP-ECGY-
SRRLNEKVDVYSFGVVLLELTTGREAN-------NDG-EQC-NLAEWAWQ----QLQ---
-----------EEAELSDAIDTA-------------IRDSPYTNDMTTVFKLGLLCTETL
PSRRPSMKEVLH-
>Pdactylifera_32964_XP_008789188.2:705-983
-SNSIGSGGSGKVYRIVV----------GN-RAG------------E-----VVAVKKI-
---------------------W--------------SSRTLD------------------
-----SKL-----EKAFQAEVEI----------LGSIRHVNIVKLLCCIS----KD--D-
-SKLLVY----EYLENESLDQWLH-----------------KAQRTDRGSGRSD------
----------PLDWPTRLRIAIGAARGLSYMHHDC-SPPIVHRDVKSSNILLNSEFDAKI
ADFGLAR--M---L---VQ--------------AGEPDSV-S-AIAGTFGYMAP-ECGQ-
VRKVNEKVDVFSFGVVLLELVTGRGAN-------DGD-EHG-CLAEWAWR----RYQ---
-----------EGSRVIDIIDEE------------IQNPRVYIDEMEVVFRLALFCTGKV
PSGRPSMKEVLQ-
>Pdactylifera_15310_XP_008794105.2:703-914
-RNSIGSGGSGMVYRVVL------RDRAEE----------------------IVAVKKI-
---------------------W-------N------RRK-LD------------------
----------SKLEKEFQAEVEI----------LGSIRHANIVKLLCCIS----ND--D-
-SKLLVY----EYMENGSLHQWLH-----------------KLQRIDRGSERSD------
----------PLDWPTRLGIAIGAARGLCYMHHDC-SPPIVHRDVKSSNILLDAEFGAKI
ADFGLAR--M---L---VK--------------GGDPESV-S-AVAGSFGYMAP-ECGY-
SRKVNEKVDVFSFGVVLLELVTGRGA----------------------------------
------------------------------------------------------------
-------------
>Aofficinalis_10135_ONK69795:604-764
------------------------------------------------------------
------------------------------------------------------------
------------------------------------------------------------
------------------------------------------------------------
-------------------------RGLCYMHHDC-SPSIVHRDVKSSNILLDSEFRAKV
ADFGLAR--I---L---VK--------------AGEPCSV-T-AVAGSFGYMAP-ECAY-
AVKVNEKMDVYSFGVVLLELTTGREAN-------EGD-EQG-GLAGWAWH----HFL---
-----------TGKNATDAIDET-------------IKDPSNLDEIVKVLKLGLVCTGTL
PSTRPTMKEAVE-
>Dcarota_383_KZM83920:695-973
-ENVIGSGGSGKVYRVPV---------NRS---G------------E-----YVAVKKI-
---------------------G--------------NNKKLD------------------
-----KRL-----ENEFNSEVKV----------LSTIRHVNIVKLLCCFS----SE--N-
-SKLIVY----QYMENGSLDEWLH---------------GSKRAANQPNAMPRL------
----------ILDWPNRMQIAVGAARGLCYLHHET-FPPIIHRDVKSTNVLLDSKFNAKI
ADFGLAK--I---L---EK--------------DGGFNSV-S-VVAGSFGYLAP-EYAH-
SARVNEKIDVYSFGVILLELVTGREAN-------EGD-EDM-TLVDWAWN----HIN---
-----------RGKPMINALAAD-------------IKEPSYLNEMISVFKLGIICTGTL
PSTRPTMKEVLR-
>Tcacao_21413_Thecc.09G100100.1.p:695-979
-ENKIGSGGSGNVYRVEL-TCSDNVNKHAN----------------------VVAAKVI-
----------------------------------------RN------------------
-----NRKSEHLLGKQFRAEVEI----------LGKIRHLNIVKLICCIS----SE--T-
-SNVLVY----EYLENRSLDIWLH----------------KHRATTLSCSTHNF------
----------ILDWPKRLQIAIQAAQGLCYMHHYC-SAPIIHRDVKSSNILLDSEFKAKI
ADFGLAK-MS---I---KR--------------GEEPITV-S-GVAGSVGYIAP-EYAR-
TTRIDEKIDVYSFGVILLELTTGREAH-------NGD-KNR-SLAEWAQH----YFQ---
-----------DNNSIVDALDEE-------------IKEACYLDQMCNVFKVGIHCTRTS
PSRRPCMRKVLQ-
>Graimondii_17188_KJB54274:694-962
--NKIGDGGSGEVYRVDI------T---GN---G------------D-----FVAVKKI-
-----------------------------R------NKI-KL------------------
----EREL-----EKEFQAEVMT----------LSRIKHLNIVKLMGCMS----SK--D-
-SKLLVY----EYMENGSLDLWLN-----------------------KHRTSGI------
----------ILDWPKRFRIAIGAAQGLCYMHHDC-SPPIIHRDVKSSNILLDSEFNAKV
ADFGLAK--M---L---IK---------------GKPTTM-S-AVAGSIGYIAP-EYAH-
TRRINEKVDVFSFGVILLELTTGRKPD-------QGD-ENR-SLAEWAQR----YYE---
-----------QGNSIFDALAEG-----------IKK--PCHLNQMCNVFKLGLCCTRTL
PPLRPSMRDVLQ-
>Tcacao_21799_Thecc.09G100200.1.p:707-976
--NKIGEGGSGEVYRVGI---------TGN---N------------D-----FVAVKRI-
-----------------------------C------NNKKLG------------------
-----QEL-----EKEFRAEVMT----------LSRTRHLNIVKLMCCIS----SE--Y-
-SKLLVY----EYMENGSLYLWLD-----------------------KHRASAI------
----------TLDWPKRFKIAIGAAQGLCYMHHGC-SPPIIHRDVKSSNILLDSEFNAKI
ADFGLAK--M---L---IK--------------QGEPTSI-S-VVAGSFGYMAP-EYAR-
TKRINEKIDVYSFGVVLLELTTGREAN--------YGDEYR-SLAEWAQD----YFQ---
-----------GGNSIVDALDEG-------------IREACHLNQMCNVFKLGIYCTRTL
PSERPCMRTVLQ-
>Hannuus_22545_OTF91175:683-963
-NNVVGHGGSGKVYRIPV------N---RS---G------------E-----FVAVKKL-
---------------------S-------I------KND-LD------------------
-----QRL-----EKEFLSEVEI----------LSAIRHSNIVKLLGCIS----SD--N-
-SKLLIY----EFLENRSLDRWLH-------------SRKARSSHGLSGSVRHM------
----------VLDWPKRLRIALGVANGLCYMHHDC-VPAVIHRDVKSCNVLLDGDFNAKI
ADFGLAR--I---L---AK--------------ESELNTM-S-TVAGSIGYMAP-EYAH-
TIKVNEKIDVYSFGVILLELTTGKEAS-------GGN-ESS-SLAEWAWQ----QAI---
-----------GGAPILDALDDE-------------VIEPRYMNDMTNVFKLGLWCTSKL
PTNRPSMQEVCQ-
>Hannuus_32192_OTF91174:688-967
--NVIGYGGSGKVYRIPV------N---RS---G------------E-----FVAVKKL-
---------------------S-------I------KND-LD------------------
-----QRL-----EKEFLSEVEI----------LSAIRHSNIVKLLGCIS----CD--N-
-SKLLIY----EFLENRSLDRWLH-------------SRKAPSSHGLSGSVRHM------
----------VLDWPKRLHIALGAANGLCYMHHDC-VPAVIHRDVKSCNVLLDGDFNAKI
ADFGLAR--I---L---AK--------------ESELNTM-S-TVAGSIGYMAP-EYAQ-
TVKVNEKIDVYSFGVILLELTTGKVAS-------DGN-ENS-SLAEWAWQ----QAI---
-----------SGAPTLDALDNE-------------VIEPRYMSDMTNVFKLGLWCTSKL
PTNRPSMQEVCQ-
>Hannuus_34771_OTG04055:688-968
-NNVIGRGGSGTVYRVPV---------NRS---G------------D-----FVAVKKI-
---------------------S--------------SKKDLD------------------
-----QRL-----EKEFLAEVEI----------LSMIRHSNIVKLMGCIS----CD--N-
-SKLLVY----EYLENRSLDRWLH-------------QKQAPSSRGLNGSVRHM------
----------VLDWPTRLRIALGAARGLCYMHHDC-VPPVVHRDVKSSNVLLDNEFNAKI
ADFGLAR--I---L---AK--------------ESELNTM-S-TVAGSFGYMAP-EYAH-
TTKVNEKIDVYSFGVILLELTTGKEAS-------NGS-EHS-SLAEWAWK----HAL---
-----------GGAPIVDVLDNE-------------FKNPVYLNEMASVFKLGLWCTSHL
PANRPSMKEVCQ-
>Hannuus_28043_OTG15183:567-847
-NNVIGYGGSGMVYRVPV---------NRS---G------------D-----FVAVKKI-
---------------------S--------------SKKDLD------------------
-----QRL-----EKEFLAEVEI----------LSMVRHSNIVKLMGCIS----CD--I-
-SKLLVY----EYMENRSLDRWLH-------------RKQAPSSRGLNGSVRHV------
----------VLDWPTRLRISLGAARGLCYMHHDC-VPGVVHRDVKSSNVLLDSEFNAKI
ADFGLAR--I---L---AK--------------ENELNSM-S-TVAGSFGYMAP-EYAH-
KTRVNEKVDIYSFGVILLELATGKEAT-------NGD-GNS-SLAQWAWQ----QTV---
-----------GGAPIEDALDNE-------------VKEPMYLNEMTSVFELGLWCTSQL
PTNRPSMKEVCR-
>Hannuus_34773_OTG04053:751-1031
-NNVIGHGGSGMVYRVPV---------NRS---G------------D-----FVAVKKI-
---------------------S--------------SKKDLD------------------
-----QRL-----EKEFLVEVEI----------LSMIRHSNIVKLMGCIS----CD--I-
-SKLLVY----EYMEKRSLDRWLH-------------RKQAPPSRGLSGSVHHV------
----------VLDWPTRLRISLGAARGLCYMHHDC-VPGVVHRDVKSSNVLLDSEFNAKI
SDFGLAR--I---L---AK--------------ENELNSM-S-TVAGSFGYMAP-EYAH-
TTRVNEKVDIYSFGVILLELATGKEAT-------NGD-GNS-SLAQWAWQ----QTV---
-----------GGAPIEDALDNE-------------VKEPMYLNEMTSVFELGLWCTSQL
PTNRPSMKEVCR-
>Slycopersicum_2670_Solyc08g066310.2.1:447-725
-ENLIGSGGCGKVYRVGV------N---PN---G------------N-----FVAVKRI-
---------------------W-------N------KRN-LD------------------
-----YGL-----EKQFLAEVEV----------LGSIRHSNIVKLLCCIS----SG--N-
-SKVLVY----EYMENQSLDKWLH---------------QKRRSEKAITASAHS------
----------VLEWHTRLQIAVGAARGLCYMHHEC-SPPIIHRDIKCSNILLDHELNAKI
ADFGLAK--V---L---AK--------------WGETETA-S-AIAGTFGYLAP-EYAY-
TSKVNAKIDVYSFGVVLLELVTGREPI-------NGD-EHI-NLAQWAWN----HHE---
-----------EGNPVVDAIDEE-------------IKEACFLNEMSSMFKLGLICTSTI
PSARPSMKEVLQ-
>Hannuus_52006_OTG21610:690-970
-NNLIGSGGSGKVYQIEI------G---RH---G------------E-----YVAVKRI-
---------------------W-------N------TRK-ID------------------
-----QTL-----EKEFLSEVQI----------LGSIRHSNIVKLLCCFS----SE--D-
-SKLLVY----EYMENQSLDKWLH-------------------GKKMKTNRGLV-HHR--
----------VLDWPKRLQIAIGAAQGLCYMHHDC-SPPIIHRDVKSSNILLDSEFKARI
ADFGLAK--I---L---TK------------PKPGQANTM-A-AIAGSFGYIPP-EYAY-
STTITERVDVYSFGVVLLELVTGKEPH-------AGD-SET-NLAEWTWK----HFS---
-----------EGKSMVEALDPE------------IKQANCYMEEISLVFKLGLICTSTV
PSSRPSMKEVLE-
>Hannuus_10281_OTG02133:693-971
-ANVIGIGGAGKVYRIGV----------GQ-PRG------------------YVAVKRI-
---------------------W--------------------------------------
-----NKLLDQSQENEFTSEVLI----------LGSIRHSNIVKLLCCLS----SQ--N-
-SELLVY----EYMVHQSLDRWLH----------------GKKRKLEPGSVPGF------
----------VLDWPRRLQIAIGAAQGLCYMHHDC-SPPIVHRDVKSSNILLDSEFKAKI
ADFGLAK--F---L---EK-------------QKPGEDDM-S-SIVGSLGYFAP-EYAY-
TSRINERIDVYSFGVVLLELVTGKEAN-------EGD-EDL-NLAEWAWK----HYE---
-----------EGGSMMGALDLE------------IKDPDTYMEEISTVFKLGLICTSTL
PSSRPSMKDVLE-
>Hannuus_46840_OTG31641:689-965
-ANVIGTGGAGKVYRIAV----------GP-PRG------------------YVAVKRI-
---------------------W--------------SNKKLD------------------
----------QSQENEFTSEVQI----------LGSIRHSNIVKLLCCLS----SQ--N-
-SKLLVY----EFLVHQSLDKWLH------------------------GKKRKPEPGLVP
GF--------VLDWPRRLQIATGAAQGLCYMHHDC-SPPIVHRDVKSSNILLDSEFNAKI
ADFGLAK--I---L---EK--------------PKPGEGGVS-SVVGSLGYFAP-EYAY-
TTRINERIDVYSFGVVLLELVTGREPN-------EGD-KDL-NLAEWAWK----YYG---
-----------ESDSVTGALDPE---------------INGYTEEMSTVFKLGLICTSTL
PSSRPSMKDVLE-
>Fvesca_28269_FvH4_1g07450.t3:690-969
-GNVIGKGGSGKVYRVPV------N---NT---G------------D-----VVAAKRI-
---------------------W-------I------NKE-IM------------------
----EDRL-----EKEFLAEVEI----------LSSIRHANIVKLMCCIS----SE--S-
-SKLLVY----EYSDNRSLDRWLH-------------KKNRPSLSNLSSSVHHV------
----------VLDWPKRLQIAVGAAKGLCYMHHDC-VPPILHRDVKSSNILLDSDFNAKI
ADFGLAK--M---L---VK--------------KGDLATM-S-AVAGSFGYMAP-EYAR-
SLRVNEKIDVYSFGVVLLELTTGRGPF---------D-VHT-SLAEWAWQ----HAQ---
-----------EGKPIADALDQD-------------VKEPCYMDEMNAVFKLGIMCTETN
PSNRPSMREVLH-
>Fvesca_5381_FvH4_1g06260.t1:690-971
-GNVIGSGGSGKVYRVPV----------NC--TG------------D-----VVAVKRI-
---------------------W-------T------NKNNME------------------
-----DGL-----EKQFLAEVKI----------LSSIRHANIVKLMCCIS----SE--S-
-SKLLVY----EYSDNRTLDRWLH-------------KKNRSSLSNLSSSVHHV------
----------VLDWPKRLQIAVGAAKGLCYMHHDY-DQPIIHRDVKSSNILLDSDFNAKI
ADFGLAK--M---L---VK--------------QGDLATM-S-AVAGSFGYMAP-EYAH-
STRVNEKIDVYSFGVILLELTTGREPN-------EGD-EHT-SLAEWAWR----HAQ---
-----------EGKPFGDALDQD-------------VKEPCYMDEMNAVFKLGIMCTEKN
PSNRPSMKEVLR-
>Fvesca_24067_FvH4_1g06220.t1:690-971
-GNVIGSGGSGKVYRVPA------N---RT---G------------D-----VVAAKRI-
---------------------W-------T------NKN-IT------------------
----EDRL-----EREFLAEVKI----------LSSIRHANIVKLMCCIS----SE--S-
-SKLLVY----EYSDNRSLDRWLH-------------KKNRQSLSNLASSVHHV------
----------VLDWPKRLQIAVGAAKGLCYMHHDC-VPPVIHRDVKSSNILLDSDFNAKI
ADFGLAK--M---L---VK--------------QEDLATM-S-AVAGSIGYMAP-EYAH-
SARVNEKIDVYSFGVVLLELTTGKEPN-------EGD-EHT-SLAEWAWR----HAQ---
-----------EGKPIADALDQD-------------VKEPCYMDEMDAVFILGIRCTEKN
HSNRPSMKEVLH-
>Fvesca_23520_FvH4_1g06180.t1:690-971
-GNVIGSGGSGKVYRVPV----------NR--IG------------D-----VVAAKRI-
---------------------W-------T------NKNIME------------------
-----DRL-----EKQFLAEVKI----------LSSIRHANIVKLMCCIS----SE--S-
-SKLLVY----EYSDNRSLDRWLH-------------KKNETSLSNLSSSVHHV------
----------VLDWPKRLQIAVGAADGLCYMHHDC-VPPVIHRDVKSSNILLDSDFNAKI
ADFGLAK--M---L---VK--------------QGDLATM-S-AVAGSFGYMAP-EYAH-
STRVNGKIDVYSFGVVLLELTTGREPN-------EGD-EHT-SLAEWAWR----HGQ---
-----------EGKPIADALDQD-------------VKEPCYMDEMNAVFKLGIMCTEKN
PSNRPSMREVLH-
>Cclementina_10688_ESR64546:611-889
-SNVIGSGGSGKVYRVPI------N---HT---A------------E-----VVAVKKI-
---------------------W-------N------DRK-LD------------------
-----QKH-----EKEFLAEVQI----------LSTIRHLNIVKLLCCIS----SE--N-
-LKLLVY----EYMEKRSLDQWLH-------------------KKNRSSLSGRARDE---
----------VLSWRRRMQIAVGAAQGLCYMHHDC-SPTIVHRDLKSSNILLDYNFNAKI
ADFGVAK-IL---I---KE--------------EGEFAAM-S-TVVGSCGYIAP-EYAR-
TRKVNEKTDIYSFGVILLELTTGKEAN-------NGD-EHT-CLAQWAWR----HIQ---
-----------EGKPIVDALDKE-------------IDEPCFLEEMIRVFKLGVICTSML
PTERPNMRMVLQ-
>Acoerulea_22921_Aqcoe7G151600.1.p:455-730
-NNLIGSGGSGKVYRVDV-------NRSRN----------------------YVAVKKI-
---------------------S--------------SKGNLD------------------
-----QKL-----EKQFEAEVEI----------LGNIRHLNIVKLLCCIS----NG--K-
-SKLLVY----EYMKNHSLDEWLH-----------------------GKKRGTLAFRHF-
----------VLDWPRRMHIAVGAAQGLCHMHHNC-NSFIIHRDVKSSNILLDSEFNAKI
ADFGLAK--I---L---AK--------------TGESETM-S-VVAGTFGYIAP-EYAR-
TTKATEKIDVYSFGVVLLELVTGREAT-------KGD-EYT-CLAEWAWR----HFQ---
-----------EDKAIESALDED-------------VKEPFYLDEMSMVFKLGLICTSTS
SSTRPSMKDVVQ-
>Acoerulea_4066_Aqcoe7G151700.1.p:694-972
-NNLIGSGGSGKVYCVDV------TRS-QN----------------------YVAVKKI-
---------------------W-------S------KGK-LD------------------
-----QKL-----EKEFEAEVEI----------LGTLRHLNIVKLLCCIS----NG--K-
-SKLLVY----EYMEHRSLDRWLH-----------------------GKKRGASALNMIH
HS--------VLDWPRRMHIVVGAAQGLCHMHHNC-NPSIIHRDVKSSNILLDSEFNAKI
ADFGLAK--I---L---AK--------------TGESETM-S-AVAGSFGYMAP-EYAH-
TTKVNEKIDVYSFGVVLLELVTGREAK-------EGD-EHT-CLAEWAWR----HFQ---
-----------EDKAIESALDEE-------------VKEPCYLDEMSMVFKLGLMCTGTL
PSNRPTMKEVLQ-
>Mtruncatula_26519_AES76004:715-995
-QNIIGSGGFGTVYRVEV----------NG--LG------------------NVAVKKI-
---------------------R--------------SNKKLD------------------
-----DKL-----ESSFRAEVKI----------LSNIRHNNIVKLLCCIS----ND--D-
-SMLLVY----EYLEKKSLDKWLH------------MKSKSSSSTLSGLVQKQV------
----------VLDWPKRLKIAIGTAQGLSYMHHDC-SPPIVHRDVKTSNILLDAHFNAKV
ADFGLAR--I---L---IK--------------PEELNTM-S-AVIGSFGYIAP-EYVQ-
TTRVTEKIDVFSFGVVLLELTTGKEAN--------YG-DQYSSLSEWAWR----HIL---
-----------LGTNVEELLDKD-------------VMEASYMDEMCTVFKLGVMCTATL
PSSRPSMKEVLQ-
>Gmax_37623_KRH09331:694-966
-QNIIGSGGYGIVYRIDV----------GS---G------------------YVAVKKI-
---------------------W-------N------NRK-LE------------------
-----KKL-----ENSFRAEVRI----------LSNIRHTNIVRLMCCIS----NE--D-
-SMLLVY----EYLENHSLDKWLH-------------------KKVKSGSVSKV------
----------VLDWPKRLKIAIGIAQGLSYMHHDC-SPPVVHRDIKTSNILLDTQFNAKV
ADFGLAK--M---L---IK--------------PGELNTM-S-AVIGSFGYIAP-EYVQ-
TTRVSEKIDVFSFGVVLLELTTGKEAN--------YG-DQHSSLSEWAWR----HVL---
-----------IGGNVEELLDKD-------------VMEAIYSDEMCTVFKLGVLCTATL
PASRPSMREALQ-
>Gmax_85286_KRH38834:693-965
-QNIIGSGGYGIVYRIDV----------GS---G------------------CVAVKKI-
---------------------W-------N------NKK-LD------------------
-----KKL-----ENSFRAEVRI----------LSNIRHTNIVRLMCCIS----NE--D-
-SMLLVY----EYLENHSLDNWLH-------------------KKVQSGSVSKV------
----------VLDWPKRLKIAIGIAQGLSYMHHDC-SPPVVHRDIKASNILLDTQFNAKV
ADFGLAK--M---L---IK--------------PGELNTM-S-SVIGSFGYIAP-EYVQ-
TTRVSEKIDVFSFGVVLLELTTGKEAN--------YG-DQHSSLSEWAWR----HVL---
-----------IGGNVEELLDKD-------------VMEAIYSDEMCTVFKLGVLCTATL
PASRPSMREALQ-
>Gmax_86240_KRH07285:689-967
-HNVIGSGGFGTVYRVPV----------DA--LG------------------YVAVKKI-
---------------------S--------------SNRKLD------------------
-----HKL-----ESSFRAEVKI----------LSNIRHKNIVKLLCCIS----NE--D-
-SMLLVY----EYLENCSLDRWLH--------------NKSKSPPAVSGSAHHF------
----------ELDWQKRLQIATGVAHGLCYMHHDC-SPPIVHRDIKTSNILLDAQFNAKV
ADFGLAR--M---L---MK--------------PGELATM-S-SVIGSFGYMAP-EYVQ-
TTRVSEKIDVFSFGVILLELTTGKEAN--------YGDEHS-SLAEWAWR----QII---
-----------VGSNIEELLDID-------------FMDPSYKNEMCSVFKLGVLCTSTL
PAKRPSMKEVLH-
>Mtruncatula_5622_KEH27213:694-974
-NNIIGSGGYGTVYRVSV------D---VL---G------------------YVAVKKI-
---------------------W-------E------NKK-LD------------------
-----QNL-----EKSFHTEVKI----------LSSIRHRNIVKLLCCIS----ND--D-
-TMLLVY----EYVENRSLDGWLQ------------KKKTVKSSTLLSRSVHHV------
----------VLDWPKRLQIAVGVAQGLSYMHHEC-SPPVVHRDVKTSNILLDAQFNAKV
ADFGLAR--M---L---IS--------------PGEVATM-S-AVIGSFGYMAP-EYIQ-
TTKVSEKIDVYSFGVILLELTTGKEAN--------YG-DEHSSLAEWSWR----HIQ---
-----------AGSNIEELLDKE-------------VMEPSHLNGMCKVFKLGVMCTSTL
PSSRPSMKEVLE-
>Mtruncatula_5627_KEH27214:694-878
-NNIIGSGGYGTVYRVSV------D---VL---G------------------YVAVKKI-
---------------------W-------E------NKK-LD------------------
-----QNL-----EKSFHTEVKI----------LSSIRHRNIVKLLCCIS----ND--D-
-TMLLVY----EYVENRSLDGWLQ------------KKKTVKSSTLLSRSVHHV------
----------VLDWPKRLQIAVGVAQGLSYMHHEC-SPPVVHRDVKTSNILLDAQFNAKV
ADFGLAR--M---L---IS--------------PGEVATM-S-AVIGSFGYMAP------
------------------------------------------------------------
------------------------------------------------------------
-------------
>Gmax_44361_KRH74250:693-970
-NNIIGSGGYGAVYRVAV------D---GL---G------------------YIAVKKI-
---------------------W-------E------NKK-LD------------------
-----KNL-----ESSFHTEVKI----------LSNIRHRNIVKLMCCIS----NE--D-
-SMLLVY----EYVENRSLDRWLH---------------RKNKSSAVSGSVHHV------
----------VLDWPKRLHIAIGAAQGLSYMHHDC-SPPIVHRDVKTSNILLDSQFNAKV
ADFGLAR--M---L---MK--------------PGELATM-S-SVIGSFGYIAP-EYAK-
TTRVSEKIDVFSFGVILLELTTGKEAN--------YG-DEHSSLAEWAWR----HQQ---
-----------LGSNIEELLDKD-------------VMETSYLDGMCKVFKLGIMCSATL
PSSRPSMKEVLQ-
>Gmax_86241_KRH07286:696-973
-NSIIGSGGYGTVYRVAV------D---GL---G------------------YVAVKKI-
---------------------W-------E------HKK-LD------------------
-----KNL-----ESSFHTEVKI----------LSNIRHKNIVKLMCCIS----NE--D-
-SMLLVY----EYVENHSLDRWLH---------------RKNKSSTVSGSVHHI------
----------VLDWPKRLHIAIGAAQGLSYMHHDC-SPPIVHRDVKTSNILLDSQFNAKV
ADFGLAR--M---L---MK--------------PGELATM-S-SVIGSFGYMAP-EYVQ-
TTRVSEKIDVFSFGVMLLELTTGKEAN--------YG-DEHSSLAEWAWR----HQQ---
-----------LGSNIEELLDKD-------------VMETSYLDGMCKVFKLGIMCTATL
PSSRPSMKEVLR-
>Mtruncatula_34571_KEH27211:633-834
----------------EL------------------------------------------
------------------------------------------------------------
-------------EASFRAEVRI----------LSNIRHRNIVKLLCCIS----NE--D-
-SMMLVY----EYLRHSSLDKWLH---------------NKNESLAMLDSAQHV------
----------VLGWPKRLRIAIRIAHGLCYMHHDC-SPPIIHRYIKTSNILLDSEFNAKV
ADFGFAR--F---L---TK--------------PGQFNTM-S-ALVGSFGYMAP-EYVQ-
TTRINEKIDVFSFGVILLELTTSKKAT-------CGD-EHS-SLAQWAWR----HIQ---
-----------AESNIIEL-----------------------------------------
-------------
>Mtruncatula_41939_KEH27208:677-954
-QNIIGSGGFGTVYRVPV----------DGLT--------------------YVAVKKI-
------------------------------------KSN-KN------------------
---SRQQL-----EASFRAEVKI----------LSNIRHRNIVKLLCCIS----NE--D-
-SMMLVY----EYLEHSSLDKWLH---------------NKNESLAMLDSAQHV------
----------VLDWPKRLRIATGIAHGLCYMHHDC-SPPIIHRDIKTSNILLDSEFNAKV
ADFGFAR--F---L---TK--------------PGQFNTM-S-ALVGSFGYMAP-EYVQ-
TTRVNEKIDVFSFGVILLELTTGKKAT-------RGD-EYS-SLAQWAWR----HIQ---
-----------AESNIIELLDNE-------------VMEQSCLDEMCCIFKLGIMCTATR
PSSRPSMKKVLH-
>Graimondii_32225_KJB65639:685-962
-NNLIGSGGSGKVYQIVI---------SHS---G------------E-----SVAVKKI-
---------------------W--------------NSKRVG------------------
-----HKL-----EKEFLAEVEI----------LSNIRHSNIVKLLCCIS----SE--D-
-SKLLVY----EYMENQSLDRWLH--------------GNKRSSVSGTSSVHHA------
----------ILDWPRRLQIAVGAAQGLCYMHHEC-LTPIIHRDVKSSNILLDSEFNAKI
ADFGLAK--M---L---TR--------------HASSQTM-S-AIAGSFGYLAP-EYAY-
TTKVNAKVDVYSFGVVLLELVTGRKAN-------NID-ENM-SLVEWAWQ----HFS---
-----------EDKPIDQILDPE-------------VKEPSYMEEMILVYKVGILCTHAS
PSTRPSMNEV---
>Graimondii_32244_KJB65638:685-962
-NNLIGSGGSGKVYQIVI----------SH--SG------------E-----SVAVKKI-
---------------------W--------------NSKRVG------------------
-----HKL-----EKEFLAEVEI----------LSNIRHSNIVKLLCCIS----SE--D-
-SKLLVY----EYMENQSLDRWLH--------------GNKRSSVSGTSSVHHA------
----------ILDWPRRLQIAVGAAQGLCYMHHEC-LTPIIHRDVKSSNILLDSEFNAKI
ADFGLAK--M---L---TR--------------HASSQTM-S-AIAGSFGYLAP-EYAY-
TTKVNAKVDVYSFGVVLLELVTGRKAN-------NID-ENM-SLVEWAWQ----HFS---
-----------EDKPIDQILDPE-------------VKEPSYMEEMILVYKVGILCTHAS
PSTRPSMNEV---
>Tcacao_14967_Thecc.09G048100.1.p:686-965
-SNLIGSGGSGKVYKIDI---------NRS---G------------K-----SVAVKKI-
---------------------W--------------NSKKLD------------------
-----HKL-----EKEFLAEVEI----------LGNIRHSNIVKLLCCIS----SE--D-
-SKLLVY----EYMENQSLDRWLH--------------GKKRRSVSGTNSVNRA------
----------VLDWPTRLQIAVGAAQGLCYMHHDC-PQPIIHRDVKSSNILLDSEFKARI
ADFGLAK--M---L---SR--------------HATSHTM-S-AVAGSFGYIAP-EYAY-
TTKVNAKVDVYSFGVVLLELVTGREAN-------SAD-EST-SLVEWAWQ----RDS---
-----------EDKPIVEILDPE-------------IKEPSYLDEMIMVYKVGIVCTRAS
PSTRPSMKEVLH-
>Graimondii_49326_KJB07471:688-959
--NLIGVGGSGLVYRVEI---------DRS---G------------E-----FVAVKKI-
-----------------------------G------NCEKLD------------------
-----RKL-----EQEFLSEVEI----------LGNIRHCNIVKLLCCIS----SE--D-
-SKLLVY----EYMENQSLDKWLH-----------------------GNKRSFPRG----
----------VLDWPTRLKIAIGAAQGLCYMHHEC-PTPIIHRDVKSSNILLDKEFKAKI
ADFGLAK--M---L---TR---------------HASHTM-S-TVAGSFGYLAP-EYAY-
TTKVNTKVDVYSFGVVLLELVTGREAN-------SAN-DSM-SLVQKAWQ----NFSE--
-----------GDKSIIEILDPE-------------VKESCCLGAMIMVYKVGIVCTRAS
PSTRPSMKEVLH-
>Graimondii_39504_KJB54767:718-923
------------------------------------------------------------
------------------------------------------------------------
------------------------------------------------------------
--KLLVY----EYMENQSLDKWLH------------------GNKRSSMSRMGS------
----------VLDWPTRLQIAVGAAQGLCYMHHEC-PTPIIHRDVKSSNILLDSEFKAKI
ADFGLAK--M---L---TR--------------HASSHTM-S-VVAGSFGYLAP-EHAY-
TTKVNAKIDVYSFGVVLLELVTGREAN-------STD-QNM-SLVQWAWQ----HFS---
-----------EDKPVVEILDPE-------------IRESPYLEEIKMVYKVGIVCTRAS
PSTRPSMKEVLH-
>Graimondii_39505_KJB54766:685-960
-NNLIGSGGSGKVYRIVV------NR--NN---E------------------FVAVKKI-
---------------------W-------N------SKK-LD------------------
-----YKL-----EKEFLAEVEI----------LGSIRHSNIVKLLCCIS----SE--D-
-SKLLVY----EYMENQSLDKWLH------------------GNKRSSMSRMGS------
----------VLDWPTRLQIAVGAAQGLCYMHHEC-PTPIIHRDVKSSNILLDSEFKAKI
ADFGLAK--M---L---TR--------------HASSHTM-S-VVAGSFGYLAP-EHAY-
TTKVNAKIDVYSFGVVLLELVTGREAN-------STD-QNM-SLVQWAWQ----HFS---
-----------EDKPVVEILDPE-------------IRESPYLEEIKMVYKVGIVCTRAS
PSTRPSMKEVLH-
>Mtruncatula_5628_KEH27215:696-974
-NNIIGSGGFGSVYRVAV------E---DL---G------------------YVAVKKI-
---------------------R-------G------SSK-KL------------------
----DQKL-----VDSFLAEVEI----------LSNIRHSNIVKLMCCIS----SD--D-
-SLLLVY----EYHENQSLDRWLH---------------KKSKIPVVSGTVHHN------
----------ILDWPKRLHIAIGAAQGLCYMHNDC-SPPIVHRDVKTSNILLDSKFNAKV
ADFGLAR--I---L---IK--------------PEELATM-S-AVAGTFGYIAP-EYAQ-
TIRVNEKIDVYSFGVVLLELTTGKEAN-------HGD-EFS-SLAEWAWR----HIQ---
-----------IGTDIEELLDDD-------------AMEPSNVEEMCSIFKLGVMCTSTL
PASRPSMKEVVK-
>Gmax_60735_KRH74249:699-972
-HNIIGSGGYGAVYRVAV----------DD--LN------------------YVAVKKI-
---------------------W--------------SSRMLE------------------
-----EKL-----VSSFLAEVEI----------LSNIRHNNIVKLLCCIS----KE--D-
-SLLLVY----EYLENHSLDRWLQ-------------------KKSKPAAVSGS------
----------VLDWPKRLHIAIGAAQGLCYMHHDC-LPPVVHRDVKTSNILLDSQFNAKV
ADFGLAK--M---L---MK--------------PEELATM-S-AVAGTFGYIAP-EYAQ-
TTRVNEKIDVYSFGVVLLELTTGKEAN-------RGD-EYS-CLAEWAWR----HIQ---
-----------IGTDVEDILDEE-------------IKEACYMEEICNIFRLGVMCTATL
PASRPSMKEVLK-
>Gmax_86242_KRH07287:684-759
-HNIIGSGGYGAVYRVVV----------DD--LN------------------YVAVKKI-
---------------------W--------------SSRKLE------------------
-----EKL-----ANSFLAEVEI----------LSNIRHNNIVKLLCCIS----NE--D-
-SLLLVY-----------------------------------------------------
------------------------------------------------------------
-------------------------------------------------------E----
------------------------------------------------------------
------------------------------------------------------------
-------------
>Cpapaya_17222_evm.model.supercontig_78.22:693-968
-NNMIGSGGSGKVYRVAL----------TN---S------------L-----VVAVKKI-
---------------------W--------------NNRKLE------------------
-----EKL-----EKEFFAEVEI----------LGTIRHMNIVKLMCCVS----SE--N-
-YKLLVY----EYLENNSLDQWLH-----------------RKKLPSSPTASQL------
----------VLNWPKRLHIATGAAKGLCYMHHGC-SPPIVHRDVKSSNILLDSEFNAKI
ADFGLAR--M---L---IK--------------TEEVATM-S-TVAGSFGYIAP-EYAS-
TTKVNEKIDVYSFGVILLELTTGRKAN--------YGDEHT-NLADWAWR----YIE---
-----------EGNHIADALDEE-------------IKEACYVDEMSNVFKLGIICTSKL
PSSRPSMNEVVE-
>Ptrichocarpa_34968_PNS93452:690-967
-SNLIGSGGSGKVYRVAA----------NG---S------------S-----VVAVKRI-
---------------------W--------------NNRPLE------------------
-----KKL-----EKEFLAEVEI----------LSTIRHLNIVKLLCCIV----ND--N-
-SKLLVY----EYLVNHSLDQWLH---------------TARRSNSASTSVNHV------
----------VLDWPKRLQIAVGAAQGLCYLHHDC-SPPIVHRDVKSSNILLDSEFNAKI
ADFGLAK--M---L---IK--------------QEELATV-S-AVAGSFGYIAP-EYAQ-
TVRVNEKTDVYSFGVVLLELTTGKAAN--------YGDEHT-GLAKWALR----HMQ---
-----------EGKTIVDALDDE-------------IKEPCYVDEMSNVFLLGVFCTSEV
PSARPHMKEVLQ-
>Ptrichocarpa_57947_PNS93451:687-964
-SNLIGSGGSGKVYRVAA------N---GF---G------------------DVAVKRI-
---------------------S-------N------NRN-SD------------------
-----QKL-----EKEFLAEIEI----------LGTIRHLNIVKLLCCIS----ND--N-
-SKLLVY----EYMEKRSLDQWLH---------------SERKAKSASASVNHV------
----------ALDWSKRLQIAVGAAQGLCYMHHDC-SPPIVHRDVKSSNILLDSEFNAKI
ADFGLAR--M---L---VK--------------QGELATV-S-AVAGSLGYIAP-EYAQ-
TVRVNEKIDVYSFGVVLLELTTGKAAN--------YG-DEDTCLAKWAWR----HMQ---
-----------EGKPIVDVLDEE-------------VKEPCYVDEMRDVFKLGVFCTSML
PSERPNMKEVVQ-
>Gmax_35199_KRH16265:695-977
-ENLIGSGGFGKVYRVAS----------GR--PG------------E-----YVAVKKI-
---------------------W--------------NSMNLD------------------
-----ERL-----EREFMAEVEI----------LGRIRHSNVVKLLCCFS----SE--N-
-SKLLVY----EYMENQSLDKWLH------------GRNRVSANGLSSPSKNCL------
----------LLKWPTRLRIAVGAAQGLCYMHHDC-SPPIIHRDVKSSNILMDSEFRASI
ADFGLAR--M---L---VK--------------PGEPRTM-S-NIAGSLGYIPP-EYAY-
TTKIDEKADVYSFGVVLLELVTGKEPY-------SGG-QHATNLVDWAWQ----HYR---
-----------EGKCLTDASDEE-------------IIETSYVEEMITVFKLGLGCTSRL
PSNRPSMKEILQ-
>Mtruncatula_51398_AES73895:699-982
-NNLIGSGGFGKVYRIAS----------TR--PG------------E-----YIAVKKI-
---------------------W--------------NVKDVD------------------
-----DKL-----DKEFMAEVEI----------LGNIRHSNIVKLLCCYS----SE--S-
-SKLLVY----EYMENLSLDKWLH-----------KKKMKTSVSGLSSHTENQL------
----------VLSWPTRLNIAIGAAQGLCYMHHEC-SMPIIHRDVKSSNILLDSEFKACI
ADFGLAK--L---L---VK--------------NGEPYTA-S-VLAGSFGYIPP-EYAY-
STRIDEKVDVYSFGVVLLELVTGREPN-------YGG-ENACSLVDWAWQ----HCN---
-----------EGKCVTDAFDEV-------------MRETRYAEEMTKVFKLGLMCTSTL
PSTRPSTKEILQ-
>Gmax_36222_KRH62112:703-974
-NNLIGSGGFGKVYRIAT----------NR--LG------------E-----YVAVKKI-
---------------------W--------------NRKDVD------------------
-----DKL-----EKEFLAEVEI----------LGNIRHSNIVKLLCCYA----SE--D-
-SKLLVY----EYMENQSLDKWLH----------------------GKKKTSPS------
----------GLSWPTRLNIAIGVAQGLYYMHHEC-SPPVIHRDVKSSNILLDSEFKAKI
ADFGLAK--M---L---AN--------------LGEPHTM-S-ALAGSFGYIPP-EYAY-
STKINEKVDVYSFGVVLLELVTGRKPN-------KGG-EHACSLVEWAWD----HFS---
-----------EGKSLTDAFDED-------------IKDECYAVQMTSVFKLALLCTSSL
PSTRPSAKDIL--
>Gmax_37592_KRH52802:703-975
-NNLIGSGGFGKVYRIAS----------NR--PG------------E-----YFAVKKI-
---------------------W--------------NRKDMD------------------
-----GKL-----EKEFMAEVEI----------LGNIRHSNIVKLLCCYA----SE--D-
-SKLLVY----EYMENQSLDKWLH----------------------GKKKTSPS------
----------RLSWPTRLNIAIGTAQGLCYMHHDC-SPPVIHRDVKSSNILLDSEFRAKI
ADFGLAK--M---L---AK--------------LGEPHTM-S-ALAGSFGYIPP-EYAY-
STKINEKVDVYSFGVVLLELVTGRNPN-------KAG-DHACSLVEWAWE----HFS---
-----------EGKSITDAFDED-------------IKDPCYAEQMTSVFKLALLCTSSL
PSTRPSTKEILQ-
>Slycopersicum_29819_Solyc12g008500.2.1:561-838
-NNIIGSGGSGQVYLVPL------S---RS---G------------D-----YVAVKRI-
---------------------W-------R------NQR-LD------------------
-----HKH-----EKQFLAEVQI----------LGTIRHSNIVKLLCCIF----SE--E-
-SKLLVY----EYMENRSLDIWLH---------------SKNRMNNASRSTPHL------
----------VLEWPRRLQIAIGAAHGLCYMHHDC-SPPIIHRDVKSSNILLDSQFNAKI
ADFGLAR--M---L---LK--------------PGD-NTV-T-AVAGSFGYIAP-EYAR-
KTRVTEKIDVYSFGVILLELVTGKEAN-------LGD-EDS-CLADWAWR----HLQ---
-----------KGKPMADALDED-------------IKETRYLEEIFIVFKLGIFCTSTF
PSSRPTMKEVLQ-
>Sindicum_34853_XP_011078243.1:697-973
---LIGSGGSGEVYRVPV------N---HS---G------------E-----YVAVKRI-
---------------------W-------E------NMR-LD------------------
-----HKS-----EKEFLAEVEI----------LGRIRHSNIVKLLCCIS----SE--S-
-SKLLVY----EYMENRSLDRWLH---------------GKKRPYSITSSVHHV------
----------VLDWPKRLQIAIGAAHGLCYMHHHC-SSPIIHRDVKSSNILLDSEFNAKI
ADFGLAR--M---L---IK--------------NGEPNTM-S-VVAGSFGYMAP-EYAQ-
TRRVNEKIDVYSFGVILLELITGRKAH-------SGD-ESS-SLAEWVWR----HVK---
-----------EGKPIVDALDED-------------INEPHYLDEINTVLKLGLICTSTF
PSSRPAMKDVLQ-
>Acoerulea_23140_Aqcoe7G421000.1.p:693-970
-DKMIGSGGSGKVYLIAL----------NQ---S------------E-----FLAVKKI-
---------------------W-------N------KGK-LD------------------
-----ELL-----EKEFQAEVQI----------LGTIRHSNIVKLFCCIS----CD--S-
-SMLLVY----EYMVNSSLDRWLH---------------RRKRESMLSSSVHRV------
----------FLDWPTRLHVAVGAAQGLCYMHHGC-SQAIIHRDVKSSNILLDSNFNAKI
ADFGLAK--M---L---VK--------------HGEADTM-S-AVAGSYGYIAP-EYAY-
TTKVNEKIDVYSFGVVLLELTTGREPN-------DGD-EHT-SLAEWAWR----HFQ---
-----------EDHPLVDALDEE-------------VKEPCYLEDMNVIFRLGLICTGTL
PSTRPSMKEVLQ-
>Fvesca_33490_FvH4_2g35260.t1:688-971
-TNLIGSGGSGKVYRVST----------NC--PS------------E-----FVAVKRI-
---------------------W--------------NSKELD------------------
-----QRL-----EKEFNAEVEI----------LGSIRHSNIVKLLCCIS----SE--N-
-SKLLVY----EYMENHSLDKWLH------------GKKTKTKQMAGMTLARHV------
----------VLDWPKRLEIAIGSAQGLYYMHHEC-SPPVIHRDVKSSNILLDSKFKARI
ADFGLAK--I---L---AK------------HGEGEPHTM-S-VIAGSFGYIAP-EYAY-
TMKINEKTDVFSFGVVLLELTTGREPN-------NGG-EYT-NLAEWAWQ----QYG---
-----------EGKNIDEALDED-------------VKKTCYSEEMATVFKLGLICTSTL
PSTRPSMKEVLH-
>Dcarota_11621_KZN08096:669-948
-HNMIGSGGSGKVYQIPV----------GS--TG------------E-----HVAVKRI-
---------------------W--------------SNHKLD------------------
-----HTL-----EKEFFAEVGI----------LGSIRHSNIVKLLCCIS----SE--N-
-SKLLVY----EYMENQSLDKWLH---------------GDKKIASQMTKSIHF------
----------ALDWPRRMQIAIGAAQGLCYMHHDC-SPPIIHRDVKSSNILLDSDFQARI
ADFGLAK--I---L---VK--------------GDEANTM-S-SIAGSFGYIAP-EYAY-
TTKVNEKIDVFSFGVVLLELVTGRKPN--------YGSENHINLAEWAWK----HYG---
-----------EGKCIADILEKD-------------IKKDCYLEEMKTVFKLGLMCTSTM
PTDRPSMKEVLQ-
>Dcarota_6816_KZN10422:694-973
-SNMIGSGGSGKVYRIPI------G---RV---G------------E-----YVAVKKI-
---------------------W-------S------NHK-LD------------------
-----HTL-----EKEFLAEVGI----------LGTIKHSNIIKLLCCIS----SD--N-
-SKLLVY----EYMDNQSLDRWLH--------------GKRRMESPTASSVHHF------
----------ELDWSRRMQIAVGAAQGLCYMHHDC-SPPILHRDVKSSNILLDFEFQAKI
ADFGLAK--I---L---VK--------------RGEANTM-S-TIAGSFGYIAP-EYAY-
TTKVNEKIDVFSFGVVLLELVTGREPN-------DGS-DNI-NLAEWCWR----HYG---
-----------ERKPIADILDKE-------------IKKQQNLEEMIAVFQLGLVCTSTL
PASRPSMREVLQ-
>Brapa_2356_Bra020518.1-P:655-929
-HNVIGSGGSGKIYKIFI------E---GS---G------------Q-----YVAVKKI-
---------------------W-------N------KKK-LD------------------
-----KNL-----EKEFLAEVEI----------LGTIRHANIVKLLCCIS----RE--D-
-SKLLVY----EYLEKRSLDQWLH----------------------GKKKRGTV-EDN--
----------SLNWAQRLNIAVGAAQGLCYMHNDC-SPAIIHRDVKSSNILLDYVFNAKI
ADFGLAK-LL---V---KQ--------------NQEPHTM-S-VVAGSFGYIAP-EYAY-
TSKVDEKIDVYSFGVVLLELVTGREGN-------KGD-EHT-NLADWSWR----HYQ---
-----------SGKPIEEAFDED-----------IKE--PSNTEEMTTVFQLGLMCTNTL
PGNRPTMKEVL--
>Brapa_29027_Bra009869.1-P:688-962
-HNVIGSGGSGKVYKIHI------G---SS---G------------E-----NVAVKRI-
---------------------W-------D------NKK-LD------------------
-----KNL-----EKEFIAEVEI----------LGTIRHVNIVKLLCCIS----RE--D-
-SKLLVY----EYLEKRSLDQWLH----------------------GKKKGGDA-EAN--
----------TLNWAQRLNIAVGAAQGLCYMHHDC-TPAIIHRDVKSSNILLDYEFNAKI
ADFGLAK-LL---V---KQ--------------NQQPHTM-S-AVAGSFGYIAP-EYAY-
TSKVDEKIDVYSFGVVLLELVTGREGN-------NGD-EHT-NLADWSWR----HYQ---
-----------SKKPITEAFDED-----------IKG--ASNTEEMTTVFKLGLMCTNTL
PSHRPSMKEVL--
>Brapa_29390_Bra009871.1-P:585-859
-HNVIGSGGSGKVYKIHI------G---SS---G------------E-----NVAVKRI-
---------------------W-------D------NKK-LD------------------
-----KNL-----EKEFIAEVEI----------LGTIRHVNIVKLLCCFS----RE--D-
-SKLLVY----EYLEKRSLDQWLH----------------------GKKKGGDA-EAN--
----------GLNWAQRLNIAVGAAQGLCYMHHDC-TPAIIHRDVKSSNILLDYEFNAKI
ADFGLAK-LL---V---KQ--------------NQQPQTM-S-AVAGSFGYIAP-EYAY-
TSKVDEKIDVYSFGVVLLELVTGREGN-------NGD-EHT-NLADWSWR----HYQ---
-----------SKKPITEAFDEN-----------IKG--ASNTEEMATVFKLGLMCTTTL
PSHRPSMKQVL--
>Esalsugineum_23132_ESQ32127:688-961
-HNVIGSGGSGKVYKIFI---------ESS---G------------Q-----YVAVKRI-
---------------------W--------------DNKKVD------------------
-----KNL-----EKEFIAEVEI----------LGTIRHANIVKLLCCIS----RE--D-
-SRLLVY----EYMEKRSLNQWLH-----------------------GKKKGSVEAN---
----------NLNWQQRLNIAVGAAQGLCYMHHDC-TPAIIHRDVKSSNILLDYEFNPKI
ADFGLAK-LL---I---KQ--------------NQQPHTM-S-AVAGSFGYIAP-EYAY-
TSKVDEKIDVYSFGVVLLELVTGREGN-------NGD-EHT-NLADWSWG----HYQ---
-----------SGKPTAEAFDED-------------IKEASKTEEMTTVFKLGLMCTNTL
PSHRPSMKEVL--
>Csativa_81258_Csa08g023580.1:546-820
-HNVIGSGGSGKVYKIFV------E---SS---G------------Q-----CVAVKRI-
---------------------W-------D------SKK-LD------------------
-----QKL-----EKEFIAEVEI----------LGTIRHANIVKLLCCIS----RE--D-
-SKLLVY----EYLEKRSLDQWLH----------------------GKKKSSVT-DAN--
----------KLNWSQRLNIAVGAAQGLCYMHHDC-TPAIIHRDVKSSNILLDSDFNAKI
ADFGLAK-LL---I---KQ--------------NQEPHTM-S-AVAGSFGYIAP-EYAY-
TSKVDEKIDVYSFGVVLLELVTGREGN-------NGD-EHT-NLADWSWR----HYQ---
-----------SGKPTAEAFDED-----------IKE--ASMTEAMTTVFKLGLMCTNTL
PSHRPSMKEIL--
>Csativa_67855_Csa20g049250.1:762-1036
-HNVIGSGGSGKVYKIFV------E---SS---G------------Q-----CVAVKRI-
---------------------W-------D------SKK-LD------------------
-----QKL-----EKEFIAEVEI----------LGTIRHANIVKLLCCIS----RE--D-
-SKLLVY----EYLEKRSLDQWLH----------------------GKKKSGVT-DAN--
----------NLNWSQRLNIAVGAAQGLCYMHHDC-TPAIIHRDVKSSNILLDSDFNAKI
ADFGLAK-LL---I---KQ--------------NQEPHTM-S-AVAGSFGYIAP-EYAY-
TSKVDEKIDVYSFGVVLLELVTGREGN-------NGD-EHT-NLADWSWR----QYQ---
-----------SGKPTAEAFDED-----------IKE--ASTTEAMTTVFKLGLMCTNTL
PTHRPSMKEIL--
>Crubella_22536_Carub.0006s2367.1.p:688-962
-HNVIGSGGSGKVYKIFV------E---SS---G------------Q-----CVAVKRI-
---------------------W-------D------SKK-LD------------------
-----KKL-----EKEFIAEVEI----------LGTIRHANIVKLLCCIS----RE--D-
-SKLLVY----EYLEKRSLDQWLH----------------------GKKKSGTI-DAN--
----------DLNWSQRLNIAVGAAQGLCYMHHDC-TPAIIHRDVKSSNILLDSEFNAKI
ADFGLAK-LL---I---KQ--------------NQEPHTM-S-AVAGSFGYIAP-EYAY-
TSKVDEKIDVYSFGVVLLELVTGREGN-------NGD-EHT-NLADWSWR----HYQ---
-----------SGKPTAEAFDED-----------IKE--ASTAEAMTTVFKLGLMCTNTL
PSHRPSMKEIL--
>Csativa_68651_Csa13g033820.1:533-807
-HNVIGSGGSGKVYKIFV------E---SS---G------------Q-----CVAVKRI-
---------------------W-------D------SKK-LD------------------
-----QKL-----EKEFIAEVEI----------LGTIRHANIVKLLCCIS----RE--D-
-SKLLVY----EYLEKRSLDQWLH----------------------GKKKRGVI-DAN--
----------NLNWSQRLNIAVGAAQGLCYMHHDC-TPAIIHRDVKSSNILLDSDFNAKI
ADFGLAK-LL---I---KQ--------------NQEPHTM-S-AVAGSFGYIAP-EYAY-
TSKVDEKIDVYSFGVVLLELVTGREGN-------NGD-EHT-NLADWSWR----HYQ---
-----------SGKPTAEAFDED-----------IKE--ASTTEAMTTVFKLGLMCTNTL
PSHRPSMKEIL--
>Cgrandiflora_13332_Cagra.0426s0006.1.p:515-789
-HNVIGSGGSGKVYKIFV------E---SS---G------------Q-----CVAVKRI-
---------------------W-------D------SKK-LD------------------
-----KKL-----EKEFIAEVEI----------LGTIRHANIVKLLCCIS----RE--D-
-SKLLVY----EYLEKRSLDQWLH----------------------GKKKSGVI-DAN--
----------NLNWSQRLNIAVGAAQGLCYMHHDC-TPAIIHRDVKSSNILLDSEFNAKI
ADFGLAK-LL---I---KQ--------------NQEPHTM-S-AVAGSFGYIAP-EYAY-
TSKVDEKIDVYSFGVVLLELVTGREGN-------NGD-EHT-NLADWSWR----HYQ---
-----------SGKPTAEAFDED-----------IKE--ASTTEAMTTVFKLGLMCTNTL
PSHRPSMKEIL--
>Alyrata_24891_fgenesh2_kg.6__2576__AT5G25930.1:689-961
---VIGSGGSGKVYKIFV------E---SS---G------------Q-----CVAVKRI-
---------------------W-------D------SKK-LD------------------
-----QKL-----EKEFIAEVEI----------LGTIRHSNIVKLLCCIS----RE--D-
-SKLLVY----EYLEKRSLDQWLH----------------------GKKKGGTV-AAN--
----------NLTWPQRLNIAVGAAQGLCYMHHDC-TPAIIHRDVKSSNILLDSEFNAKI
ADFGLAK-LL---I---KQ--------------NQQPHTM-S-AVAGSFGYIAP-EYAY-
TSKVDEKIDVYSFGVVLLELVTGREGN-------NGD-EHT-NLADWSWR----HYQ---
-----------SGKPTAEAFDED-----------IKE--ASTTEAMTTVFKLGLMCTNTL
PSHRPSMKEIL--
>Athaliana_25929_AT5G25930.1:689-961
---VIGSGGSGKVYKIFV------E---SS---G------------Q-----CVAVKRI-
---------------------W-------D------SKK-LD------------------
-----QKL-----EKEFIAEVEI----------LGTIRHSNIVKLLCCIS----RE--D-
-SKLLVY----EYLEKRSLDQWLH----------------------GKKKGGTV-EAN--
----------NLTWSQRLNIAVGAAQGLCYMHHDC-TPAIIHRDVKSSNILLDSEFNAKI
ADFGLAK-LL---I---KQ--------------NQEPHTM-S-AVAGSFGYIAP-EYAY-
TSKVDEKIDVYSFGVVLLELVTGREGN-------NGD-EHT-NLADWSWK----HYQ---
-----------SGKPTAEAFDED-----------IKE--ASTTEAMTTVFKLGLMCTNTL
PSHRPSMKEVL--
>Thassleriana_27299_XP_010519877.1:690-965
--NVIGSGGSGKVYKIFI------R---SS---G------------Q-----YVAVKKV-
---------------------W-------N------SKK-LD------------------
-----KTL-----EKEFMAEVEI----------LARIRHAKIVKLLCCIS----SK--D-
-SNLLVY----EYMENHSLDRWLH---------------------GKKTDEESP------
----------YLDWPRRLQIAVGTAQGLCYMHHDC-SPAIIHRDVKSSNILLDSEFDAKI
ADFGLAK-ML---V---KG-------------GDKEHLTM-S-AVVGSFGYLAP-EYAY-
TSKVNEKIDVYSFGVVLLELVTGREGT-------RGH-DHM-NLADWSWR----HYR---
-----------AGDPIQEAFDPD-----------IRQDSPSHVEEMKRVFKLGLMCTSTL
PHHRPSMKEVLH-
>Thassleriana_32393_XP_010519875.1:691-966
-SNVIGSGGSGKVYKIFV------C---SP---G------------Q-----YVAVKKV-
---------------------R-------N------SEK-LD------------------
-----EKL-----EKEFVAEVEI----------LGTIRHANIVKLLCCIS----SE--D-
-SNLLVY----EYMENRSLDQWLH----------------------GKKRCEVN------
----------FLDWPRRLQVAVGAARGLCYMHHDC-SPAIIHRDVKSSNILLDSEFNAKI
ADFGLAK-ML---V---KH-------------KDREHHTM-S-AVAGSFGYIAP-EYAY-
TSKVNEKIDVYSFGVVLLELVTGREGN-------NGD-EHT-NLADWSWR----HYQ---
-----------TGNPIQEAFDRD-----------IRQDSSSYAEEMKRVFKLGLMCTSAL
PNHRPSMKEVLH-
>Cviolacea_3740_Clevi.0008s0910.1.p:686-959
-NNIIGSGGSGKVYKIFI---------------G---------CSSQ-----FVAVKRV-
-----------------------------C------NSEKLD------------------
-----KKL-----EKEFIAEVET----------LGTIRHVNIVKLLCCIS----SE--E-
-TKLLVY----EYMEHQSLDQWLH----------------------GRRTDADT------
----------YLDWPRRSRIAVGAAQGLCYMHHDC-SPAIVHRDVKSSNILLDSEFNAKI
ADFGLAK-ML---V---KR-------------SDREHHTM-S-AVAGSFGYIAP-EYAY-
TSKVNEKIDVYSFGVVLLELVTGREGN-------NGD-EHT-NLADWSWR----NFH---
-----------AGIPIPDTFDPN-------------IKEVCYIEEITTVFKLGLMCTSTL
PNHRPSMKEVLH-
>Cviolacea_19905_Clevi.0008s0908.1.p:687-960
-NNIIGSGGSGKVYKIFI------G---WS---G------------Q-----SVAVKRM-
---------------------W-------N------SEK-LD------------------
-----EKL-----EKEFIAEVEI----------LGTIRHANIVKLLCCIS----SQ--D-
-SKLLVY----EYMENRSLDQWLH----------------------GKKRSADT------
----------YLDWPTRSRIAVGAAQGLCYMHHDC-SSAIIHRDVKSSNILLDSEFNAKI
ADFGLAK-ML---V---KR-------------GDRGEHTM-S-AVAGSFGYIAP-EYAY-
TSKVNEKIDVYSFGVVLLELVTGREGN-------SGD-EHT-NLADWSWR----HYQ---
-----------AGHPIPEAFDPD-----------IKE--ASYIEEMTTVFKLGLMCTSTL
PNHRPSMKEVLH-
>Thassleriana_10861_XP_010536218.1:691-965
-SNAIGSGGSGKVYKIFI----------GS--LG------------Q-----SVAVKRI-
---------------------W-------S------SEK-LD------------------
-----EKL-----EKEFIAEVEI----------LGTIRHTNIVKLLCCIS----SD--D-
-SKLLVY----EYMANQSLDRWLH----------------------GKKRGADT------
----------CLDWPTRSRIAIGAARGLCYMHHDC-SPAIIHRDIKSSNILLDSDFNAKI
ADFGLAK-ML---V---KH-------------KEREHHTM-S-AVAGSFGYIAP-EYAY-
TSKVNEKIDAYSFGVVLLELVTGREGN-------NGD-EHT-NLADWSWR----HYQ---
-----------SGNPIPDAFDPD-----------IKEELSSYIEEMTTVFKLGLMCTSTL
PNHRPSMKEIL--
>Sindicum_27972_XP_011093340.1:693-970
--NMIGSGGSGKVYKIAV------D---RA---G------------Q-----YVAVKRI-
---------------------W-------N------DKK-VD------------------
-----RLL-----EKEFLAEIQI----------LGSVRHANIVKLLCCIS----SD--D-
-SKLLVY----EYMENQSLDRWLH--------------GKKRKALSLNSSVRDI------
----------VLDWPTRLRIAVGAAQGLCYMHHDC-TPPIIHRDVKSSNILLDSDFEPKI
ADFGLAK--I---L---IK--------------KNEPNTM-S-AVAGSFGYIAP-EYAY-
TTKVNEKIDVYSFGVVLLELVTGREPN-------CGD-EHT-SLAEWAWK----HYG---
-----------GEKPIADVLDEE-------------MKEACYLEEMVNVFKLGLMCTSPL
PTSRPSMREVS--
>Slycopersicum_13614_Solyc08g066210.3.1:709-983
-NNMIGSGGSGKVYRISV---------------G---------RPNE-----YVAVKRI-
---------------------W--------------SDRKVN------------------
----------YILEREFLAEVQI----------LGSIRHSNIVKLLCCIS----SE--D-
-SKLLVY----EYMVNHSLDRWLH--------------------GKKRVSLSNK------
----------VMDWPKRLEVAIGAAQGLCYMHHDC-TPPIIHRDVKSSNILLDSDFTAKI
ADFGLAK--I---L---EK--------------KGELNTM-S-AVAGSFGYIAP-EYAY-
TTKVNEKIDIYSFGVVLLELVTGRQPN--------FGDEHT-SLAEWAWK----QHGE--
-----------GNTAIDNMLDTD-------------IKETCYLEEMKTVFRLGLICTSNL
PASRPSMKEILQ-
>Ptrichocarpa_31455_PNT33364:695-974
-NNLIGSGGSGKVYRVAI----------NR--AG------------D-----YVAVKRI-
---------------------W--------------NNETMD------------------
-----HNL-----EKEFLAEVQI----------LGTIRHANIVKLLCCIS----SE--S-
-SKLLVY----EFMENQSLDRWLH--------------GRKRSSSMGTSSVHNS------
----------VLDWPTRFQIAIGAARGLSYMHHDC-STPIIHRDVKSSNILLDSELKARI
ADFGLAR--I---L---AK--------------QGEVHTM-S-VVAGSFGYMAP-EYAY-
TTRVNEKIDVYSFGVVLLELATGREPN-------SGD-EHT-SLAEWAWQ----QFG---
-----------QGKPVVDCLDQE-------------IKEPCFLQEMTTVFNLGLICTHSS
PSTRPSMKEVLE-
>Ptrichocarpa_31456_PNT33367:694-973
-NNLIGSGGSGKVYRVAI---------NRA---G------------D-----YVAVKRI-
---------------------W--------------NNEKMD------------------
-----HNL-----EKEFLAEVQI----------LGTIRHANIVKLLCCIS----SE--S-
-SKLLVY----EFMENQSLDRWLH--------------GRKRSSSMGTSSVHNS------
----------VLDWPTRFQIAIGAARGLSYMHHDC-STPIIHRDVKSSNILLDSELKARI
ADFGLAR--I---L---AK--------------QGEVHTM-S-VVAGSFGYMAP-EYAY-
TTRVNEKIDVYSFGVVLLELATGREPN-------SGD-EHT-SLAEWAWQ----QFG---
-----------QGKPVVDCLDQE-------------IKEPCFLQEMTTVFNLGLICTHSS
PSTRPSMKEVLE-
>Ptrichocarpa_58970_PNS92846:687-967
-NNLIGSGGSGKVYRIAI----------NR--AG------------D-----FVAVKRI-
---------------------W-------S------NEE-MD------------------
-----HKL-----EKEFLAEVQI----------LGTIRHANIVKLMCCIS----SE--K-
-SKLLVY----EYMENHSLDRWLH--------------GKKRSSSMGASSVRHS------
----------VLDWPTRFQIAIGAARGLCYMHHDC-STPIVHRDVKSSNILLDSEFKARI
ADFGLAK--M---L---AK--------------QGEAHTM-S-AVAGSFGYIAP-EYAY-
TTKVNEKIDVYSFGVVLLELATGREPN-------SGD-DEDTSLAEWAWR----QFG---
-----------QGKPVSNCLDQE-------------IKEPCFLQEMTAVFNLGLVCTHSL
PSNRPSMKDVLE-
>Cclementina_31503_ESR63971:658-937
-SNLIGSGGSGQVYRIDI----------NG--AG------------E-----FVAVKRI-
---------------------W--------------NNRKLN------------------
-----QKL-----EKEFIAEIEI----------LGTIRHANIVKLWCCIS----SE--N-
-SKLLVY----EYMENQSLDRWLH--------------GRKRSLVSGSSSVHQH------
----------VLHWPTRLQIAIGAAQGLCYMHHDC-TPQIIHRDVKSSNILLDSEFKAKI
ADFGLAK--M---L---AK--------------QGEPHTM-S-AVAGSFGYFAP-EYAY-
TTKVNEKIDIYSFGVVLLELVTGKEAN--------YGDEHT-SLAEWAWR----HYA---
-----------EEKPITDALDKG-------------IAEPCYLEEMTTVYRLALICTSTL
PSSRPSMKEVLQ-
>Cpapaya_24944_evm.model.supercontig_7.218:695-756
-SNMIGSGGSGKVYKIST----------NN--AG------------E-----YVAVKRI-
---------------------W--------------NNRKLD------------------
-----EKL-----EKEFIAEVEI----------LGRIRHGNIEKI---------------
------------------------------------------------------------
------------------------------------------------------------
------------------------------------------------------------
------------------------------------------------------------
------------------------------------------------------------
-------------
>Atrichopoda_19253_evm_27.model.AmTr_v1.0_scaffold00033.51:698-967
--NLIGSGGSGKVYKARL----------KC---G------------E-----IVAVKRL-
---------------------F-------L------TGK-QD------------------
------------FDGGFQAEVET----------LGKIRHKNIVKLLCCLF----KS--D-
-MKILVY----EYMENGSLGALLH------------------------GSKGG-------
----------ELGWEKRLEIAVGSACGLAYLHHDC-EPAVVHRDVKANNILLGGDYSARV
ADFGLAK--L---L---PR------------RSCGDGSEM-S-SVAGSYGYIAP-EYGY-
TLKVNEKSDIYSFGVMLLELVTGRQPI----DS-SFG-ENR-DVVKWVND----------
---------AACSGALDEVHDSR-----------FTSPTPLQKMQMENVLSLALLCTSPV
PNSRPSMRRVLQ-
>Osativa_31244_Os09t0326100-01:679-942
-NNLIGKGSSGMVYKAVV--------RPRS---D------------------TLAVKKL-
---------------------W--------------ASSTVA------------------
----------SKKIDSFEAEVET----------LSKVRHKNIVKLFCCLT----NE--A-
-CRLLVY----EFMPNGSLGDFLH------------------------SAKAG-------
----------ILDWPARYNIALDAAEGLSYLHHDF-VPAIIHRDVKSNNILLDADFRAKI
ADFGVAK--S---I-------------------GDGPATM-S-VIAGSCGYIAP-EYAY-
TIRVTEKSDVYSFGVVMLELVTGKSPM----SS-DIG-DK--DLVAWAAT----NV----
-----------EQNGAESVLDEK--------------IAEHFKDEMCRVLRIALLCVKNL
PNNRPSMRLV---
>Bdistachyon_16762_KQJ89848:663-928
-KNVIGEGAAGKVYKAVV----------GRRSEL------------------ALAVKKL-
---------------------W--------------PSNTVS------------------
-----------TKMDTFEAEVAT----------LSKVRHRNIVKLFCSMA----NS--T-
-CRLLIY----EYMPNGSLGDFLH------------------------SAKAG-------
----------ILDWPTRFKIAVHAAEGLSYLHHDC-VPSILHRDVKSNNILLDADFGAKV
ADFGVAK--A---I-------------------VDGTATM-S-VVAGSCGYIAP-EYAY-
TIHVTEKSDVYSFGVVILELVTGKWPM----AS-EIG-EK--DLVAWVRD----TV----
-----------EQNGVESVLDQK--------------LDSLFKDEMHKVLHIGLMCVNIV
PNNRPPMRSVVK-
>Zmays_119439_Zm00001d020101_P001:710-973
-SNVIGQGGAGKVYKVVV----------GP--QG------------E-----AMAVKKL-
---------------------WPS------------GAASKS------------------
-------------IDSFKAEVAM----------LSKVRHRNIVKLACSIT----NN--G-
-SRLLVY----EYMANGSLGDVLH-------------------------SEKRH------
----------ILDWPMRYKIAVNAAEGLSYLHHDC-KPVIVHRDVKSNNILLDAEYGAKI
ADFGVAR--T---I-------------------GDGPATM-S-MIAGSCGYIAP-EYAY-
TLHVTEKSDIYSFGVVILELVTGKKPL----AA-EIG-EM--DLVAWVTA----KV----
-----------EQYGLESVLDQN--------------LDEQFKDEMCMVLKIGLLCVSNL
PTKRPSMRSVV--
>Sbicolor_27100_EER98746:667-929
-SNVIGEGGAGKVYKVVV------G---PQ---G------------E-----AMAVKKL-
---------------------W-----PSG------VAS-KR------------------
-------------LDSFEAEVAT----------LSKVRHRNIVKLACSIT----DS--V-
-NRLLVY----EYMTNGSLGDMLH-------------------------SAKPS------
----------ILDWPMRYKIAVNAAEGLSYLHHDC-KPPIIHRDVKSNNILLDAEYGAKV
ADFGVAK-AI---G---DG-----------------PATM-S-IIAGSCGYIAP-EYAY-
TLHVTEKSDIYSFGVVILELVTGKKPM----AA-EIG-E-M-DLVAWVSA----SI----
-----------EQNGLESVLDQN------------LA--EQFKDEMCKVMKIALLCVSKL
PIKRPPMRSV---
>Sbicolor_27110_EER98748:666-928
-SNVIGQGGAGKVYKVVV------G---PH---G------------E-----AMAVKKL-
---------------------W-----PSG------VAS-KR------------------
-------------IDSFEAEVAT----------LSKVRHRNIVKLACSIT----NS--V-
-SRLLVY----EYMTNGSLGDMLH-------------------------SAKHI------
----------ILDWPMRYKIAVNAAEGLSYLHHDC-KPPIIHRDVKSNNILLDAEYGAKV
ADFGVAK-AI---G---DG-----------------PATM-S-IIAGSCGYIAP-EYAY-
TLHITEKSDIYSFGVVILELVTGKKPM----AA-EIG-E-M-DLVAWVSA----SI----
-----------EQNGLESVLDQN------------LA--EQFKNEMCKVLKIALLCVSKL
PIKRPPMRSV---
>Sitalica_20165_KQK94001:666-930
-SNVIGQGGAGKVYKAVV----------RP--QG------------E-----TMAVKKL-
---------------------W--------------PVG-VE------------------
-----SKR-----IDSFEAEVAT----------LSKVRHRNIVKLACSIT----NT--V-
-CRLLVY----EYMPSGSLGDMLH-------------------------SAKRS------
----------ILDWPMRYKIAVNAAEGLSYLHHDC-NPPIVHRDVKSNNILLDAEYGAKV
ADFGVAK-TI-----------------------GDGPATM-S-VIAGSCGYIAP-EYAY-
SLRVNEKSDIYSFGVVILELVTGMKPM----AP-EIG-EM--DLVTWVSA----NI----
-----------AQNGLESVLDQT------------LSVAEQFKDEMCKVLKVALLCVSNS
PKSRPPMRVV---
>Sitalica_3627_KQL24153:666-931
-SNVIGQGGAGKVYKAVV----------GP--EG------------E-----AMAVKKL-
---------------------W--------------PVG-VA------------------
-----SKR-----IDSFEAEVAT----------LSKVRHRNIVKLACSIT----NT--V-
-CRLLVY----EYMPNGSLGDMLH-------------------------SAKRS------
----------ILDWPMRYKIAVNAAEGLSYLHHDC-EPPIVHRDVKSNNILLDAEYGAKV
ADFGVAK-TI-----------------------GDGPATM-S-VIAGSCGYIAP-EYAY-
SLHVTEKSDIYSFGVVILELVTGMKPM----AP-EIG-EM--DLVTWVSA----NI----
-----------AQNGLESVLDHT------------LSEAEQFKDEMCKVLKIALLCVLNV
PKSRPPMRAVV--
>Dcarota_3027_KZM99602:694-731
-DNVIGIGASGKVYKAML----------GN---G------------E-----VVAVKKL-
---------------------W--------------------------------------
----------------------------------------------------------E-
------------------------------------------------------------
------------------------------------------RSVR--------------
-------------------------------------------------------D----
-------------------------------DS---------------------------
------------------------------------------------------------
-------------
>Hannuus_42441_OTF86823:682-952
-NNVIGSGASGKVYKAVL----------SN---G------------E-----SVAVKKL-
---------------------W--------------EGSVKN------------------
-----DEDAKMTSQKEFESEVET----------LGKIRHKNIVRLWCCFK----SG--N-
-SRLLVY----EYMRNGSLGDVLH------------------------STKGR-------
----------LLEWSMRFKIVLDAAEGLSYLHHDC-VPPIVHRDVKSNNILLDEDYGARI
ADFGVAK--F---I---NL-------------TNKGSESM-S-VIAGSRGYIAP-EYAY-
TLRVNEKSDIYSFGVVILELVTGRKPI----DP-EFL-ES--DLATWVQT----TV----
-----------NEKGHDHVVDPE--------------LEYGPKEQIYRVLDIGLLCINPL
PMSRPSMRTV---
>Gmax_6089_KRH55885:684-956
-DNVIGSGASGKVYKVVL----------SN---G------------EV----VVAVKKL-
-----------------------------C------GAP-MN------------------
VDGNVGAR-----KDEFDAEVET----------LGRIRHKNIVKLWCCCN----SG--E-
-QRLLVY----EYMPNGSLADLLK-------------------------GNKKS------
----------LLDWVTRYKIAVDAAEGLCYLHHDC-VPPIVHRDVKSNNILVDAEFVAKV
ADFGVAK--M---V---TG-------------ISQGTRSM-S-VIAGSYGYIAP-EYAY-
TLRVNEKCDIYSFGVVLLELVTGRPPI----DP-EYG-E-S-DLVKWVSS----ML----
-----------EHEGLDHVIDPT------------LD--SKYREEISKVLSVGLHCTSSI
PITRPTMRKVVK-
>Dcarota_20896_KZN11384:685-770
-DNLIGSGASGKVYRVVL----------RN---G------------E-----AVAVKKL-
---------------------W-------G------ESKLVD------------------
--GNGDVEKGSGRNDGFDAEVET----------LGKIRHKNIVRLWCCCT----TR--D-
-CKLLAV-----------------------------------------------------
------------------------------------------------------------
-----------------DA-----------------------------------------
------------------------------------------------------------
------------------------------------------------------------
-------------
>Dcarota_27751_KZM80083:687-731
-DNVIGTGASGKVYKVVL----------SN---G------------D-----AVAVKKL-
---------------------W--------------------------------------
------------------------------------------------------GG----
------------------------------------------------------------
------------------------------------------------------------
------------------------------------------------------------
SKLVDENVDV----------------------------EKE-------------------
------------------------------------------------------------
-------------
>Mtruncatula_41840_KEH39191:687-960
-DNVIGSGSSGKVYKVVL----------SN---G------------E-----AVAVKKL-
---------------------W-------G------AAT-KM------------------
--ESGNVK--DREKDEFEVEVET----------LGKIRHKNIVRLWCCYS----SG--D-
-SKLLVY----EYMPNGSLDDLLH-------------------------SSKKN------
----------LLDWPTRLKIAVDAAEGLSYLHHDC-VVPIVHRDVKSSNILLDGEFGAKI
ADFGVAK--F---V---RS------------VSKGTEEPM-S-MIAGSCGYIAP-EYGY-
TLRVNEKSDIYSFGVVILELVTGKHPI----DQ-EYG-E-K-DLVKWVSS----KL----
-----------NEDGQDQVIDLN------------LD--SKYKEEISKVLKVGLLCTSSL
PINRPSMRRVV--
>Sindicum_25611_XP_011100241.1:686-901
-ANVIGKGASGKVYKVVI----------SN---G------------E-----TVAVKKL-
---------------------H-------E------RPK-KD------------------
-ENNFMSV--DSDTGEYEVEVET----------LGKIRHKNIVRLWCCCN----TG--N-
-RKLLVY----EYMPNGSLGDLLQ-------------------------SNKSK------
----------LLDWPTRFKIALDAAEGLSYLHHDS-VPPIVHRDVKSNNILLDEDFGAKI
SDFGVAK--V---V---KA-------------VNKGIESM-S-VIAGSCGYIAP-EYAY-
TLRVNEKSDIYSFGIVILELVTGKSPI----DP-EFG-----------------------
------------------------------------------------------------
-------------
>Slycopersicum_17198_Solyc07g053600.3.1:684-958
--NVIGNGASGRVYKAVL----------SN---G------------E-----AVAVKKL-
---------------------W-------E------RTV-KD------------------
-ETPYGAL--ESDKDEFEIEVET----------LGKIRHKNIVKLWCCCD----TG--D-
-SKLLVY----EYMPNGSLGDLLH-------------------------SCKAK------
----------LLDWPLRFKIALDAAEGLSYLHHGC-VPPIVHRDVKSNNILLDDEFGAKI
SDFGVAK--I---V---KA------------GSKGGVESM-S-VIAGSCGYIAP-EYAY-
TLHVNEKSDIYSFGVVILELVTGKRPV----SP-EFG-E-K-DLTTWVHT----TL----
-----------NEKGVDQLLDPN------------LN--SSFKKHICKVLDVGLCCLNQT
PANRPSMHRVVK-
>Atrichopoda_19568_evm_27.model.AmTr_v1.0_scaffold00021.186:693-904
-DNLIGSGGSGKVYKAIL----------SN---G------------E-----TVAVKRL-
---------------------W-------G------SLK-AE------------------
-----ASG-----DYGFEAEVKT----------LGKIRHKNIVRLWCCCT----NK--D-
-CKLLVY----EYMANGSLGDVLH------------------------SPKAG-------
----------LLDWPIRYKIAVEAAEGLSYLHHDC-VPPIVHRDVKSNNILLDAEFGARV
ADFGLAK--I---L---EA------------AFGKGGNSM-S-AVAGSYGYIAP-EYAY-
TLRVNEKSDIYSFGVVLLELVTGKRPV----DP-EFG-ES--------------------
------------------------------------------------------------
-------------
>Gmax_15798_KRH22336:686-955
-DNVIGSGASGKVYKVAL----------SN---G------------E-----LVAVKKL-
---------------------W-------R------ATK-MG------------------
----NESV--DSEKDGFEVEVET----------LGKIRHKNIVRLWCCCN----SK--D-
-SKLLVY----EYMPNGSLADLLH-------------------------NSKKS------
----------LLDWPTRYKIAIDAAEGLSYLHHDC-VPSIVHRDVKSSNILLDDEFGAKV
ADFGVAK--I---F---KG-------------ANQGAESM-S-VIAGSYGYIAP-EYAY-
TLRVNEKSDIYSFGVVILELVTGKLPL----DP-EYG-E-N-DLVKWVQS----TL----
-----------DQKGLDEVIDPT------------LD--IQFREEISKVLSVGLHCTNSL
PITRPSMRGV---
>Gmax_55667_KRH26990:690-959
-DNVIGSGASGKVYKVAL----------SS----------------E-----VVAVKKL-
---------------------W-------G------ATK-KG------------------
----NGSV--DSEKDGFEVEVET----------LGKIRHKNIVKLWCCCN----SK--D-
-SKLLVY----EYMPKGSLADLLH-------------------------SSKKS------
----------LMDWPTRYKIAIDAAEGLSYLHHDC-VPSIVHRDVKSSNILLDDEFGAKV
ADFGVAK--I---F---KG-------------ANQGAESM-S-IIAGSYGYIAP-EYAY-
TLRVNEKSDIYSFGVVILELVTGKPPL----DA-EYG-E-K-DLVKWVHS----TL----
-----------DQKGQDEVIDPT------------LD--IQYREEICKVLSVGLHCTNSL
PITRPSMRSVV--
>Thassleriana_35743_XP_010540468.1:677-895
-DNVIGTGSSGKVYKVVL----------TS---G------------E-----EVAVKRL-
---------------------W--------------TGTIKV----------------TG
NCDAEKGQQPRLQDEAFEAEIET----------LGKIRHKNIVKLWCCCI----TR--D-
-CKLLVY----EYMSNGSLGDLLH------------------------SGKGG-------
----------LMGWETRYKVILDAAEGLSYLHHDC-VPPIVHRDVKSNNILIDGDYSARV
ADFGVAK--V---V---DL-------------AGKAPKSM-S-VIAGSCGYIAP-EYAY-
TLRVNEKSDIYSFGVVILEIITRKRPV----DP-----E---------------------
------------------------------------------------------------
-------------
>Brapa_25032_Bra010867.1-P:682-909
-ENVVGAGASGKVYKVVL----------TN---G------------E-----TVAVKRI-
---------------------W-------T------GSV-KE---------TEDNTDPEK
GERPGSVQ-----DEAFEAEVET----------LGKIRHKNIVKLWCCCT----TR--D-
-CKLLVY----EYMPNGSLGDLLH------------------------SSKGG-------
----------TLGWETRFKIILDAAEGLSYLHHDC-VPAIVHRDVKSNNILIDGDYGAKV
ADFGVAK--V---V---DL----T---------GKAPKSM-S-VIAGSCGYIAP-EYAY-
TLRVNEKSDIYSFGVVILEIVTRKRPV----DP-ELG-E-K-DLV---------------
------------------------------------------------------------
-------------
>Brapa_6218_Bra030098.1-P:678-910
-DNVIGAGSSGKVYKVVL----------TN---G------------E-----TVAVKRL-
---------------------W-------T------GGS-VK------------ETGGDS
DLEKGERS--GPKDEAFEAEVET----------LGKIRHKNIVKLWCCCT----TR--D-
-CKLLVY----EYMPNGSLGDLLH------------------------CSKGG-------
----------TLGWETRFKIILDAAEGLSYLHHDC-VPPIVHRDVKSNNILIDGDYGARV
ADFGVAK--V---V---DL----T---------GKAPKSM-S-VIAGSCGYIAP-EYAY-
TLRVNEKSDIYSFGVVILEIVTRKRPI----AP-ELG-E-K-DLVKWVCS----------
------------------------------------------------------------
-------------
>Brapa_16808_Bra032909.1-P:678-909
-DNVIGAGASGKVYKVVL----------TN---G------------E-----TVAVKRL-
---------------------W-------T------GGSVKE----------------AG
DTDPEKGERRGVKDEAFEAEVET----------LGKIRHKNIVKLWCCCT----TR--D-
-CKLLVY----EYMPNGSLGDLIH------------------------SSKGG-------
----------TLGWQTRFKIILDAAEGLSYLHHDC-VPPIVHRDVKSNNILIDGDYGARV
ADFGVAK--V---V---DL-------------TGKAPKSM-S-GIAGSCGYIAP-EYAY-
TLRVNEKSDIYSFGVVILEIVTRKRPV----AP-ELG-EK--DLVKWVCS----------
------------------------------------------------------------
-------------
>Esalsugineum_9462_ESQ34006:652-882
-DNVIGAGASGKVYKVVL----------TN---G------------E-----TVAVKRL-
---------------------W-------T------GSV-KE-----------TGDCDPE
KGGRPGVK-----DEAFEAEVET----------LGKIRHKNIVKLWCCCT----TR--D-
-CKLLVY----EYMPNGSLGDLLH------------------------SSKGG-------
----------MLGWETRFKIILDAAEGLSYLHHDC-VPPIVHRDVKSNNILIDGDYGARV
ADFGVAK--V---V---DM----T---------GKAPKSM-S-VIAGSCGYIAP-EYAY-
TLRVNEKSDIYSFGVVILEIVTRKRPV----AP-ELG-E-K-DLVKWVCT----------
------------------------------------------------------------
-------------
>Esalsugineum_9463_ESQ34007:682-912
-DNVIGAGASGKVYKVVL----------TN---G------------E-----TVAVKRL-
---------------------W--------------TGSVKE----------------TG
DCDPEKGGRPGVKDEAFEAEVET----------LGKIRHKNIVKLWCCCT----TR--D-
-CKLLVY----EYMPNGSLGDLLH------------------------SSKGG-------
----------MLGWETRFKIILDAAEGLSYLHHDC-VPPIVHRDVKSNNILIDGDYGARV
ADFGVAK--V---V---DM-------------TGKAPKSM-S-VIAGSCGYIAP-EYAY-
TLRVNEKSDIYSFGVVILEIVTRKRPV----AP-ELG-EK--DLVKWVCT----------
------------------------------------------------------------
-------------
>Cgrandiflora_21201_Cagra.1822s0013.1.p:678-955
-DNVIGAGASGKVYKVVL----------TN---G------------E-----TVAVKRL-
---------------------W--------------TGSVKD----------------SG
DCDPEKGNRPGVQDEAFEAEVET----------LGKIRHKNIVKLWCCCS----TR--D-
-CKLLVY----EYMPNGSLGDLLH------------------------SSKGG-------
----------MLAWQTRFKIILDAAEGLSYLHHDS-VPPIVHRDIKSNNILIDGDYGARV
ADFGVAK--A---V---DL-------------TGKAPKSM-S-VIAGSCGYIAP-EYAY-
TLRVNEKSDIYSFGVVILEIVTRKRPV----DP-ELG-EK--DLVKWVCT----TL----
-----------DQKGIEHVIDPK--------------LDSCFKEEISKILNVGLLCTSPL
PINRPSMRRV---
>Crubella_2665_Carub.0001s2692.1.p:678-955
-DNVIGAGASGKVYKVVL----------TN---G------------E-----TVAVKRL-
---------------------W--------------TGSVKD----------------SG
DCDPEKGNRPGVQDEAFEAEVET----------LGKIRHKNIVKLWCCCS----TR--D-
-CKLLVY----EYMPNGSLGDLLH------------------------SSKGG-------
----------MLAWQTRFKIILDAAEGLSYLHHDS-VPPIVHRDIKSNNILIDGDYGARV
ADFGVAK-AV-------DL-------------TGKAPKSM-S-VIAGSCGYIAP-EYAY-
TLRVNEKSDIYSFGVVILEIVTRKRPV----DP-ELG-EK--DLVKWVCT----TL----
-----------DQKGIEHVIDPK--------------LDSCFKEEISKILNVGLLCTSPL
PINRPSMRRV---
>Csativa_71573_Csa14g036120.1:678-955
-DNVIGAGASGKVYKVVL----------TN---G------------E-----TVAVKRL-
---------------------W--------------TGSVKE----------------TE
DCDPEKGNRPGVQDEAFEAEVET----------LGKIRHKNIVKLWCCCS----TR--D-
-CKLLVY----EYMPNGSLGDLLH------------------------SSKGG-------
----------LLAWQTRFKIILDAAEGLSYLHHDC-VLPIVHRDIKSNNILIDGDYGARV
ADFGVAK--A---V---DL-------------TGKAPKSM-S-VIAGSCGYIAP-EYAY-
TLRVNEKSDIYSFGVVILEIVTRKRPV----DP-ELG-EK--DLVKWVCT----TL----
-----------DQKGIEHVIDPK--------------LDSCFKEEISKILNVGLLCTSPL
PINRPSMRRV---
>Csativa_77400_Csa17g039340.1:896-1173
-DNVIGAGASGKVYKVVL----------TN---G------------E-----TVAVKRL-
---------------------W--------------TGSVKD----------------TE
DSDPEKGNRPGVQDEAFEAEVET----------LGKIRHKNIVKLWCCCS----TR--D-
-CKLLVY----EYMPNGSLGDLLH------------------------SSKGG-------
----------MLAWQTRFKIILDAAEGLSYLHHDC-VPPIVHRDIKSNNILIDGDYGARV
ADFGVAK--A---V---DL-------------TGKAPKSM-S-VIAGSCGYIAP-EYAY-
TLRVNEKSDIYSFGVVILEIVTRKRPV----DP-ELG-EK--DLVKWVCT----TL----
-----------DQKGIEHVIDPK--------------LDSCFKEEISKILNVGLLCTSPL
PINRPSMRRV---
>Csativa_77643_Csa03g031790.1:678-955
-DNVIGAGASGKVYKVVL----------TN---G------------E-----TVAVKRL-
---------------------W--------------TGSVKD----------------TE
DCDPEKGNRPGVQDEAFEAEVET----------LGKIRHKNIVKLWCCCS----TR--D-
-CKLLVY----EYMPNGSLGDLLH------------------------SSKGG-------
----------MLAWQTRFKIILDAAEGLSYLHHDC-VPPIVHRDIKSNNILIDGDYGARV
ADFGVAK-AV-------DL-------------TGKAPKSM-S-VIAGSCGYIAP-EYAY-
TLRVNEKSDIYSFGVVILEIVTRKRPV----DP-ELG-EK--DLVKWVCT----TL----
-----------DQKGIEHVIDPK--------------LDSCFKEEISKILNVGLLCTSPL
PINRPSMRRV---
>Alyrata_9871_fgenesh2_kg.1__3017__AT1G28440.1:678-908
-DNVIGAGASGKVYKVVL----------TN---G------------E-----TVAVKRL-
---------------------W-------T------GSV-KE-----------TGDCDPE
KGNKPGVQ-----DEAFEAEVET----------LGKIRHKNIVKLWCCCS----TR--D-
-CKLLVY----EYMPNGSLGDLLH------------------------SSKGG-------
----------MLGWQTRFKIILDAAEGLSYLHHDC-VPPIVHRDIKSNNILIDGDYGARV
ADFGVAK--A---V---DL----T---------GKAPKSM-S-VIAGSCGYIAP-EYAY-
TLRVNEKSDIYSFGVVILEIVTRKRPV----DP-ELG-E-K-DLVKWVCT----------
------------------------------------------------------------
-------------
>Athaliana_35203_AT1G28440.1:678-955
-DNVIGAGASGKVYKVVL----------TN---G------------E-----TVAVKRL-
---------------------W--------------TGSVKE----------------TG
DCDPEKGYKPGVQDEAFEAEVET----------LGKIRHKNIVKLWCCCS----TR--D-
-CKLLVY----EYMPNGSLGDLLH------------------------SSKGG-------
----------MLGWQTRFKIILDAAEGLSYLHHDS-VPPIVHRDIKSNNILIDGDYGARV
ADFGVAK-AV-------DL-------------TGKAPKSM-S-VIAGSCGYIAP-EYAY-
TLRVNEKSDIYSFGVVILEIVTRKRPV----DP-ELG-EK--DLVKWVCS----TL----
-----------DQKGIEHVIDPK--------------LDSCFKEEISKILNVGLLCTSPL
PINRPSMRRV---
>Thassleriana_29912_XP_010538183.1:678-955
-DNVIGIGASGKVYKVVL----------TS---G------------E-----VVAVKRL-
---------------------W--------------TRSIKQ----------------TG
NHDPEKDQLPKPQDEAFEAEVET----------LGKIRHKNIVKLWCCCV----TR--D-
-CKLLVY----EYMPNGSLGDLLH------------------------SSKGG-------
----------LLGWLTRYKIIFDAAEGLSYLHHDC-VPPIVHRDVKSNNILIDGDYGARI
ADFGVAK--V---V---DL-------------TCKAPKSM-S-VIAGSCGYIAP-EYAY-
TLRVNEKSDIYSFGVVMLEIVTRKRPM----DP-ELG-EK--DLVKWVCT----TL----
-----------KEKGIDHVIDPK--------------LESCFKEQISKVLNIGLLCTNPL
PINRPSMRRV---
>Thassleriana_6497_XP_010549355.1:679-908
-DNLIGAGSSGKVYKVVL----------SS---G------------E-----VVAVKRL-
---------------------W-------T------RSI-KE-----------TESCDPE
KGQNPQPR-----DDAFETEVKT----------LGKIRHKNIVKLWCCCS----TR--D-
-CKLLVY----EYMPNGSLGDLLH------------------------SSKGG-------
----------LLGWQTRYKIILDAAEGLSYLHHDC-VPPIVHRDVKSNNILIDGDYGARV
ADFGVAK--V---V---DL----T---------GKAPKSM-S-IIAGSCGYIAP-EYAY-
TLRVNEKSDIFSFGVVILEIVTRKRPM----DP-ELG-E-K-DLVKWVC-----------
------------------------------------------------------------
-------------
>Bdistachyon_18624_KQK03517:691-917
-DNVIGSGASGKVYKAVL----------GN---G------------E-----IVAVKKL-
---------------------W-------G------GAL-KK------------------
DMENSGEG--SAADNSFEAEVRT----------LGKIRHKNIVKLLCCCT----HN--D-
-CKLLVY----EYMPNGSLGDVLH------------------------SSKAG-------
----------LLDWPTRYKVALDAAEGLSYLHQDC-VPAIVHRDVKSNNILLDAEFGACV
ADFGVAK--V---L---EA-------------TDRAPKSM-S-VIAGSCGYIAP-EYAY-
TLRVNEKSDIYSFGVVLLELVTGKPPV----DP-EFG-E-K-DLVKWVCS----------
------------------------------------------------------------
-------------
>Osativa_27413_Os01t0239700-01:692-918
-DNVIGSGASGKVYKAVL----------SN---G------------E-----VVAVKKL-
---------------------W--------------GLK-KG------------------
-TDVENGGEGSTADNSFEAEVKT----------LGKIRHKNIVKLWCSCT----HN--D-
-TKLLVY----EYMPNGSLGDVLH------------------------SSKAG-------
----------LLDWSTRYKIALDAAEGLSYLHHDY-VPAIVHRDVKSNNILLDAEFGARV
ADFGVAK--V---V---EA-------------TVRGPKSM-S-VIAGSCGYIAP-EYAY-
TLRVNEKSDIYSFGVVLLELVTGKPPV----DP-EFG-EK--DLVKWVCS----------
------------------------------------------------------------
-------------
>Osativa_27414_Os01t0239700-02:692-918
-DNVIGSGASGKVYKAVL----------SN---G------------E-----VVAVKKL-
---------------------W--------------GLK-KG------------------
-TDVENGGEGSTADNSFEAEVKT----------LGKIRHKNIVKLWCSCT----HN--D-
-TKLLVY----EYMPNGSLGDVLH------------------------SSKAG-------
----------LLDWSTRYKIALDAAEGLSYLHHDY-VPAIVHRDVKSNNILLDAEFGARV
ADFGVAK--V---V---EA-------------TVRGPKSM-S-VIAGSCGYIAP-EYAY-
TLRVNEKSDIYSFGVVLLELVTGKPPV----DP-EFG-EK--DLVKWVCS----------
------------------------------------------------------------
-------------
>Sbicolor_42369_EES02162:821-1039
-DNVIGSGASGKVYKAVL----------SN---G------------E-----VVAVKKL-
---------------------W-------S------STA-GK------------------
---KPAGA-----DSSFEAEVRT----------LGKIRHKNIVKLWCSCS----CS--CK
ECKLLVY----EYMPNGSLGDVLH--------------------------SGKA-G----
----------LLDWATRYKVAVGAAEGLSYLHHDC-VPAIVHRDVKSNNILLDADLSARV
ADFGVAK--V---V---ET-------------QGGTGKSM-S-VIAGSCGYIAP-EYAY-
TLRVNEKSDTYSFGVVLLELVTGKPPV----DP-EFG-E-K-DLVK--------------
------------------------------------------------------------
-------------
>Sitalica_11834_KQL03181:692-917
-DNVIGSGASGKVYKVVL----------SN---G------------E-----VVAVKKL-
---------------------W-------S------AAV-KN------------------
-RDAENGG--SAADDSFEAEVRT----------LGKIRHKNIVKLWCCCI----HK--D-
-CKLLVY----EYMPNGSLGDVLH---------------------------GAK-AG---
----------LLDWATRYKIALDAAEGLSYLHHDC-VPAIVHRDVKSNNILLDAEFSARV
ADFGVAK--V---V---EG-------------TGRAAKSM-S-VIAGSCGYIAP-EYAY-
TLRVNEKSDTYSFGVVLLELVTGKPPV----DP-EFG-E-K-DLVKWVCS----------
------------------------------------------------------------
-------------
>Zmays_61875_Zm00001d009029_P001:699-907
-DNVIGSGASGKVYKAVL----------SN---G------------E-----VVAVKKL-
---------------------W-------S------TAV-KK------------------
---EEGSASASAADNSFEAEVRT----------LGKIRHKNIVKLWCCCS----CR--D-
-CKLLVY----EYMANGSLGDVLH------------------------SSKAG-------
----------LLDWATRYKVALDAAEGLSYLHHDS-VPAIVHRDVKSNNILLDAEFSARV
ADFGVAK--V---V-------------------EGGTTAM-S-VIAGSCGYIAP-EYAY-
TLRVTEKSDTYSFGVVLLELVTGKPPV---------------D-----------------
------------------------------------------------------------
-------------
>Hannuus_11321_OTG28939:690-920
-DNVIGRGASGKVYKVVL----------SN---G------------E-----AVAVKKL-
---------------------W-------G------GSK-KG--------------EDED
LENGLGSG--AVVDNGFEAEVET----------LGRIRHKNIVRLWCCCS----TK--T-
-CKLLVY----EYMPNGSLGDLLH------------------------STKSG-------
----------LLDWPIRYKIAVDAAEGLAYLHHDC-VPAIVHRDVKSNNILLDGDFGARV
ADFGVAK--V---V---NG-------------DEKGGNSV-S-VIAGSCGYIAP-EYAY-
TLRVNEKCDIYSFGVVILELVTGKRPV----DP-EYG-E-K-DLVKWVCT----------
------------------------------------------------------------
-------------
>Hannuus_34759_OTG05901:691-920
-DNVIGSGASGKVYKVVL----------GN---G------------E-----TVAVKKL-
---------------------W-------G------GSK-KG--------------ESED
LENGSGSG--SVLDNGFEAEVET----------LGRIRHKSIVRLWCCCS----TK--M-
-CKLLVY----EYMPNGSLGDLLH------------------------SGKSG-------
----------LLDWPIRYKIAVDAAEGLAYLHHDC-VPAIVHRDVKSNNILLDGDFGARV
ADFGVAK--V---V---DG-------------KEKGGKSM-S-VIAGSCGYIAP-EYAY-
TLRVNEKSDIYSFGVVILELVTGKRPV----AP-EYG-E-K-DLVKWVC-----------
------------------------------------------------------------
-------------
>Cclementina_12924_ESR59947:717-939
-ENLIGSGASGKVYKVLL----------SN---G------------D-----VVAVKKL-
---------------------W-------G------RAK-KD------------------
---D-SSN--ESQRDEFEVEVET----------LGKIRHKNIVRLWCCCN----SR--D-
-CKLLVY----EYMPNGSLGDVLH-------------------------SGKAS------
----------LLDWPTRYKIALDAAEGLSYLHHDC-VPPIVHRDVKSNNILLDAEFSARV
ADFGVAK--V---V---DG-------------VGKGPESM-S-VIAGSCGYIAP-EYAY-
TLRVNEKSDIYSFGVVLLELITGRPPI----DP-EFG-E-K-DLVKWVCT----------
------------------------------------------------------------
-------------
>Slycopersicum_25059_Solyc03g006300.2.1:684-906
-DNLIGSGSSGKVYKVVL----------SN---G------------E-----AAAVKKL-
-----------------------------S------RNS-KK----------------VD
ESCDIEKG--KYQDDGFDAEVET----------LGKIRHKNIVRLWCCCT----TR--G-
-CKLLVY----EYMPNGSLGDLLH------------------------SSKSG-------
----------LLDWPKRFKIATDTAEGLSYLHHDC-APPIVHRDFKSNNILLDGEFGARV
ADFGVAK--V---I---DV-------------DDKGTMSM-S-VIAGSCGYIAP-EYAY-
TLQVNEKSDIYSFGVVVLELVTGKLPV----GP-EYG-E-K-DLV---------------
------------------------------------------------------------
-------------
>Acoerulea_7393_Aqcoe1G252000.1.p:685-898
----IGSGASGKVYKVIL----------SN---G------------E-----AVAVKKL-
---------------------W-------G------DMK-KE------------------
EDSDIDKG--QIHDDGFKAEVET----------LGKIRHKNIVKLWCCCT----TR--D-
-CKLLIY----EYMPNGSLGDLLH-------------------------STKAS------
----------LLDWPIRYKIALDAAEGLSYLHHDC-VPSIVHRDVKSNNILLDGEYGARV
ADFGVAK--V---I---DI-------------LSKESKSM-S-MIAGSCGYIAP-EYAY-
TLRVNEKSDIYSFGVVLLELVTGRLPV----DP-EFG-----------------------
------------------------------------------------------------
-------------
>Tcacao_14339_Thecc.02G186700.1.p:686-908
EENVIGSGASGKVYKVVL----------RN---G------------E-----AVAVKKL-
---------------------S-------G------GVK-KG------------------
---DSLSA--DTERDEFESEVET----------LGKIRHKNIVRLWCCCN----AG--D-
-SKLLVY----EYMPNGSLGDLLH------------------------SSKGG-------
----------LLDWPTRYKIALDAAEGLSYLHHDC-VPPIVHRDVKSNNILLDGEFGARV
ADFGVAK--I---V---KR-------------VGKGAESM-S-AIAGSYGYIAP-EYAY-
TLRVNEKSDIYSFGVVILELVTGKPPT----DP-EFG-E-K-DVVKWV------------
------------------------------------------------------------
-------------
>Graimondii_38285_KJB31630:679-903
EENVIGSGGSGKVYKVVL----------SN---G------------D-----AVAVKKL-
-----------------------------S------GVK-KE------------------
----DSLSAADMERDEFETEVEM----------LGKIRHKNIVRLWCCCI----TG--D-
-DKLLVY----EYMPNGSLGDLLH------------------------SSKGG-------
----------LLDWPTRYKIALDAAEGLSYLHHDC-VPPIVHRDVKSNNILLDHEFGARV
ADFGVAK--I---V---KG-------------VGKGAESM-S-VIAGSCGYIAP-EYAY-
TLRVNEKSDIYSFGVVILELVTGKTPT----DP-EFG-EK--DMVKWVCA----------
------------------------------------------------------------
-------------
>Aofficinalis_512_ONK69941:685-953
-DNVIGSGASGKVYKAVL----------SN---G------------E-----AVAVKKL-
---------------------W--------------GSAKKD------------------
----VENLNHNQDDDGFEAEVET----------LGKIRHKNIVKLWCSCS----HK--D-
-CKLLVY----EYMPNGSLGDLLH------------------------SNKSG-------
----------ILDWPMRYRIALDAAEGLCYLHHDC-VPPIVHRDVKSNNILLDGDFRAKV
ADFGVAK------V-------------------IGGAKSM-S-VIAGSCGYFAP-EYAY-
TLRVNEKSDIYSFGVVILELVTGKLPV----DP-EFG-EK--DLVKWVCT----II----
-----------EQKGMEHVFDPK--------------LDICFRDEMSKLLDIGLLCASAL
PINRPSMRRAV--
>Ptrichocarpa_24066_PNT28739:680-952
-DNVIGSGGSGKVYKAVL----------SN---G------------E-----TVAVKKI-
-----------------------------S------GES-KK------------------
---KDTSR--SSIKDEFEAEVET----------LGNIRHKNIVRLWCCCN----AG--D-
-CKLLVY----EYMPNGSLGDLLH------------------------SSKGG-------
----------LLDWPTRYKIALDAAEGLSYLHHDC-VPPIVHRDVKSNNILLDAEFGARV
ADFGVAK--V---F---QG-------------VNKGTESM-S-VIAGSCGYIAP-EYAY-
TVRVNEKSDIYSFGVVILELVTGRLPI----DP-EFG-E-K-DLVKWVCT----TLV---
-----------DQNGMDLVIDPK------------LD--SRYKDEISEVLDVGLRCTSSL
PIDRPSMRRVVK-
>Aofficinalis_5305_ONK80132:652-921
-DNVIGSGASGKVYKTVL----------GS---G------------E-----AVAVKKL-
---------------------W-------S------TAKNVD------------------
----------RVCDDAFEAEVAT----------LGKIRHKNIVRLWCSCT----HR--D-
-CKLLVY----EYMPNGSLGDFLH-------------------------SKKAS------
----------LLDWPTRFKIALDAAEGLSYLHHDC-VPPIVHRDVKSNNILLDSDFGARV
ADFGVAK--A---V---DA-------------IGKGQKSM-S-VIAGSCGYIAP-EYAY-
TLRVTEKSDIYSFGVVILELVTGKLPV----DP-EFG-EK--DLVKWVCS----TL----
-----------EQKGADHVIDPN-------------LDTSLFKEELNKVLNIGLHCTSNL
PMNRPSMRRVVK-
>Ptrichocarpa_60984_PNS94774:655-926
-DNVIGSGASGKVYKAVL----------SN---G------------E-----TVAVKKL-
-----------------------------G------GES-KK------------------
---DNTNG--SSEKDEFEAEVET----------LGRIRHKNIVRLWCCCN----TG--D-
-CKLLVY----EYMPNGSLGDLLH------------------------GSKGG-------
----------SLDWPTRYRIALDAAEGLSYLHHDC-VPPIVHRDVKSNNILLDAEFGARV
ADFGVAK--V---V---QG-------------VNKGMESM-S-VIAGSCGYIAP-EYAY-
TLRVNEKSDIYSFGVVILELVTGRLPV----DP-EFG-E-K-DLVKWVCT----TL----
-----------DQNGMDHVIDPE------------LD--SRYKDEISKVLDIGLRCTSSF
PISRPSMRRVVK-
>Sindicum_29312_XP_011086036.1:690-909
-DNVIGSGASGKVYKVVL----------SN---G------------E-----VVAVKKL-
---------------------W-------G------KSK-LA-----------------D
ESSDLEKC--NYQDDGFDAEVET----------LGKIRHKNIVKLWCCCT----TR--D-
-SKLLVY----EYMPNGSLGDLLH------------------------STKSG-------
----------LLDWLIRFKIAMDAAEGLSYLHHDC-VPPIVHRDVKSNNILLDADYGARV
ADFGVAK--V---V---DA-------------DGKGTKSM-S-VIAGSCGYIAP-EYAY-
TLRVNEKSDIYSFGVVILELVTGKLPV----DP-ELG-EK--------------------
------------------------------------------------------------
-------------
>Sindicum_34760_XP_011096363.1:689-910
-DNVIGSGSSGKVYKVVL----------SN---G------------E-----AVAVKKL-
---------------------W-------G------RTK-SA-----------------D
ESSDVEKG--NLQDHGFDAEVET----------LGKIRHKNIVKLWCCCT----TR--D-
-CKLLVY----EYMPNGSLGDLLH------------------------STKSG-------
----------LLDWPIRFKVALDAAEGLSYLHHDC-APPIVHRDVKSNNILLDADYGARV
ADFGVAK--V---V---DA-------------NAKGTKSM-S-VIAGSCGYIAP-EYAY-
TLRVNEKSDIYSFGVVILELVTGKLPV----DP-EFG-EKD-L-----------------
------------------------------------------------------------
-------------
>Fvesca_15818_FvH4_3g08530.t2:685-905
-DNVIGTGGSGKVYKVVL----------SN---G------------D-----VVAVKKL-
---------------------W-------R------GKV-KE-----------------C
DANDVEKG--WVQDDGFEAEVDT----------LGKIRHKNIVKLWCCCT----AR--D-
-CKLLVY----EYMPNGSLGDLLH------------------------SSKSG-------
----------LLDWPTRFKIALDSADGLSYLHHDC-VPAIVHRDVKSNNILLDGDFGARV
ADFGVAK--V---V---DA-------------TGKGAKSM-S-VIAGSCGYIAP-EYAY-
TLRVNEKSDIYSFGVVILELVTGKLPV----DP-DFG-EKD-------------------
------------------------------------------------------------
-------------
>Mtruncatula_20781_AES63900:682-900
-DNVIGSGSSGKVYKVVL----------RN---G------------E-----AVAVKKI-
---------------------W-------G------GVR-ME-----------------T
ESGDVEKN--RFQDDAFDAEVET----------LGKIRHKNIVKLWCCCT----TR--D-
-CKLLVY----EYMPNGSLGDLLH------------------------SNKGG-------
----------LLDWPTRYKIALASAEGLSYLHHDC-VPPIVHRDVKSNNILLDEDFSARV
ADFGVAK--A---V---ES-------------NGKGTKSM-S-VIAGSCGYIAP-EYAY-
TLRVNEKSDTYSFGVVILELVTGRKPI----DP-EFG-E---------------------
------------------------------------------------------------
-------------
>Ptrichocarpa_19614_PNT12000:681-908
-DNVIGSGSSGKVYKVVL----------SN---G------------E-----AVAVKKL-
---------------------W--------------GGQKKQ------------------
GGDVDVEKGQVIQDNGFDAEVAT----------LSKIRHKNIVKLWCCCT----TR--D-
-CNLLVY----EYMSNGSLGDLLH------------------------SSKGG-------
----------LLDWPTRYKIVADAAEGLSYLHHDC-VPPIVHRDVKSNNILLDGDYGARV
ADFGVAK--V---F---ES--------------TGKLKSM-S-IIAGSCGYIAP-EYAY-
TLRVNEKSDIYSFGVVILELVTGKRPV----DP-DYG-EK--DLVNWVCT----------
------------------------------------------------------------
-------------
>Ptrichocarpa_3567_PNT11998:681-908
-DNVIGSGSSGKVYKVVL----------SN---G------------E-----AVAVKKL-
---------------------W--------------GGQKKQ------------------
GGDVDVEKGQVIQDNGFDAEVAT----------LSKIRHKNIVKLWCCCT----TR--D-
-CNLLVY----EYMSNGSLGDLLH------------------------SSKGG-------
----------LLDWPTRYKIVADAAEGLSYLHHDC-VPPIVHRDVKSNNILLDGDYGARV
ADFGVAK--V---F---ES--------------TGKLKSM-S-IIAGSCGYIAP-EYAY-
TLRVNEKSDIYSFGVVILELVTGKRPV----DP-DYG-EK--DLVNWVCT----------
------------------------------------------------------------
-------------
>Ptrichocarpa_3568_PNT11999:681-908
-DNVIGSGSSGKVYKVVL----------SN---G------------E-----AVAVKKL-
---------------------W--------------GGQKKQ------------------
GGDVDVEKGQVIQDNGFDAEVAT----------LSKIRHKNIVKLWCCCT----TR--D-
-CNLLVY----EYMSNGSLGDLLH------------------------SSKGG-------
----------LLDWPTRYKIVADAAEGLSYLHHDC-VPPIVHRDVKSNNILLDGDYGARV
ADFGVAK--V---F---ES--------------TGKLKSM-S-IIAGSCGYIAP-EYAY-
TLRVNEKSDIYSFGVVILELVTGKRPV----DP-DYG-EK--DLVNWVCT----------
------------------------------------------------------------
-------------
>Ptrichocarpa_54567_PNT39616:681-904
-DNVIGSGLSGKVYKVVL----------SN---G------------E-----AVAVKKI-
---------------------W--------------GGVKKQ------------------
SDDVDVEKGQAIQDDGFDAEVAT----------LGKIRHKNIVKLWCCCT----NK--D-
-YKLLVY----EYMPNGSLGDLLH------------------------SSKGG-------
----------LLDWPTRYKIVVDAAEGLSYLHHDC-VPPIVHRDVKSNNILLDGDFGARV
ADFGVAK--V---V---DS--------------TGKPKSM-S-VIAGSCGYIAP-EYAY-
TLRVNEKSDIYSFGVVILELVTGKRPV----DP-EYG-EK--DLVK--------------
------------------------------------------------------------
-------------
>Ptrichocarpa_54568_PNT39615:531-754
-DNVIGSGLSGKVYKVVL----------SN---G------------E-----AVAVKKI-
---------------------W--------------GGVKKQ------------------
SDDVDVEKGQAIQDDGFDAEVAT----------LGKIRHKNIVKLWCCCT----NK--D-
-YKLLVY----EYMPNGSLGDLLH------------------------SSKGG-------
----------LLDWPTRYKIVVDAAEGLSYLHHDC-VPPIVHRDVKSNNILLDGDFGARV
ADFGVAK--V---V---DS--------------TGKPKSM-S-VIAGSCGYIAP-EYAY-
TLRVNEKSDIYSFGVVILELVTGKRPV----DP-EYG-EK--DLVK--------------
------------------------------------------------------------
-------------
>Cclementina_2394_ESR62654:687-908
-DNVIGSGSSGKVYKVVL----------SN---G------------E-----AVAVKKL-
---------------------W-------R------GMS-KE---------CESGCDVEK
GQVQDQVQ-----DDGFQAEVET----------LGKIRHKNIVKLWCCCT----TR--D-
-CKLLVY----EYMPNGSLGDLLH------------------------SCKGG-------
----------LLDWPTRYKIIVDAAEGLSYLHHDC-VPSIVHRDVKSNNILLDGDFGARV
ADFGVAK--V---V---DA--------------SGKPKSM-S-VIAGSCGYIAP-EYAY-
TLRVNEKSDIYSFGVVILELVTGRLPV----DP-EFG-----------------------
------------------------------------------------------------
-------------
>Graimondii_3344_KJB69555:686-911
-DNVIGRGSSGKVYKVVL----------SS---G------------E-----AVAVKKL-
---------------------W--------------GGLKKG---------------CDS
VDLEKGHAESQVQDDGFQAEVET----------LGKIRHKNIVKLWCSCT----TR--D-
-CKLLVY----EYMPNGSLGDLLH-------------------------SCKSG------
----------SLGWPTRYKIIVDAAEGLSYLHHDC-VPPIVHRDVKSNNILLDGDFGARV
ADFGVAK--V---V---DA-------------AGKVAKSM-S-VIAGSCGYIAP-EYAY-
TLRVNEKSDIYSFGVVILELVTGRLPI----DP-EFG-EK--DL----------------
------------------------------------------------------------
-------------
>Graimondii_60512_KJB69554:686-911
-DNVIGRGSSGKVYKVVL----------SS---G------------E-----AVAVKKL-
---------------------W--------------GGLKKG---------------CDS
VDLEKGHAESQVQDDGFQAEVET----------LGKIRHKNIVKLWCSCT----TR--D-
-CKLLVY----EYMPNGSLGDLLH-------------------------SCKSG------
----------SLGWPTRYKIIVDAAEGLSYLHHDC-VPPIVHRDVKSNNILLDGDFGARV
ADFGVAK--V---V---DA-------------AGKVAKSM-S-VIAGSCGYIAP-EYAY-
TLRVNEKSDIYSFGVVILELVTGRLPI----DP-EFG-EK--DL----------------
------------------------------------------------------------
-------------
>Graimondii_4638_KJB57488:682-901
-DNVIGRGSSGKVYKVVL----------SN---G------------E-----AVAVKKL-
---------------------W-------R------GVK-KG-----------------C
NSLDLEKG--QAQDDGFQAEIET----------LGKIRHKNIVKLWCSCT----TR--D-
-CKLLVY----EYMPNGSLGDLLH------------------------SSKGG-------
----------LLDWPTRYKIIVDAAEGLSYLHHDC-VPPIVHRDVKSNNILLDGDFGARV
ADFGVAK--V---V---DA----A---------GKGVKSM-S-VIAGSCGYIAP-EYAY-
TLRVNEKSDIYSFGVVILELVTGRLPI----DP-EFG-EK--------------------
------------------------------------------------------------
-------------
>Tcacao_4454_Thecc.06G180500.1.p:682-907
-DNVIGRGSSGKVYKVVL----------SN---G------------E-----AVAVKKL-
---------------------W--------------GGAKKG-----------------C
ESVDLEKGQAQVQDDGFEAEVET----------LGKIRHKNIVKLWCCCT----TR--D-
-CKLLVY----EYMQNGSLGDLLH------------------------SSKGG-------
----------LLDWPTRYKIIVDAAEGLSYLHHDC-VPAIVHRDVKSNNILLDGDFGARV
ADFGVAK--V---V---DA-------------AGRGAKSM-S-VIAGSCGYIAP-EYAY-
TLRVNEKSDIYSFGVVILELVTGRLPI----DP-EYG-EK--DLVK--------------
------------------------------------------------------------
-------------
>Gmax_31557_KRH21355:687-904
-DNVIGSGSSGKVYKVVL----------TS---G------------E-----SVAVKKI-
---------------------W--------------GGVKKE-----------------I
DSGDVEKGHQFRQDSSFDAEVET----------LGKIRHKNIVKLWCCCT----TR--D-
-SKLLVY----EYMPNGSLGDLLH------------------------SNKGG-------
----------LLDWPTRYKIAVDAAEGLSYLHHDC-VPSIVHRDVKSNNILLDGDFGARV
ADFGVAK--V---V---DA-------------TGKGTKSM-S-VIAGSCGYIAP-EYAY-
TLRVNEKSDIYSFGVVILELVTGRRPI----DP-----E---------------------
------------------------------------------------------------
-------------
>Mtruncatula_25188_KEH30979:688-907
-DNVIGSGSSGKVYKVVL----------NS---G------------E-----AVAVKKI-
---------------------W--------------GGARKE------------------
-VESGDVEKGRVQDNAFDAEVDT----------LGKIRHKNIVKLWCCCT----TR--D-
-CQLLVY----EYMQNGSLGDLLH------------------------SSKGG-------
----------LLDWPTRYKIAVDAADGLSYLHHDC-VPPIVHRDVKSNNILLDGDFGARV
ADFGLAK--V---V---ET-------------TAKGIKSM-S-IIAGSCGYIAP-EYAY-
TLKVNEKSDIYSFGVVILELVTGRRPV----DP-EFG-EK--------------------
------------------------------------------------------------
-------------
>Gmax_20219_KRH50121:695-914
-DNVIGSGSSGKVYKVVL----------SS---G------------E-----FVAVKKI-
---------------------W--------------GGVRKE------------------
VESGDVEKGGRVQDNAFDAEVET----------LGKIRHKNIVKLWCCCT----TR--D-
-CKLLVY----EYMPNGSLGDLLH------------------------SSKGG-------
----------SLDWPTRYKIAVDAAEGLSYLHHDC-VPAIVHRDVKSNNILLDGDFGARV
ADFGVAK--A---V---ET-------------TPIGTKSM-S-VIAGSCGYIAP-EYAY-
TLRVNEKSDIYSFGVVILELVTGKHPV----DP-EFG-E---------------------
------------------------------------------------------------
-------------
>Gmax_47867_KRH20386:696-915
-DNVIGSGSSGKVYKVVL----------SS---G------------E-----VVAVKKI-
---------------------W--------------GGVKKE------------------
VESGDVEKGGRVQDNAFDAEVET----------LGKIRHKNIVKLWCCCT----TR--D-
-CKLLVY----EYMPNGSLGDLLH------------------------SSKGG-------
----------LLDWPTRYKIAVDAAEGLSYLHHDC-VPAIVHRDVKSNNILLDVDFGARV
ADFGVAK-AV-------ET-------------TPKGAKSM-S-VIAGSCGYIAP-EYAY-
TLRVNEKSDIYSFGVVILELVTGKRPV----DP-EFG-E---------------------
------------------------------------------------------------
-------------
>Acoerulea_21948_Aqcoe4G077500.1.p:684-904
-DNVIGSGASGKVYKAIL----------SN---G------------E-----AVAVKKL-
---------------------W-------S------AAE-KD------------------
KNGDIEKG--QIKDDGFEAEVET----------LGKIRHKNIVRLWCCCT----TK--D-
-CKLLVY----EYMPNGSLGDLLH------------------------SSKGG-------
----------LLDWSMRYKIAMDAAEGLSYLHHDC-VPAIVHRDVKSNNILLDGDFGARV
ADFGVAT--V---M---DA-------------VGKGPKSM-S-VIAGSCGYIAP-EYAY-
TLRVNEKSDIYSFGVVILELVTGKRPN----DP-EFG-E-Q-DL----------------
------------------------------------------------------------
-------------
>Slycopersicum_12118_Solyc02g077630.3.1:689-910
-DNLIGSGSSGKVYKVVL----------SK---G------------D-----TVAVKKI-
---------------------L-------R------SVKIVD------------------
--DCSDIEKGSIQEDGFEAEVET----------LGKIRHKNIVKLWCCCT----TR--D-
-CKLLVY----EYMPNGSLGDLLH------------------------SSKSG-------
----------LLDWPMRYKIAMDAAEGLSYLHHDC-APPIVHRDVKSNNILLDGEFGARV
ADFGVAK-AV-------EA-------------NAKAIKSM-S-VIAGSCGYIAP-EYAY-
TLRVNEKSDIYSFGVVILELVTGKRPV----DP-EFG-EK--DL----------------
------------------------------------------------------------
-------------
>Macuminata_24936_GSMUA_Achr6P26990_001:489-661
----------------------------------------------------------V-
------------------------------------------------------------
----------------VAAEVAT----------LGKIRHKNIVKLWCCCT----HK--D-
-CKLLVY----EYMPHGSLGDLLH------------------------GSKGR-------
----------LLDWPTRYKIAVDAAEGLSYLHHDC-VPPIVHRDIKSNNILLDDEFGAKV
ADFGVAK-AI---V---GK----D------------PMSM-S-IVAGSCGYIAP-EYAY-
TLRVNEKSDIYSYGVVILELVTGRRPV----DP-ELG-E-K-DLAR--------------
------------------------------------------------------------
-------------
>Pdactylifera_21192_XP_008789980.1:691-959
--NVIASGASGKVYKAVL----------SN---G------------E-----IVAVKKL-
---------------------W--------------GMSKKE------------------
-----NDDMDQSADDGFEAEVTT----------LGKIRHKNIVKLWCCCN----HK--D-
-CKLLVY----EYMPNGSLGDLLH------------------------SNKGG-------
----------LLDWPIRYKIALDSAEGLSYLHHDC-MPPIVHRDVKSNNILLDGEFGAKV
ADFGLARTI------------------------GKGSKSM-S-AIAGSCGYIAP-EYAY-
TLRVNEKSDIYSFGVVILELVTGKLPV----DP-EFG-D-K-DLVKWVCT----------
---------TMEQKGVDHVIDPK--------------LNICFKDEMCKVLNIGLLCTSYL
PINRPSMRRVVK-
>Acomosus_4052_Aco004473.1.mrna1:623-833
-DNVIGSGASGKVYKAVL----------SS---G------------N-----AVAVKKL-
---------------------W--------------GPS---------------------
-----SKNADQVFDDGFEAEVAT----------LGKIRHKNIVRLWCCCT----HK--D-
-CKLLVY----EYMPNGSLGDVLH------------------------SSKGG-------
----------LLDWPTRYKIGLDAAEGLSYLHHDC-IPPIVHRDVKSNNILLDAEFGARV
ADFGVAK--A---V---ET-------------IGKGPESM-S-VIAGSCGYIAP-EYAY-
TLRVNEKSDIYSFGVVILELVTGRLPV----DP-EFG-----------------------
------------------------------------------------------------
-------------
>Macuminata_11581_GSMUA_Achr7P14740_001:504-772
EDSVIGSGASGKVYKVGL----------SN---G------------E-----TVAVKKL-
---------------------W--------------GTSEKD------------------
-----VEHLDQVVDDAFEAEVAT----------LGKIRHKNIVKLWCCCS----HK--D-
-RKLLVY----EYMPNGSLGDLLH------------------------SSKGG-------
----------LLDWPTRLKIAMDAAEGLSYLHHDC-VPPIVHRDVKSNNILLDGEFGAKV
SDFGVAK--A---V---EV-------------IGKGPKSM-S-AIAGSCGYIAP-EYAY-
TLRVNEKSDIYSFGVVILELVTGKLPV----DP-EYG-E-K-DLVKWVSV----------
---------AMEQKGVEQVIDPK--------------LDISHKEEISIVLDIGLLCASSL
PINRPSM------
>Pdactylifera_1123_XP_008776816.2:692-907
-DNVIGSGASGKVYKAVL----------SN---G------------E-----AAAVKKL-
---------------------W--------------GTSKKD------------------
-----GDNVDQMVDDLFEAEVAT----------LGKIRHKNIVKLWCCCT----HM--D-
-CKLLVY----EYMPNGSLGDLLH------------------------GSKGG-------
----------LLDWPTRYKIALDAAEGLSYLHHDC-VPPIVHRDVKSNNILLDGEFGARV
ADFGVAK--A---V---EA-------------IGKGSKSM-S-GIAGSCGYIAP-EYAY-
TLRVNEKSDIYSFGVVILELVTGRRPA----DP-EFG-EK--------------------
------------------------------------------------------------
-------------
>Acomosus_18729_Aco018064.1.mrna1:697-963
-DNVIGSGASGKVYKAVL----------SN---G------------E-----AVAVKKL-
---------------------W--------------GAP---------------------
-----ARKEYNNDNDGFEAEVAT----------LGKIRHKNIVKLWCCCT----HK--E-
-CKLLVY----EYMPNGSLGDLLH------------------------SSKGG-------
----------LLDWPTRYKIALDAAEGLSYLHHDC-VPAIVHRDVKSNNILLDGEFGAKV
ADFGVAK--V---V-------------------GMGPKSM-S-VIAGSCGYIAP-EYAY-
TLRVNEKSDIYSFGVVILELVTGRRPV----DP-EFG-EK--DLVKWVCS----TL----
-----------EEKGIDHVFDKK-------------LDVATFKEEMRRVLSIGLLCASSL
PINRPSMRRVV--
>Pdactylifera_14350_XP_008783130.1:692-912
-DNVIGSGASGKVYKAVL----------GN---G------------E-----AVAVKKL-
---------------------R--------------GASNRD------------------
----ADDDVDRTVDDHFEAEVAT----------LGKIRHKNIVKLWCCCT----HK--D-
-CKLLVY----EYMPKGSLGDLLH------------------------GSKGG-------
----------LLDWPTRYKVAVDAAEGLSYLHHDC-VPPIVHRDVKSNNILLDGEFGARV
ADFGVAK--A---V---EA-------------IGKGPKSM-S-IIAGSCGYIAP-EYAY-
TLRVNEKSDIYSFGVVILELVTGRLPV----DP-EFG-E-K-DLVK--------------
------------------------------------------------------------
-------------
>Macuminata_35437_GSMUA_Achr10P15140_001:338-583
---VIGSGGSGKVYKAVL----------SN---G------------E-----MVAVKKL-
---------------------W--------------------------------------
----------------------------------GTSKKDNIVKLWCCCT----HK--D-
-CKLLVY----EFMPNGSLGDLLH-------------------------SNKGA------
----------LLDWPTRYKIALDAAEGLSYLHHDC-MPPIVHRDVKSNNILLDGEYGAKV
ADFGVAK--T---V---EM-------------MGKGPKSM-S-VIAGSCGYIAP-EYAY-
TLRVNEKSDIYSFGVVILELVTGKFPV----DP-EFG-E-K-DLVKWVTC----------
---------AMEQNGVDHVIDPK-------------LDVRQHREEINKALSIGLLCTSSL
PINRPSMRRVV--
>Macuminata_23858_GSMUA_Achr6P13780_001:560-734
------------------------------------------------------------
------------------------------------------------------------
--------------ETVAAEVAT----------LGKIRHKNIVKLWCCCT----TK--D-
-CKLLVY----EYMPNGSVGDLLH-----------------------G-SKGG-------
----------LLDWPTRYKIALDAAEGLSYLHHDC-MPPIVHRDVKSNNILLDGEYGAKV
ADFGVAK--A---V---EM------------I-GKGPKSM-S-VIAGSCGYIAP-EYAY-
TLRVNEKSDIYSFGVVILELVTGKLPV----DP-EFG-E-K-DLV---------------
------------------------------------------------------------
-------------
>Sitalica_190_KQL01596:525-735
--NVVGMSASGKVYKAIF------G---RG---G------------E-----VVAVKKL-
---------------------W-------G------GGG-GK------------------
-----AAD--GAAKDRLDAEVET----------LGRIRHKNIVRLWCCFR----GG-DD-
-CRLLVY----EYMPGGSLGDLLH------------------------GGKGSG------
----------LLDWPARHRIMAGAAEGLAYLHHDC-TPPVLHRDVKSSNILLDADLGAKV
ADFGVAR--V---L---GD-----------------GHAAVT-AIAGSCGYIAP-EYSY-
TLRVTEKSDVYSFGVVMLELVTGKKPV----SP-ELG-----------------------
------------------------------------------------------------
-------------
>Sbicolor_35713_OQU80357:706-921
-DNVVGMGAAGKVYKAVL----------RR---GGEDV--------------AVAVKKL-
---------------------W--------------GGG---------------------
-----GKATDGTAKDSFDVEVAT----------LGKIRHRNIVKLWCCFH----SG--D-
-CRLLVY----EYMPNGSLGDLLH-------------------------GGKGS------
----------LLDWAARHRVMVDAAEGLAYLHHDC-APPIVHRDVKSNNILLDAQLGAKV
ADFGVAR--V---I-------------------GEGPAAV-T-AIAGSCGYIAP-EYSY-
TLRVTEKSDVYSFGVVMLELVTGKKPV----GA-ELG-DK--DLV---------------
------------------------------------------------------------
-------------
>Zmays_99376_Zm00001d032344_P001:678-896
-DNVVGMGAAGKVYKAVL----------RR---GGEDV--------------AVAVKKL-
---------------------W--------------SGG---------------------
-----GKATGSTAKESFDVEVAT----------LGKIRHRNIVKLWCCFH----SG--D-
-CRLLVY----EYMANGSLGDLLH-------------------------GGKGC------
----------LLDWPARHRIMVDAAEGLAYLHHDC-GPPIVHRDVKSNNILLDAQLGAKV
ADFGVAR--V---I-------------------GDGPAAV-T-AIAGSCGYIAP-EYSY-
TLRVTEKSDVYSFGVVMLELVTGKKPV----GA-ELG-DK--DLVRWV------------
------------------------------------------------------------
-------------
>Bdistachyon_35558_KQJ98144:666-885
--NVIGAGAAGKVYKAFL----------GR---G------------GDED--VVAVKKL-
---------------------W-------G------AAR-NK------------------
-ELSSSSS--SSNKDGFEAEVAT----------LGRVRHKNIVKLWCCLR----SG--D-
-RRLLVY----EYMPNGSLGDLLH-------------------------GGKGA------
----------VLDWPMRYRIMVDAAEGLSYLHHDC-APPIVHRDVKSNNILLDADFGAKV
ADFGVAR-AI---V---GS----------GNNGRRAPDAAVS-AIAGSCGYIAP-EYSY-
TLRITEKSDVYSFGVVMLELVTGKRPV---------G-G---------------------
------------------------------------------------------------
-------------
>Osativa_36177_Os08t0376300-01:671-892
--NVVGTGAAGKVYKAVL------GNGARG---G------------DDGA--VVAVKKL-
---------------------W-----ANG------GAA-KK-----------------A
AAMEAGGGGGGGGKDTFEAEVAT----------LGRIRHKNIVKLWCSLS----SG--D-
-RRLLVY----EYMPNGSLGDLLH------------------------GGKGG-------
----------LLDWPARHRIMVDAAEGLSYLHHDC-APPIVHRDVKSNNILLDADLRAKV
ADFGVAR-AV-----------------------SAAPPTAVS-AIAGSCGYIAP-EYSY-
TLRITEKSDVYSFGVVMLELLTGKAPA---------G-----------------------
------------------------------------------------------------
-------------
>Brapa_3541_Bra011033.1-P:444-713
--NVIGSGSSGKVYRVEL----------SG---G------------EV----VVAVKKL-
------------------------------------NKTAKG------------------
------GEDDSLNRDVFAAEVET----------LGTIRHKSIVRLWCCCS----SG--D-
-CKLLVY----EYMPNGSLADVLH-----------------------SHCKGGV------
----------LLGWPERLRIALDAAEGLSYLHHDC-VPPIVHRDVKSSNILLDADYGAKV
ADFGIAT------IGQMSG--------------TKSPEAM-S-GIAGSCGYIAP-EYVY-
TLRVNEKSDIYSFGIVLLELVTGKQPT----DL-ELG-DK--DMVKWVCT----TL----
-----------DQSGLESVIDPK---------------LDLFKEEISKLIHIGLLCTSPL
PLNRPSMRK----
>Esalsugineum_13137_ESQ54400:686-957
--NVIGIGSSSKVYKAEL----------SG---G------------E-----VVAVKKL-
------------------------------------NKTAKG------------------
----GDGNSDSLNRDVFTAEVET----------LGTIRHKSIVRLWCCFS----SG--D-
-CKLLVY----EYMPNGSLADALH-----------------------RRRKGAV------
----------LLGWPERLKIALDAAEGLSYLHHDC-VPPIVHRDVKSSNILLDRDYGAKV
ADFGIAK------IGQMSG--------------VKTLEAM-S-GIAGSCGYIAP-EYVY-
TLRVNEKSDIYSFGVVLLELVTGKQPT----DQ-ELG-DK--DMAKWVCN----TL----
-----------DQCGLEPVIDPK--------------LDLGFKEEISKVIHIALLCTSPL
PLNRPSMRK----
>Alyrata_27192_fgenesh2_kg.7__1352__AT4G28490.1:685-934
--NVIGSGSSGKVYKAEL----------SG---G------------E-----VVAVKKL-
------------------------------------NKTVKG------------------
----GDEYSDSLNRDVFAAEVET----------LGTIRHKSIVRLWCCCS----SG--D-
-CKLLVY----EYMPNGSLADVLH-----------------------GDSKGRV------
----------VLGWPERLRIALDAAEGLSYLHHDC-VPPIVHRDVKSSNILLDRDYGAKV
ADFGIAK------VGQMSG--------------SKTPEAM-S-GIAGSCGYIAP-EYVY-
TLRVNEKSDIYSFGVVLLELVTGNQPT----DP-ELG-DK--DMAKWVCT----TL----
-----------DKCGLEPVIDPK--------------LDLKFKEEIS-------------
-------------
>Athaliana_47162_AT4G28490.1:685-937
-KNVIGFGSSGKVYKVEL----------RG---G------------E-----VVAVKKL-
-----------------------------N------KSV-KG------------------
--GDDEYSSDSLNRDVFAAEVET----------LGTIRHKSIVRLWCCCS----SG--D-
-CKLLVY----EYMPNGSLADVLH-----------------------GDRKGGV------
----------VLGWPERLRIALDAAEGLSYLHHDC-VPPIVHRDVKSSNILLDSDYGAKV
ADFGIAK------VGQMSG--------------SKTPEAM-S-GIAGSCGYIAP-EYVY-
TLRVNEKSDIYSFGVVLLELVTGKQPT----DS-ELG-DK--DMAKWVCT----AL----
-----------DKCGLEPVIDPK--------------LDLKFKEEIS-------------
-------------
>Cgrandiflora_4749_Cagra.1225s0042.1.p:684-955
--NVIGFGSSGKVYKVEL----------RG---G------------E-----VVAVKKL-
-----------------------------N------KTV-KG------------------
----GDEYSDSLNRDFFAAEVET----------LGTIRHKSIVRLWCCCS----SG--D-
-CKLLVY----EYMPNGSLADVLH-----------------------NERKGGL------
----------LLGWPERLRIAVDAAEGLSYLHHDC-VPPIVHRDVKSSNILLDGKYRAKI
ADFGIAK------IGQMSG--------------SKTPEAM-S-GIAGSCGYIAP-EYVY-
TLRVNEKSDIYSFGVVLLELVTGKQPT----DQ-ELG-EK--DLGKWVCS----TL----
-----------DQCGLESVIDPK--------------LDLRFKEEISKVIHIGLLCMSPL
PLNRPSMRK----
>Crubella_22995_Carub.0007s1220.1.p:684-955
--NVIGFGSSGKVYKVEL----------RG---G------------E-----VVAVKKL-
-----------------------------N------KTV-KG------------------
----GDEYSDSLNRDFFAAEVET----------LGTIRHKSIVRLWCCCS----SG--D-
-CKLLVY----EYMPNGSLADVLH-----------------------NERKGRL------
----------LLGWPERLRIAVDAAEGLSYLHHDC-VPPIVHRDVKSSNILLDGKYRAKI
ADFGIAK------IGQMSG--------------SKTPEAM-S-GIAGSCGYIAP-EYVY-
TLRVNEKSDIYSFGVVLLELVTGKQPT----DQ-ELG-EK--DLGKWVCS----TL----
-----------DQCGLESVIDPK--------------LDLRFKEEISKVIHIGLLCMSPL
PLNRPSMRK----
>Csativa_84390_Csa12g022030.1:683-956
-RNVIGFGSSGKVYKAEL----------SG---G------------E-----VVAVKKL-
-----------------------------N------KTV-NG------------------
----GDEYSDSLNRDVFAAEVET----------LGTIRHKSIVRLWCCCS----SG--D-
-CKLLVY----EYMPNGSLADVLH-----------------------SDRKGRV------
----------LLAWPERLRIAVNAAEGLSYLHHDC-VPPIVHRDVKSSNILLDGKYRAKV
ADFGIAK------IGQMSG--------------SNTPEAM-S-GIAGSCGYIAP-EYVY-
TLRVNEKSDIYSFGVVLLELVTGKQPT----DT-ELG-DK--DLGKWVCT----TL----
-----------DRCGLEPVIDPK--------------LDIKFKEEISKVIHIALLCTSPL
PLNRPSMRKV---
>Csativa_31556_Csa10g014130.1:683-956
-RNVIGFGSSGKVYKVEL----------SG---G------------E-----VVAVKKL-
-----------------------------N------KAATKG------------------
----GDEYSCSLNRDVFAVEVET----------LGTIRHKSIVRLWCCCS----SG--D-
-CKLLVY----EYMPNGSLADVLH-----------------------SDRKGRV------
----------LLGWSERLRIAVDAAEGLSYLHHDC-VPPIVHRDVKSSNILLDGKYRAKV
ADFGIAK------IGQLSG--------------SKTPDAM-S-GIAGSCGYIAP-EYVY-
TLRVNEKSDIYSFGVVLLELVTGKQPT----DP-LLG-DK--DLGKWVCT----TL----
-----------DHCGLEPVIDPK--------------LDIKFKEEISKVIHIALLCTSPL
PLNRPSMRK----
>Csativa_57081_Csa11g015270.1:859-1133
-RNVIGFGSSGKVYKAEL----------SG---G------------E-----VVAVKKL-
-----------------------------N------KTATKG------------------
----GDEYSDSLNRDGFAAEVET----------LGTIRHKSIVRLWCCCS----SG--D-
-CKLLVY----EYMPNGSLADVLH-----------------------TDHKGGV------
----------FLGWSERLRIAVDAAEGLSYLHHDC-VPPIVHRDVKSSNILLDGKYRAKV
ADFGIAK------IGQMSG--------------SKTPDAM-S-GIAGSCGYIAP-EYVY-
TLRVNEKSDIYSFGVVLLELVTGKQPT----DP-ELG-DK--DLGKWVCT----TL----
-----------DHCGLEPVIDSK--------------LDIKFKEEISKVIHIALLCTSPL
PLNRPSMRKV---
>Cviolacea_12397_Clevi.0001s2292.1.p:684-950
--NLIGTGASGKVYKAEL----------SN---G------------E-----VVAVKRL-
---------------------Y--------------GTPKEN------------------
---------DSLNRDAFAAEVQT----------LGTIRHRSIVRLLCCCC----SG--D-
-CRLLVY----EYMPNGSLGDALH------------------------GGKGGL------
----------RLDWRARYKIALDAAEGLSYLHHDC-VPPIVHRDVKSNNILLDTEFGAKI
ADFGVAK------VADTDG--------------RKALSSM-S-MIAGSCGYIAP-EYAY-
TLRVNEKSDIYSFGVVLLELVTGKPPM----DS-KLG-ER--DMVKWVYT----TL----
-----------DQKNLEGVIDPK--------------LDLGFKEEISRVIHIALLCTSPL
PLNRPSMRK----
>Thassleriana_19928_XP_010540887.1:683-951
-RNVIGAGASGKVYKAEL----------SN---G------------E-----VVAVKKL-
-----------------------------N------GRA-RE------------------
---DDSLN-----RDAFAAEVQT----------LGTIRHKSIVRLLCCCC----SG--D-
-CRLLVY----EYMPNGSLGDALH------------------------GGKGGL------
----------RLDWRSRYRIALDAAEGLSYLHHDC-VPPIVHRDVKSNNILLDADFGAKI
ADFGVAK--VAA-M---DG--------------GKVLGSM-S-VIAGSCGYIAP-EYAY-
TLRVNEKSDIYSFGVVLLELVTGRGAT----DQ-KLG-EK--DLVKWVCT----TL----
-----------DQKDLEAVIDPE--------------LDLRFKEEISRFIHIALLCTSPL
PLNRPSMRKV---
>Atrichopoda_12489_evm_27.model.AmTr_v1.0_scaffold00033.48:660-934
-KNVIGHGGSGTVYRIQL----------KN---G------------E-----AVAVKKL-
---------------------W-------T------KRA-KN------------------
-----QASDIGFIDRELEAEVKT----------LGSIRHKNIVKLYCCFS----NP--Y-
-SNLLVY----QYMPNGNLWDALH--------------------------KGTC------
----------LLDWPARHRIALGIAQGLSYLHHDL-SPPIIHRDIKSTNILLDADFQPKV
ADFGVAK--V---L---QS--------------RGSGDSITTTAIAGTYGYLAP-EYAY-
SSKATTKCDVYSYGVLLMELITGKKPV----EA-EFG-ENK-NIVYWISK----KVA---
-----------TKEGTKDVLDKQ------------LA--ELFTDDMVKALRISVLCTNNM
PAYRPKMNEVVQ-
>Acoerulea_29398_Aqcoe6G158500.1.p:658-932
-KNIVGHGGSGTVYKIEL----------SN---G------------Q-----AVAVKKL-
---------------------W-------T------RKT-KD------------------
--PTAEDQ--LFLDNELKTEVQT----------LGSIRHKNIVKLYSYYS----SW--D-
-LNLLVY----EYMPNGNLWDALH-------------------------GRKTL------
----------LLDWPTRHSIALGIAQGLAYLHHDL-SPSIIHRDIKSTNILLNADYQPKV
ADFGVAK--V---L---LA--------------KGMDSST-T-VVAGTYGYLAP-EYAY-
TSKATTKCDVYSYGVVLMELITGKKPV----EA-EFG-ESK-NIIYWVSC----KGV---
-----------TKEGILDVLDKR------------LS--GSFKDEMRKVLRIAARCTCNT
PALRPTMKEVVQ-
>Mtruncatula_47258_KEH36108:656-932
-KNIMGHGGSGTVYKIEL----------KT---G------------D-----VVAVKRL-
---------------------W--------------SRSSKD------------------
----SSPEDALFVDKALKAEVET----------LGSIRHKNIVKLYCCFS----SL--D-
-CSLLVY----EYMPNGTLYDSLH--------------------------KGWI------
----------HLDWPTRYRIALGIAQGVAYLHHDL-VFPIIHRDIKSTNILLDEDYHPKV
ADFGIAK--V---L---QA--------------RGAKDSTTT-VIAGTYGYLAP-EYAY-
SPRATTKCDVYSFGVILLELLTGRKPI----ES-EFG-ENR-NIVFWVAN----KVEGK-
-----------EGARPSEVFDPK--------------LSCSFKDDMVKVLRIAIRCSYKA
PASRPTMKEVVQ-
>Gmax_75520_KRH62141:658-934
-KNIMGHGGSGTVYKIEL----------KS---G------------D-----IVAVKRL-
---------------------W--------------SHASKD------------------
----SAPEDRLFVDKALKAEVET----------LGSIRHKNIVKLYCCFS----SY--D-
-CSLLVY----EYMPNGNLWDSLH--------------------------KGWI------
----------LLDWPTRYRIALGIAQGLAYLHHDL-LLPIIHRDIKSTNILLDVDNQPKV
ADFGIAK--V---L---QA--------------RGGKDSTTT-VIAGTYGYLAP-EFAY-
SSRATTKCDVYSYGVILMELLTGKKPV----EA-EFG-ENR-NIVFWVSN----KVEGK-
-----------EGARPSEVLDPK--------------LSCSFKEDMIKVLRIAIRCTYKA
PTSRPTMKEVVQ-
>Gmax_86426_KRH52853:655-931
-KNIMGHGGSGTVYKIEL----------KS---G------------D-----IVAVKRL-
---------------------W--------------SHSSKD------------------
----SAPEDRLFVDKALKAEVET----------LGSVRHKNIVKLYCCFS----SY--D-
-FSLLVY----EYMPNGNLWDSLH--------------------------KGWI------
----------LLDWPTRYRIALGIAQGLAYLHHDL-LLPIIHRDIKSTNILLDVDYQPKV
ADFGIAK--V---L---QA--------------RGGKDSTTT-VIAGTYGYLAP-EFAY-
SSRATTKCDVYSFGVILMELLTGKKPV----EA-EFG-ENR-NIVFWVSN----KVEGK-
-----------EGARPSEVLDPK--------------LSCSFKEDMVKVLRIAIRCTYKA
PTSRPTMKEVVQ-
>Esalsugineum_19793_ESQ43706:659-932
-KNIVGHGGSGTVYRVEL----------KS---G------------E-----VVAVKKL-
---------------------W-------S------QSR-KD------------------
--SASDDR--MHLNKEMKTEVET----------LGSIRHKNIVKLFSYFS----SL--D-
-CSLLVY----EYMPNGNLWDALH--------------------------KGFV------
----------HLEWPIRHQIAVGVAQGLAYLHHDL-SPPIIHRDIKSTNILLDINYQPKV
ADFGIAK--V---L---QA--------------RGKDSTT-T-VIAGTYGYLAP-EYAY-
SSKATIKCDVYSFGVVLMELITGKKPV----DS-CFG-ENK-NIVNWVST----KID---
-----------TKEGLIETVDKR------------LS--ESSKADIINALRVAIRCTSRT
PTIRPTMTEVVQ-
>Brapa_1450_Bra040495.1-P:803-1076
-KNIVGHGGSGTVYRVQL----------KS---G------------E-----VVAVKKL-
---------------------W-------S------QSS-KD------------------
--SASEDT--LHLNKELKTEVET----------LGSIRHKNIVKLFSYFS----SL--D-
-CSLLVY----EYMPNGNLWDALH--------------------------KGFV------
----------HLEWSTRHKIAVGVAQGLAYLHHDL-SPPIIHRDIKSTNILLDVNYQPKV
ADFGIAK--V---L---QA--------------RGKDSTT-T-VIAGTYGYLAP-EYAY-
SSKATTKCDVYSFGVMLMELITGKKPV----DS-CFG-ENK-NIVNWVST----KID---
-----------TKEGLIETLDKR------------LS--ESSKADMINALRVAIRCTSRT
PTIRPSMNEVVQ-
>Athaliana_30261_AT5G49660.1:658-931
-KNIVGHGGSGTVYRVEL----------KS---G------------E-----VVAVKKL-
---------------------W-------S------QSN-KD------------------
--SASEDK--MHLNKELKTEVET----------LGSIRHKNIVKLFSYFS----SL--D-
-CSLLVY----EYMPNGNLWDALH--------------------------KGFV------
----------HLEWRTRHQIAVGVAQGLAYLHHDL-SPPIIHRDIKSTNILLDVNYQPKV
ADFGIAK--V---L---QA--------------RGKDSTT-T-VMAGTYGYLAP-EYAY-
SSKATIKCDVYSFGVVLMELITGKKPV----DS-CFG-ENK-NIVNWVST----KID---
-----------TKEGLIETLDKR------------LS--ESSKADMINALRVAIRCTSRT
PTIRPTMNEVVQ-
>Alyrata_3883_fgenesh2_kg.8__841__AT5G49660.1:656-929
-KNIVGHGGSGTVYRVEL----------KS---G------------E-----VVAVKKL-
---------------------W-------S------QSS-KD------------------
--SASEDK--MHLNKELKTEVET----------LGSIRHKNIVKLFSYFS----SL--D-
-CSLLVY----EYMPNGNLWDALH--------------------------KGFV------
----------HLEWRTRHQIAVGVAQGLAYLHHDL-SPPIIHRDIKSTNILLDVNYQPKV
ADFGIAK--V---L---QA--------------RGKDSTT-T-VMAGTYGYLAP-EYAY-
SSKATIKCDVYSFGVVLMELITGKKPV----DS-CFG-ENK-NIVNWVST----KID---
-----------TKEGLIETLDKS------------LS--ESSKADMINALRVAIRCTSRT
PTIRPTMNEVVQ-
>Cgrandiflora_17190_Cagra.3474s0011.1.p:656-929
-KNIVGHGGSGTVYRVEL----------KS---G------------E-----VVAVKKL-
---------------------W-------S------QSS-KD------------------
--SASEDK--MHLNKELKTEVET----------LGSIRHKNIVKLFSYFS----SL--D-
-CSLLVY----EYMPNGNLWDALH--------------------------KGFV------
----------HLEWRTRHQIAVGVAQGLAYLHHDL-SPPIIHRDIKSTNILLDVNYQPKV
ADFGIAK--V---L---QA--------------RGKDSTT-T-VMAGTYGYLAP-EYAY-
SSKATIKCDVYSFGVVLMELITGKKPV----DS-CFG-ENK-NIVNWVST----KID---
-----------TKEGLIETLDKR------------LA--DSSKGDMINALRVAIRCTSRT
PTIRPTMNEVVQ-
>Crubella_26246_Carub.0008s0952.1.p:657-930
-KNIVGHGGSGTVYRVEL----------KS---G------------E-----VVAVKKL-
---------------------W-------S------QSS-KD------------------
--SASEDK--MHLNKELKTEVET----------LGSIRHKNIVKLFSYFS----SL--D-
-CSLLVY----EYMPNGNLWDALH--------------------------KGFV------
----------HLEWRTRHQIAVGVAQGLAYLHHDL-SPPIIHRDIKSTNILLDVNYQPKV
ADFGIAK--V---L---QA--------------RGKDSTT-T-VMAGTYGYLAP-EYAY-
SSKATIKCDVYSFGVVLMELITGKKPV----DS-CFG-ENK-NIVNWVST----KID---
-----------TKEGLIETLDKR------------LA--DSSKGDMINALRVAIRCTSRT
PTIRPTMNEVVQ-
>Csativa_35656_Csa18g019050.1:661-934
-KNIVGHGGSGTVYRVEL----------KS---G------------E-----VVAVKKL-
---------------------W-------S------QSS-KD------------------
--SASEDK--MHLNKELKTEVET----------LGSIRHKNIVKLFSYFS----SL--D-
-CSLLVY----EYMPNGNLWDALH--------------------------KGFV------
----------HLEWRTRHQIAVGVAQGLAYLHHDL-SPPIIHRDIKSTNILLDVNYQPKV
ADFGIAK--V---L---QA--------------RGKDSTT-T-VMAGTYGYLAP-EYAY-
SSKATIKCDVYSFGVVLMELITGKKPV----DS-CFG-ENK-NIVNWVST----KID---
-----------TKEGLMETLDKR------------LA--ESSRADMINALRVAIRCTSRT
PTIRPTMNEVVQ-
>Csativa_61761_Csa02g035890.1:661-934
-KNIVGHGGSGTVYRVEL----------KS---G------------E-----VVAVKKL-
---------------------W-------S------QSS-KD------------------
--SASEDK--MHLNKELKTEVET----------LGSIRHKNIVKLFSYFS----SL--D-
-CSLLVY----EYMPNGNLWDALH--------------------------KGFV------
----------HLEWRTRHQIAVGVAQGLAYLHHDL-SPPIIHRDIKSTNILLDVNYQPKV
ADFGIAK--V---L---QA--------------RGKDSTT-T-VMAGTYGYLAP-EYAY-
SSKATIKCDVYSFGVVLMELITGKKPV----DS-CFG-ENK-NIVNWVST----KID---
-----------TKEGLMETLDKR------------LA--ESSRADMINALRVAIRCTSRT
PTIRPTMNEVVQ-
>Csativa_72465_Csa11g078960.1:519-792
-KNIVGHGGSGTVYRVEL----------KS---G------------E-----VVAVKKL-
---------------------W-------S------QSS-KD------------------
--SASEDK--MHLNKELKTEVET----------LGSIRHKNIVKLFSYFS----SL--D-
-CSLLVY----EYMPNGNLWDALH--------------------------KGFV------
----------HLEWRTRHQIAVGVAQGLAYLHHDL-SPPIIHRDIKSTNILLDVNYQPKV
ADFGIAK--V---L---QA--------------RGKDSTT-T-VMAGTYGYLAP-EYAY-
SSKATIKCDVYSFGVVLMELITGKKPV----DS-CFG-ENK-NIVNWVST----KID---
-----------TKEGLIETLDKR------------LA--ESSRADMINALRVAIRCTSRT
PTIRPTMNEVVQ-
>Cviolacea_13262_Clevi.0014s1370.1.p:650-923
-KNIVGHGGSGTVYRVEL----------KS---G------------E-----VVAVKKL-
---------------------W-------S------QRN-KE------------------
--STPEDG--LHLDKELKTEVET----------LGSIRHKNIVKLYSYFS----SL--D-
-CSLLVY----EYMPNGNLWDALH--------------------------KGFV------
----------HLDWPTRHQIAVGVAQGLAYLHYDL-SPPIIHRDIKSTNILLDVNYQPKV
ADFGIAK--V---M---QA--------------RGKDSTT-T-VIAGTYGYLAP-EFAY-
SSKATIKCDVYSFGVVLMELITGKKPV----DS-AFG-ENK-NIVNWVST----KID---
-----------TKEGLMEALDRR------------LS--DLSKEDMINALRVAIRCTSRS
PTIRPTMNEVVQ-
>Thassleriana_20255_XP_010556500.1:650-923
-KNIVGHGGSGTVYRVEL----------KS---G------------E-----VVAVKKL-
---------------------W-------S------RRT-KD------------------
--TAAEDS--VHLDKELKTEVET----------LGSIRHKNIVKLYSYFS----SS--D-
-CSLLVY----EYMPNGNLWDSLH--------------------------KGIV------
----------LLDWPTRHQIAVGIAQGLAYLHHDL-SPPIIHRDIKSTNILLDVNYQPKV
ADFGIAK--V---L---QA--------------RGKDSTT-T-VIAGTYGYLAP-EFAY-
SSKATVKCDVYSFGVVLMELITGKKPV----DS-AFG-ENK-NIVNWVST----KID---
-----------TKEGLMETLDKR------------LS--DLSKEFMINALRVAIRCTSRS
PTIRPTMNEVVQ-
>Dcarota_11435_KZM92598:519-610
------------------------------------------------------------
------------------------------------------------------------
------------------------------------------------------------
------------------------------------------------------------
------------------------------------------------------------
-----------------------------------------S------------------
--KATTKCDVYSFGVVLMELITGKKPV----EA-EFG-DSK-NIINWVSS----KVE---
-----------TKEGVMEVLDKQ--------------ISASFKDEIIKVLRIAVRCTSKS
PALRPTMVEVV--
>Dcarota_8403_KZN00792:651-924
--NIIDRGGSGTVYKIEL----------SN---G------------E-----IIAVKRL-
---------------------W--------------RQATKD------------------
----PSSDDQVVINKELKTEVET----------LGSIRHKNIVKLYCYFS----SV--E-
-SNLLVY----EYMPNGNLWDSLH--------------------------RGKI------
----------QLDWPTRHQIALGVAQGLAYLHHDL-MPPIIHRDIKSTNILLDVNNHAKV
ADFGIAK--V---L---RA--------------QGGKDSTTT-VIAGTYGYLAP-EYAY-
SSKATTKCDVYSFGVVLMELITGKKPV----EA-EFG-DNK-NIIYWVST----KVE---
-----------TKEGVMEVLDKQ--------------LSGSFKDEIIKVLRIAVRCTSKS
PALRPTMDEVVQ-
>Fvesca_11566_FvH4_5g33580.t2:657-931
-KNIVGHGGSGTVYKIEM----------SS---G------------D-----VVAVKRL-
---------------------W--------------SKKTKE------------------
----ASEDDQFVINKELKTEVET----------LGNIRHKNIVKLFCYFS----SL--D-
-CNLLVY----EYMPNGNLWDALH--------------------------KGWI------
----------HLEWPTRHQIALGIAQGLSYLHHDL-MPPIIHRDIKSTNILLDVNYHPKV
ADFGIAK--V---L---QA--------------RGGKDSTTT-VIAGTYGYLAP-EYAY-
SSKATTKCDVYSFGVVLMELITGKKPV----EA-EFG-DNK-NIIYWVSN----KVD---
-----------TKEGAMEVLDKR--------------LSESFKEEMIQVLRIAVRCTYKA
PSLRPTMKEVVQ-
>Cclementina_19912_ESR55991:652-928
EKNKVGQGGSGTVYKIDL----------NS---G------------E-----VVAVKKL-
---------------------W-------S------QRT-KV----------------SA
SDTDQLQL-----DKGLKTEVET----------LGNIRHKNIVKLYCYFS----SL--Y-
-CNLLVY----EYMPNGNLWDALH--------------------------KGLV------
----------HLDWPTRHKIAFGVAQGLAYLHHGL-LSPIIHRDIKSTNILLDVNYQPKV
ADFGIAK--V---L---QA-------------RGGKDSTT-T-VIAGTYGYLAP-EYAY-
SSKATTKCDVYSFGVVLMELITGRKPV----ED-DFG-DNK-NIIYWVST----KVD---
-----------TKEGIMEVLDKK------------LS--GSFRDEMIEVLRIAIRCTSKS
PATRPTMNEVVQ-
>Graimondii_67977_KJB29386:647-921
-KNIVGHGGSGTVYRIEL----------QN---G------------H-----VVAVKKL-
---------------------W--------------SKTYKD------------------
----SGSKDQLVFDKGLKTEVET----------LGNIRHKNIVKLYSYFS----NL--D-
-CNLLVY----EYMLNGNLWDALH--------------------------NGRF------
----------DLDWPIRHRIALGVAQGLAYLHHDI-LPPIIHRDIKSTNILLDVDYHPKV
ADFGIAK--V---L---QA--------------RGGKDSTTT-VIAGTYGYLAP-EYAY-
SNKATTKCDVYSFGVVLMELITGKKPV----ET-DFG-ENK-NIVLWISA----KLE---
-----------TKEGVVEVLDKK--------------LSKTFKEEMVKVLRIAMRCTCKN
PSQRPTMNEVVQ-
>Graimondii_55417_KJB59873:666-939
-KNIVGHGGSGTVYRIEL----------KS---G------------D-----VVAVKKL-
---------------------W--------------SKTAKD------------------
----SFSEDQMVFNKGMKTEVET----------LGSIRHKNIVKLYSYFS----SF--D-
-CNLLVY----EFMPNGNLWDALH--------------------------KGWL------
----------FLDWPTRHQIALGVAQGLAYLHHDL-MPPIIHRDIKSTNILLDANYQPKV
ADFGIAK--V---L---QA--------------RGKDSTN-T-VIAGTYGYLAP-EYAY-
SNKATTKCDVYSYGVVLMELITGKKPV----ES-DFG-ENK-NIVYWVST----KLE---
-----------TKEGVMEALDKS--------------LSTSFKDEMIQVLRTAMRCTCKN
PSQRPTMNEVVQ-
>Cpapaya_4221_evm.model.supercontig_160.7:653-926
-KNIVGHGGSGTVYKIAL----------SS---G------------E-----VVAVKKL-
---------------------W--------------SHKTKG------------------
----FASDDQLVLDKELKTEVET----------LGSIRHKNIVKLFSYLS----SF--D-
-CNLLVY----EHMPNGNLWDALH--------------------------NGWI------
----------HLDWPTRHQIALGVAQGLAYLHHDL-LPPIIHRDIKTTNILLDINYQPKV
ADFGIAK--V---L---QA--------------RGKDSTT-T-VIAGTYGYLAP-EYAY-
SSKATTKCDVYSFGVVLMELITGKKPV----EA-DFG-ENK-NIIYWVAT----KVE---
-----------TKEGVMQVLDKC--------------LSGSFRDEMIQVLRIAIRCTCKT
PSLRPSMNEVVQ-
>Ptrichocarpa_63078_PNT49135:650-924
-KNIVGHGGSGTVYRIEL----------SS---G------------E-----VVAVKRL-
---------------------W-------S------RKS-KD------------------
----SGSEDQLLLDKELKTEVGT----------LGSIRHKNIVKLYCYFS----SS--D-
-CNLLIY----EYMPNGNLWDALH--------------------------KGWI------
----------HLNWPTRHQIAVGVAQGLAYLHHDL-LPPIIHRDIKSTNILLDANYRPKV
ADFGIAK--V---L---QA--------------RGGKDSTTT-VIAGTYGYLAP-EYAY-
SSKATTKCDVYSFGVVLMELITGKKPV----EA-DYG-ESK-NIINLVST----KVD---
-----------TKEGVMEVLDKR--------------LSGSFRDEMIQVLRIAIRCTYKT
PALRPTMNEVVQ-
>Graimondii_24904_KJB64049:647-916
-KNIVGHGGSGTVYRIEL----------RS---G------------D-----VVAVKKL-
---------------------W-------S------RTT-KD------------------
--STSEDQ--LIIKKCLNTEVET----------LGNIRHKNIVKLYSYFS----NF--D-
-CHLLVY----DYMPNGNLWDALH--------------------------KGWF------
----------HLDWPNRHQIALGVAQGLAYLHHDL-LPPIVHRDIKSTNILLDINYQPKV
ADFGIAK--V---L---KD-----------------STST---IIAGTYGYLAP-EYAY-
SNKATTKCDVYSFGVVLMELITGKKPV----DA-DFG-EYK-NIVYWVTT----KLD---
-----------TKEGVMEVIDKN------------LL--GSFKDEMIQVLRIAMCCTCKN
PSQRPTMNEVVQ-
>Graimondii_21976_KJB58763:650-923
--NIVGHGGSGTVYRIRL----------RG---G------------E-----VVAVKKL-
---------------------W-------S------RTA-KD------------------
----STPEDQLIFDKGLKTEVET----------LGSIRHKNIVKLYSYIT----NF--D-
-CKMLVY----EYMPNGNLWDALH--------------------------KGWI------
----------HLDWPIRHQIALGVAQGLAYLHHDL-LTPIIHRDIKSTNILLDANYEPKV
ADFGIAK--V---L---QA--------------RGGKDSIIT-VIAGTYGYLAP-EYAY-
SSKATTKSDVYSFGVVLMELITGKKPV----EA-VFG-ENK-NIVYWVST----KLD---
-----------TKEGVMEVLDKR--------------VSGSFKDEMIQVLRIAMRCTYRN
PSQRPPMNEVVQ-
>Tcacao_12004_Thecc.08G079600.1.p:646-920
-KNIVGHGGSGTVYRIEL----------RS---G------------E-----VVAVKKL-
---------------------W-------S------RTE-KD------------------
----SASEDQLIWDKGLKTEVQT----------LGSIRHKNIVKLYCYFS----NL--D-
-CNLLVY----EYMPNGNLWDALH--------------------------KGRI------
----------HLDWPIRHQIALGIAQGLAYLHHDL-LPPIIHRDIKSTNILLDVNYQPKV
ADFGIAK--V---L---QA--------------RGGKDSTTT-VIAGTYGYLAP-EYAY-
SNKATTKCDVYSFGVVLMELITGKKPV----EA-DFG-ENK-NIVYWVSG----RLD---
-----------TKDGVMEVLDKR--------------LSGSFKDEMIQVLRIAMRCTSRN
PNHRPTMNEVVQ-
>Hannuus_25830_OTG14844:648-920
--NVVGHGGSGTVYKIDL----------SN---G------------E-----VVAVKRL-
---------------------W-------S------QKA-KD-----------------E
SSDDQQIM-----NRELKTEVET----------LGNIRHKNIVKLYCYFS----GF--D-
-CNLLVY----EYMPNGNLWDALH--------------------------RGKC------
----------LLDWPTRHQIALGVAQGLAYLHHDL-MPPIIHRDIKSTNILLDRDFQPKV
ADFGIAK--V---L---RA--------------RGKDSTT-T-IVAGSYGYLAP-EYAY-
SCKATTKCDVYSFGVVLMELITGKKPV----EV-EFG-ENK-NIIYWIST----KVE---
-----------TKEGAFEVLDKR------------LS--GYYNNDIIKVLRIAIRCTCQT
ATLRPSMNEIVQ-
>Slycopersicum_7266_Solyc04g077010.3.1:646-920
-KNIVGYGGSGAVYKIEL----------SN---G------------G-----VVAAKKL-
---------------------W-------S------HKH-KH------------------
----SVSEDQLVLDKELKTEVET----------LGNIRHKNIVKLYCYFS----SL--D-
-CSLLVY----EYMPNGNLWHALH--------------------------GGKF------
----------VLDWPIRHQIALGIAQGLAYLHHDL-MPPIIHRDIKSTNILLDIDYQPKV
ADFGIAK--V---L---QA--------------RGGKDSSTT-VIAGTYGYLAP-EYAY-
SSKATTKCDVYSFGVVLMELITGKKPV----EP-EFG-DNK-NIVYWVST----KVE---
-----------TKEGAFEVLDKK--------------VSDSFKEDMIKVLRIAIRCTYST
PTLRPTMNEVVQ-
>Sindicum_15962_XP_011074306.1:654-927
--NIVGYGGSGTVYKIEL----------NN---G------------E-----VVAVKKL-
---------------------W-------S------QKS-KD------------------
----SASDDQLILDKELKTEVET----------LGSIRHKNIVKLYCYFS----SL--D-
-CSLLVY----EYMSNGNLWDALH--------------------------RGKV------
----------LLDWPTRHQIALGIAQGLAYLHHDL-MPPIIHRDIKSTNILLDVDYQPKV
ADFGIAK--V---L---QA--------------RGSKDSTTT-EIAGTYGYLAP-EYAY-
SSKATTKCDVYSFGVVLMELITGKKPV----EA-EFG-ENK-NIIYWVST----KVE---
-----------TKEGAADVLDKR--------------VVGSYEEDMIKVLRVAVRCTCRT
PVLRPTMNEVVQ-
>Aofficinalis_22293_ONK74524:187-464
--NIVGHGGSGTVYKIEL----------SN---G------------E-----HVAVKKL-
---------------------W-------S------QKSNKD------------------
-----QSADQLYMSRELRSEVKT----------LGSIRHKNIVKLYCCFS----SS--D-
-SNLLVY----EYMPNGNLWDALH------------------------KETGWS------
----------FLDWPTRHRIAVGIAQGLAYLHHDL-LFPIVHRDVKTSNILLDAEFEPKV
ADFGVAK--V---L---QA--------------GKENDSCSTTVIAGTCGYLAP-EYAY-
SSRASTKCDVYSFGVVLMEIITGKKPS----EP-EFG-ENK-DIIHWVST----KMA---
-----------AEGCGCEVLDKR-------------LSWSPFKEEMLHALRIALRCTCTM
PAMRPSMNEVVQ-
>Bdistachyon_46364_KQJ85659:673-962
--NIVGHGGSGTVYKIEL----------SS---G------------E-----LVAVKKL-
---------------------W-------VSSSNKSGSKQNK------------------
---YGAGAGEEEEDRELRTEVET----------LGSIRHKNIVKLYCCYS----GA--D-
-SKLLVY----EYMPNGNLWDALH-------------------AGDNGDDGGLL------
----------FLDWPARHRVAMGVAQGLAYLHHDL-TLPIVHRDIKTSNILLDAAFEPKV
ADFGIAK--V---L---QA--------------HSAIAGATTTTIAGTYGYLAP-EYAY-
SSKATTKCDVYSFGVVLMELATGKKPI----EP-EFG-ETR-DIVQWVAA----KV----
-----------AAAAEAEALDTR-------------LAWSPYKEEMVQALRVAVRCTCSI
PGLRPAMADVVQ-
>Osativa_3712_Os12t0632900-01:669-949
--NIVGHGGSGTVYKIEL----------SN---G------------E-----LVAVKKL-
---------------------W-------V------SRRSKQ------------------
--EHGHGGGGGCLDRELRTEVET----------LGSIRHKNIVKLYCCYS----GA--D-
-SNLLVY----EYMPNGNLWDALH------------------------GGGGWGFG----
----------FLDWPTRHRVALGVAQGLAYLHHDL-LFPIVHRDIKSSNILLDADFEPKV
ADFGIAK--V---L---QA--------------RGDRDASTT-TIAGTYGYLAP-EYAY-
SSKATTKCDVYSFGVVLMELATGKKPI----EP-EFG-DTR-DIVQWVSG----KV----
-----------AAGGEGEALDKR-------------LEWSPFKEEMVQALRVAVRCTCSI
PGLRPTMADVVQ-
>Sitalica_23966_KQL17392:664-951
--NIVGHGGSGTVYKIEL----------SS---G------------E-----LVAVKKL-
---------------------W--------------VSAARR-----------TKQQHDV
QVLTSTTSSGWLGDRELRTEVET----------LGSIRHKNIVKLYCCYS----GA--D-
-SNLLVY----EYMPNGNLWEALH--------------------------GCFL------
----------LLDWPTRHRVALGVAQGLAYLHHDL-MFPIVHRDIKSSNILLDADFEPKV
ADFGIAK--V---L---QA------------RGAGADRDASTTTIAGTYGYLAP-EYAY-
SSKATTKCDVYSFGVVLMELATGRKPI----EP-EFG-DTR-DIVHWVSG----KV----
-----------AAGAEADALDKR-------------LAWSPYKEEMVQALRVAVRCTCSI
PGLRPAMADVVQ-
>Zmays_13796_Zm00001d031201_P001:672-972
--NIVGHGGSGTVYKIEL----------SG---G------------E-----LVAVKKL-
---------------------W----VSSKRRLRGPSSKQVD-----------WAAVTST
TTNSGDSDGGWLGDRELRTEVET----------LGSIRHKNIVKLYCCYS----GA--D-
-CNLLVY----EYMPNGNLWEALH--------------------------GCYL------
----------LLDWPTRHRVALGVAQGLAYLHHDL-LFPIVHRDIKSSNILLDADFEPKV
ADFGIAK--V---LQARGR--------------GGADRDASTTTIAGTYGYLAP-EYAY-
SSKATTKCDVYSFGVVLMELATGRKPI----EP-EFG-DTR-DIVHWVSG----KVAS--
-----------GAGAEADALDKR-------------LAWSPYKEEMLQALRVAVRCTCSM
PGLRPTMADVVQ-
>Sbicolor_8777_EES16440:675-973
--NIVGHGGSGTVYKIEL----------SS---G------------E-----LVAVKKL-
---------------------W-----VSSTRRRPSRKQQVD----------WAAAAAAN
SRDSSDGDGGWLGDRELRTEVET----------LGSIRHKNIVKLYCCYS----GA--D-
-CNLLVY----EYMPNGNLWEALH--------------------------GCYL------
----------LLDWPTRHRVALGVAQGLAYLHHDL-LFPIVHRDIKSSNILLDADFEPKV
ADFGIAK--V---L---QA-------------RGGADRDASTTTIAGTYGYLAP-EYAY-
SSKATTKCDVYSFGVVLMELATGRKPI----EP-EFG-DTR-DIVHWVSG----KVAA--
-----------GAGAEADALDKR-------------LAWSPYKEEMVQALRVAVRCTCSM
PALRPTMADVVQ-
>Zmays_31651_Zm00001d041232_P001:747-983
------------------------------------------------------------
------------------------------------------------------------
---------------ELRTEVET----------LGSIRHKNIVKLYCCYS----GA--D-
-CNLLVY----EYMPNGNLWEALH--------------------------GCYL------
----------LLDWPTRHRVALGVAQGLAYLHHDL-LFPIVHRDIKSSNILLDADFEPKV
ADFGIAK--V---L---QA--------RGGGGVDRDRDASTT-TIAGTYGYLAP-EYAY-
SSKATTKCDVYSFGVVLMELATGRKPI----EP-EFG-DTR-DIVHWVSG----KVAA--
-----------GAGAEADALDKR-------------LAWSPYKEEMVQALRVAVRCTCSM
PGLRPTMADVVQ-
>Acomosus_9536_Aco004994.1.mrna1:1613-1887
--NIVGHGGSGTVYKIKL----------SN---G------------E-----CVAVKKL-
---------------------W-------T------RKT-KD------------------
--RSNSAQ--LILDRELRTEVET----------MESIRHKNIVKLYCCFS----SM--D-
-SNLLVY----EYMPNGNLWDALH--------------------------KGCS------
----------TLDWPKRHRIALGIAQGLAYLHHDL-LFPIVHRDIKTSNILLDAEFEPKV
ADFGIAK--M---L---QT-------------RGDHDSST-T-IIAGTYGYLAP-EYAY-
SSKATTKCDVYSFGVVLMELVTGKKPN----EP-EFG-DNR-DITQWVTS----KIG---
-----------AKEGAVEVLDKR-----------ISW--SPFKEEMTQVLRIALRCACSI
PNLRPTMNEVVQ-
>Pdactylifera_10286_XP_008787759.3:668-941
--NIVGHGGSGTVYKIAL----------SN---G------------E-----MVAVKKL-
---------------------W-------S------RTM-KN------------------
-----PPPYQSYLDKELKTEVET----------LGSIRHKNIVKLYCCFS----SM--D-
-CKLLVY----EYMPNGNLWDALH--------------------------SGGS------
----------FLDWPTRHRIASGVAQGLAYLHHDL-LFPIVHRDIKTSNILLDEDFEPKV
ADFGVAK--V---L---QA--------------RGDHESSAT-VITGTYGYLAP-EYAY-
STKATTKCDVYSFGVVLMELVTGKKPN----EP-EFG-ENQ-DIIHWVSS----KMG---
-----------TKERAMDAIDKQ-------------LSWSPFKEEMIQVLRIALRCTLRT
PALRPSMNEVVQ-
>Pdactylifera_26017_XP_026659919.2:668-941
--NIVGHGGSGTVYKIAL----------SN---G------------E-----MVAVKKL-
---------------------W-------S------RTM-KN------------------
-----PPPYQSYLDKELKTEVET----------LGSIRHKNIVKLYCCFS----SM--D-
-CKLLVY----EYMPNGNLWDALH--------------------------SGGS------
----------FLDWPTRHRIASGVAQGLAYLHHDL-LFPIVHRDIKTSNILLDEDFEPKV
ADFGVAK--V---L---QA--------------RGDHESSAT-VITGTYGYLAP-EYAY-
STKATTKCDVYSFGVVLMELVTGKKPN----EP-EFG-ENQ-DIIHWVSS----KMG---
-----------TKERAMDAIDKQ-------------LSWSPFKEEMIQVLRIALRCTLRT
PALRPSMNEVVQ-
>Pdactylifera_9018_XP_038970454.1:668-941
--NIVGHGGSGTVYKIAL----------SN---G------------E-----MVAVKKL-
---------------------W-------S------RTM-KN------------------
-----PPPYQSYLDKELKTEVET----------LGSIRHKNIVKLYCCFS----SM--D-
-CKLLVY----EYMPNGNLWDALH--------------------------SGGS------
----------FLDWPTRHRIASGVAQGLAYLHHDL-LFPIVHRDIKTSNILLDEDFEPKV
ADFGVAK--V---L---QA--------------RGDHESSAT-VITGTYGYLAP-EYAY-
STKATTKCDVYSFGVVLMELVTGKKPN----EP-EFG-ENQ-DIIHWVSS----KMG---
-----------TKERAMDAIDKQ-------------LSWSPFKEEMIQVLRIALRCTLRT
PALRPSMNEVVQ-
>Slycopersicum_32559_Solyc01g106500.3.1:635-917
-ENLIGRGGSGNVYRLVL----------NC---G------------K-----QLAVKHI-
---------------------I-------K------SDC-GD---------QKSYRSSSA
ILVKENHR-----SKEYDAEVTT----------LSSIRHVNVVKLYCSIT----SE--D-
-SNMLVY----EYLTNGSLWDRLH-------------------------TSQKV------
----------KMDWLVRYDIALGAAQGLEYLHHGY-DRPVMHRDVKSSNILLDEQMKPKI
ADFGLAK--V---L---HV--------------NGTKDSS-Q-VVAGTHGYIAP-EYAY-
TTKVTEKSDVYSFGVVLMELVTGKKPV----EA-EYG-ENI-DIVQWVCS----KIR---
-----------NNTSMIDLVDSSIF--------------EGFKEDAVEVLKIAVHCTSRT
PALRPSMRMVVH-
>Fvesca_26189_FvH4_2g02540.t1:668-948
--NLIGKGGSGNVYKVQL----------RD---G------------K-----ALAVKHI-
---------------------W----TPAD------SAN-QK-----------TYRSTTS
ILKKPKTS-----SSEYDAEVAT----------LSSLRHVNVVKLYCSIS----SE--D-
-SKLLVY----EYFPNGSLWDQLH-------------------------MNKKA------
----------KMGWEVRYEIAFGAARGLEYLHHGS-HRPVIHRDVKSSNILLDGDWKPRI
ADFGLAK--I---V---QA-----------------GGEMTH-VIAGTHGYIAP-EYAY-
TYKVNEKSDVYSFGVVLMELVTGKRPV----EP-EFG-ENK-DIVSWVCS----KIT---
-----------CKDTELESVDSS------------IE--EALKEDALNVLSIAIRCTARV
PVLRPSMRMVVQ-
>Gmax_32176_KRH21678:665-945
--NLIGKGGSGNVYRVVL----------KS---G------------A-----EFAVKHI-
---------------------W--------------TSNLSE---------------RGS
CRSTSSMLRRSSRSPEFDAEVAT----------LSSIRHVNVVKLYCSIT----SE--D-
-SSLLVY----EFLPNGSLWDRLH------------------------TCKNKS------
----------EMGWEVRYDIALGAARGLEYLHHGC-DRPVIHRDVKSSNILLDEEWKPRI
ADFGLAK--I---L-------------------QGGAGNWTN-VIAGTVGYMPP-EYAY-
TCRVTEKSDVYSFGVVLMELVTGKRPM----EP-EFG-ENH-DIVYWVCN----NIR---
-----------SREDALELVDPT--------------IAKHVKEDAMKVLKIATLCTGKI
PASRPSMRMLVQ-
>Mtruncatula_4876_AES63597:683-960
--NVIGKGGSGNVYKVEL----------KS---G------------E-----VFAVKHI-
---------------------W--------------TSNPRN----------------DH
YRSSSAMLKRSSNSPEFDAEVAA----------LSSIRHVNVVKLYCSIT----SE--D-
-SSLLVY----EFLPNGSLWERLH-------------------------TCNKT------
----------QMVWEVRYDIALGAARGLEYLHHGC-DRPVMHRDVKSSNILLDEEWKPRI
ADFGLAK--I---V-------------------QGGGNWT-H-VIAGTLGYMAP-EYAY-
TCKVTEKSDVYSFGVVLMELVTGKRPV----EP-EFG-ENK-DIVSWVCS----NIR---
-----------SKESALELVDST--------------IAKHFKEDAIKVLRIATLCTAKA
PSSRPSMRTLVQ-
>Cpapaya_6061_evm.model.supercontig_20.68:669-950
--NLIGKGGSGNVYKVVL----------NN---G------------K-----EFAVKHI-
---------------------W-------R------ADT-GN---------WRSYRSSAT
ILTKKNLR-----STEYDAEVAA----------LSRVRHVNVVKLYCSIT----SE--D-
-SNLLVY----EYLPNGSLWDQLH-------------------------TCQKI------
----------EMDWKVRYAIAVGSAKGLEYLHHGC-DRPVIHRDVKSSNILLDEEWKPRI
ADFGLAK--I---V---QA--------------GGEGDWT-N-VIAGTHGYIAP-EYAY-
TCKITEKSDVYSFGVVLMELVTGKRPV----EA-EFG-ENK-DIVYWVSS----KMK---
-----------SQESLVELVDPS------------IS--EAMKDDAANVLRIALLCTVRV
PALRPSMRMIVQ-
>Cclementina_31703_ESR35925:678-959
--NLIGKGGSGNVYKVVL----------NS---G------------K-----ELAVKHI-
---------------------W-----PSN------SGF-QG-----------NYRSSTA
MLSKRSSR-----SSEYDAEVAT----------LSAVRHVNVVKLYCSIT----SE--D-
-SNLLVY----EYLPNGSLWDRLH-------------------------TCHKI------
----------EMDWVVRYAIAVGAAKGLEYLHHGF-DRPVIHRDVKSSNILLDLEWKPRI
ADFGLAK--I---V---QA--------------GEAGDQT-H-VIAGTHGYIAP-EYAY-
TCKINEKSDVYSFGVVLMELVTGKRPI----VP-EFG-DSK-DIVNWVYS----KMD---
-----------SRDSMLTVVDPN------------IS--EILKEDALKVLRIAIHCTNKL
PAFRPSMRVVVQ-
>Ptrichocarpa_350_PNT20279:669-951
-ENLIGKGGSGNVYKVVL----------DN---G------------N-----ELAVKHI-
---------------------W--------------TANSID---------RTGFRSSSA
MLTKRNSR-----SPEYDAEVAT----------LSNVRHVNVVKLYCSIT----SD--D-
-CNLLVY----EYLPNGSLWDRLH-------------------------SCHKI------
----------KMGWELRYLIAAGAARGLEYLHHGF-DRPVIHRDVKSSNILLDEEWKPRI
ADFGLAK--I---V---QA--------------GGQGDWT-H-VIAGTHGYIAP-EYAY-
TCKVNEKSDVYSFGVVLMELVTGKRPI----EP-EFG-ENK-DIVYWVCS----KLE---
-----------SKESALQVVDSN--------------ISEVFKEDAIKMLRIAIHCTSKI
PALRPSMRMVVH-
>Graimondii_43094_KJB77870:665-947
-ENLIGKGGSGNVYKVEL----------NG---G------------K-----KLAVKHI-
---------------------W----TSDS------SNG-KS------------YRSSAT
MLTKSKFR-----SQEYDAEVTA----------LSAIRHVNVVKLFCSIT----SE--D-
-CSLLVY----EYLPNGSLWDKLH-------------------------SCPKI------
----------DMSWELRYAIALGAARGLKYLHHGY-DRPVIHRDVKSSNILLDEEWKPRI
ADFGLAK--I---V---QN--------------GSGGDWT-H-FIAGTHGYIAP-EYAY-
TCNINEKCDVYSFGVVLMELVTGKRPL----EP-EFG-ENK-DIVHWIYT----KLE---
-----------NNEILDEVVDMN------------IA--NALKEDVIKVLRIAVHCTAKI
PVLRPSMRMVVQ-
>Graimondii_29685_KJB16079:662-947
-ENLIGKGGSGNVYKVEL----------ED---G------------K-----ELAVKHI-
---------------------W--------------TSDSGN-----------HKNYHSS
TAMLTQRNSRNSGSLEYDAEVAA----------LSAIRHVNVVKLYCSIT----SE--D-
-SNLLVY----EYLPNGSLWDRLH-------------------------SCHKM------
----------ELNWKMRYAIAIGAAKGLEYLHHGC-DRPVIHRDVKSSNILLDEEWKPRI
ADFGLAK------I---VQ--------------NGSGGDWTH-VIAGTHGYMAP-EYAY-
TCKINEKSDVYSFGVVLMELVTGKRPV----EP-EFG-ENK-DIVYWIYT----KLK---
-----------TKETLVEAVDPK--------------ISMASKEDAIKVLRIAVHCTAKI
PALRPSMRKVVQ-
>Graimondii_29686_KJB16078:690-975
-ENLIGKGGSGNVYKVEL----------ED---G------------K-----ELAVKHI-
---------------------W--------------TSDSGN-----------HKNYHSS
TAMLTQRNSRNSGSLEYDAEVAA----------LSAIRHVNVVKLYCSIT----SE--D-
-SNLLVY----EYLPNGSLWDRLH-------------------------SCHKM------
----------ELNWKMRYAIAIGAAKGLEYLHHGC-DRPVIHRDVKSSNILLDEEWKPRI
ADFGLAK--I---V---QN--------------GSGGDWT-H-VIAGTHGYMAP-EYAY-
TCKINEKSDVYSFGVVLMELVTGKRPV----EP-EFG-ENK-DIVYWIYT----KLK---
-----------TKETLVEAVDPK--------------ISMASKEDAIKVLRIAVHCTAKI
PALRPSMRKVVQ-
>Tcacao_4724_Thecc.02G034800.1.p:668-950
-ENLVGKGGSGNVYKVKL----------VD---G------------K-----ELAVKHI-
---------------------W-------T------SNS-GN---------RRSYRSTAA
MLTERNFR-----SMEYDAEVAA----------LSAIRHVNVVKLYCSIT----SE--D-
-SNLLVY----EYLPNGSLWDRLH-------------------------SCHKI------
----------KMSWELRYAIAVGAARGLEYLHHGY-DRPVIHRDVKSSNILLDEEWKPRI
ADFGLAK--I---V---QN--------------GGGGDWT-H-VIAGTYGYIAP-EYAY-
TCKINEKSDVYSFGVVLMELVTGKRPA----EP-EYG-ENK-DIVYWIQN----KEK---
-----------SKEKLVEVVDLN--------------ISEALKEDAINVLRIAVLCTTKF
PALRPSMRAVVK-
>Dcarota_26733_KZM90711:644-927
QENVIGKGGCGSVYKVTL----------SC---G------------K-----QLAVKHI-
---------------------W-------K------QDS-SG------------ENKFGT
TSPMLEKG--KTRTPEYDAEVAT----------LSSIRHVNVVKLYCSIT----SE--D-
-SHLLVY----EFMPNGSLWDQLH-------------------------TRQQI------
----------RMDWSVRYEIALGAARGLEYLHHGC-DRPVIHRDVKSSNILLDENMKPRI
ADFGLAK--V---V---QP--------------NGLRGTT-H-LIAGTYGYIAP-EYAY-
AYKVDEKSDVYSFGVVLMELVTGRRPT----EP-DFG-D-K-DLVQWVCD----TVMR--
-----------SEEKAINLVDST------------IS--DRLKEDAAKVLTIAIRCTIKI
PTLRPSMKMVVH-
>Dcarota_8373_KZM82257:667-951
-ENLIGTGGSGNVYKVPL----------SC---G------------K-----TLAVKHV-
---------------------W-------K------SNS-GG---------HKGFQMSSP
MLGKGKSG-----SPEYDAEVEA----------LSSIRHVNVVKLYCSIT----SE--D-
-SNLLVY----EYMPNGSLWDQLH-------------------------TCQKI------
----------SMDWSVRYDIAVGAARGLEYLHHGY-DRPVIHRDVKSSNILLDENMKPRI
ADFGLAK--I---V---QP--------------NGAKVAA-TQMIAGTYGYIAP-EYAY-
TYKVDEKSDIYSFGVVLMELVTGKRPT----EP-EFG-ENK-DIVQWVCD----SMMR--
-----------SDDSGIGLVDST--------------ISEESKEDAARVLTIAIRCTMKV
PNLRPSMRVVVQ-
>Hannuus_51399_OTG10766:650-931
----IGKGGSGNVYKVEL----------GC---G------------K-----KLAVKHM-
---------------------W-------R------SGL-DS-------GDPRSYSSSAT
ILPKKKCR-----WPEYDAEVAT----------LSSIRHVNVVKLYCSIT----ND--D-
-SNLLVY----EYMPNGSLWDRLH-------------------------TYKKA------
----------EMDWNVRYKIAMGAAKGLEYLHHGC-DRPVIHRDVKSSNILLDEEMKPKI
ADFGLAK--I---M---QT--------------NKVTNSS-H-VIAGTYGYIAP-EYGY-
TFNVTEKSDIYSFGVVLMELVTRRKPV----EP-EFG-ENK-DIVRWVHD----EMR---
-----------NKEDMIGLVDPN------------IS--DESKRDASKVLTIAIRCTMQF
PAQRPSMKTVVQ-
>Hannuus_20072_OTG14561:668-934
EENIIGKGGSGNVYKVVL----------EC---G------------E-----RLAVKHM-
------------RKSEPESGSW-------R------SDQ-TG------------------
-AEVSTKE--KFWRREYEAEVAT----------LSSLRHVNVVKLYCSIS----SE--D-
-SNLLVY----EYMPNGSLWDRLH-------------------------THHKI------
----------EMDWRVRYEIALGAARGLEYLHHAC-ERPVIHRDVKSSNILLDEDMKPKI
ADFGLAK--I---V---QT--------------GKVITDSTH-VIAGTHGYIAP-EYGY-
TCHVTEKSDVYSFGVVLMELVTKKKPM----EP-EFG-ENK-DIVYWVHN----EMK---
-----------TSADVTVMVDPS------------IS--KDAKEVAVQMLSI--------
-------------
>Hannuus_9537_OTF98398:671-954
--NIIGKGGSGNVYKVDL----------KC---G------------E-----ELAVKHM-
---------------------W-------K------SEP-DS-------GSWRSSRSSAA
ILPKERTR-----WPEYEAEVTA----------LSSLRHMNVVKLYCCIS----SE--D-
-SNLLVY----EYMPNGSLWDRLH-------------------------TDKKI------
----------SIDWSVRYEIAMGAAMGLEYLHHGC-ERPVLHRDVKSKNILLDEEMKPKL
ADFGLAK--I---V---QS--------------GKVMDST-H-IIAGTHGYIAP-EYGY-
TYKVTEKSDIYSFGVVLMELVTGKKPV----EP-EFG-ESK-DIVYWVHN----EMR---
-----------SKDDMISLVDPS------------IS--KDAKEDAVKMLSIAIHCTMKL
PALRPSMRMVVK-
>Hannuus_11871_OTG11379:653-917
-ENIIGKGGSGNVYKVDL----------KC---G------------E-----QLAVKHM-
---SSVEILPKERTR------W--------------------------------------
--------------PEYEAEVAA----------LSSLRHMNVVKLYGCIS----SE--D-
-SNLLVY----EYMPNGSLWDRLH-----------------------------T------
------D-NISMDWSVRYDIAIGAAMGIQYLHHGC-ERPVLHRDVKSKNILLDEEMKPKL
ADFGLAK--M---V---QS---------GKVM----DSTH---IIAGTHGYIAP-EYGY-
TYKVTEKSDIYSFGVVLMELVTGKKPV----ES-EFG-ESK-DIVYWVHN----EMR---
-----------SNDDMISLVDPS-ISE-----------------DAVKMLSIAIRCTMKL
PELRPSMRIVV--
>Hannuus_14070_OTG11339:563-647
-ENIIGKGSSGNVYKVDL----------KC---G------------E-----QLAVKHM-
---SSAEILPKERTR------W--------------------------------------
--------------PEYEAEVAA----------LSSLRHMNVVKLYCCIS----IE--D-
-LNLLVY----EYMPNGSF-----------------------------------------
------------------------------------------------------------
------------------------------------------------------------
------------------------------------------------------------
------------------------------------------------------------
-------------
>Hannuus_36733_OTG11340:563-738
-ENIIGKGSSGNVYKVDL----------KC---G------------E-----QLAVKHMS
SAEI----------LPKERTRW--------------------------------------
--------------PEYEAEVAA----------LSSLRHMNVVKLYCCIS----SE--D-
-SNLLVY----EYMPNGSLLDRLH-----------------------------T------
-------NNISMDWSVRYDIGIGVAMGIQYLHHGC-ERPVLHRDVKSKNILLDEEMKPKL
ADFGLAK--I---V---QS-------------GKVMDSTH---IIAGTHGYIAP------
----------------------GKL-----------------------------------
------------------------------------------------------------
-------------
>Bdistachyon_40394_KQJ85665:694-988
-ENLIGRGGSGNVYRVKL----------GT---G------------A-----VVAVKHI-
-----------------------------T------RTTMAG-----------TTSAAAA
PMLRPSPSASARRCREFEAEVGT----------LSSVRHVNVVKLLCSVTSSEDGGNGGD
GARLLVY----EHLPNGSLQERLP------------------------------------
----------ELRWPERYEVAVGAARGLEYLHHGNGDRPILHRDVKSSNILLDADFKPRI
ADFGLAK--I---LHDSAA-----------AATAPEAYSSGSGVVAGTVGYMAP-EYGY-
TRKVTEKSDVYSFGVVLLELVTGQAAI-------VGG-CEE-DIVEWVSR----------
-----------RLREKAVVVDGK------------AVTEDWEKEEAARVLRVAGMCTSRT
PAMRPSMRNVVQ-
>Sitalica_34580_KQL17389:685-963
-ENLIGSGGSGNVYRVKL----------GS---G------------A-----VVAVKHV-
-----------------------------T------RAA-RL------------------
---SSSAR-----WREFEAEVGT----------LSAIRHVNVVKLLCSIT----SE--DG
GASLLVY----EHLPNGSLHERLH--------------------GPEGRKLGG-------
----------GLGWAERHDVAVGAARGLEYLHHGC-DRPILHRDVKSSNILLDEAFKPRL
ADFGLAK--I---L---TA------------ASARVDSSA-G-VVAGTLGYMAP-EYAY-
TWKVTEKSDVYSFGVVLLELVTGRPAM----VP-VEE-GGG-DLVEWVSR----RLE---
-----------SREKAMSLVDAR-----------VTE--GWAREEAVQVLRVAVLCTSRT
PAMRPSMRSVVQ-
>Sbicolor_26295_EES16439:681-980
-ENLIGSGGSGNVYRVKL----------GD---G------------A-----VVAVKHI-
------------------------------------TRRAAG----------STAPSAAM
LGGAAARRTASVRCREFDSEVGT----------LSAIRHVNVVKLLCSIT----SS--DG
AASLLVY----EHLPNGSLYERLH-----------------GTGAAATAKVGG-------
----------GLGWAERHDVAVGAARGLEYLHHGC-DRPILHRDVKSSNILLDECFKPRL
ADFGLAK--I---L-------------------GGAGDSS-AGVVAGTLGYMAP-EYAY-
TWKVTEKSDVYSFGVVLLELVTGRPAVVVVQGEGEGG-ESR-DLVDWVSR----RLE---
-----------SREKVMSLVDPA-------------IVEGWAREEAVRVLRVAVLCTSRT
PSMRPSMRSVVQ-
>Zmays_39655_Zm00001d041236_P001:682-967
-ENLVGSGGSGNVYRVKL----------GN---G------------A-----VVAVKHV-
------------------------------------TRGVAT---------------STA
PSAAMLRPAASVRCREFDSEVGT----------LSAIRHVNVVKLLCSIT----SA--DG
AASLLVY----EHLPNGSLYERLH------------------------GAAGRKLG----
----------ALGWVERHDVAVGAARGLEYLHHGC-DRPILHRDVKSSNILLDESFKPRL
ADFGLAK--I---L---SS------------AGGGGGHSS-AGVVAGTLGYMAP-EYAY-
TCKVTEKSDVYSFGVVLLELVTGRPAV---------V-ESR-DLVDWVSR----RLE---
-----------SREKVMSLVDPG-------------IVEGWAREEAVRVLRVAVLCTSRT
PSMRPSMRSVVQ-
>Atrichopoda_12481_evm_27.model.AmTr_v1.0_scaffold00033.47:661-942
-ENLIGQGGSGEVYRVDL----------SD---G------------K-----TLAVKQI-
---------------------W-------I------QPK-EN--------------EDFT
TSVSMLKKRRSSNSQEIEAEVSA----------LSEIRHVNVVKLYCSIS----GE--E-
-SQLLVY----DYMPNGSLWDRLH-------------------------GSEKC------
----------ELDWDRRYQIALGAAKGLEYLHHGC-RRPVVHRDVKSSNILIDEFFEARI
ADFGLAK--V---V---QR---------------VGSREV-SRSVAGTLGYMAP-EYAY-
SSNVSEKTDVYSFGVVLMELVTGKRPI----QP-EFG-VHG-DIVMWVSS----KMT---
-----------SRESVLGVVDSR--------------IQESMREEAVKVLRIAVLCTSRL
PALRPTMRGVV--
>Cviolacea_4439_Clevi.0049s0008.1.p:676-957
-ENLIGKGGHGNVYRVTL----------KN---G------------D-----QLAVKHI-
------------------------------------RRSECC-------------CKSFR
SSTAMLSLRSQPDIQEFEAEVAT----------LSNIRHVNVVKLFCSIA----SE--G-
-SKLLVY----EYLPNGSLWEQLH------------------------EYRGER------
----------EMGWRVRYAIALGAAKGLEYLHHGC-DQPVIHRDVKSSNILLDEEWRPRI
ADFGLAK--I---V-------------------QSGGDLT-H-LVAGTHGYIAP-EYAY-
SLKVSVKSDVYSFGVVLMELVTGKRPL----EA-EFG-ENE-DIVKWICS----KIK---
-----------GKKSMMSVMDPI--------------IRDEHRENALEVLKLAVLCTNKF
PSLRPSMRSVVH-
>Csativa_70459_Csa15g027700.1:671-959
-ENLIGRGGHGSVYKVTL----------TN---G------------E-----TLAVKHI-
---------------------W-------R------QESPHE------------SFRSST
EMLSDSNNNNRNSNREFEAEVAL----------LSNMKHINVVKLFCSIT----CE--D-
-SKLLVY----EYMPNGSLWEHLH------------------------ERCSEQ------
----------EIGWRVRQALALGAAKGLEYLHHGL-DRPVIHRDVKSSNILLDEEWRPRI
ADFGLAK--F---I---QP--------------DLVQQDFSAPLVKGTLGYIAP-EYAY-
TRNVNEKSDVYSFGVVLLELVTGKKPV----EI-EFG-ENS-DIVMWVRR----KSKKM-
-----------NREMMMELMDPS--------------IEVEYKEDALKVLTIALICTDKS
PHARPFMKSV---
>Cgrandiflora_14885_Cagra.6943s0015.1.p:725-862
----------------------------RN----------------K-------------
---------------------W--------------------------------------
------------------------------------------------------------
------------------------------------------------------------
--------------------------------------------------------RPRI
ADFGLAK--I---I---QP--------------DSVQQDFSAPLVKGTLGYIAP-EYAY-
TRNVNEKSDVYSFGVVLLELVTGKKPV----EI-EFG-ENS-DIVMWVWRMSKEM-----
-----------NREMMMELIDPS--------------IEDEYKEHALKVLTIALLCTDKS
PQARPFMKSV---
>Crubella_24893_Carub.0003s1958.1.p:674-962
-ENLIGRGGHGNVYKVTL----------KT---G------------E-----TLAVKHI-
---------------------W-------R------QESPHE-------------SFRSS
TAMLSDSNNNRNSNREFEAEVAL----------LSNIKHINVVKLFCSIT----CE--D-
-SKLLVY----EYMPNGSLWEQLH------------------------ERRGEQ------
----------EIGWRVRQALALGAAKGMEYLHHGL-DRPVIHGDVKSSNILLDEEWRPRI
ADFGLAK--I---I---QP--------------DSAQQDFSAPLVKGTLGYIAP-EYAY-
TRNVNEKSDVYSFGVVLMELVTGKKPV----EI-EFG-ENS-DIVMWVWRMSKEM-----
-----------NREMMMELIDPS--------------IEDEYKEDALKVLTIASLCTDKS
PQARPFMKSVV--
>Csativa_55372_Csa01g022750.1:675-963
-ENLIGRGGHGSVYKVTL----------TN---G------------E-----TLAVKHI-
---------------------W-------R------QESPHE-------------SFRSS
TEMLSDNNNNRNTNREFEAEVAL----------LSNMKHINVVKLFCSIT----CE--D-
-SKLLVY----EYMPNGSLWEQLH------------------------ERCGEQ------
----------EIGWRVRQALALGAAKGLEYLHHGL-DRPVIHRDVKSSNILLDEKWRPRI
ADFGLAK--I---I---QP--------------DSVQRDFSAPLVKGTLGYIAP-EYAY-
TRSVSEKSDVFSFGVVLLELVTGKKPV----EI-EFG-ENI-DIVMWVWRMSKEM-----
-----------NREMMAELIDPS--------------IEVEYKEDALKVLTIALLCTNKS
PQARPFMKSVV--
>Csativa_67937_Csa19g027390.1:673-962
-ENLIGRGGHGSVYKVTL----------TN---G------------E-----TLAVKHI-
---------------------W-------R------QESPHE------------SFRSST
AMLSDSNNNNRNSNREFEAEVVL----------LSNIKHINVVKLFCSIT----CE--D-
-SKLLVY----EYMPNGSLWEQLH------------------------EHRGEQ------
----------EIGWRVRQELALGAAKGLEYLHHGL-DQPVIHRDVKSSNILLDEEWRPRI
ADFGLAK--I---I---QP--------------DSVQQDFSAPLVKGTLGYIAP-EYAY-
TRSVSEKSDVYSFGVVLLELVTGKKPV----EI-EFG-ENS-DIVMWVWRMSKEM-----
-----------NREMMTELIDPS--------------IEVEYKEDALKVLTIALLCTNKS
PQARPFMKSVV--
>Alyrata_17930_fgenesh2_kg.3__2188__AT3G19700.1:674-963
-ENLIGRGGQGNVYKVTL----------RS---G------------E-----TLAVKHI-
---------------------W-------CQCQDSPCESFRS------------------
STAMLSDGNNRSKSREFEAEVGT----------LSNLKHINVVKLFCSIT----CE--D-
-SMLLVY----EYMPNGSLWEQLH------------------------ERRGEQ------
----------EIGWRVRQALALGVAKGLEYLHHGL-DRPVIHRDVKSSNILLDEEWRPRI
ADFGLAK--I---I---QP--------------DWVQRDSSAPLVEGTLGYIAP-EYAY-
TTKVNEKSDVYSFGVVLMELVTGKKPV----ET-EFS-ENS-DIVMWVWSISKEM-----
-----------NREMMMELVDPS--------------IEDEYKEDALKVLTIALLCTDKS
PQARPFMKSVV--
>Athaliana_41298_AT3G19700.1:673-960
-ENIIGRGGQGNVYKVSL----------RS---G------------E-----TLAVKHI-
---------------------W-------C------PESSHE--------------SFRS
STAMLSDGNNRSNNGEFEAEVAT----------LSNIKHINVVKLFCSIT----CE--D-
-SKLLVY----EYMPNGSLWEQLH------------------------ERRGEQ------
----------EIGWRVRQALALGAAKGLEYLHHGL-DRPVIHRDVKSSNILLDEEWRPRI
ADFGLAK--I---I---QA--------------DSVQRDFSAPLVKGTLGYIAP-EYAY-
TTKVNEKSDVYSFGVVLMELVTGKKPL----ET-DFG-ENN-DIVMWVWSVSKET-----
-----------NREMMMKLIDTS--------------IEDEYKEDALKVLTIALLCTDKS
PQARPFMKSVV--
>Esalsugineum_17632_ESQ47922:674-956
-ENLIGRGGQRNVYRVTL----------KN---G------------E-----TLAVKHI-
---------------------W--------------GREICN------------ESFRSS
TGMLSARNNNNNNNKEFEAEVAT----------LSNVKHINVVKLFCSIT----SE--D-
-SKLLVY----EFMPNGSLWEQLH------------------------ERRGEQ------
----------EIGWRVRQAIALGAARGLAYLHHGL-DRPVIHRDVKSSNILLDEEWRPRI
ADFGLAK--I---I---QP--------------DSVQQDFSAPLVKGTLGYIAP-ECAY-
TTNVSEKSDVYSFGVVLMELVTGKKPV----EA-EFG-ENR-DIVMWVWS----RSKEM-
-----------NRERMMELVDPI--------------IEDEYKKDALRVLTIALICTNKS
PQVRP--------
>Brapa_39136_Bra038228.1-P:672-879
--NLIGRGGHGDVYRVTL----------RN---G------------E-----TLAVKHI-
-----------------------------V------GTD-TC------------------
-------------NREFEAEVAT----------LSNVKHINVVKLFCSIT----SE--D-
-SKLLVY----EFMTNGSLWEQLH------------------------ERRGDQ------
----------EIGWRVRQAIALGAAKGLEYLHHGL-DQPVIHRDVKSSNILLDEEWRPRI
ADFGLSK--I---I---QS--------------DSVQRDVSSSIVEGTLGYIAP-EYAY-
TTKVNEKSDVYSFGVVLMELVTGKKPT----EV-EFG-EN--------------------
------------------------------------------------------------
-------------
>Acoerulea_6578_Aqcoe6G158700.1.p:688-930
--NLIGSGGSGNVYRVRL----------KS---G------------E-----AVAVKKL-
---------------------W-----VDH------REP-ES------------------
-------------EGAFKSEVET----------LGTIRHSNIVKLLFSCV----GE--G-
-CRILVY----EYMENGSLGDVLH------------------------GERGGI------
----------LLNWSKRFNIAVGAAQGLAYLHHDC-VPAIVHRDVKSNNILLDDEYRPRI
ADFGLAR--T---F---KH------------DGEDAENAM-S-RVAGSYGYIAP-EYAY-
TLKVTEKSDVYSFGVVLMELVTGKRPI----DP-SFG-DSK-DIVKWVTD----------
-----------AAVSFQHRENEG-------------------------------------
--QSSNLTHLMDP
>Aofficinalis_17421_ONK76087:305-508
-DNLIGSGGSGKVYRVNF----------KS---G------------Q-----TVAVKRL-
---------------------W-------T------G-----------------------
-----PRG--PHLDRAFKSEIET----------LGRIRHGNIVKLLFCCS----AE--D-
-FRVLVY----EYMENGSLADALH------------------------GEKGG-------
----------RLDWDRRVKIALGAAQGLAYLHHDC-VPCIVHRDVKPSNILLDAEYRAHV
GDFGLAR-EM--------------------------EVFM-S-NVAGSYGYIAP-EYAY-
TLKVNEKSDVYSFGVVLLELVTGKKAV----DP-SFG-DN--------------------
------------------------------------------------------------
-------------
>Pdactylifera_6831_XP_008785692.3:687-962
-ENLIGSGGSGRVYKVSL----------KS---G------------Q-----TVAVKRL-
---------------------W--------------------------------------
-----TGPDGPNSDQEFRAEVET----------LGRVRHANIVKLLFCCS----AE--E-
-CRVLVF----EYMENGNLAETLH------------------------GNKRDQ------
----------PLDWERRAKIALGAARGLAYLHHDC-VPAVIHRDVKPSNILLDAEFEAHV
GDFGLAR--A---L---GR--------------ETEGHCVMS-NVAGSCGYIAP-EYAY-
TLKINEKSDVYSFGVVLLELVTGKRAL----DP-SFE-EQK-DIVQWVIDAMSPKRAIEV
-----------SDMDYEFLIDPR-----------LRPFTSSDYKEMVRVLNVALSCTSAF
PMNRPSMR-----
>Dcarota_25168_KZM91177:688-968
-ENIIGLGGSGKVYRVKM----------ET---G------------Q-----TVAVKKL-
---------------------F--------------GVD-EN------------------
-----AET-----DHVFWSEVES----------LGNIRHVNIVKLLFTCS----GE--D-
-FRVLVY----EYLKNGSLGDVLH------------------------GGKVGE------
----------VLDWAKRYEIAEGTAQGLAYLHHDC-VPAIVHRDVKSNNILLDEEYRPQL
ADFGLAK--M---L---NK--------------KDDRECM-S-RVAGSYGYIAP-EYAY-
TLKVTEKSDVYSFGVVLLELISGKRPN----DP-LFG-DSQ-DIVKWARSVFSSYMQEST
HTGH-------HLKGLAQLVDPS------------MGASSRECKEIEKVLDIALICTAAS
PDNRPSMRKVV--
>Hannuus_4900_OTG05710:679-892
-SNVIGMGGSGKVYRVTL----------KT---G------------Q-----TVAVKKL-
---------------------Y--------------GVH-RG------------------
-----PEN-----EAEFLSEMET----------LGRIRHKNIVKLLFGSV----GA--D-
-FRALVY----EYVENGSLGDLLH-----------------------KDPKGGF------
----------LLDWSKRYEIALGAAQGLAYLHHDC-VPSIVHRDVKSNNILLDEEFRPCV
ADFGLAK-TLQLEV-------------------KESDEPM-S-RVAGSYGYIAP-EYAY-
TMKVTEKSDVYSFGVVLMELVTGKRPN----DA-SFE-EHK-------------------
------------------------------------------------------------
-------------
>Fvesca_11936_FvH4_1g18670.t1:688-895
--NLIATGGSGHVYKVKL----------KS---G------------Q-----VLAVKKL-
---------------------W-------G------GSS-RK------------------
-----PES-----ELVFKSEVET----------LGRVRHGNIVKLVFCCS----GE--D-
-CRILAY----EYMENGSLGDVLH------------------------GEKLGP------
----------LVDWAARFSVALGSAHGLAYLHHDC-VPSVVHRDVKSNNILLDEEWTPRV
ADFGLAK--T---L---ER------------DVASEHGAM-S-RIAGSYGYIAP-EYAY-
TLKVTEKSDVYSFGVVLLELITGKRPN-------DVT-----------------------
------------------------------------------------------------
-------------
>Sindicum_34659_XP_011073656.1:690-908
-ENLIGSGGSGRVYRVKL----------KC---G------------Q-----TVAAKRL-
---------------------W-----EPK------GLA-ES------------------
-------------EALFMSEIET----------LGRVRHANIVRLLFSCI----SD--D-
-FKVLVY----NYMENGSLGDVLY------------------------GENGGV------
----------LLDWPKRFAIAKGAAQGLAYLHHDC-VPAIVHRDVKSNNILLDEEFRPKV
SDFGLAK--I---L---KQ-------------DSKEGDQVMS-RVAGSYGYIAP-EYAY-
TMKVTEKSDVYSFGIVLLELITGKRPN----DN-SFG-ENK-NIVKWV------------
------------------------------------------------------------
-------------
>Thassleriana_7352_XP_010518789.1:684-974
-ENIIGSGGSGLVYRVVL----------ES---G------------Q-----TLAVKKL-
---------------------W----------------G-EP------------------
-----GRK--PESESVFRTEIET----------LGRVRHGNIVKLLMCCS----GE--E-
-FRILVY----EFMENGSLGDVLH------------------------SEKGRR-AVS--
----------LPDWTTRFSIAVGAAQGLAYLHHDC-MPAIVHRDVKSNNILLDSEMMPRV
ADFGLAK--P---L---EAKTKSN------------ATTSQS-NIAGSYGYIAP-EYAY-
TLKVNEKSNVYSFGVVLLELVTGKRPN----DP-SFG-ENK-DIVKFAME-AALSYSSSS
SPVETSCDSSGHFGDVSKLVDSR----------LKPS--ASDYKEIEKVVDVALLCTSSF
PINRPTMR-----
>Thassleriana_17460_XP_010547578.1:683-906
-DNIIGSGGSGLVYRVDL----------KS---G------------Q-----TLAVKKL-
---------------------W----------------A-EP------------------
-----GRK--PESESVFRSEVDT----------LGRVRHGNIVKLLMCCS----GE--E-
-SRILVY----EFMENGSLGDVLH-------------------------LEKGR----RA
VS--------PLDWTTRFSIAVGAAQGLAYLHHDC-MPAIVHRDVKSNNILLDSDMRPRV
ADFGLAK--P---L---TS---------EDRGDGDGDAPM-S-RIAGSYGYIAP-EYAY-
TLKVNEKSDVYSFGVVLLELITGKRPN----DP-SFG-ENS-DIVK--------------
------------------------------------------------------------
-------------
>Cviolacea_2970_Clevi.0005s2424.1.p:682-975
-DNLIGSGGSGLVYRVDL----------QS---G------------Q-----TLAVKKL-
---------------------W----------------G-QP------------------
-----GQK--PESDSVFRSEVET----------LGRVRHGNIVKLLMCCS----GE--G-
-FRVLVF----EYMENGSLGDVLH------------------------SEKGCC-AVS--
----------PLDWTTRFSIALGAAQGLAYLHHDC-VPAIIHRDVKSNNILLDNEMKPRV
ADFGLAK--P---L---EK--------EGFEGRANDHAPM-S-HIAGSYGYIAP-EYAY-
TLKVNEKSDVYSFGVVLLELITGKRPN----DP-SFG-ENK-DIVKFAME-AALSYSSSS
SPVDAKCDSPGQFRDLSKLVDQR----------MRPS--VSDYKEMERVLDVALLCTSSF
PINRPTMR-----
>Brapa_8100_Bra037825.1-P:683-906
-DNIIGSGGSGLVYRVTL----------KS---G------------Q-----TLAVKKL-
---------------------W--------------GGPGQK------------------
----------PESESVFRSEVEI----------LGRVRHGNIVKLLMCCS----GE--E-
-FRFLVY----EYMENGSLGDVLH---------------------SEKEHRAVS------
----------PLDWTTRFSIALGAAQGLAYLHHDS-VPPIFHRDVKSNNILLDHEMKPRV
ADFGLAK-PLRREV---NN-------------GVSDVSPM-S-CVAGSYGYIAP-EYGY-
TSRVNEKSDVYSFGVVLLELITGKRPN----DS-SFG-ENK-DIVK--------------
------------------------------------------------------------
-------------
>Esalsugineum_10222_ESQ31280:605-795
--NIIGSGGSGLVYRVKL----------KS---G------------Q-----TLAVKKL-
---------------------W----------------G-GL------------------
-----GQKPESESESVFKSEVETLVPINLRTSFLGRVRHGNIVKLLMCCN----GE--E-
-FRFLLC----EFMENGSLGDVLH----------------------SKKEHGAV------
----------SLDWTTRFSIAVGAAQGLAYLHHDS-VPAIVHRDVKSNNILLDHEMKPRV
ADFGLAK--P---L---KR----------EDNDGVSDVSLMS-CVAGSFGYIAP------
------------------------------------------------------------
------------------------------------------------------------
-------------
>Csativa_92254_Csa11g102960.1:715-1017
-ENIIGSGGSGLVYKVKL----------KT---G------------Q-----TLAVKKL-
---------------------W--------------GGPGQK------------------
----------PESESVFRSEVET----------LGRVRHGNIVKLLMCCN----GD--E-
-FRFLVY----EFMENGSLGDVLH---------------SEKELHSEKEHRAVS------
----------SLDWTTRFSIAVGAAQGLAYLHHDS-VPPIVHRDVKSNNILLDHEMKPRV
ADFGLAK-PL-------KR---------KDNDGVSDVSTM-S-CVAGTYGYIAP-EYGY-
TSKVDEKSDVYSFGVVLLELITGKRPN----DS-CFG-ENK-DIVKFAMEAALCSFPSPE
DGAMNQDSPTRNYRNLGKLVDPK------------MKLSMREYEEIEKVLDVALLCTSSF
PMNRPTMRKVV--
>Csativa_16115_Csa02g074770.1:690-915
-ENIIGSGGSGLVYRVKL----------KS---G------------Q-----TLAVKKL-
---------------------W--------------GGPGQK------------------
----------PESESVFRSEVEI----------LGRVRHGNIVKLLMCYN----GE--E-
-FRFLVY----EFMENGSLGDVLH--------------SEKELHSEKKEHRAVS------
----------TLDWTTRFSIVVGAAQGLAYLHHDS-VPPIVHRDVKSNNILLDHEMKPRV
ADFGLAK-PL-------KR---------KDNDGVSDVSTM-S-CVAGTYGYIAP-EYGY-
TSKVDEKSDVYSFGVVLLELITGKRPN----DS-CFG-EN--------------------
------------------------------------------------------------
-------------
>Csativa_71357_Csa18g039540.1:691-915
-ENIIGSGGSGLVYRVKL----------KS---G------------Q-----TLAVKKL-
---------------------L--------------GGPGQK------------------
----------PESESVFRSEVEI----------LGRVRHGNIVKLLMCCN----GD--E-
-FRFLVY----EFMENGSLGDVLH---------------SEKELHSEKEHRAVS------
----------TLDWTTRFSIAVGAAQGLAYLHHDS-VPPIVHRDVKSNNILLDHEMKPRV
ADFGLAK-PL-------KR---------KDNDGVSDVSTM-S-CVAGTYGYIAP-EYGY-
TSKVDEKSDVYSFGVVLLELITGKRPN----DS-CFG-EN--------------------
------------------------------------------------------------
-------------
>Cgrandiflora_17043_Cagra.0917s0014.1.p:690-911
-DNMIGSGGSGLVYRVKL----------KS---G------------Q-----TLAVKKL-
---------------------W--------------GGAGQK------------------
----------PKSESLFRSEVEI----------LGRVRHGNIVKLLMCCN----GE--E-
-FRFLVY----EFMENGSLGDVLH---------------------SKKEHSAVS------
----------SLDWTTRFSIAVGAAQGLAYLHHDS-VPPIVHRDVKSNNILLDHEMKPRV
ADFGLAK-PL-------KR---------KDNDGVSDVSTM-S-CVAGSYGYIAP-EYGY-
TSKVNEKSDVYSFGVVLLELITGKRPN----DS-SFG-ENK-DI----------------
------------------------------------------------------------
-------------
>Crubella_25752_Carub.0008s2661.1.p:690-911
-DNMIGSGGSGLVYRVKL----------KS---G------------Q-----TLAVKKL-
---------------------W--------------GGAGQK------------------
-----PKS-----ESLFRSEVEI----------LGRVRHGNIVKLLMCCN----GE--E-
-FRFLVY----EFMENGSLGDVLH---------------------SKKEHSAVS------
----------SLDWTTRFSIAVGAAQGLAYLHHDS-VPPIVHRDVKSNNILLDHEMKPRV
ADFGLAK--T---L---KR---------KDNDGVSDVSTM-S-CVAGSYGYIAP-EYGY-
TSKVNEKSDVYSFGVVLLELITGKRPN----DS-SFG-ENK-DI----------------
------------------------------------------------------------
-------------
>Athaliana_15354_AT5G65710.1:688-908
-DNIIGSGGSGLVYRVKL----------KS---G------------Q-----TLAVKKL-
---------------------W--------------GETGQK------------------
----------TESESVFRSEVET----------LGRVRHGNIVKLLMCCN----GE--E-
-FRFLVY----EFMENGSLGDVLH---------------------SEKEHRAVS------
----------PLDWTTRFSIAVGAAQGLSYLHHDS-VPPIVHRDVKSNNILLDHEMKPRV
ADFGLAK--P---LKREDN--------------DGVSDVSMS-CVAGSYGYIAP-EYGY-
TSKVNEKSDVYSFGVVLLELITGKRPN----DS-SFG-ENK-DI----------------
------------------------------------------------------------
-------------
>Alyrata_13570_fgenesh2_kg.8__2624__AT5G65710.1:689-907
-DNIIGSGGSGLVYRVKL----------KS---G------------Q-----TLAVKKL-
---------------------W--------------GGPGQK------------------
-----PES-----ESFFRSEVET----------LGRLRHGNIVKLLMCCN----GE--E-
-FRFLVY----EFMENGSLGDVLH---------------------SEKEHRAVS------
----------PLDWTTRFSIAVGAAQGLSYLHHDS-VPPVVHRDVKSNNILLDHEMKPRV
ADFGLAK-SL-------NR---------EDNDGVSDVSPM-S-CVAGSYGYIAP-EYGY-
TSKVNEKSDVYSFGVVLLELITGKRPN----DS-SFG-EN--------------------
------------------------------------------------------------
-------------
>Slycopersicum_7720_Solyc02g091860.3.1:687-898
-KNLIGAGGSGRVYRVKL----------KN---G------------Q-----MVAVKKL-
---------------------W-----AAK------RER-ES------------------
-------------EEVFRSEVET----------LGRVRHGNIVKLLYTGI----GD--D-
-FRILVY----EYMENGSLGDVLH------------------------GEKGGL------
----------LLDWPRRFAIAVGAAHGLAYLHHDS-VPAVVHRDVKSNNILLDEDFRPKV
ADFGLAK--A---M---RG------------DAEESDQAM-S-HIAGSYGYIAP-EYAY-
TLKITEKSDVYSFGVVLLELIIGKRPN----DS-SFG-ED--------------------
------------------------------------------------------------
-------------
>Mtruncatula_35502_AES94467:708-911
-ENLIGRGGSGQVYKVKV----------KT---G------------Q-----IVAVKKL-
---------------------W-------G------GGT-HK------------------
-----PDT-----ESEFKSEIET----------LGRIRHANIVKLLFCCS----CD--D-
-FRILVY----EFMENGSLGDVLH-------------------------EGKFV------
----------ELDWSKRFGIALGAAKGLAYLHHDC-VPAIVHRDVKSNNILLDHDFVPRV
ADFGLAK--T---L---QH--------------EGNEGAM-S-RVAGSYGYIAP-EYGY-
TLKVTEKSDVYSYGVVLMELITGKRPN-------D-------------------------
------------------------------------------------------------
-------------
>Gmax_21013_KRH77188:688-894
----IATGSSGRVYKVRL----------KT---G------------Q-----TVAVKKL-
---------------------F--------------GGAQKP------------------
-----------DVEMVFRAEIET----------LGRIRHANIVKLLFSCS----GD--E-
-FRILVY----EYMENGSLGDVLH----------------------GEDKCGE-------
----------LMDWPRRFAIAVGAAQGLAYLHHDS-VPAIVHRDVKSNNILLDHEFVPRV
ADFGLAK--T---L---QR--------------EATQGAM-S-RVAGSYGYIAP-EYAY-
TMKVTEKSDVYSFGVVLMELITGKRPN----DS-SFG-E---------------------
------------------------------------------------------------
-------------
>Gmax_46517_KRH28300:553-744
---VIGTGSSGRVYRVRL----------KT---G------------Q-----TVAVKKL-
---------------------F--------------GGA-QK------------------
-----PDM-----EMVFRAEIES----------LGMIRHANIVKLLFSCS----VE--E-
-FRILVY----EYMENGSLGD---------------------------------------
----------LVDWSRRVAIAVGAAQGLAYLHHDS-VPAIVHRDVKSNNILLDREFVPRV
ADFGLAK--T---L---QR--------------EATQGAM-S-RVAGSYGYIAP-EYAY-
TVKVTEKSDVYSFGMVLMELITGKRPN---------------------------------
------------------------------------------------------------
-------------
>Graimondii_55912_KJB18105:686-894
---IIGTGGSGRVYKVKL----------KT---G------------Q-----TVAVKRL-
---------------------W-------G------VKR-EA------------------
-------------EEVFRSETET----------LGRIRHGNIVKLLMCCS----GD--E-
-FRVLVY----EYMENGSLGDVLH-----------------------GDKWGG-------
----------LADWPKRFAIAVGAAQGLAYLHHDC-LPPIVHRDVKSNNILLDEEMRPRV
ADFGLAK--T---L---QI---------EAGDDGSNGGAM-S-RIAGTHGYIAP-EYGY-
TLKVTEKSDVYSFGVVLLELITGKRPN----DS-SFG-----------------------
------------------------------------------------------------
-------------
>Tcacao_25152_Thecc.01G080600.1.p:684-892
-ENIIGTGGSGRVYKAKL----------KT---G------------Q-----VVAVKRL-
---------------------W-------G------VKP-ET------------------
-------------DAVFKSETET----------LGRIRHGNIVKLLMCCS----GE--E-
-FRILVY----EYMGNGSLGDVLH----------------------------GD------
------MFAGLVDWPKRFTIAIGAAQGLAYLHHDC-LPAIVHRDVKSNNILLDEEMKPRV
ADFGLAK--T---L---QI---------EVGD---GDGAM-S-RVAGTHGYIAP-EYAY-
TLKVTEKSDVYSFGVVLLELITGKRPN----DP-SFG-E---------------------
------------------------------------------------------------
-------------
>Thassleriana_37816_XP_010544042.1:663-949
-ENLIGRGGCGDVYRVAL----------RD---G------------K-----ELAVKHI-
------------------------------------RNS-KD------LQADNKTRSSTP
ILTEWERK-----SKEFDREVET----------LSSIRHVNVVKLYCSIT----NE--D-
-SSLLVY----EHLSNGSLWDMLH------------------------TCKKKS------
----------DLNWVTRYEIALGSAKGLEYLHHGY-EKPVIHRDVKSSNILLDEFFKPRI
ADFGLAK--I---L---QA-------------KNAGLDST-H-IVAGTYGYIAP-EQGY-
TWKVNEKSDVYSFGVVLMEIVTGKKAI----EETESG-EKK-EIVKWVSE----NLK---
-----------GKEEVMAMVDKR--------------IEEIHREDAIRILRIGIMCTARV
PSSRPTMRKVVE-
>Thassleriana_39547_XP_010553669.1:663-950
-ENLIGKGGCGEVYRVVL----------ND---G------------K-----ELAVKHI-
---------------RNGKEPW-------A------EAK-TR-------------SSTPI
LAVERDGK-----SKEFEREVQT----------LSSIRHVNVVKLYCSIT----SE--DS
DSSLLVY----EYLPNGSLWDMLH-------------------------TFKKS------
----------VLGWETRYEIALGAAKGLEYLHHGY-EKPVIHRDVKSSNILLDEKFKPRI
ADFGLAK--I---L---RA-------------DNTGLDST-H-IIAGTYGYIAP-EYGY-
TSRVNEKCDVYSFGVVLMELVTGKKPI----EA-EFG-ENK-DIVKWVSD----NLK---
-----------SKGRVTEMVDKR------------IP--ETYRADAVKVLRIGILCTGKI
PSSRPTMRRVVQ-
>Cviolacea_6414_Clevi.0002s0567.1.p:664-949
-ENLIGKGGCGDVYRVVL----------AD---G------------K-----ELAVKHI-
---------------------R----NRTN------TYA-QS-----------KIRSSTP
MLAEIEGK-----SKEFDREVQT----------LSSIRHINVVKLYCSIT----SE--D-
-TSLLVY----EHLPNGSLWDMLH-------------------------SYKKS------
----------DLNWETRYEIALGAAKGLEYLHHGY-ERPVIHRDVKSSNILLDEFFKPRI
ADFGLAK--I---L---QG-------------NNAGLDST-H-VVAGTYGYIAP-EYGY-
TSKVNEKCDVYSFGVVMMELVTGKKPI----GEAEFG-ESK-DIVKWVSE----NLK---
-----------SKERVMEMVDKR------------IP--EMYREDAIKLLRIAIICTARL
PGLRPTMRSVVQ-
>Brapa_2643_Bra018468.1-P:661-946
-ENLIGRGGSGDVYRVVL----------GD---G------------K-----ELAVKYI-
------------------------------------RRSSTD------TFTQKNFSSTMP
ILKENEGR-----SKEFEREVQT----------LSSIRHLNVVKLYCSIT----SD--D-
-SSLLVY----EYLPKGSLWDILH-------------------------SCEKS------
----------NLGWETRYDIALGAAKGLEYLHHGY-ERPVIHRDVKSSNILLDESFKPRI
ADFGLAK--I---L---QD-------------KNGGLDST-L-VVAGTYGYMAP-EYGY-
SSKVNEKCDVYSFGVVLMELVTGRKPI----EA-EFG-ESK-DIVDWVSN----NLN---
-----------SKESVMEVVDKN--------------IGEMYREDAVKMLRVAILCTARQ
PGRRPTMRSVVQ-
>Brapa_1543_Bra031693.1-P:664-946
-ENLIGRGGCGDVYRVVL----------SD---G------------K-----ELAVKHI-
---------------------R-------S------SSS-DT----------KNFSSTLP
ILTEKEGR-----SKEFETEVET----------LSSIRHLNVVKLYCSIT----SD--D-
-SSLLVY----EYMPNGSLYDMLH-------------------------SCKKS------
----------NLGWETRYDIALGAAKGLEYLHHGY-ERPVIHRDVKSSNILLDESFKPRI
ADFGLAK--I---L---QT-------------NNGDLHST-H-VVAGTYGYIAP-EYGY-
SSKVNEKCDVYSFGVVLIELVTGKKPI----EA-EFG-ESK-DIVHWVSN----KLK---
-----------SKESVMEIVDKK------------IG--EMYREDAIKLLRVAILCTARQ
PGLRPTMRSVVH-
>Brapa_2751_Bra019971.1-P:660-940
-ENLIGRGGCGDVYRVLL----------GD---G------------K-----ELAVKHL-
------------------------------------RRSSTD-----------SFSSAMP
ILNEKEGR-----SKEFETEVQT----------LSSIRHLNVVKLYCSIT----SD--D-
-SSLLVY----EYLPNGSLWDKLH-------------------------SCKKS------
----------NLGWETRFDIALGAAKGLEYLHHGY-ERPVIHRDVKSSNILLDESFKPRI
ADFGLAK--I---L---QT-------------NNGGLDSS-H-VVAGTYGYIAP-EYGY-
ASKVNEKCDVYSFGVVLMELVTGKKPI----EA-EFG-ESK-DIVNWVSN----NLK---
-----------SKESVMEIVDKK--------------IGEMYREDAIKMLRVAILCTARQ
PGVRPTMRSVVQ-
>Esalsugineum_20874_ESQ35860:663-948
-ENLIGRGGCGDVYRVVL----------GD---G------------K-----ELAVKHI-
------------------------------------RTSSTD------TFTQKNFSSATP
ILTEKEGR-----SKEFETEVQT----------LSSIRHLNVVKLYCSIT----SD--D-
-SSLLVY----EYLPNGSLWDMLH-------------------------SCKKS------
----------NLGWETRYDIALGAAKGLEYLHHGY-ERPVIHRDVKSSNILLDEFFKPRI
ADFGLAK--I---L---QA-------------NNGGLDST-H-VVAGTYGYIAP-EYGY-
SSKVNEKCDVYSFGVVLMELVTGKKPI----EA-EFG-ESK-DIVNWVSN----NLK---
-----------SKESVMEIVDKK--------------IGEMYREDAVKILRVAILCTARL
PGQRPTMRSVVQ-
>Cgrandiflora_4191_Cagra.4395s0187.1.p:660-941
-ENLIGRGGCGDVYRVVL----------GD---G------------K-----EVAVKHI-
---------------------R-------C------SSTQKN------------FSSAMP
ILTEREGR-----SKEFETEVQT----------LSSIRHLNVVKLYCSIT----SD--D-
-SSLLVY----EYLPNGSLWDMLH-------------------------SCRKS------
----------NLGWETRYDIALGAAKGLEYLHHGY-ERPVIHRDVKSSNILLDEFLKPRI
ADFGLAK--I---L---QA-------------SNGGPDST-H-VVAGTYGYIAP-EYGY-
ASKVTEKCDVYSFGVVLMELVTGKKPI----EA-EFG-ESK-DIVNWVSN----NLK---
-----------SKESVMEIVDKK--------------IGEMYREDAIKMLRIAILCTARL
PGLRPTMRSLVQ-
>Crubella_25668_Carub.0001s0940.1.p:660-941
-ENLIGRGGCGDVYRVVL----------GD---G------------K-----EVAVKHI-
---------------------R-------C------SSTQKN------------FSSAMP
ILTEREGR-----SKEFETEVQT----------LSSIRHLNVVKLYCSIT----SD--D-
-SSLLVY----EYLPNGSLWDMLH-------------------------SCKKS------
----------NLGWETRYDIALGAAKGLEYLHHGY-ERPVIHRDVKSSNILLDEFLKPRI
ADFGLAK--I---L---QA-------------SNGGPDST-H-VVAGTYGYIAP-EYGY-
ASKVTEKCDVYSFGVVLMELVTGKKPI----EA-EFG-ESK-DIVNWVSN----NLK---
-----------SKESVMEIVDKK--------------IGEMYREDAIKMLRIAILCTARL
PGLRPTMRSLVQ-
>Athaliana_44419_AT1G09970.1:668-949
-ENLIGRGGCGDVYRVVL----------GD---G------------K-----EVAVKHI-
---------------------R-------C------SSTQKN------------FSSAMP
ILTEREGR-----SKEFETEVQT----------LSSIRHLNVVKLYCSIT----SD--D-
-SSLLVY----EYLPNGSLWDMLH-------------------------SCKKS------
----------NLGWETRYDIALGAAKGLEYLHHGY-ERPVIHRDVKSSNILLDEFLKPRI
ADFGLAK--I---L---QA-------------SNGGPEST-H-VVAGTYGYIAP-EYGY-
ASKVTEKCDVYSFGVVLMELVTGKKPI----EA-EFG-ESK-DIVNWVSN----NLK---
-----------SKESVMEIVDKK--------------IGEMYREDAVKMLRIAIICTARL
PGLRPTMRSVVQ-
>Alyrata_921_scaffold_101044.1:668-949
-ENLIGRGGCGDVYRVVL----------GD---G------------K-----EVAVKHI-
---------------------R-------C------SSTQKN------------FSSAMP
ILTEREGR-----SKEFETEVQT----------LSSIRHLNVVKLYCSIT----SD--D-
-SSLLVY----EYLPNGSLWDMLH-------------------------SCKKS------
----------NLGWETRYDIALGAAKGLEYLHHGY-ERPVIHRDVKSSNILLDEYLKPRI
ADFGLAK--I---L---QA-------------SNGGPDST-H-VVAGTYGYIAP-EYGY-
ASKVTEKCDVYSFGVVLMELVTGKKPI----EA-EFG-ESK-DIVNWVSN----NLK---
-----------SKESVMEIVDKK--------------IGEMYREDAIKILRIAILCTARL
PGLRPTMRSVVQ-
>Athaliana_44418_AT1G09970.2:668-950
-ENLIGRGGCGDVYRVVL----------GD---G------------K-----EVAVKHI-
---------------------R-------C------SSTQKN------------FSSAMP
ILTEREGR-----SKEFETEVQT----------LSSIRHLNVVKLYCSIT----SD--D-
-SSLLVY----EYLPNGSLWDMLH-------------------------SCKKS------
----------NLGWETRYDIALGAAKGLEYLHHGY-ERPVIHRDVKSSNILLDEFLKPRI
ADFGLAK--I---L---QA-------------SNGGPEST-H-VVAGTYGYIAPAEYGY-
ASKVTEKCDVYSFGVVLMELVTGKKPI----EA-EFG-ESK-DIVNWVSN----NLK---
-----------SKESVMEIVDKK--------------IGEMYREDAVKMLRIAIICTARL
PGLRPTMRSVVQ-
>Csativa_34173_Csa17g013600.1:666-948
-ENLIGRGGCGDVYRVVL----------GD---G------------K-----EVAVKHI-
---------------------R-------C------SSNTQK-----------NFSSAMP
ILTEREGR-----SKEFETEVQT----------LSSIRHLNVVKLYCSIT----SD--D-
-SSLLVY----EYLPNGSLWDMLH-------------------------SCKKS------
----------NLGWETRYDIALGAAKGLEYLHHGY-EKPVIHRDVKSSNILLDEFLKPRI
ADFGLAK--I---L---QA-------------SNGGPDST-H-VVAGTYGYIAP-EYGY-
ASKVTEKCDVYSFGVVLMELVTGKKPI----EA-EYG-ESK-DIVDWVSN----NLK---
-----------SKESVMEIVDKK--------------LGEMYKEDAIKLLRIAILCTARL
PGLRPTMRSVVQ-
>Csativa_45614_Csa03g013410.1:665-947
-ENLIGRGGCGDVYRVVL----------GD---G------------K-----EVAVKHI-
---------------------R-------C------SSSTQK-----------NFSSAMP
ILTEREGR-----SKEFETEVQT----------LSSIRHLNVVKLYCSIT----SD--D-
-SSLLVY----EYLPNGSLWDMLH-------------------------SCKKS------
----------NLGWETRYDIALGAAKGLEYLHHGY-EKPVIHRDVKSSNILLDEFLKPRI
ADFGLAK--I---L---QA-------------SNGGPDST-H-VVAGTYGYIAP-EYGY-
ASKVTEKCDVYSFGVVLMELVTGKKPI----EA-EYG-ESK-DIVNWVSN----NLK---
-----------SKESVMEIVDKK--------------LGEMYKEDAIKLLRIAILCTARL
PGQRPTMRSVVQ-
>Csativa_5120_Csa14g011480.1:594-876
-ENLIGRGGCGDVYRVVL----------GD---G------------K-----EVAVKHI-
---------------------R-------C------SSSTQK-----------NFSSAMP
ILTEREGR-----SKEFETEVQT----------LSSIRHLNVVKLYCSIT----SD--D-
-SSLLVY----EYLPNGSLWDMLH-------------------------SCKKS------
----------NLGWETRYDIALGAAKGLEYLHHGY-EKPVIHRDVKSSNILLDEFLKPRI
ADFGLAK--I---L---QA-------------SNGGPDST-H-VVAGTYGYIAP-EYGY-
ASKVTEKCDVYSFGVVLMELVTGKKPI----EA-EYG-ESK-DIVNWVSN----NLK---
-----------SKESVMEIVDKK--------------LGEMYKEDAIKLLRIAILCTARL
PGQRPTMRSVVQ-
>Alyrata_28334_scaffold_101050.1:452-579
-ENLIGRGGCGDVYRVVL----------GD---G------------K-----EVAVKHI-
---------------------R-------C------SSTQKN------------FSSAMP
ILTEREGR-----SKEFETEVQT----------LSSIRHLNVVKLYCSIT----SD--D-
-SSLLVY----EYLPNGSLWDMLH-------------------------SCKKS------
----------NLGWETRYDIALGAAKGLEYLHH---------------------------
------------------------------------------------------------
------------------------------------------------------------
------------------------------------------------------------
-------------
>Cclementina_30110_ESR39414:686-896
-QNLIGSGGSCRVYKVKL----------KS---G------------E-----TVAVKRL-
-----------------------------L------GGT-QK------------------
-----PET-----ETVFRSEIET----------LGRVRHGNVVKLLMCCS----GQ--D-
-FNILVY----EYMPNGSLADMLH-------------------------EKGRSG-----
----------SLDWRIRFSIAQGAAKGLAYLHNDC-VPAIVHRDVKSHNILLDAEMVPRV
ADFGLAK--A---L---QS------------QEGQSDDAM-S-CVAGSYGYIAP-EYAY-
TKKVTEKSDVYSFGVVLMELVTGKRPN----DP-SFG-E---------------------
------------------------------------------------------------
-------------
>Acoerulea_25818_Aqcoe5G219800.1.p:662-949
-ENLIGSGGSGNVYRVYL----------GD---G------------K-----DFAVKHI-
---------------------W----KTDS------GNG-KS------------NRSTSA
MLMKRSGN-----LPEFDAEVET----------LSSMRHVNVVKLYCSIT----SE--D-
-ASLLVY----EYLPNGSLWDQLH------------------------TCNKKM------
----------ELDWETRYDIAVGSAKGLEYLHHGC-DRPVIHRDVKSSNILLDEFFKPRI
ADFGLAK-IV---L---QA-----------AGTNGNGSTA-H-IITGTHGYIAP-EYAY-
TYKVNEKSDVYSFGVVLMELVTGKKPI----EP-EFG-ENK-DIVHWIST----KVT---
-----------SRETILSVVDST------------IP--EILKEDAVKVLRVAVLCTARL
PALRPSMRKVVQ-
>Hannuus_17675_OTG26888:665-934
-ENLIGKGGSGEVYRVSL----------KN---G------------M-----ELAVKHI-
---------------------S-------K------HLV-GK------------------
-------------SVEFDAEVET----------LSSIRHVNVVKLYCSIT----SQ--E-
-SRLLAY----EYLANGSLWDRLH-----------------------NDNKKLG------
----------GLDWITRYEIAVGAAKGLEYLHHGC-ERPVIHRDVKSSNILLDEHLKPRI
ADFGLAK-KI---S---QH--------------PDTTTSC-SHVIAGTHGYIAP-EYGY-
TYKVNEKSDVYSFGVVLMELVTGKKPI----EA-EYG-ENK-DIVYWVCS----KLK---
-----------NKESVLSLVDSS------------IC--EGFKEETIKVLKIAIMCTSRL
PTLRPTMRAVVK-
>Sindicum_26453_XP_011074301.1:665-948
-ENLIGKGGSGNVYRVVV----------GN---D------------K-----ELAVKHI-
---------------------W--HSDDYG------GRK-KM-------------GSSTP
ILARRRTK-----SREFEAEVQT----------LSSIRHINVVKLYCSIS----SE--D-
-SSLLVY----EYMPNGSLWDRLH-------------------------SCKKL------
----------SLDWETRYEVALGAAKGLEYLHHGC-DRPVIHRDVKSSNILLDEDLKPRI
ADFGLAK--I---V---QA--------------NSNKEST-Q-IIAGTHGYIAP-EYAY-
TNKVNEKSDVYSFGVVLMELVTGKRPI----EP-EFG-ENK-DIVDWVCG----KLK---
-----------TKESVVSLVDSA------------IP--EVHRENAIKVLKVAILCTARL
HTLRPTMRTVVQ-
>Slycopersicum_29884_Solyc04g076990.3.1:670-951
--NLIGKGGSGSVYRVQL----------SD---G------------T-----DFAVKHI-
---------------------W----TSDS------GNR-KI------------SGTTSP
MLGKPGKK-----SKEFEAEVET----------LSSIRHVNVVKLYCSIT----SD--D-
-SSLLVY----EYMPNGSLWDRLH-------------------------TCKKM------
----------SLDWETRYEIALGAAKGLEYLHHGC-DKPVIHRDVKSSNILLDEFCKPRI
ADFGLAK--I---A---QA--------------DSTKDTT-H-VIAGTHGYIAP-EYGY-
THKVNEKSDVYSFGVVLMELISGKRPI----ES-EYG-ENG-NIVTWVSS----KLK---
-----------SKESVLSIVDSS------------IP--EAFKEDAIEVLRIAIVCTSRL
PTLRPTMRNVVK-
>Acoerulea_12205_Aqcoe6G158100.1.p:665-946
-ENLIGKGGSGNVYRVVL----------GS---G------------V-----ELAVKHI-
---------------------W-------N------TLT-SE-----------GNRSSTA
MLMKRSGN-----LSEFEAEVAT----------LSSIRHVNVVKLYCSVT----SE--D-
-SSLLVY----EYLPNGSLWDRLH------------------------ISCGDD------
----------KLDWETRYEIAVGAAKGLEYLHHGC-DRPVIHHDVKSSNILLDEFFKPRI
ADFGLAK--I---V---QS--------------NSSNPST-H-LITGTHGYIAP-EYAY-
TCKVNEKSDVYSFGVVLMELVTGKKPI----EA-EFG-ENK-DIVNWVCR----SMA---
-----------RGENIVELVDSS------------IP--EQFKEYAVKVLRIGVICTARL
PALRPSMRTVVQ-
>Graimondii_55414_KJB59874:412-600
QQNLIGRGGSGNVYKATL----------SN---G------------L-----DLAVKHI-
---------------------W--------------LKDSHA--------------SRRS
QNSKPIQSKFDSKAKEFDTEVRT----------LSSIRHVNVVKLYCSMT----SQ--D-
-SSLFVY----EYLPNGSLWDRLH-------------------------MCRET------
----------ELDWDTRYHIAVGAAKGLEYLHQGC-ERSVIHRDIKSSNILLDEFLKPRI
ADFGLAK--M---V---QA--------------NGGKDST-H-VIVGTHGYIAP-KY---
------------------------------------------------------------
------------------------------------------------------------
-------------
>Aofficinalis_16043_ONK74519:602-892
-DNLIGKGGSGEVYRVNL----------TG---G------------I-----MVAVKHI-
---------------------Y--------------HNSFNP----------ENPYDQKS
TSAMLAKRSGSLRSREFEAEVDT----------LSSIRHVNVVKLYCSIT----SE--E-
-SSLLVY----EYLPNGSLWDRLH-----------------------TAAGEKL------
----------GLDWETRYEIAVGAARGLEYLHHGC-DRPILHRDVKSSNILLDEFFKPRI
ADFGLAK--V---L---QG--------------GKDASSMTH-AVAGTYGYIAP-EYAY-
TWKVTEKSDVYSFGVVLMELVTGKRPI----EA-EYG-DNK-DIVYWISG----RMT---
-----------SRESIMGLVDAS-------------IISELAREEAVKVLKIAVLCTSRL
PTMRPSMRTVVQ-
>Dcarota_162_KZM96093:745-852
------------------------------------------------------------
------------------------------------------------------------
------------------------------------------------------------
------------------------------------------------------------
------------------------------------------------------------
--------------------------------------------ITRTFGYIAP-EYGY-
TFNINEKSDVYSFGVVLMELVTGKRPL----EP-DFG-TSK-DIVSWVCS----KLP---
-----------EKEGVLSIIDAK--------------IRQDCREEAVKVLKIAILCTSRL
PALRPTMRNVVQ-
>Dcarota_1439_KZN00793:754-843
------------------------------------------------------------
------------------------------------------------------------
------------------------------------------------------------
------------------------------------------------------------
------------------------------------------------------------
------------------------------------------------------------
----SEKSDVYSFGVVLMELVSGKRPI----EP-EYG-DNK-DIVSWVCS----RLK---
-----------TKETVLSVVDSR--------------IREAYQEEAIKVLKIAILCTARQ
PALRPTMRTVVQ-
>Macuminata_89_GSMUA_Achr6P31610_001:484-752
---LIGKGGSGEVYRVEL----------AS---G------------E-----VVAVKQI-
---------------------W--------------RPA---------------------
-------------AREFEAEVGT----------LSAVRHVNVVKLYCSIT----SE--E-
-CHLLVY----EHLPKGSLWDRLH----------------------GSTEAGKM------
----------ELGWEERYEIAVGAARGLEYLHHGW-DRPILHRDVKSSNILLDDCLKPRI
ADFGLAK--V---LHSAAA--------------GGAEEASSAHVIAGTHGYIAP-EYAY-
TWKVNEKSDVYSFGVVLMELVTGRQPI----EA-EYG-EDK-DIVYWATR----RMS---
-----------SRESVAAVVDGR--------------IQEPAREEAVKVLRVAALCTARL
PAMRPSMRTVVQ-
>Cpapaya_22952_evm.model.supercontig_7.1:683-781
-DNVVGTGSSGKVYKVVL----------GN---G------------E-----AVAVKKL-
---------------------W--------------SGGKKN-----------------S
EGSDIEKGQVQVQDDGFEAEVET----------LGKIRHKNIVKLWCCCT----TR--D-
-CKLLVY----EYMPNGSL-----------------------------------------
------------------------------------------------------------
-------------------------------------------------------EYAY-
T-----------------------------------------------------------
------------------------------------------------------------
-------------
>Macuminata_398_GSMUA_Achr9P09870_001:598-771
------------------------------------------------------------
------------------------------------------------------------
------------------------------------------------------------
------------------------------------------------------------
-------------------IAVGAARGLEYLHHGW-DRPILHRDVKSSNILLDDCLKPRI
ADFGLAK--I---L---HS----------VPAGRGAGEASAAHVIAGTHGYIAP-EYAY-
TWKVNEKSDVYSFGVVLMELVTGRQPI----EA-EYG-ENK-DIVCWVAG----RMI---
-----------SRESVMALVDGR--------------TPEWRREEAVKVLRVAVLCTARL
PTMRPSMRTVVQ-
>Macuminata_11310_GSMUA_Achr10P08380_001:505-682
----------------------------VN----------------------------L-
------------------------------------------------------------
------------------------------------------------------------
------------------------------------------------------------
-------------------IAVGAARGLEYLHHGW-DRPILHRDVKSSNILLDQCFKPRI
ADFGLAK--V---L---QS-------AASGAGGGKEGSSA-H-VIAGTYGYIAP-EYAY-
TWKVNEKSDVYSFGVVLMELVTGRQPI----EA-EYG-ENK-DIVHWASR----RMG---
-----------NRESVMAMVDLR------------IP--EWAREEAVKVLRIAVLCTARL
PATRPSMRAVVQ-
>Pdactylifera_20011_XP_038970451.1:666-905
-ENMIGKGGSGNVYRVEL----------GS---G------------K-----VVAVKHI-
---------------------W-------N------DPM-AAAAAAMNSSWEKGGTTAAM
LSGTRRSR--SVRSREFEAEVTT----------LSSIRHVNVVKLYCSIT----SE--D-
-ASLLVY----EHLPNGSLWDRLH-----------------------TESCGQQ-G----
----------GLGWETRHEIAVGAARGLAYLHHGW-GRPILHRDVKSSNILLDECFKPRI
ADFGLAK--V---L---YA----AGGG---------DSSA-H-VIAGTHGYIAP-EYAY-
TWKVNEKSDVYSFGVVLMELVTGRRPI----EP-EFG-EN--------------------
------------------------------------------------------------
-------------
>Pdactylifera_6805_XP_038970452.1:664-962
-ENLIGKGGSGNVYRVEL----------GS---G------------K-----VVAVKHI-
---------------------W-------NDPMAAAAANMNS---------SWEKGGTTA
AMLSGTRRSGSVRSREFEAEVTT----------LSSIRHVNVVKLYCSIT----SE--D-
-ASLLVY----EHLPNGSLWDRLH-----------------------TEWCGKLG-----
----------GLGWETRHEIAVGAARGLAYLHHGW-DRPILHRDVKSSNILLDECFKPRI
ADFGLAK--V---L---YA--------------AGGGDSSAH-VIAGTHGYIAP-EYAY-
TWKVNEKSDVYSFGVVLMELVTGRRPI----EP-EFG-ENK-DIVCWVSR----RMN---
-----------SGESAVELVDRT--------------IPDWEREDAVKVLRVAVLCTARL
PAMRPSMRTVVQ-
>Cclementina_19834_ESR46950:663-946
-ENVIGKGGSGNVYKVVL----------SN---G------------K-----ELAVKHI-
---------------------W-------N------ADP-HG-----------GHRRIRS
STPILGKR--AQRSREFDAEVQT----------LSSIRHVNVVNLYCSIT----SE--D-
-SSLLVY----EYLPNGSLWDRLH-------------------------TLKKL------
----------ELDWETRYEIAVGAAKGLEYLHHGC-ARPVIHRDVKSSNILLDEFLKPRI
ADFGLAR--I---V---QS--------------NGGKDTT-H-VIAGTTGYIAP-EYGY-
TSKVDEKSDVYSFGVVLMELVTGKKPI----EP-EYG-ENK-DIVIWVCS----HFN---
-----------SKESVLTLVDSS------------IP--ETFKENAVEILRIAVLCTARQ
PALRPTMRSVVQ-
>Fvesca_31583_FvH4_5g33590.t1:703-989
-ENLIGKGGSGNVYKVSL----------SN---G------------K-----DLAVKHI-
---------------------W----NTDP------SGR-KM-----------LKSSTPM
LGGRRSSS--GSKSKEFDAEVQT----------LSSIRHVNVVKLFCSIT----SE--D-
-SSLLVY----EYLPNGSLWDRLH-------------------------MCEKM------
----------KLDWDTRYEIAVGAAKGLEYLHHSC-ERLVIHRDVKSSNILLDEFLKPRI
ADFGLAK--I---V---QT--------------NGINDST-H-VVAGTHGYIAP-EYGY-
TYKVNEKSDVYSFGVVLMELVTGKKPI----DP-SFG-DNK-DIVNWICD----NLK---
-----------CRESVLGVVDSY------------IP--EAYREEAIKVLRIAILCTARL
PELRPSMRSVVQ-
>Ptrichocarpa_47640_PNT49017:667-949
-ENLVGKGGSGNVYRVAL----------AN---G------------K-----ELAVKHI-
---------------------W----TANS------TST-KK------------SRSTTP
ILGKEARK-----SKEFDAEVET----------LSSIRHVNVVKLYCSIT----SE--D-
-SSLLVY----EYMPNGSLWDRLH-------------------------ASRKM------
----------ELDWQTRYEIAVGAAKGLEYLHHGC-DRPIIHRDVKSSNILLDELFKPRI
ADFGLAK--M---I---QA--------------NGGKDST-Q-VIAGTHGYIAP-EYGY-
TYKVNEKSDVYSFGVVLMELVSGKRAI----EP-EYG-DNN-DIVDWVSS----KLK---
-----------TKQNVLSIVDSR------------IP--EAFKEDAVNVLRIAILCTARL
PAMRPAMRSVVQ-
>Mtruncatula_41459_KEH36110:670-860
QENIIGTGGSGNVYRVTL----------AN---G------------K-----ELAVKHI-
---------------------W--------------NTNFGS----------RKKSWSST
PMLAKRVGSGGSRSKEFDAEVHA----------LSSIRHVNVVKLYCSIT----SE--D-
-SSLLVY----EYLPNGSLWDRLH-------------------------SSGKM------
----------ELDWETRYEIAVGAAKGLEYLHHGC-ERPVIHRDVKSSNILLDEFLKPRI
ADFGLAK--I---V---HA--------------DVVKDST-H-IIAGTHGYIAP------
------------------------------------------------------------
------------------------------------------------------------
-------------
>Mtruncatula_47259_KEH36109:670-957
QENIIGTGGSGNVYRVTL----------AN---G------------K-----ELAVKHI-
---------------------W--------------NTNFGS----------RKKSWSST
PMLAKRVGSGGSRSKEFDAEVHA----------LSSIRHVNVVKLYCSIT----SE--D-
-SSLLVY----EYLPNGSLWDRLH-------------------------SSGKM------
----------ELDWETRYEIAVGAAKGLEYLHHGC-ERPVIHRDVKSSNILLDEFLKPRI
ADFGLAK--I---V---HA--------------DVVKDST-H-IIAGTHGYIAP-EYGY-
TYRVNEKSDVYSFGVVLMELVTGKRPS----EP-EFG-ENK-DIVSWVHG----KTR---
-----------SKEKFMSVVDSR--------------IPEMYKEEACKVLRTAVLCTATI
PAMRPSMRAVVQ-
>Gmax_75517_KRH62142:668-954
-ENLIGKGGSGNVYRVTL----------SN---G------------K-----ELAVKHI-
---------------------W--------------NTD-VP---------ARRKSSWSS
TPMLGNKF-AAGKSKEFDAEVQA----------LSSIRHVNVVKLYCSIT----SE--D-
-SSLLVY----EYLPNGSLWDRLH-------------------------TSRKM------
----------ELDWETRYEIAVGAAKGLEYLHHGC-ERPVIHRDVKSSNILLDEFLKPRI
ADFGLAK--L---V---QA--------------NVGKDSS-TRVIAGTHGYIAP-EYGY-
TYKVNEKSDVYSFGVVLMELVTGKRPI----EP-EFG-ENK-DIVSWVHN----KAR---
-----------SKEGLRSAVDSR--------------IPEMYTEETCKVLRTAVLCTGTL
PALRPTMRAVVQ-
>Gmax_86425_KRH52854:667-954
-ENLIGKGGSGNVYRVTL----------SN---G------------K-----ELAVKHI-
---------------------W--------------NTD-VP---------ARRKNSWSS
TPMLGNKHGGGGKSKEFDAEVQA----------LSSIRHVNVVKLFCSIT----SE--D-
-SSLLVY----EYLPNGSLWDRLH-------------------------TSRKM------
----------ELDWETRYEIAVGAAKGLEYLHHGC-EKPVIHRDVKSSNILLDEFLKPRI
ADFGLAK--V---I---QA--------------NVVKDSS-THVIAGTHGYIAP-EYGY-
TYKVNEKSDVYSFGVVLMELVTGKRPT----EP-EFG-ENK-DIVSWVHN----KAR---
-----------SKEGLRSAVDSR--------------IPEMYTEEACKVLRTAVLCTGTL
PALRPTMRAVVQ-
>Graimondii_42360_KJB64050:674-958
-ENLIGKGRSGNVYKVML----------SN---R------------V-----ELAVKHI-
---------------------W--------------NTESNS---------RRKTRSSAP
MLTKHDGK-----AKEFEAEVRT----------LSSIRHVNVVKLYCSIT----SE--D-
-SSLLVY----EYLPNGSLWDRLH-------------------------TSKKM------
----------ELDWDTRYEIAIGAAKGLEYLHHGC-EKPVLHRDVKSSNILLDEYLKPKI
SDFGLAK--I---V---QA------------NSSIGNDST-H-VIAGTHGYIAP-EYGY-
TCKVDEKSDVYSFGVVLLELMTGKKPI----EP-EYG-ENK-DIVSWVGS----NLK---
-----------GKESVLSIVDPK--------------IPHAFKEDAMKVLKIAILCTTTL
PALRPTMRRVVQ-
>Graimondii_67978_KJB29385:664-942
-ENLIGKGGSGNVYKVTL----------PN---G------------I-----ELAVKHI-
---------------------R-------K------SHR-KS-------------LGTPA
VFSKSAGK-----EKEFDMEVQT----------LSSIRHVNVVKLYCSIT----SE--D-
-SCLLVY----EYLRNGSLWDRLH-------------------------SSNKM------
----------ELDWDTRYEIAVGAAKGLDYLHHGC-ERPVIHRDVKSSNILLDEFMKPRI
ADFGLAK--I---V---QS--------------NGAKDST-H-VIAGTYGYIAP-EYGY-
TYKVNEKSDVYSFGVVLMELVSGKRPI----EP-EFG-DNK-DIVSWVCS----KIN---
-----------NKESVLSIVDPR------------IP--EVLKEDAIKVLRVAILCTTRL
PAIRPTMRTVVQ-
>Graimondii_21952_KJB58765:666-948
-ENLIGKGGAGNVYKVML----------SN---G------------V-----ELAVKHI-
---------------------W-------N------TDS-HG---------RWKSRSSTP
ILGRRSGK-----EKEFDAEVQT----------LSSIRHVNVVKLYCSIT----SE--D-
-SSLLVY----EYLPNGSLWDRLH-------------------------TSRKM------
----------ELDWDTRYEIAVGAAKGLEYLHHGC-ERPVIHRDVKSSNILLDEFLKPRI
ADFGLAK--I---V---QA--------------NGGKDST-H-VIAGTHGYIAP-EYGY-
TYKVNEKSDVYSFGVVLMELVSGKRPI----EP-EFG-DNK-DIVSWVSS----KLK---
-----------NKESVLRIVDPR------------IP--VAFKEDAVKVLKIAILCTTQL
PALRPTMRSVVQ-
>Tcacao_3784_Thecc.08G079400.1.p:668-950
-ENLIGKGGSGDVYKVML----------SN---G------------V-----ELAVKHI-
---------------------W--------------NTDSNG---------RRKSQSTAP
ILSKRAGK-----AKEFDAEVQT----------LSSIRHVNVVKLYCSIT----SE--D-
-SSLLVY----EYMPNGSLWDRLH-------------------------TSRKM------
----------ELDWDTRYEIAVGAAKGLEYLHHGC-ERPVIHRDVKSSNILLDEVLKPRI
ADFGLAK--I---V---QA--------------NGGKDST-H-VIAGTHGYIAP-EYGY-
TYKVNEKSDVYSFGVVLMELVSGKRPI----EP-EYG-DNK-DIVSWVCS----KLK---
-----------NKESVLSTVDPR--------------IPDALKEEAVKVLRIAILCTTAL
PALRPTMRNVVQ-
